# Supplementary material for: Toxicity of Metal Oxide Nanoparticles: Looking through the Lens of Toxicogenomics
Source: Int J Mol Sci. 2023 Dec 30;25(1):529. doi: 10.3390/ijms25010529 (PMC10779048; doi:10.3390/ijms25010529)
Supplement: Supplementary file 1 [file ijms-25-00529-s001.zip]

Archive with 7 entries (7 files):
- Supplementary Document 1_ProofRevised.pdf
- Supplementary Figures_ProofRevisedFinal.pdf
- Supplementary File 1.xlsx
- Supplementary File 2.xlsx
- Supplementary File 3.xlsx
- Supplementary File 4.xlsx
- Supplementary File 5.xlsx
