# Supplementary material for: Toxicity of Metal Oxide Nanoparticles: Looking through the Lens of Toxicogenomics
Source: Int J Mol Sci. 2023 Dec 30;25(1):529. doi: 10.3390/ijms25010529 (PMC10779048; doi:10.3390/ijms25010529)
Supplement: Supplementary file 1 [file ijms-25-00529-s001.zip › Supplementary File 1.xlsx]

## Sheet: ZnO NP
Timepoint	Concentration	Ingenuity Canonical Pathways	-log(p-value)	Ratio	z-score	Molecules	# DEGs	Activated / Inactivated
2 h	5 ug/mL	Ferroptosis Signaling Pathway	7	0.134	0.5	ATF4,CDKN1A,CHAC1,FTL,GCH1,GCLC,H2AC18/H2AC19,H2AC20,H2BC1,H2BC15,H2BC8,HMOX1,HSPB1,SAT1,SLC7A11,SQSTM1,TXNRD1	17
2 h	5 ug/mL	Unfolded protein response	6.75	0.157	1.89	ATF4,CEBPB,CEBPD,DNAJA1,DNAJA4,DNAJB1,DNAJB2,DNAJB4,HSPA1A/HSPA1B,Hspa1b,HSPA8,HSPH1,INSIG1,PPP1R15A	14
2 h	5 ug/mL	Tumor Microenvironment Pathway	5.72	0.104	0	CD44,CFLAR,COL1A2,COL3A1,CSF2,CXCL12,FAS,FGF10,FGF18,FOS,HLA-A,IGF1,MAP3K14,MMP10,MMP13,RELB,SLC2A1,TGFB3	18
2 h	5 ug/mL	TNFR2 Signaling	5.67	0.25	1.633	BIRC3,FOS,MAP3K14,NFKBIA,NFKBID,RELB,TNFAIP3,TRAF1	8
2 h	5 ug/mL	NRF2-mediated Oxidative Stress Response	5.46	0.0922	2.309	AOX1,ATF4,DNAJA1,DNAJA4,DNAJB1,DNAJB2,DNAJB4,FOS,FOSL1,FTL,GCLC,GCLM,GSK3B,GSTA5,HMOX1,JUNB,MAFG,NQO1,SQSTM1,TXNRD1	20	Activated
2 h	5 ug/mL	Osteoarthritis Pathway	4.81	0.0864	0.5	ADAMTS5,ATF4,CASP4,CEBPB,CXCR2,DDIT4,FGF18,FZD2,FZD8,GLIS2,IL1RL1,ITGB8,MMP10,MMP13,PPARD,RELB,SMAD7,TCF4,TIMP3	19
2 h	5 ug/mL	IL-10 Signaling	4.49	0.102	-0.535	AHR,ATF4,CDKN1A,DDIT4,FOS,GSK3B,HLA-A,HMOX1,IL1RL1,IL4R,MAP3K14,NFKBIA,NFKBID,RELB	14
2 h	5 ug/mL	IL-17A Signaling in Fibroblasts	4.35	0.2	#NUM!	CEBPB,CEBPD,FOS,GSK3B,NFKBIA,NFKBID,RELB	7
2 h	5 ug/mL	Apelin Liver Signaling Pathway	4.17	0.231	-1.633	COL1A2,COL3A1,EDN1,FAS,GSK3B,IRS1	6
2 h	5 ug/mL	Hepatic Fibrosis Signaling Pathway	4.08	0.0644	-0.853	ATF4,CDKN1B,CEBPB,COL1A2,COL3A1,EDN1,FOS,FTL,FZD2,FZD8,GLIS2,GSK3B,IL1RL1,ITGB8,MMP13,NFKBIA,NFKBID,PDK1,RELB,RHOB,RHOU,RND1,SMAD7,TCF4,TGFB3,WNT5A	26
2 h	5 ug/mL	PI3K/AKT Signaling	3.86	0.0816	1	CDKN1A,CDKN1B,CXCR2,GDF15,GSK3B,GYS1,IL1RL1,IL22RA1,IL4R,ITGB8,MAP3K8,NFKBIA,NFKBID,RELB,SFN,SYNJ2	16
2 h	5 ug/mL	Aryl Hydrocarbon Receptor Signaling	3.64	0.0897	0.378	AHR,ALDH1A1,CDKN1A,CDKN1B,CYP1B1,FAS,FOS,GSTA5,HSPB1,NQO1,RARA,RELB,TGFB3	13
2 h	5 ug/mL	Adipogenesis pathway	3.49	0.0916	#NUM!	BMP4,CEBPB,CEBPD,EGR2,FZD2,FZD8,KLF3,KLF5,LPIN1,NOCT,TXNIP,WNT5A	12
2 h	5 ug/mL	TNFR1 Signaling	3.33	0.14	1.342	BIRC3,FOS,MAP3K14,NFKBIA,NFKBID,RELB,TNFAIP3	7
2 h	5 ug/mL	TWEAK Signaling	3.28	0.162	-1.342	BIRC3,MAP3K14,NFKBIA,NFKBID,RELB,TRAF1	6
2 h	5 ug/mL	Role of Osteoblasts, Osteoclasts and Chondrocytes in Rheumatoid Arthritis	3.27	0.0724	#NUM!	ADAMTS5,BIRC3,BMP4,CSF2,FOS,FZD2,FZD8,GSK3B,IGF1,IL1RL1,MAP3K14,MMP13,NFKBIA,NFKBID,TCF4,WNT5A	16
2 h	5 ug/mL	CDX Gastrointestinal Cancer Signaling Pathway	3.1	0.0753	0.832	BMP4,CSF2,EFNB1,FOS,FZD2,FZD8,GSK3B,HBEGF,IL15,KLF5,RELB,TCF4,TGFB3,WNT5A	14
2 h	5 ug/mL	Hepatic Fibrosis / Hepatic Stellate Cell Activation	3.07	0.0749	#NUM!	COL1A2,COL3A1,COL5A2,EDN1,FAS,IGF1,IL1RL1,IL4R,MMP13,MYH10,MYO18B,RELB,SMAD7,TGFB3	14
2 h	5 ug/mL	April Mediated Signaling	3.03	0.146	0.447	FOS,MAP3K14,NFKBIA,NFKBID,RELB,TRAF1	6
2 h	5 ug/mL	Wound Healing Signaling Pathway	3	0.0684	0	CEBPB,COL1A2,COL3A1,COL5A2,CSF2,FOS,HBEGF,IL15,IL1RL1,KRT16,MAP3K14,MMP10,NFKBIA,NFKBID,TGFB3,TPSAB1/TPSB2	16
2 h	5 ug/mL	Toll-like Receptor Signaling	3	0.11	1	FOS,IL1RL1,MAP3K14,NFKBIA,RELB,TNFAIP3,TRAF1,UBC	8
2 h	5 ug/mL	B Cell Activating Factor Signaling	2.92	0.14	#NUM!	FOS,MAP3K14,NFKBIA,NFKBID,RELB,TRAF1	6
2 h	5 ug/mL	Death Receptor Signaling	2.92	0.0968	-0.707	BIRC3,CFLAR,FAS,HSPB1,MAP3K14,NFKBIA,NFKBID,PARP3,RELB	9
2 h	5 ug/mL	HIF1α Signaling	2.83	0.0707	0	ADM,ADRA1B,CDKN1A,EDN1,EGLN1,HMOX1,HSPA1A/HSPA1B,Hspa1b,HSPA8,IGF1,MMP10,MMP13,SAT1,SLC2A1	14
2 h	5 ug/mL	Molecular Mechanisms of Cancer	2.82	0.0548	#NUM!	BCL2L11,BIRC3,BMP4,CDK12,CDKN1A,CDKN1B,CFLAR,FAS,FOS,FZD2,FZD8,GSK3B,IRS1,ITGB8,NFKBIA,NFKBID,RELB,RHOB,RHOU,RND1,SMAD7,TCF4,TGFB3,WNT5A	24
2 h	5 ug/mL	Pulmonary Fibrosis Idiopathic Signaling Pathway	2.79	0.0601	-0.688	ADAMTS1,AREG,COL1A2,COL3A1,COL5A2,CXCL12,EDN1,EGR1,FGF18,FOS,FZD2,FZD8,GSK3B,MMP10,MMP13,RELB,TCF4,TGFB3,WNT5A	19
2 h	5 ug/mL	Role Of Osteoclasts In Rheumatoid Arthritis Signaling Pathway	2.71	0.0606	1.698	ADAM8,ATF4,BIRC3,COL1A2,COL3A1,COL5A2,CSF2,FOS,GSK3B,IL1RL1,MAP3K14,MMP10,MMP13,NFKBIA,NFKBID,RHOB,RHOU,RND1	18
2 h	5 ug/mL	Induction of Apoptosis by HIV1	2.68	0.109	0	BIRC3,FAS,MAP3K14,NFKBIA,NFKBID,RELB,TRAF1	7
2 h	5 ug/mL	4-1BB Signaling in T Lymphocytes	2.67	0.152	#NUM!	MAP3K14,NFKBIA,NFKBID,RELB,TRAF1	5
2 h	5 ug/mL	NAD Signaling Pathway	2.67	0.078	-2.111	CEBPB,GSK3B,H1-0,H1-2,H1-3,H1f4,H2BC1,H2BC15,H2BC8,IGF1,PARP3	11	Inactivated
2 h	5 ug/mL	CD40 Signaling	2.65	0.108	0	FOS,MAP3K14,NFKBIA,NFKBID,RELB,TNFAIP3,TRAF1	7
2 h	5 ug/mL	Gαq Signaling	2.61	0.0727	-0.707	ADRA1B,GSK3B,GYS1,HMOX1,NFKBIA,NFKBID,RELB,RGS16,RGS2,RHOB,RHOU,RND1	12
2 h	5 ug/mL	Role of Macrophages, Fibroblasts and Endothelial Cells in Rheumatoid Arthritis	2.54	0.0584	#NUM!	ATF4,CEBPB,CEBPD,CSF2,CXCL12,FOS,FZD2,FZD8,GSK3B,IL15,IL1RL1,MAP3K14,MMP13,NFKBIA,NFKBID,TCF4,TRAF1,WNT5A	18
2 h	5 ug/mL	HOTAIR Regulatory Pathway	2.53	0.0748	-0.707	CD44,CDKN1A,COL1A2,COL3A1,H3C3,MMP10,MMP13,NFKBIA,RELB,TCF4,WNT5A	11
2 h	5 ug/mL	Basal Cell Carcinoma Signaling	2.5	0.101	-0.816	BMP4,FZD2,FZD8,GLIS2,GSK3B,TCF4,WNT5A	7
2 h	5 ug/mL	Pulmonary Healing Signaling Pathway	2.49	0.0674	-0.277	BMP4,CSF2,CXCL12,FGF10,FZD2,FZD8,HBEGF,MMP10,MMP13,NFKBIA,TCF4,TGFB3,WNT5A	13
2 h	5 ug/mL	HER-2 Signaling in Breast Cancer	2.47	0.0645	0.832	AREG,BCL2L11,CDKN1A,CDKN1B,FOS,GSK3B,HBEGF,ITGB8,NFKBIA,NFKBID,PARD6B,PDK1,RELB,TPR	14
2 h	5 ug/mL	Sirtuin Signaling Pathway	2.42	0.0599	-1.604	BCL2L11,GADD45A,GSK3B,H1-0,H1-2,H1-3,H1f4,H3C3,MAP1LC3B,MYCN,NQO1,PDK1,RELB,SLC2A1,WRN,XPC	16
2 h	5 ug/mL	γ-glutamyl Cycle	2.4	0.25	#NUM!	CHAC1,GCLC,GCLM	3
2 h	5 ug/mL	Role Of Chondrocytes In Rheumatoid Arthritis Signaling Pathway	2.34	0.0746	1.265	ADAMTS5,CEBPB,CEBPD,CFLAR,CXCL12,EGR1,FOS,IL1RL1,MMP10,MMP13	10
2 h	5 ug/mL	CD27 Signaling in Lymphocytes	2.33	0.107	#NUM!	FOS,MAP3K14,MAP3K8,NFKBIA,NFKBID,RELB	6
2 h	5 ug/mL	Role of IL-17F in Allergic Inflammatory Airway Diseases	2.21	0.119	#NUM!	ATF4,CSF2,IGF1,MMP13,RELB	5
2 h	5 ug/mL	VDR/RXR Activation	2.2	0.0897	0.447	CDKN1A,CDKN1B,CEBPB,CSF2,GADD45A,IL1RL1,PPARD	7
2 h	5 ug/mL	PCP (Planar Cell Polarity) Pathway	2.18	0.1	-1.633	EFNB1,FZD2,FZD8,JUNB,RSPO3,WNT5A	6
2 h	5 ug/mL	Protein Kinase A Signaling	2.18	0.0518	-0.5	ATF4,DUSP5,DUSP8,GSK3B,GYS1,H1-0,H1-2,H1-3,H1f4,H3C3,MYH10,NFKBIA,NFKBID,PPP1R3D,PTPRB,PTPRE,RELB,SFN,TCF4,TGFB3	20
2 h	5 ug/mL	Xenobiotic Metabolism Signaling	2.16	0.0577	#NUM!	ABCB1,AHR,ALDH1A1,CYP1B1,ESD,FTL,GCLC,GSTA5,HMOX1,HS3ST1,HS6ST2,MAP3K14,MAP3K8,NQO1,RELB	15
2 h	5 ug/mL	Role of PKR in Interferon Induction and Antiviral Response	2.15	0.0744	-0.707	ATF3,FAS,FOS,HSPA1A/HSPA1B,Hspa1b,HSPA8,NFKBIA,NFKBID,RELB	9
2 h	5 ug/mL	Pathogen Induced Cytokine Storm Signaling Pathway	2.12	0.0543	0.728	Ccl2,Ccl7,COL1A2,COL3A1,COL5A2,CSF2,CXCL12,CXCL16,CXCL2,CXCR2,FOS,FTL,IL15,IL1RL1,SLC2A1,STX11,TGFB3	17
2 h	5 ug/mL	ILK Signaling	2.12	0.0632	-0.378	ATF4,FOS,GSK3B,IRS1,ITGB8,LIMS2,MYH10,MYO18B,RELB,RHOB,RHOU,RND1	12
2 h	5 ug/mL	IL-6 Signaling	2.06	0.072	2.828	ABCB1,CEBPB,FOS,HSPB1,IL1RL1,MAP3K14,NFKBIA,NFKBID,RELB	9	Activated
2 h	5 ug/mL	Macrophage Alternative Activation Signaling Pathway	2.04	0.0643	0.905	ATF4,CEBPB,FOS,H3C3,IL4R,IRS1,NFKBIA,NFKBID,PPARD,RELB,TGFB3	11
2 h	5 ug/mL	Regulation Of The Epithelial Mesenchymal Transition In Development Pathway	2.03	0.0833	-1.342	FZD2,FZD8,GLIS2,GSK3B,RELB,TCF4,WNT5A	7
2 h	5 ug/mL	WNT/Ca+ pathway	2.01	0.0923	-1.342	ATF4,FZD2,FZD8,GSK3B,RELB,WNT5A	6
2 h	5 ug/mL	Antioxidant Action of Vitamin C	2	0.0755	-2	CSF2,HMOX1,NFKBIA,NFKBID,PRDX6,RELB,SLC2A1,TXNRD1	8	Inactivated
2 h	5 ug/mL	RANK Signaling in Osteoclasts	1.9	0.0787	2	BIRC3,FOS,MAP3K14,MAP3K8,NFKBIA,NFKBID,RELB	7	Activated
2 h	5 ug/mL	Role Of Osteoblasts In Rheumatoid Arthritis Signaling Pathway	1.89	0.0568	0.832	BMP4,CSF2,CXCL12,FZD2,FZD8,GSK3B,IGF1,IL15,MMP10,MMP13,TCF4,TGFB3,WNT5A	13
2 h	5 ug/mL	Glioma Invasiveness Signaling	1.86	0.0857	1.342	CD44,PLAUR,RHOB,RHOU,RND1,TIMP3	6
2 h	5 ug/mL	Protein Ubiquitination Pathway	1.81	0.0538	#NUM!	BIRC3,DNAJA1,DNAJB1,DNAJB2,DNAJB4,HLA-A,HSPA1A/HSPA1B,HSPA4L,HSPA8,HSPB1,HSPH1,UBC,USP40,USP42	14
2 h	5 ug/mL	Xenobiotic Metabolism AHR Signaling Pathway	1.8	0.0833	-0.447	AHR,ALDH1A1,CYP1B1,GSTA5,NQO1,RELB	6
2 h	5 ug/mL	Colorectal Cancer Metastasis Signaling	1.77	0.0532	0.302	FOS,FZD2,FZD8,GSK3B,MMP10,MMP13,PTGER4,RELB,RHOB,RHOU,RND1,TCF4,TGFB3,WNT5A	14
2 h	5 ug/mL	Lymphotoxin β Receptor Signaling	1.75	0.0926	#NUM!	MAP3K14,NFKBIA,NFKBID,RELB,TRAF1	5
2 h	5 ug/mL	Regulation of the Epithelial-Mesenchymal Transition Pathway	1.74	0.0582	#NUM!	EGR1,FGF10,FGF18,FZD2,FZD8,GSK3B,PARD6B,RELB,TCF4,TGFB3,WNT5A	11
2 h	5 ug/mL	Sumoylation Pathway	1.71	0.0722	1.342	CBX4,FAS,FOS,NFKBIA,RHOB,RHOU,RND1	7
2 h	5 ug/mL	Aldosterone Signaling in Epithelial Cells	1.7	0.0599	#NUM!	DNAJA1,DNAJB1,DNAJB2,DNAJB4,HSPA1A/HSPA1B,HSPA4L,HSPA8,HSPB1,HSPH1,PIP5K1A	10
2 h	5 ug/mL	Glioblastoma Multiforme Signaling	1.7	0.0599	-1	CDKN1A,CDKN1B,FZD2,FZD8,GSK3B,IGF1,RHOB,RHOU,RND1,WNT5A	10
2 h	5 ug/mL	WNT/β-catenin Signaling	1.7	0.0599	0	CD44,FZD2,FZD8,GSK3B,PPARD,RARA,TCF4,TGFB3,UBC,WNT5A	10
2 h	5 ug/mL	Thyroid Cancer Signaling	1.67	0.0779	0	FOS,GSK3B,IGF1,IRS1,PDK1,TCF4	6
2 h	5 ug/mL	Polyamine Regulation in Colon Cancer	1.66	0.0877	-0.447	BCL2L11,FOS,GSK3B,SAT1,TCF4	5
2 h	5 ug/mL	Natural Killer Cell Signaling	1.66	0.0588	1.667	COL1A2,COL3A1,HLA-A,HSPA1A/HSPA1B,Hspa1b,HSPA8,IL15,MAP3K14,MAP3K8,RELB	10
2 h	5 ug/mL	Cardiac Hypertrophy Signaling (Enhanced)	1.64	0.0441	0	ADRA1B,ADRB1,CSF2,CXCR2,EDN1,FGF10,FGF18,FZD2,FZD8,GSK3B,HSPB1,IGF1,IL15,IL1RL1,IL22RA1,IL4R,ITGB8,MAP3K14,MAP3K8,PDK1,RELB,TGFB3,WNT5A	23
2 h	5 ug/mL	Acute Phase Response Signaling	1.63	0.0581	2.121	CEBPB,FOS,FTL,HMOX1,MAP3K14,NFKBIA,NFKBID,RELB,SOCS5,TCF4	10	Activated
2 h	5 ug/mL	Apoptosis Signaling	1.6	0.0686	1.342	BCL2L11,BIRC3,FAS,MAP3K14,NFKBIA,NFKBID,RELB	7
2 h	5 ug/mL	Immunogenic Cell Death Signaling Pathway	1.6	0.075	1.633	ANXA1,ATF4,CFLAR,HSPA1A/HSPA1B,Hspa1b,HSPA8	6
2 h	5 ug/mL	PPAR Signaling	1.58	0.068	-2.449	FOS,IL1RL1,MAP3K14,NFKBIA,NFKBID,PPARD,RELB	7	Inactivated
2 h	5 ug/mL	Xenobiotic Metabolism General Signaling Pathway	1.57	0.063	2.121	AHR,FTL,GCLC,GSTA5,HMOX1,MAP3K14,MAP3K8,NQO1	8	Activated
2 h	5 ug/mL	IL-17 Signaling	1.54	0.0588	1.667	CEBPB,CSF2,FOS,GSK3B,IL15,MAP3K14,MMP13,RGS16,TGFB3	9
2 h	5 ug/mL	Hepatic Cholestasis	1.53	0.0562	#NUM!	ABCB1,CSF2,IL15,IL1RL1,MAP3K14,NFKBIA,NFKBID,RARA,RELB,TGFB3	10
2 h	5 ug/mL	Production of Nitric Oxide and Reactive Oxygen Species in Macrophages	1.53	0.0562	2.121	FOS,MAP3K14,MAP3K8,NFKBIA,NFKBID,PPP1R3D,RELB,RHOB,RHOU,RND1	10	Activated
2 h	5 ug/mL	PEDF Signaling	1.53	0.0723	#NUM!	CFLAR,FAS,NFKBIA,NFKBID,RELB,TCF4	6
2 h	5 ug/mL	MIF Regulation of Innate Immunity	1.53	0.0952	#NUM!	FOS,NFKBIA,NFKBID,RELB	4
2 h	5 ug/mL	Glucocorticoid Receptor Signaling	1.52	0.0434	#NUM!	ANXA1,BCL2L11,CDKN1A,CSF2,CXCR2,FOS,H3C3,HLA-A,HSPA1A/HSPA1B,Hspa1b,HSPA8,IGF1,IL1RL1,IL22RA1,IL4R,KRT16,MAP3K14,MMP13,NFKBIA,NFKBID,RARA,TGFB3	22
2 h	5 ug/mL	DNA damage-induced 14-3-3σ Signaling	1.49	0.093	1	CASP4,CDKN1A,CDKN1B,SFN	4
2 h	5 ug/mL	Role of WNT/GSK-3β Signaling in the Pathogenesis of Influenza	1.47	0.0781	-1	FZD2,FZD8,GSK3B,TCF4,WNT5A	5
2 h	5 ug/mL	Agranulocyte Adhesion and Diapedesis	1.46	0.0546	#NUM!	Ccl2,Ccl7,CXCL12,CXCL16,CXCL2,CXCR2,MMP10,MMP13,MYH10,MYO18B	10
2 h	5 ug/mL	Prostate Cancer Signaling	1.43	0.0631	#NUM!	ATF4,CDKN1A,CDKN1B,GSK3B,NFKBIA,NFKBID,RELB	7
2 h	5 ug/mL	Systemic Lupus Erythematosus In T Cell Signaling Pathway	1.43	0.0504	1.155	ATF4,BCL6,CASP4,CD44,FAS,FOS,GADD45A,HLA-A,PDK1,RHOB,RHOU,RND1	12
2 h	5 ug/mL	MSP-RON Signaling In Cancer Cells Pathway	1.42	0.0588	1.134	ATF4,FOS,GSK3B,NFKBIA,PLAUR,RELB,SFN,TCF4	8
2 h	5 ug/mL	iNOS Signaling	1.4	0.087	#NUM!	FOS,NFKBIA,NFKBID,RELB	4
2 h	5 ug/mL	Dendritic Cell Maturation	1.38	0.0529	1.265	ATF4,COL1A2,COL3A1,CSF2,HLA-A,IL15,MAP3K14,NFKBIA,NFKBID,RELB	10
2 h	5 ug/mL	Granulocyte Adhesion and Diapedesis	1.37	0.0549	#NUM!	Ccl2,Ccl7,CXCL12,CXCL16,CXCL2,CXCR2,IL1RL1,MMP10,MMP13	9
2 h	5 ug/mL	Erythropoietin Signaling Pathway	1.36	0.0545	0.707	BIRC3,CSF2,FOS,GSK3B,IL15,NFKBIA,NFKBID,RELB,TGFB3	9
2 h	5 ug/mL	MYC Mediated Apoptosis Signaling	1.34	0.0833	0	ADRB1,BCL2L11,CFLAR,FAS	4
2 h	5 ug/mL	IL-12 Signaling and Production in Macrophages	1.33	0.0598	#NUM!	CEBPB,FOS,MAP3K8,NFKBIA,RELB,TGFB3,ZNF668	7
2 h	5 ug/mL	Endocannabinoid Cancer Inhibition Pathway	1.32	0.0563	1.414	ATF3,ATF4,CASP4,CDKN1A,CDKN1B,GSK3B,TCF4,TRIB3	8
2 h	5 ug/mL	Atherosclerosis Signaling	1.31	0.0593	#NUM!	COL1A2,COL3A1,CXCL12,MMP13,PRDX6,RELB,TPSAB1/TPSB2	7
2 h	5 ug/mL	TGF-β Signaling	1.31	0.0638	0.447	BMP4,FOS,SMAD7,TGFB3,TGIF1,TLX2	6
2 h	5 ug/mL	IL-4 Signaling	1.31	0.0513	-1.265	ATF4,COL1A2,COL3A1,COL5A2,FAS,GATA3,IL4R,IRS1,TGFB3,TIMP3	10
2 h	5 ug/mL	Crosstalk between Dendritic Cells and Natural Killer Cells	1.31	0.0704	#NUM!	CSF2,FAS,HLA-A,IL15,RELB	5
24 h	5 ug/mL	Hepatic Fibrosis / Hepatic Stellate Cell Activation	10.6	0.262	#NUM!	BAX,BCL2,CCL5,CCN2,CERT1,COL12A1,COL16A1,COL18A1,COL1A1,COL1A2,COL27A1,COL3A1,COL4A5,COL4A6,COL5A1,COL5A2,COL5A3,COL6A1,COL6A2,COL6A3,COL7A1,COL8A1,COL8A2,CSF1,EGFR,FGFR1,FN1,ICAM1,IGF1,IL1RAP,IL1RL1,IL6R,LAMA1,LBP,LY96,MET,MYL6B,MYL7,MYO18A,PDGFC,PDGFRA,RELA,SERPINE1,TGFB2,TGFB3,VCAM1,VEGFB,VEGFC,VEGFD	49
24 h	5 ug/mL	Iron homeostasis signaling pathway	9.02	0.28	#NUM!	ATP6AP2,ATP6V0B,ATP6V0C,ATP6V0D1,ATP6V1A,ATP6V1C1,ATP6V1D,ATP6V1E1,ATP6V1F,ATP6V1G1,ATP6V1H,BMP2,BMP4,BMP8A,BMPR1B,CP,CREB3L3,EGFR,FTH1,FTL,GDF15,HMOX1,HSCB,IL6R,JAK2,MCOLN1,NFS1,PDGFRA,SLC25A37,SLC40A1,SMAD1,STAT3,STAT5B,STEAP3,TCIRG1,TF,TFRC	37
24 h	5 ug/mL	Axonal Guidance Signaling	8.84	0.181	#NUM!	ADAM12,ADAM23,ADAM8,ADAMTS1,ADAMTS12,ADAMTS2,ADAMTS3,ADAMTS5,BMP2,BMP4,BMP8A,CDK5,CXCL12,DPYSL5,ECEL1,EFNA2,EFNA5,EFNB1,EFNB2,EFNB3,EPHA1,EPHA7,FARP2,FYN,FZD4,FZD6,FZD8,FZD9,GLIS2,GNA14,GNAI1,GNG11,IGF1,ITGA1,ITGA6,ITGA7,ITGB2,ITGB3,ITGB4,ITGB7,KLC1,MEP1A,MET,MMP10,MMP11,MMP16,MRAS,MYL6B,MYL7,NFATC1,NGEF,NGF,NRP1,NTF4,PDGFC,PFN2,PIK3R5,PLCE1,PLCG2,PLCL1,PLXNA2,PLXNB1,PLXNB2,PLXNB3,PPP3CA,PRKAR2B,…	89
24 h	5 ug/mL	LPS/IL-1 Mediated Inhibition of RXR Function	7.82	0.218	-1.387	ABCB1,ABCB11,ABCC3,ABCC4,ACOX3,ACSBG1,ALAS1,ALDH1A1,ALDH1L1,ALDH2,ALDH3A1,ALDH6A1,CAT,CHST12,CPT1C,CYP2J2,CYP2S1,CYP3A5,CYP3A7,FABP2,FABP4,FMO3,GSTA3,GSTA5,GSTK1,Gstm3,GSTM4,GSTM5,GSTO1,GSTO2,GSTP1,HMGCS1,HS3ST1,HS3ST6,HS6ST1,HS6ST2,IL18,IL1RAP,IL1RL1,IL33,JUN,LBP,LY96,MGMT,MGST1,MGST2,SLC27A1,SLCO1A2,SMOX,SOD3	50
24 h	5 ug/mL	Role Of Osteoclasts In Rheumatoid Arthritis Signaling Pathway	7.5	0.199	-1.483	ADAM12,ADAM23,ADAM8,BCL2,BLNK,CAMK4,CERT1,COL12A1,COL16A1,COL18A1,COL1A1,COL1A2,COL27A1,COL3A1,COL4A5,COL4A6,COL5A1,COL5A2,COL5A3,COL6A1,COL6A2,COL6A3,COL7A1,COL8A1,COL8A2,CREB3L1,CREB3L3,CREB5,CSF1,FCGR2A,FCGR3A/FCGR3B,FOS,FOXO6,IKBKG,IL18,IL1RAP,IL1RL1,ITGB3,JUN,MAP3K5,MMP10,MMP11,MMP16,MRAS,NFATC1,NFKBIE,PIK3R5,PLCG2,PPP3CA,RELA,RHOJ,RHOQ,RND1,RND2,RND3,SFRP4,SPP1,SYK,TEC	59
24 h	5 ug/mL	Pathogen Induced Cytokine Storm Signaling Pathway	7.41	0.195	-1.152	C3,C5,CCL20,CCL4,CCL5,Ccl6,Ccl8,Ccl9,CCR3,CERT1,COL12A1,COL16A1,COL18A1,COL1A1,COL1A2,COL27A1,COL3A1,COL4A5,COL4A6,COL5A1,COL5A2,COL5A3,COL6A1,COL6A2,COL6A3,COL7A1,COL8A1,COL8A2,CXCL10,CXCL12,CXCL17,DHX58,FOS,FTH1,FTL,GSDME,IFIH1,IL17D,IL18,IL1RAP,IL1RL1,IL33,IL6R,IL6ST,IRF7,IRF9,JAK2,JUN,NLRC3,NOD1,P2RX7,PDGFC,STAT3,STAT5B,SYK,TGFB2,TGFB3,TLR7,VEGFB,VEGFC,VEGFD	61
24 h	5 ug/mL	CLEAR Signaling Pathway	7.2	0.199	1.905	ASAH1,ATP6AP2,ATP6V0B,ATP6V0C,ATP6V0D1,ATP6V1A,ATP6V1C1,ATP6V1D,ATP6V1E1,ATP6V1F,ATP6V1G1,ATP6V1H,BMPR1B,CD63,CLCN7,CREB3L1,CREB3L3,CREB5,CTNS,CTSA,CTSB,CTSD,EGFR,FGF21,FGFR1,FLCN,FNIP1,GHR,GLMP,GNPTG,GNS,HEXA,IGF1,ITPR2,LAMP1,MCOLN1,MID1,MRAS,NEU1,PDGFRA,PIP4P1,PML,PPP2R2B,PPP3CA,PRKD1,RRAGD,SCPEP1,TCIRG1,TFEB,TGFB2,TLR7,TPP1,VPS11,VPS18,VPS26A,WDR45	56
24 h	5 ug/mL	Hepatic Fibrosis Signaling Pathway	6.97	0.178	-1.549	BCL2,CACNA1S,CCL5,CCN2,CNR1,COL18A1,COL1A1,COL1A2,COL3A1,COL5A3,CREB3L1,CREB3L3,CREB5,CSNK1E,FGFR1,FOS,FTH1,FTL,FZD4,FZD6,FZD8,FZD9,GLIS2,GNAI1,ICAM1,IKBKG,IL18,IL1RAP,IL1RL1,IL33,ITGA1,ITGA6,ITGA7,ITGB2,ITGB3,ITGB4,ITGB7,JAK2,JUN,MRAS,MYL6B,MYL7,MYLK,NCF2,NFKBIE,PDGFC,PDGFRA,PIK3R5,PLCG2,PPARG,PRKAR2B,PRKD1,RELA,RHOJ,RHOQ,RND1,RND2,RND3,SERPINE1,SPP1,STAT3,TF,TFRC,TGFB2,TGFB3,VCAM1,VEGFB,VEGFC,V…	72
24 h	5 ug/mL	GP6 Signaling Pathway	6.97	0.258	-2.335	CERT1,COL12A1,COL16A1,COL18A1,COL1A1,COL1A2,COL27A1,COL3A1,COL4A5,COL4A6,COL5A1,COL5A2,COL5A3,COL6A1,COL6A2,COL6A3,COL7A1,COL8A1,COL8A2,FYB1,FYN,ITGB3,LAMA1,LAMA4,LAMB3,LAMC2,LAMC3,LYN,PIK3R5,PLCG2,PRKD1,SYK	32	Inactivated
24 h	5 ug/mL	Pulmonary Fibrosis Idiopathic Signaling Pathway	6.89	0.19	-3.255	ADAMTS1,AEBP2,BAX,BCL2,CCN2,CCN4,CERT1,COL12A1,COL16A1,COL18A1,COL1A1,COL1A2,COL27A1,COL3A1,COL4A5,COL4A6,COL5A1,COL5A2,COL5A3,COL6A1,COL6A2,COL6A3,COL7A1,COL8A1,COL8A2,CXCL12,EFNB2,EGFR,EGR1,FGF18,FGFR1,FN1,FOS,FOXO6,FZD4,FZD6,FZD8,FZD9,IL13RA1,IL6ST,JAK2,JARID2,JUN,MMP10,MMP11,MMP16,MRAS,MTF2,PDGFC,PDGFRA,PIK3R5,RELA,RPS6KA1,SERPINE1,STAT3,TGFB2,TGFB3,WNT11,WNT5A,WNT5B	60	Inactivated
24 h	5 ug/mL	Wound Healing Signaling Pathway	6.66	0.205	-2.309	CCL5,CERT1,COL12A1,COL16A1,COL18A1,COL1A1,COL1A2,COL27A1,COL3A1,COL4A5,COL4A6,COL5A1,COL5A2,COL5A3,COL6A1,COL6A2,COL6A3,COL7A1,COL8A1,COL8A2,EGFR,FGF7,FN1,FOS,IL17D,IL18,IL1RAP,IL1RL1,IL33,ITGA6,ITGB4,JAK2,JUN,KRT16,LAMA1,LAMB3,LAMC2,Mcpt8,MMP10,MRAS,MST1R,NFKBIE,PDGFC,TGFB2,TGFB3,VEGFB,VEGFC,VEGFD	48	Inactivated
24 h	5 ug/mL	Tumor Microenvironment Pathway	6.63	0.225	-0.973	BCL2,CD44,CFLAR,COL1A1,COL1A2,COL3A1,CSF1,CXCL12,FGF10,FGF18,FGF21,FGF7,FN1,FOS,FOXO6,HLA-G,ICAM1,IGF1,IL6R,ITGB3,JAK2,JUN,MMP10,MMP11,MMP16,MRAS,PDGFC,PIK3R5,PTGS2,RELA,SLC16A1,SPP1,STAT3,TGFB2,TGFB3,TIAM1,VEGFB,VEGFC,VEGFD	39
24 h	5 ug/mL	Aryl Hydrocarbon Receptor Signaling	6.28	0.234	0.277	AHR,ALDH1A1,ALDH1L1,ALDH2,ALDH3A1,ALDH6A1,BAX,CDKN1A,CTSD,CYP1B1,CYP3A5,CYP3A7,FOS,GSTA3,GSTA5,GSTK1,Gstm3,GSTM4,GSTM5,GSTO1,GSTO2,GSTP1,HSPB1,JUN,MDM2,MGST1,MGST2,NFIA,NFIC,NFIX,NQO1,RELA,TGFB2,TGFB3	34
24 h	5 ug/mL	Role Of Osteoblasts In Rheumatoid Arthritis Signaling Pathway	5.74	0.197	0.905	BCL2,BGLAP,BMP2,BMP4,BMPR1B,COL1A1,CSNK1E,CTSA,CTSB,CTSD,CTSV,CTSW,CXCL12,FZD4,FZD6,FZD8,FZD9,IGF1,IL17D,IL18,IL33,IL6R,IL6ST,JAK2,MMP10,MMP11,MMP16,PDGFC,PIK3R5,PTGS2,SFRP4,SMAD1,SMAD6,SMURF1,STAT2,STAT3,STAT5B,TGFB2,TGFB3,VEGFB,VEGFC,VEGFD,WNT11,WNT5A,WNT5B	45
24 h	5 ug/mL	Xenobiotic Metabolism AHR Signaling Pathway	5.71	0.292	2.837	AHR,ALDH1A1,ALDH1L1,ALDH2,ALDH3A1,ALDH6A1,CYP1B1,GSTA3,GSTA5,GSTK1,Gstm3,GSTM4,GSTM5,GSTO1,GSTO2,GSTP1,HDAC5,MGST1,MGST2,NQO1,RELA	21	Activated
24 h	5 ug/mL	Xenobiotic Metabolism Signaling	5.65	0.188	#NUM!	ABCB1,ABCC3,AHR,ALDH1A1,ALDH1L1,ALDH2,ALDH3A1,ALDH6A1,CAMK1D,CAMK2B,CAMK4,CAT,Ces1g,CHST12,CITED2,CYP1B1,CYP3A5,CYP3A7,ESD,FMO3,FTL,GCLC,GSTA3,GSTA5,GSTK1,Gstm3,GSTM4,GSTM5,GSTO1,GSTO2,GSTP1,HDAC5,HMOX1,HS3ST1,HS3ST6,HS6ST1,HS6ST2,MAP3K5,MGMT,MGST1,MGST2,MRAS,NQO1,PIK3R5,PPP2R2B,PRKD1,RELA,SMOX,SOD3	49
24 h	5 ug/mL	NRF2-mediated Oxidative Stress Response	5.62	0.198	2.4	ABCC1,ABCC4,CAT,CYP2J2,CYP2S1,CYP3A5,CYP3A7,DNAJB5,DNAJB6,DNAJC9,ENC1,EPHX1,FOS,FOSL1,FTH1,FTL,GCLC,GCLM,GSTA3,GSTA5,GSTK1,Gstm3,GSTM4,GSTM5,GSTO1,GSTO2,GSTP1,HMOX1,JUN,JUND,MAFF,MAFG,MAFK,MAP3K5,MGST1,MGST2,MRAS,NQO1,PIK3R5,PRKD1,SOD3,SQSTM1,TXNRD1	43	Activated
24 h	5 ug/mL	Glutathione-mediated Detoxification	5.53	0.406	3.051	GGH,GSTA3,Gsta4,GSTA5,GSTK1,Gstm3,GSTM4,GSTM5,GSTO1,GSTO2,GSTP1,MGST1,MGST2	13	Activated
24 h	5 ug/mL	Osteoarthritis Pathway	5.46	0.195	-0.365	ADAMTS5,ANKH,ANXA2,BGLAP,BMP2,CCN4,CREB3L1,CREB3L3,CREB5,DCN,FGF18,FGFR1,FN1,FZD4,FZD6,FZD8,FZD9,GLIS2,IL1RAP,IL1RL1,ITGA1,ITGA6,ITGA7,ITGB2,ITGB3,ITGB4,ITGB7,MMP10,P2RX7,PDGFC,PPARG,PTGS2,RELA,SDC4,SMAD1,SMAD6,SOX9,SPHK1,SPP1,TIMP3,VEGFB,VEGFC,VEGFD	43
24 h	5 ug/mL	Xenobiotic Metabolism PXR Signaling Pathway	5.01	0.207	2.744	ABCB1,ABCC3,ALDH1A1,ALDH1L1,ALDH2,ALDH3A1,ALDH6A1,CAMK2B,CAT,CDK5,Ces1g,CHST12,CITED2,CYP3A5,CYP3A7,ESD,GSTA3,GSTA5,GSTK1,Gstm3,GSTM4,GSTM5,GSTO1,GSTO2,GSTP1,HS3ST1,HS3ST6,HS6ST1,HS6ST2,MGST1,MGST2,PRKAR2B,PRKD1,SMOX	34	Activated
24 h	5 ug/mL	IL-10 Signaling	4.55	0.212	-0.557	AHR,BCL2,BCL3,BLVRB,BMP2,CCN4,CD80,CDKN1A,CREB3L1,CREB3L3,CREB5,DUSP1,FCGR2A,FOS,HLA-G,HMOX1,ICAM1,IKBKG,IL18,IL1RAP,IL1RL1,IL33,IL6R,IL6ST,JUN,NFKBIE,RELA,STAT3,STAT5B	29
24 h	5 ug/mL	Role of Macrophages, Fibroblasts and Endothelial Cells in Rheumatoid Arthritis	4.54	0.169	#NUM!	C5,CAMK2B,CCL5,CEBPD,CREB3L1,CREB3L3,CREB5,CSF1,CSNK1E,CXCL12,FCGR3A/FCGR3B,FN1,FOS,FZD4,FZD6,FZD8,FZD9,ICAM1,IKBKG,IL18,IL1RAP,IL1RL1,IL33,IL6R,IL6ST,JAK2,JUN,MRAS,NFATC1,NFKBIE,PDGFC,PIK3R5,PLCE1,PLCG2,PLCL1,PPP3CA,PRKD1,Prss1 (includes others),PRSS2,RELA,RYK,SFRP4,STAT3,TLR7,TRAF1,VCAM1,VEGFB,VEGFC,VEGFD,WNT11,WNT5A,WNT5B	52
24 h	5 ug/mL	Xenobiotic Metabolism CAR Signaling Pathway	4.32	0.198	2.121	ABCB1,ABCC1,ABCC3,ALDH1A1,ALDH1L1,ALDH2,ALDH3A1,ALDH6A1,CHST12,CITED2,CYP3A5,CYP3A7,EGFR,FMO3,GSTA3,GSTA5,GSTK1,Gstm3,GSTM4,GSTM5,GSTO1,GSTO2,GSTP1,HS3ST1,HS3ST6,HS6ST1,HS6ST2,MGST1,MGST2,PPP2R2B,PRKD1,SOD3	32	Activated
24 h	5 ug/mL	WNT/Ca+ pathway	4.08	0.262	-1	CREB3L1,CREB3L3,CREB5,FZD4,FZD6,FZD8,FZD9,NFATC1,PDE6G,PLCE1,PLCG2,PLCL1,PPP3CA,RELA,ROR1,WNT5A,WNT5B	17
24 h	5 ug/mL	Atherosclerosis Signaling	4.01	0.212	#NUM!	ALOX5,ALOXE3,CCR3,CLU,COL18A1,COL1A1,COL1A2,COL3A1,COL5A3,CSF1,CXCL12,ICAM1,IL18,IL33,ITGB2,LPL,LYZ,PDGFC,PLA2G2E,PLB1,PRDX6,RELA,SELP,TNFRSF12A,VCAM1	25
24 h	5 ug/mL	Phagosome Maturation	3.91	0.196	#NUM!	ATP6AP2,ATP6V0B,ATP6V0C,ATP6V0D1,ATP6V1A,ATP6V1C1,ATP6V1D,ATP6V1E1,ATP6V1F,ATP6V1G1,ATP6V1H,B2M,CTSA,CTSB,CTSD,CTSV,CTSW,Dync1i2,HLA-G,LAMP1,LAMP2,NCF2,PRDX6,TAP1,TCIRG1,TUBB2A,VPS11,VPS18,VPS37B	29
24 h	5 ug/mL	Protein Kinase A Signaling	3.79	0.153	0.42	ADCY1,ADCY3,ADD3,CAMK2B,CNGA3,Cngb1,CREB3L1,CREB3L3,CREB5,CREM,DUSP1,DUSP10,DUSP16,DUSP4,DUSP5,DUSP8,FLNC,GDPD1,GNAI1,GNG11,H1-0,H1-2,H1-3,H1f4,ITPR2,LIPE,MYL6B,MYL7,MYLK,NFATC1,NFKBIE,PDE1A,PDE2A,PDE3B,PDE6G,PLCE1,PLCG2,PLCL1,PPP3CA,PRKAR2B,PRKD1,PTGS2,PTP4A1,PTPN13,PTPN14,PTPN22,PTPN23,PTPRB,Ptprd,PTPRE,PTPRF,PTPRJ,PTPRK,PTPRN,PTPRQ,PTPRZ1,RELA,TGFB2,TGFB3	59
24 h	5 ug/mL	Semaphorin Neuronal Repulsive Signaling Pathway	3.74	0.194	0.392	CD44,CDK5,DPYSL5,FARP2,FYN,ITGA1,ITGA6,ITGA7,ITGB2,ITGB3,ITGB4,ITGB7,MYL6B,MYL7,NRP1,PIK3R5,PLCG2,PLXNA2,PLXNB1,PRKAR2B,RND1,SEMA3A,SEMA3E,SEMA3F,SEMA5A,SEMA6A,SEMA6D,VCAN	28
24 h	5 ug/mL	Role of JAK family kinases in IL-6-type Cytokine Signaling	3.68	0.237	-1.414	CEBPD,CTF1,FOS,IL6R,IL6ST,JAK2,LBP,LIFR,OSMR,PDGFC,SERPINA9,STAT3,STAT5B,TGFB2,TGFB3,VEGFB,VEGFC,VEGFD	18
24 h	5 ug/mL	Interferon Signaling	3.67	0.345	1	BAX,BCL2,IFIT3,IRF9,ISG15,JAK2,OAS1,RELA,STAT2,TAP1	10
24 h	5 ug/mL	Adipogenesis pathway	3.66	0.198	#NUM!	BMP2,BMP4,BMPR1B,CDK5,CEBPD,DDIT3,FABP4,FGFR1,FZD4,FZD6,FZD8,FZD9,GTF2H1,HDAC5,HDAC6,HDAC9,KLF5,LPL,NR1D1,PPARG,RPS6KA1,RUNX1T1,SMAD1,SOX9,STAT5B,WNT5A	26
24 h	5 ug/mL	Role Of Chondrocytes In Rheumatoid Arthritis Signaling Pathway	3.5	0.194	-0.392	ADAMTS5,CAMKK2,CEBPD,CFLAR,CXCL12,EGR1,FN1,FOS,IL18,IL1RAP,IL1RL1,IL33,IL6R,IL6ST,JAK2,JUN,MMP10,MMP11,MMP16,PDGFC,PPP3CA,PTGS2,STAT3,VEGFB,VEGFC,VEGFD	26
24 h	5 ug/mL	Ferroptosis Signaling Pathway	3.49	0.197	-1.043	ALOX5,ALOXE3,CDKN1A,CTSB,FANCD2,FTH1,FTL,GCH1,GCLC,H2AZ2,H2BC10,H2BC5,HMOX1,HSPB1,MACROH2A1,MRAS,NFS1,SAT1,SLC7A11,SQSTM1,STAT3,STEAP3,TF,TFRC,TXNRD1	25
24 h	5 ug/mL	IL-4 Signaling	3.45	0.174	-3.773	ANO1,CERT1,COL12A1,COL16A1,COL18A1,COL1A1,COL1A2,COL27A1,COL3A1,COL4A5,COL4A6,COL5A1,COL5A2,COL5A3,COL6A1,COL6A2,COL6A3,COL7A1,COL8A1,COL8A2,CREB3L1,CREB3L3,CREB5,GNAI1,IL13RA1,IRS1,MRAS,PIK3R5,PRR5L,RPS6KA1,STAT3,TGFB2,TGFB3,TIMP3	34	Inactivated
24 h	5 ug/mL	Galactose Degradation I (Leloir Pathway)	3.43	0.8	0	GALE,GALK1,GALK2,GALM	4
24 h	5 ug/mL	Role of MAPK Signaling in Promoting the Pathogenesis of Influenza	3.35	0.204	3.13	ATP6AP2,ATP6V0B,ATP6V0C,ATP6V0D1,ATP6V1A,ATP6V1C1,ATP6V1D,ATP6V1E1,ATP6V1F,ATP6V1G1,ATP6V1H,BAX,BCL2,JUN,MAP3K5,MRAS,NFKBIE,PLA2G2E,PLB1,PRDX6,PTGS2,TCIRG1	22	Activated
24 h	5 ug/mL	Role of Osteoblasts, Osteoclasts and Chondrocytes in Rheumatoid Arthritis	3.34	0.167	#NUM!	ADAMTS5,BCL2,BGLAP,BMP2,BMP4,BMP8A,BMPR1B,COL1A1,CSF1,CSNK1E,FOS,FZD4,FZD6,FZD8,FZD9,IGF1,IKBKG,IL18,IL1RAP,IL1RL1,IL33,ITGB3,JUN,MAP3K5,NFATC1,NFKBIE,PIK3R5,PPP3CA,RELA,SFRP4,SMAD1,SMAD6,SMURF1,SPP1,WNT11,WNT5A,WNT5B	37
24 h	5 ug/mL	Role of JAK2 in Hormone-like Cytokine Signaling	3.24	0.25	0.535	BCL2,CYP3A5,CYP3A7,FOS,GHR,IGF1,IRS1,JAK2,PDGFC,STAT3,STAT5B,VEGFB,VEGFC,VEGFD	14
24 h	5 ug/mL	ID1 Signaling Pathway	3.17	0.17	-0.87	ATF3,BAX,BCL2,BCL3,BMP2,BMP4,BMPR1B,CCN2,CDKN1A,EGFR,EGR1,ETS1,FGFR1,FN1,FYN,ID1,IL6R,LIFR,LYN,MDM2,MRAS,PDGFC,PIK3R5,PLXNB1,PLXNB2,SMAD1,STAT3,TGFB2,TGFB3,TYMS,VEGFB,VEGFC,VEGFD	33
24 h	5 ug/mL	Agranulocyte Adhesion and Diapedesis	2.98	0.169	#NUM!	C5,CCL20,CCL4,CCL5,Ccl6,Ccl8,Ccl9,CCR3,CLDN1,CLDN15,CXCL10,CXCL12,CXCL17,EZR,FN1,GNAI1,ICAM1,IL18,IL33,ITGB2,ITGB7,MMP10,MMP11,MMP16,MYL6B,MYL7,MYO18A,Podxl,SDC4,SELP,VCAM1	31
24 h	5 ug/mL	Role of Hypercytokinemia/hyperchemokinemia in the Pathogenesis of Influenza	2.97	0.227	2.324	CCL4,CCL5,CXCL10,IFIT2,IFIT3,IL18,IL33,IRF7,IRF9,ISG15,OAS1,Oas1b,RSAD2,STAT2,TLR7	15	Activated
24 h	5 ug/mL	PCP (Planar Cell Polarity) Pathway	2.92	0.233	-2.496	CELSR1,CTHRC1,EFNB1,FZD4,FZD6,FZD8,FZD9,JUN,JUND,PFN2,RSPO3,WNT11,WNT5A,WNT5B	14	Inactivated
24 h	5 ug/mL	Pulmonary Healing Signaling Pathway	2.9	0.166	-1.061	BMP4,BMPR1B,CELA1,CXCL12,EGFR,FGF10,FGF7,FGFR1,FYN,FZD4,FZD6,FZD8,FZD9,LYN,MMP10,MMP11,MMP16,MRAS,NFATC1,PDGFC,PRKD1,SMAD1,STAT3,STAT5B,TGFB2,TGFB3,VEGFB,VEGFC,VEGFD,WNT11,WNT5A,WNT5B	32
24 h	5 ug/mL	IL-8 Signaling	2.9	0.164	0.73	BAX,BCL2,CR2,CSTB,EGFR,FOS,GNA14,GNAI1,GNG11,HMOX1,ICAM1,IKBKG,ITGB2,ITGB3,JUN,MRAS,MYL7,NCF2,NFKBIE,PDGFC,PIK3R5,PRKD1,PTGS2,RELA,RHOJ,RHOQ,RND1,RND2,RND3,VCAM1,VEGFB,VEGFC,VEGFD	33
24 h	5 ug/mL	Granulocyte Adhesion and Diapedesis	2.8	0.171	#NUM!	C5,CCL20,CCL4,CCL5,Ccl6,Ccl8,Ccl9,CCR3,CLDN1,CLDN15,CXCL10,CXCL12,CXCL17,EZR,GNAI1,ICAM1,IL18,IL1RAP,IL1RL1,IL33,ITGB2,MMP10,MMP11,MMP16,SDC3,SDC4,SELP,VCAM1	28
24 h	5 ug/mL	Glutathione Redox Reactions I	2.8	0.32	1.633	GPX1,Gsta4,GSTA5,GSTK1,GSTP1,MGST1,MGST2,PRDX6	8
24 h	5 ug/mL	RHOA Signaling	2.77	0.185	0	CDC42EP1,CDC42EP2,CDC42EP3,CDC42EP5,CIT,EPHA1,EZR,IGF1,MYL6B,MYL7,MYLK,NGEF,PFN2,PIP4K2C,PIP5K1A,PIP5KL1,RHPN2,RND3,SEMA3F,SEPTIN11,SEPTIN8,WASF1	22
24 h	5 ug/mL	Colorectal Cancer Metastasis Signaling	2.73	0.152	-0.845	ADCY1,ADCY3,BAX,EGFR,FOS,FZD4,FZD6,FZD8,FZD9,GNA14,GNAI1,GNG11,IL6R,IL6ST,JAK2,JUN,MMP10,MMP11,MMP16,MRAS,PDGFC,PIK3R5,PRKAR2B,PTGS2,RELA,RHOJ,RHOQ,RND1,RND2,RND3,STAT3,TGFB2,TGFB3,TLR7,VEGFB,VEGFC,VEGFD,WNT11,WNT5A,WNT5B	40
24 h	5 ug/mL	Cardiac Hypertrophy Signaling (Enhanced)	2.73	0.134	-2.032	ADCY1,ADCY3,CACNA1S,CAMK2B,CTF1,FGF10,FGF18,FGF21,FGF7,FGFR1,FZD4,FZD6,FZD8,FZD9,GDPD1,GHR,GNA14,GNAI1,GNG11,HAND2,HDAC5,HDAC6,HDAC9,HSPB1,IGF1,IKBKG,IL13RA1,IL15RA,IL17D,IL17RE,IL18,IL1RL1,IL22RA1,IL33,IL6R,IL6ST,ITGA1,ITGA6,ITGA7,ITGB2,ITGB3,ITGB4,ITGB7,ITPR2,JAK2,JUN,MAP3K5,MAPKAPK3,MRAS,NFATC1,PDE1A,PDE2A,PDE3B,PDE6G,PIK3R5,PLCE1,PLCG2,PLCL1,PPP3CA,PRKAR2B,PRKD1,PTGS2,RCAN1,RELA,STAT3,TGFB2,T…	70	Inactivated
24 h	5 ug/mL	HIF1α Signaling	2.71	0.162	0	ADM,CAMK1D,CAMK2B,CAMK4,CDKN1A,HMOX1,HSPA14,HSPA1A/HSPA1B,Hspa1b,IGF1,IL6R,JUN,MDM2,MET,MMP10,MMP11,MMP16,MRAS,NCF2,PDGFC,PIK3R5,PLCG2,PPP3CA,PRKD1,SAT1,SERPINE1,STAT3,TF,TGFB2,VEGFB,VEGFC,VEGFD	32
24 h	5 ug/mL	Ephrin Receptor Signaling	2.64	0.16	-0.277	CREB3L1,CREB3L3,CREB5,CXCL12,EFNA2,EFNA5,EFNB1,EFNB2,EFNB3,EPHA1,EPHA7,FYN,GNA14,GNAI1,GNG11,GRINA,ITGA1,ITGA6,ITGA7,ITGB2,ITGB3,ITGB4,ITGB7,JAK2,MRAS,NGEF,PDGFC,PTPN13,STAT3,VEGFB,VEGFC,VEGFD	32
24 h	5 ug/mL	Semaphorin Signaling in Neurons	2.59	0.224	#NUM!	CDK5,DPYSL5,FYN,MET,NRP1,PLXNA2,PLXNB1,RHOJ,RHOQ,RND1,RND2,RND3,SEMA3A	13
24 h	5 ug/mL	Regulation of Actin-based Motility by Rho	2.58	0.185	0.577	ITGA1,ITGA6,ITGA7,ITGB2,ITGB3,ITGB4,ITGB7,MYL6B,MYL7,MYLK,PFN2,PIP4K2C,PIP5K1A,PIP5KL1,RHOJ,RHOQ,RND1,RND2,RND3,WASF1	20
24 h	5 ug/mL	Signaling by Rho Family GTPases	2.57	0.15	0.756	ARHGEF2,CDC42EP1,CDC42EP2,CDC42EP3,CDC42EP5,CDH10,CDH3,CIT,EZR,FOS,GNA14,GNAI1,GNG11,ITGA1,ITGA6,ITGA7,ITGB2,ITGB3,ITGB4,ITGB7,JUN,MRAS,MYL6B,MYL7,MYLK,NCF2,PIK3R5,PIP4K2C,PIP5K1A,PIP5KL1,RELA,RHOJ,RHOQ,RND1,RND2,RND3,SEPTIN11,SEPTIN8,WASF1	39
24 h	5 ug/mL	p53 Signaling	2.54	0.191	0.905	BAX,BCL2,CCNG1,CDKN1A,GADD45A,GADD45G,HDAC9,JUN,MDM2,PIDD1,PIK3R5,PLAGL1,PML,PPP1R13B,RPRM,TP53BP2,TP53INP1,WT1	18
24 h	5 ug/mL	Caveolar-mediated Endocytosis Signaling	2.51	0.205	#NUM!	B2M,CD55,COPG1,DYRK3,EGFR,FLNC,FYN,HLA-G,ITGA1,ITGA6,ITGA7,ITGB2,ITGB3,ITGB4,ITGB7	15
24 h	5 ug/mL	N-acetylglucosamine Degradation II	2.5	0.75	#NUM!	AMDHD2,GNPDA1,NAGK	3
24 h	5 ug/mL	Acute Phase Response Signaling	2.49	0.163	-1.528	C3,C5,CP,FN1,FOS,FTL,HMOX1,IKBKG,IL18,IL1RAP,IL33,IL6R,IL6ST,ITIH2,JAK2,JUN,LBP,MAP3K5,MRAS,NFKBIE,OSMR,RELA,SERPIND1,SERPINE1,SERPINF2,STAT3,TF,VWF	28
24 h	5 ug/mL	Dermatan Sulfate Degradation (Metazoa)	2.45	0.353	-0.816	CEMIP,GM2A,HEXA,HYAL1,IDS,OGA	6
24 h	5 ug/mL	ILK Signaling	2.43	0.158	1.8	BMP2,CREB3L1,CREB3L3,CREB5,FBLIM1,FLNC,FN1,FOS,IRS1,ITGB2,ITGB3,ITGB4,ITGB7,JUN,MYL6B,MYL7,MYO18A,PDGFC,PIK3R5,PPP2R2B,PTGS2,RELA,RHOJ,RHOQ,RND1,RND2,RND3,VEGFB,VEGFC,VEGFD	30
24 h	5 ug/mL	Macrophage Classical Activation Signaling Pathway	2.42	0.167	0.853	AEBP2,CCL20,CCL5,CD80,CXCL10,GBP4,IKBKG,IL13RA1,IL17D,IL18,IL33,IRF9,JAK2,JARID2,LBP,LY96,MTF2,NCF2,NFKBIE,PPARG,RELA,STAT2,STAT3,TGFB2,TGFB3	25
24 h	5 ug/mL	Superoxide Radicals Degradation	2.39	0.5	0	CAT,CYGB,NQO1,SOD3	4
24 h	5 ug/mL	IL-17A Signaling in Gastric Cells	2.37	0.304	1	CCL20,CCL5,CXCL10,EGFR,FOS,JUN,RELA	7
24 h	5 ug/mL	Ethanol Degradation IV	2.37	0.304	0	ACSS2,ALDH1A1,Aldh1a7,ALDH2,ALDH3A1,CAT,CYGB	7
24 h	5 ug/mL	Neuroinflammation Signaling Pathway	2.34	0.144	2.535	B2M,BCL2,BIRC7,CCL5,CD80,CFLAR,CREB3L1,CREB3L3,CREB5,CXCL10,CXCL12,FOS,GABBR1,GLUL,GRINA,HLA-G,HMOX1,ICAM1,IKBKG,IL18,IL6R,IRF7,JAK2,JUN,NCF2,NFATC1,NGF,P2RX7,PIK3R5,PLA2G2E,PLCG2,PPP3CA,PTGS2,RELA,SLC1A2,SLC1A3,SYK,TGFB2,TGFB3,TLR7,VCAM1	41	Activated
24 h	5 ug/mL	CDX Gastrointestinal Cancer Signaling Pathway	2.29	0.156	1.3	BMP2,BMP4,BMP8A,EFNB1,EGFR,FOS,FZD4,FZD6,FZD8,FZD9,GATA6,IKBKG,IL17D,IL18,IL33,IL6R,JAK2,JUN,KLF5,NCF2,PIK3R5,PTGS2,RELA,STAT3,TGFB2,TGFB3,WNT11,WNT5A,WNT5B	29
24 h	5 ug/mL	Tryptophan Degradation X (Mammalian, via Tryptamine)	2.26	0.292	0.447	Akr1b10,ALDH1A1,Aldh1a7,ALDH2,ALDH3A1,DDC,SMOX	7
24 h	5 ug/mL	Regulation of the Epithelial-Mesenchymal Transition Pathway	2.19	0.153	#NUM!	EGFR,EGR1,ESRP2,ETS1,FGF10,FGF18,FGF21,FGF7,FGFR1,FZD4,FZD6,FZD8,FZD9,JAK2,LOX,MET,MRAS,PARD6B,PARD6G,PIK3R5,RELA,SMURF1,STAT3,TGFB2,TGFB3,WNT11,WNT5A,WNT5B,ZEB2	29
24 h	5 ug/mL	Fatty Acid α-oxidation	2.18	0.316	1.342	ALDH1A1,Aldh1a7,ALDH2,ALDH3A1,ALOXE3,PTGS2	6
24 h	5 ug/mL	TGF-β Signaling	2.17	0.181	0.277	BCL2,BMP2,BMP4,BMPR1B,FOS,INHBB,IRF7,JUN,MRAS,PITX2,SERPINE1,SMAD1,SMAD6,SMURF1,TGFB2,TGFB3,VDR	17
24 h	5 ug/mL	Triacylglycerol Biosynthesis	2.14	0.216	-0.302	CRLS1,ELOVL6,GPAM,GPAT3,LPIN2,LPIN3,MBOAT1,Plpp1,PLPP2,PLPP3,PLPP5	11
24 h	5 ug/mL	Regulation Of The Epithelial Mesenchymal Transition By Growth Factors Pathway	2.12	0.153	0.816	EGFR,EGR1,ESRP2,ETS1,FGF10,FGF18,FGF21,FGF7,FGFR1,FOS,IKBKG,IL6R,JAK2,JUN,MET,MRAS,PARD6B,PARD6G,PDGFC,PDGFRA,PIK3R5,RELA,SMURF1,STAT3,TGFB2,TGFB3,TNFSF18,ZEB2	28
24 h	5 ug/mL	Putrescine Degradation III	2.06	0.3	1.342	ALDH1A1,Aldh1a7,ALDH2,ALDH3A1,SAT1,SMOX	6
24 h	5 ug/mL	D-myo-inositol-5-phosphate Metabolism	2.02	0.151	1.4	DUSP1,DUSP10,DUSP13,DUSP16,DUSP23,DUSP4,DUSP5,DUSP8,NUDT5,NUDT9,PIP4K2C,PIP4P1,PLCE1,PLCG2,PPFIBP2,PPM1H,PPP1R13B,PPP2R2B,PPP3CA,PTPN13,PTPN22,PTPN23,PTPRF,PTPRJ,PTPRN,PXYLP1,SSH2,TNS3	28
24 h	5 ug/mL	Virus Entry via Endocytic Pathways	2.01	0.168	#NUM!	AP1S2,AP2A2,AP4S1,AP5Z1,B2M,CD55,CXADR,FLNC,FYN,HLA-G,ITGB2,ITGB3,ITGB4,ITGB7,MRAS,PIK3R5,PLCG2,PRKD1,TFRC	19
24 h	5 ug/mL	Activation of IRF by Cytosolic Pattern Recognition Receptors	2.01	0.208	2.111	DHX58,IFIH1,IFIT2,IKBKG,IRF7,IRF9,ISG15,JUN,NFKBIE,RELA,STAT2	11	Activated
24 h	5 ug/mL	Human Embryonic Stem Cell Pluripotency	1.97	0.148	-2.043	BMP2,BMP4,BMP8A,BMPR1B,FGFR1,FZD4,FZD6,FZD8,FZD9,ID1,JAK2,KLF4,LIFR,MRAS,NGF,NTF4,PDGFC,PDGFRA,PIK3R5,PRKD1,SMAD1,SMAD6,SPHK1,STAT3,TGFB2,TGFB3,WNT11,WNT5A,WNT5B	29	Inactivated
24 h	5 ug/mL	Prostanoid Biosynthesis	1.97	0.4	#NUM!	CYP2S1,PTGIS,PTGS1,PTGS2	4
24 h	5 ug/mL	Ovarian Cancer Signaling	1.95	0.155	1	BCL2,BRCA2,CD44,EGFR,FZD4,FZD6,FZD8,FZD9,GJA1,HDAC5,HDAC6,HDAC9,MRAS,PDGFC,PIK3R5,PRKAR2B,PTGS1,PTGS2,VEGFB,VEGFC,VEGFD,WNT11,WNT5A,WNT5B	24
24 h	5 ug/mL	Pancreatic Adenocarcinoma Signaling	1.93	0.163	1.069	BCL2,BRCA2,CDKN1A,EGFR,HDAC5,HDAC6,HDAC9,HMOX1,JAK2,MDM2,PDGFC,PIK3R5,PTGS2,RELA,STAT3,TGFB2,TGFB3,VEGFB,VEGFC,VEGFD	20
24 h	5 ug/mL	Superpathway of Inositol Phosphate Compounds	1.91	0.143	1.671	DUSP1,DUSP10,DUSP13,DUSP16,DUSP23,DUSP4,DUSP5,DUSP8,NUDT5,NUDT9,PIK3R5,PIP4K2C,PIP4P1,PIP5K1A,PIP5KL1,PLCE1,PLCG2,PPFIBP2,PPM1H,PPP1R13B,PPP2R2B,PPP3CA,PTPN13,PTPN22,PTPN23,PTPRF,PTPRJ,PTPRN,PXYLP1,SSH2,SYNJ2,TNS3	32
24 h	5 ug/mL	Molecular Mechanisms of Cancer	1.89	0.128	#NUM!	ADCY1,ADCY3,ARHGEF2,BAX,BCL2,BMP2,BMP4,BMP8A,BMPR1B,CAMK2B,CDK5,CDKN1A,CFLAR,FANCD2,FOS,FYN,FZD4,FZD6,FZD8,FZD9,GNA14,GNAI1,GNG11,HDAC5,HDAC6,HDAC9,IRS1,ITGA1,ITGA6,ITGA7,ITGB2,ITGB3,ITGB4,ITGB7,JAK2,JUN,MAP3K5,MDM2,MRAS,NFKBIE,PIK3R5,PRKAR2B,PRKD1,RELA,RHOJ,RHOQ,RND1,RND2,RND3,SMAD1,SMAD6,TGFB2,TGFB3,WNT11,WNT5A,WNT5B	56
24 h	5 ug/mL	Serotonin Receptor Signaling	1.89	0.22	#NUM!	ADCY1,ADCY3,DDC,GCH1,HTR1B,HTR2B,HTR7,SLC18A1,SMOX	9
24 h	5 ug/mL	Pathogenesis of Multiple Sclerosis	1.86	0.5	#NUM!	CCL4,CCL5,CXCL10	3
24 h	5 ug/mL	Chondroitin Sulfate Degradation (Metazoa)	1.86	0.312	-0.447	CEMIP,GM2A,HEXA,HYAL1,OGA	5
24 h	5 ug/mL	Sperm Motility	1.86	0.14	0.277	CLK4,CNGA3,Cngb1,DDR1,DYRK3,EGFR,EPHA1,FGFR1,FYN,GNA14,GNAI1,GNG11,ITPR2,JAK2,LYN,MET,MRAS,MST1R,PDE1A,PDE2A,PDGFRA,PLA2G2E,PLB1,PLCE1,PLCG2,PLCL1,PRDX6,PRKAR2B,PRKD1,ROR1,RYK,SYK,TEC,TXK	34
24 h	5 ug/mL	cAMP-mediated signaling	1.85	0.142	-0.539	ADCY1,ADCY3,CAMK1D,CAMK2B,CAMK4,CNGA3,Cngb1,CNR1,CREB3L1,CREB3L3,CREB5,CREM,DUSP1,DUSP4,GABBR1,GDPD1,GNAI1,HTR1B,HTR7,LTB4R,NPY1R,P2RY14,PDE1A,PDE2A,PDE3B,PDE6G,PKIA,PPP3CA,PRKAR2B,RGS2,RPS6KA1,STAT3	32
24 h	5 ug/mL	Apelin Adipocyte Signaling Pathway	1.79	0.172	0.832	ADCY1,ADCY3,CAT,GNAI1,GPX1,Gsta4,GSTA5,GSTK1,GSTP1,LIPE,MGST1,MGST2,NCF2,PRDX6,PRKAR2B	15
24 h	5 ug/mL	Xenobiotic Metabolism General Signaling Pathway	1.79	0.157	2.683	AHR,FTL,GCLC,GSTA3,GSTA5,GSTK1,Gstm3,GSTM4,GSTM5,GSTO1,GSTO2,GSTP1,HMOX1,MAP3K5,MGST1,MGST2,MRAS,NQO1,PIK3R5,PRKD1	20	Activated
24 h	5 ug/mL	MSP-RON Signaling In Cancer Cells Pathway	1.76	0.154	1.789	CREB3L1,CREB3L3,CREB5,EGFR,ETS1,ETS2,FOS,ITGA6,ITGB4,JUN,MET,MRAS,MST1R,PDGFC,PIK3R5,PLAUR,RELA,STAT3,VEGFB,VEGFC,VEGFD	21
24 h	5 ug/mL	Vitamin-C Transport	1.75	0.261	1.342	GSTO1,GSTO2,LRRC8D,NXN,STOM,TXNRD1	6
24 h	5 ug/mL	Natural Killer Cell Signaling	1.74	0.147	1.4	B2M,COL18A1,COL1A1,COL1A2,COL3A1,COL5A3,FCGR2A,FCGR3A/FCGR3B,FYN,HLA-G,HSPA14,HSPA1A/HSPA1B,Hspa1b,IL18,JAK2,Klra7 (includes others),KLRD1,MAP3K5,MRAS,NECTIN2,NFATC1,PIK3R5,PLCG2,RELA,SYK	25
24 h	5 ug/mL	CD40 Signaling	1.74	0.185	0.632	FOS,ICAM1,IKBKG,JUN,NFKBIE,PIK3R5,PTGS1,PTGS2,RELA,STAT3,TNFAIP3,TRAF1	12
24 h	5 ug/mL	Bladder Cancer Signaling	1.74	0.161	-1.342	CDKN1A,EGFR,FGF10,FGF18,FGF21,FGF7,HDAC5,HDAC6,HDAC9,MDM2,MMP10,MMP11,MMP16,MRAS,PDGFC,VEGFB,VEGFC,VEGFD	18
24 h	5 ug/mL	Sphingosine-1-phosphate Signaling	1.74	0.161	-0.258	ADCY1,ADCY3,ASAH1,GNAI1,NAAA,PDGFC,PDGFRA,PIK3R5,PLCE1,PLCG2,PLCL1,RHOJ,RHOQ,RND1,RND2,RND3,SMPD3,SPHK1	18
24 h	5 ug/mL	3-phosphoinositide Biosynthesis	1.74	0.143	1.8	DUSP1,DUSP10,DUSP13,DUSP16,DUSP23,DUSP4,DUSP5,DUSP8,NUDT5,NUDT9,PIK3R5,PIP4K2C,PIP5K1A,PIP5KL1,PPFIBP2,PPM1H,PPP1R13B,PPP2R2B,PPP3CA,PTPN13,PTPN22,PTPN23,PTPRF,PTPRJ,PTPRN,PXYLP1,SSH2,TNS3	28
24 h	5 ug/mL	PI3K/AKT Signaling	1.74	0.143	1.155	BCL2,CDKN1A,GDF15,GHR,IKBKG,IL13RA1,IL15RA,IL17RE,IL1RL1,IL22RA1,IL6R,IL6ST,ITGA1,ITGA6,ITGA7,ITGB2,ITGB3,ITGB4,ITGB7,JAK2,MAP3K5,MDM2,MRAS,NFKBIE,PPP2R2B,PTGS2,RELA,SYNJ2	28
24 h	5 ug/mL	Toll-like Receptor Signaling	1.73	0.178	-0.333	FOS,IKBKG,IL18,IL1RL1,IL33,JUN,LBP,LY96,RELA,SIGIRR,TLR7,TNFAIP3,TRAF1	13
24 h	5 ug/mL	TEC Kinase Signaling	1.72	0.141	0.943	FOS,FYN,GNA14,GNAI1,GNG11,ITGA1,ITGA6,ITGA7,ITGB2,ITGB3,ITGB4,ITGB7,JAK2,LYN,MRAS,PIK3R5,PLCG2,PRKD1,RELA,RHOJ,RHOQ,RND1,RND2,RND3,STAT2,STAT3,STAT5B,TEC,TXK	29
24 h	5 ug/mL	HGF Signaling	1.72	0.155	-0.632	CDKN1A,ETS1,ETS2,FOS,ITGA1,ITGA6,ITGA7,ITGB2,ITGB3,ITGB4,ITGB7,JUN,MAP3K5,MET,MRAS,PIK3R5,PLCG2,PRKD1,PTGS2,STAT3	20
24 h	5 ug/mL	Macrophage Alternative Activation Signaling Pathway	1.72	0.146	-1	CREB3L1,CREB3L3,CREB5,CSF1,DUSP1,FOS,H4-16,IL13RA1,IL18,IL33,IRS1,JAK2,JUN,KLF4,LPL,NFKBIE,PIK3R5,PPARG,RELA,RPS6KA1,STAT3,SYK,TGFB2,TGFB3,TSC22D3	25
24 h	5 ug/mL	RHOGDI Signaling	1.71	0.14	-0.471	ARHGDIB,ARHGDIG,ARHGEF2,CD44,CDH10,CDH3,EZR,GNA14,GNAI1,GNG11,ITGA1,ITGA6,ITGA7,ITGB2,ITGB3,ITGB4,ITGB7,MRAS,MYL6B,MYL7,MYO18A,PIP4K2C,PIP5K1A,PIP5KL1,RHOJ,RHOQ,RND1,RND2,RND3,WASF1	30
24 h	5 ug/mL	Unfolded protein response	1.71	0.169	0.905	BCL2,CD82,CEBPD,DDIT3,DNAJB5,DNAJB6,DNAJC9,HSPA14,HSPA1A/HSPA1B,Hspa1b,HSPH1,MAP3K5,P4HB,PPARG,PPP1R15A	15
24 h	5 ug/mL	Role of NANOG in Mammalian Embryonic Stem Cell Pluripotency	1.68	0.156	-1.633	BMP2,BMP4,BMP8A,BMPR1B,FZD4,FZD6,FZD8,FZD9,GATA6,IL6ST,JAK2,LIFR,MRAS,PIK3R5,SMAD1,STAT3,WNT11,WNT5A,WNT5B	19
24 h	5 ug/mL	Factors Promoting Cardiogenesis in Vertebrates	1.68	0.15	-1.964	BMP2,BMP4,BMP8A,BMPR1B,CAMK2B,CREB3L1,CREB3L3,CREB5,FZD4,FZD6,FZD8,FZD9,PLCE1,PLCG2,PLCL1,PRKD1,SMAD1,TGFB2,TGFB3,WNT11,WNT5A,WNT5B	22
24 h	5 ug/mL	HOTAIR Regulatory Pathway	1.68	0.15	-1.528	AEBP2,CD44,CDKN1A,COL1A1,COL1A2,COL3A1,ICAM1,JARID2,MDM2,MET,MMP10,MMP11,MMP16,MTF2,PIK3R5,RBM38,RELA,SPP1,STAT3,WNT11,WNT5A,WNT5B	22
24 h	5 ug/mL	Neuregulin Signaling	1.67	0.158	-1.508	CDK5,DCN,DLG4,EGFR,EREG,ITGA1,ITGA6,ITGA7,ITGB2,ITGB3,ITGB4,ITGB7,MRAS,NRG2,PLCG2,PRKD1,STAT5B,TMEFF2	18
24 h	5 ug/mL	Antioxidant Action of Vitamin C	1.67	0.16	-0.302	GSTO1,GSTO2,HMOX1,IKBKG,JAK2,NFKBIE,NXN,PLA2G2E,PLB1,PLCE1,PLCG2,PLCL1,PRDX6,RELA,SLC23A3,STAT5B,TXNRD1	17
24 h	5 ug/mL	3-phosphoinositide Degradation	1.65	0.143	1.043	DUSP1,DUSP10,DUSP13,DUSP16,DUSP23,DUSP4,DUSP5,DUSP8,NUDT5,NUDT9,PIP4P1,PPFIBP2,PPM1H,PPP1R13B,PPP2R2B,PPP3CA,PTPN13,PTPN22,PTPN23,PTPRF,PTPRJ,PTPRN,PXYLP1,SSH2,SYNJ2,TNS3	26
24 h	5 ug/mL	Triacylglycerol Degradation	1.65	0.192	0	ALDH2,Ces1g,Ces2e,Ces2f,LIPE,LPL,MGLL,PLB1,PNPLA7,PRDX6	10
24 h	5 ug/mL	BEX2 Signaling Pathway	1.59	0.171	1.387	BCL2,CDKN1A,JUN,MAP2,NGF,PDGFC,PPP2R2B,RELA,SPP1,STAT3,VEGFB,VEGFC,VEGFD	13
24 h	5 ug/mL	Glioblastoma Multiforme Signaling	1.59	0.144	-1.877	CDKN1A,EGFR,FZD4,FZD6,FZD8,FZD9,IGF1,ITPR2,MDM2,MRAS,PDGFC,PDGFRA,PIK3R5,PLCE1,PLCG2,PLCL1,RHOJ,RHOQ,RND1,RND2,RND3,WNT11,WNT5A,WNT5B	24
24 h	5 ug/mL	IL-6 Signaling	1.58	0.152	0	ABCB1,COL1A1,FOS,HSPB1,IKBKG,IL18,IL1RAP,IL1RL1,IL33,IL6R,IL6ST,JAK2,JUN,LBP,MRAS,NFKBIE,PIK3R5,RELA,STAT3	19
24 h	5 ug/mL	iNOS Signaling	1.57	0.196	1.134	FOS,HMGA1,IKBKG,JAK2,JUN,LBP,LY96,NFKBIE,RELA	9
24 h	5 ug/mL	IL-15 Production	1.57	0.154	0	CLK4,DDR1,DYRK3,EGFR,EPHA1,FGFR1,FYN,JAK2,LYN,MET,MST1R,PDGFRA,RELA,ROR1,RYK,SYK,TEC,TXK	18
24 h	5 ug/mL	Clathrin-mediated Endocytosis Signaling	1.56	0.139	#NUM!	AP1S2,AP2A2,AP4S1,AP5Z1,CLU,DAB2,FGF10,FGF18,FGF21,FGF7,IGF1,ITGB2,ITGB3,ITGB4,ITGB7,LYZ,MDM2,MET,PDGFC,PIK3R5,PPP3CA,SH3GLB2,TF,TFRC,VEGFB,VEGFC,VEGFD	27
24 h	5 ug/mL	TNFR2 Signaling	1.56	0.219	1.633	FOS,IKBKG,JUN,NFKBIE,RELA,TNFAIP3,TRAF1	7
24 h	5 ug/mL	Heparan Sulfate Biosynthesis	1.55	0.169	0	ALDH2,B4GALT7,Ces1g,Ces2e,Ces2f,CHST12,HS3ST1,HS3ST6,HS6ST1,HS6ST2,LIPE,PNPLA7,PRDX6	13
24 h	5 ug/mL	Mevalonate Pathway I	1.54	0.308	-2	ACAT1,HMGCS1,IDI1,PMVK	4	Inactivated
24 h	5 ug/mL	Heparan Sulfate Biosynthesis (Late Stages)	1.51	0.171	-0.333	ALDH2,Ces1g,Ces2e,Ces2f,CHST12,HS3ST1,HS3ST6,HS6ST1,HS6ST2,LIPE,PNPLA7,PRDX6	12
24 h	5 ug/mL	VDR/RXR Activation	1.51	0.167	1	BGLAP,CCL5,CDKN1A,CXCL10,GADD45A,IL1RL1,KLF4,PRKD1,SERPINB1,SPP1,TGFB2,VDR,WT1	13
24 h	5 ug/mL	D-myo-inositol (1,4,5,6)-Tetrakisphosphate Biosynthesis	1.51	0.141	1.091	DUSP1,DUSP10,DUSP13,DUSP16,DUSP23,DUSP4,DUSP5,DUSP8,NUDT5,NUDT9,PPFIBP2,PPM1H,PPP1R13B,PPP2R2B,PPP3CA,PTPN13,PTPN22,PTPN23,PTPRF,PTPRJ,PTPRN,PXYLP1,SSH2,TNS3	24
24 h	5 ug/mL	D-myo-inositol (3,4,5,6)-tetrakisphosphate Biosynthesis	1.51	0.141	1.091	DUSP1,DUSP10,DUSP13,DUSP16,DUSP23,DUSP4,DUSP5,DUSP8,NUDT5,NUDT9,PPFIBP2,PPM1H,PPP1R13B,PPP2R2B,PPP3CA,PTPN13,PTPN22,PTPN23,PTPRF,PTPRJ,PTPRN,PXYLP1,SSH2,TNS3	24
24 h	5 ug/mL	Apelin Liver Signaling Pathway	1.5	0.231	-2.449	COL18A1,COL1A1,COL1A2,COL3A1,COL5A3,IRS1	6	Inactivated
24 h	5 ug/mL	Acetone Degradation I (to Methylglyoxal)	1.5	0.2	1.342	Akr1c12/Akr1c13,CYP1B1,CYP2J2,CYP2S1,CYP3A5,CYP3A7,DHRS7,PTGR1	8
24 h	5 ug/mL	RAC Signaling	1.5	0.147	1.732	ANK1,CD44,IQGAP3,ITGA1,ITGA6,ITGA7,ITGB2,ITGB3,ITGB4,ITGB7,JUN,MRAS,NCF2,PIK3R5,PIP4K2C,PIP5K1A,PIP5KL1,RELA,TIAM1,WASF1	20
24 h	5 ug/mL	PPAR Signaling	1.48	0.155	0.5	CITED2,FOS,IKBKG,IL18,IL1RAP,IL1RL1,IL33,JUN,MRAS,NFKBIE,PDGFC,PDGFRA,PPARG,PTGS2,RELA,STAT5B	16
24 h	5 ug/mL	TREM1 Signaling	1.47	0.169	-1.155	ICAM1,IL18,IL1RL1,JAK2,NLRC3,NOD1,PLCG2,RELA,SIGIRR,STAT3,STAT5B,TLR7	12
24 h	5 ug/mL	BMP signaling pathway	1.47	0.161	-0.277	BMP2,BMP4,BMP8A,BMPR1B,CAMK4,FST,JUN,MRAS,PITX2,PRKAR2B,RELA,SMAD1,SMAD6,SMURF1	14
24 h	5 ug/mL	Dendritic Cell Maturation	1.47	0.138	-1.4	B2M,CD80,COL18A1,COL1A1,COL1A2,COL3A1,COL5A3,CREB3L1,CREB3L3,CREB5,FCGR2A,FCGR3A/FCGR3B,FSCN1,HLA-G,ICAM1,IKBKG,IL18,IL33,JAK2,NFKBIE,PIK3R5,PLCE1,PLCG2,PLCL1,RELA,STAT2	26
24 h	5 ug/mL	Role of Tissue Factor in Cancer	1.46	0.152	#NUM!	CCN2,CSF1,EGFR,EGR1,FYN,GNA14,ITGA6,ITGB3,JAK2,LYN,MRAS,P4HB,PIK3R5,PLAUR,RPS6KA1,STAT5B,VEGFC	17
24 h	5 ug/mL	SPINK1 General Cancer Pathway	1.44	0.179	-1.897	EGFR,IL6R,JAK2,MRAS,Mt1,Mt2,PIK3R5,Prss1 (includes others),PRSS2,STAT3	10
24 h	5 ug/mL	ERK/MAPK Signaling	1.43	0.135	1.606	CREB3L1,CREB3L3,CREB5,DUSP1,DUSP4,ETS1,ETS2,FOS,FYN,HSPB1,ITGA1,ITGA6,ITGA7,ITGB2,ITGB3,ITGB4,ITGB7,MRAS,MYCN,NFATC1,PIK3R5,PLA2G2E,PLCG2,PPARG,PPP2R2B,PRKAR2B,RPS6KA1,STAT3	28
24 h	5 ug/mL	Actin Nucleation by ARP-WASP Complex	1.43	0.159	-0.816	ITGA1,ITGA6,ITGA7,ITGB2,ITGB3,ITGB4,ITGB7,MRAS,RHOJ,RHOQ,RND1,RND2,RND3,WASF1	14
24 h	5 ug/mL	Colanic Acid Building Blocks Biosynthesis	1.43	0.286	0	GALE,GALK1,GALK2,UGDH	4
24 h	5 ug/mL	Immunogenic Cell Death Signaling Pathway	1.43	0.163	2.496	BAX,BCL2,CFLAR,CXCL10,DAPK2,DDIT3,Gzmb,GZMM,HSPA14,HSPA1A/HSPA1B,Hspa1b,P2RX7,PANX1	13	Activated
24 h	5 ug/mL	Autophagy	1.41	0.134	1.4	ATG9B,BCL2,CAMKK2,CREB3L1,CREB3L3,CREB5,DAPK2,DDIT3,FOS,GABARAPL2,GORASP2,IGF1,IRS1,JUN,LAMP1,LAMP2,MAP1LC3B,OPTN,PIK3R5,PPP2R2B,PPP3CA,PRKAR2B,SESN1,SQSTM1,TFEB,TGFB2,VPS11,VPS18	28
24 h	5 ug/mL	PPARα/RXRα Activation	1.4	0.137	0.229	ADCY1,ADCY3,AP2A2,BCL3,GHR,GNA14,HELZ2,IKBKG,IL1RAP,IL1RL1,IRS1,JAK2,JUN,LPL,MRAS,NFKBIE,PLCE1,PLCG2,PLCL1,PRKAR2B,RELA,SLC27A1,STAT5B,TGFB2,TGFB3	25
24 h	5 ug/mL	p38 MAPK Signaling	1.39	0.149	-0.258	CREB3L1,CREB3L3,CREB5,DDIT3,DUSP1,DUSP10,HSPB1,IL18,IL1RAP,IL1RL1,IL33,MAP3K5,MAPKAPK3,PLA2G2E,RPS6KA1,TGFB2,TGFB3	17
24 h	5 ug/mL	IL-7 Signaling Pathway	1.39	0.164	0.632	BAX,BCL2,BCL6,DNTT,FOXO6,FYN,JUN,LYN,MET,NFATC1,PIK3R5,STAT5B	12
24 h	5 ug/mL	Role of IL-17F in Allergic Inflammatory Airway Diseases	1.39	0.19	1.342	CCL4,CREB3L1,CREB3L3,CREB5,CXCL10,IGF1,RELA,RPS6KA1	8
24 h	5 ug/mL	PTEN Signaling	1.37	0.141	0	BCL2,BMPR1B,CDKN1A,EGFR,FGFR1,FOXO6,GHR,IKBKG,ITGA1,ITGA6,ITGA7,ITGB2,ITGB3,ITGB4,ITGB7,MAGI3,MRAS,PDGFRA,PIK3R5,RELA,SYNJ2	21
24 h	5 ug/mL	Superpathway of Cholesterol Biosynthesis	1.36	0.214	-2.449	ACAT1,DHCR24,HMGCS1,IDI1,PMVK,TM7SF2	6	Inactivated
24 h	5 ug/mL	Heme Biosynthesis II	1.34	0.333	#NUM!	ALAD,ALAS1,CPOX	3
24 h	5 ug/mL	Retinol Biosynthesis	1.33	0.186	0	Akr1b10,Ces1g,DHRS3,DHRS7,ESD,LIPE,LPL,PLB1	8
24 h	5 ug/mL	Role of Pattern Recognition Receptors in Recognition of Bacteria and Viruses	1.33	0.141	0.905	C3,C5,CCL5,IFIH1,IL17D,IL18,IL33,IRF7,NOD1,OAS1,Oas1b,PIK3R5,PLCG2,PRKD1,PTX3,RELA,SYK,TGFB2,TGFB3,TLR7	20
24 h	5 ug/mL	Macropinocytosis Signaling	1.31	0.16	-0.816	CSF1,ITGB2,ITGB3,ITGB4,ITGB7,MET,MRAS,NGF,PDGFC,PIK3R5,PLCG2,PRKD1	12
24 h	5 ug/mL	PXR/RXR Activation	1.31	0.169	0.632	ABCB1,ABCB11,ABCC3,ALAS1,ALDH1A1,Aldh1a7,CYP3A5,CYP3A7,PRKAR2B,RELA	10
24 h	5 ug/mL	Hepatic Cholestasis	1.31	0.135	#NUM!	ABCB1,ABCB11,ABCC1,ABCC3,ADCY1,ADCY3,CYP3A5,HSD3B7,IKBKG,IL17D,IL18,IL1RAP,IL1RL1,IL33,JUN,LBP,LY96,NFKBIE,PRKAR2B,PRKD1,RELA,SLCO1A2,TGFB2,TGFB3	24
48 h	5 ug/mL	Kinetochore Metaphase Signaling Pathway	18.3	0.44	4.333	AURKB,BIRC5,BUB1,BUB1B,CCNB1,CDC20,CDCA8,CDK1,CENPA,CENPE,CENPH,CENPK,CENPL,CENPN,CENPO,CENPP,CENPQ,CENPT,CENPU,CENPW,ESPL1,H2AC18/H2AC19,H2AC20,H2AZ1,INCENP,KIF2C,KNL1,KNTC1,MAD1L1,MAD2L1,MASTL,MXD3,NDC80,NEK2,NSL1,NUF2,PLK1,PMF1/PMF1-BGLAP,PPP1R14A,PTTG1,SKA1,SKA3,SPC24,SPC25,SPDL1,TTK,ZWILCH,ZWINT	48	Activated
48 h	5 ug/mL	Hepatic Fibrosis / Hepatic Stellate Cell Activation	9.7	0.273	#NUM!	ACTA2,BAX,BCL2,CCL5,CCN2,CD14,COL10A1,COL11A1,COL12A1,COL16A1,COL18A1,COL1A1,COL1A2,COL2A1,COL3A1,COL4A5,COL4A6,COL6A1,COL6A2,COL6A3,COL8A1,COL8A2,EGFR,FGFR1,FGFR2,FLT1,ICAM1,IGF1,IGF2,IL18RAP,IL1R1,IL1RAP,IL1RL1,IL4R,IL6,LBP,MMP13,MYH10,MYH9,MYL7,MYO1H,PDGFA,PDGFD,PDGFRA,SERPINE1,STAT1,TGFB3,TGFBR2,TNFRSF11B,VEGFA,VEGFD	51
48 h	5 ug/mL	Cell Cycle Control of Chromosomal Replication	8.95	0.434	4.796	CDC45,CDC6,CDK1,DBF4,MCM2,MCM3,MCM4,MCM5,MCM6,MCM7,MCM8,ORC1,ORC2,PCNA,POLA1,POLA2,POLD1,POLE,PRIM1,PRIM2,RPA1,RPA2,TOP2A	23	Activated
48 h	5 ug/mL	Pathogen Induced Cytokine Storm Signaling Pathway	7.28	0.211	0	C3,Ccl2,CCL5,Ccl6,Ccl9,CCR3,CGAS,CLEC7A,COL10A1,COL11A1,COL12A1,COL16A1,COL18A1,COL1A1,COL1A2,COL2A1,COL3A1,COL4A5,COL4A6,COL6A1,COL6A2,COL6A3,COL8A1,COL8A2,CX3CL1,CXCL10,CXCL12,CXCL14,Cxcl15,CXCL17,DDX58,DHX58,FTH1,FTL,GSDME,IFIH1,IL12RB1,IL17D,IL18,IL18RAP,IL1R1,IL1RAP,IL1RL1,IL6,IRF7,IRF9,LYST,MAPK13,MAPK6,MLKL,NLRC5,NOD1,P2RX7,RIPK3,SLC2A1,STAT1,STAT3,STAT5B,SYK,TGFB3,TLR7,TNFRSF11B,TNFSF12,V…	66
48 h	5 ug/mL	Aryl Hydrocarbon Receptor Signaling	6.43	0.255	0.894	AHR,ALDH18A1,ALDH1L1,ALDH1L2,ALDH3A1,ALDH9A1,APAF1,BAX,CCNA2,CCND1,CCND2,CCNE1,CDKN1A,CHEK1,CYP1B1,CYP3A5,CYP3A7,DHFR,ESR1,GSTA3,GSTA5,GSTM5,GSTO1,GSTO2,HSP90AA1,HSPB2,IL6,MCM7,MDM2,MGST2,NFIB,NQO1,NRIP1,POLA1,RBL1,TGFB3,TGM2	37
48 h	5 ug/mL	Cell Cycle: G2/M DNA Damage Checkpoint Regulation	6.4	0.38	-1.414	AURKA,BORA,BRCA1,CCNB1,CCNB2,CDC25B,CDC25C,CDK1,CDKN1A,CHEK1,CKS1B,CKS2,GADD45A,MDM2,PKMYT1,PLK1,RPRM,RPS6KA1,TOP2A	19
48 h	5 ug/mL	Role of BRCA1 in DNA Damage Response	6.3	0.312	1.606	BARD1,BLM,BRCA1,BRCA2,BRIP1,CDKN1A,CHEK1,E2F2,E2F6,E2F7,E2F8,FANCA,FANCB,FANCD2,GADD45A,MDC1,PLK1,RAD51,RBL1,RFC4,RFC5,RPA1,SMARCD2,STAT1,TOPBP1	25
48 h	5 ug/mL	Wound Healing Signaling Pathway	5.86	0.214	-1.697	ACTA2,CCL5,COL10A1,COL11A1,COL12A1,COL16A1,COL18A1,COL1A1,COL1A2,COL2A1,COL3A1,COL4A5,COL4A6,COL6A1,COL6A2,COL6A3,COL8A1,COL8A2,EGFR,F2,FGF7,FGFR2,HBEGF,IL17D,IL18,IL18RAP,IL1R1,IL1RAP,IL1RL1,IL6,ITGA6,LAMA3,LAMA5,LAMC2,Mcpt8,MMP10,NFKBIA,PDGFA,PDGFD,RAP2A,RRAS2,SNAI2,STAT1,TGFB3,TGFBR2,TGFBR3,TNFRSF11B,TNFSF12,VEGFA,VEGFD	50
48 h	5 ug/mL	Pulmonary Fibrosis Idiopathic Signaling Pathway	5.75	0.196	-2.066	ACTA2,ACTC1,ADAMTS1,AEBP2,BAX,BBC3,BCL2,BIRC5,CCN2,CCN4,CCND1,COL10A1,COL11A1,COL12A1,COL16A1,COL18A1,COL1A1,COL1A2,COL2A1,COL3A1,COL4A5,COL4A6,COL6A1,COL6A2,COL6A3,COL8A1,COL8A2,CXCL12,EFNB2,EGFR,EIF4EBP1,EZH2,F2,FGF18,FGFR1,FGFR2,FOXG1,FZD4,IL13RA1,IL6,MAPK13,MMP10,MMP13,MMP14,MMP16,PDGFA,PDGFD,PDGFRA,RAP2A,RBPJ,ROCK2,RPS6KA1,RRAS2,RTEL1,SERPINE1,STAT3,TGFB3,TGFBR2,TGFBR3,THBS1,WNT11,WNT5A	62	Inactivated
48 h	5 ug/mL	p53 Signaling	4.89	0.266	0.728	APAF1,BAX,BBC3,BCL2,BIRC5,BRCA1,CCND1,CCND2,CDKN1A,CHEK1,GADD45A,GADD45G,HIF1A,MDM2,PCNA,PIDD1,PML,PPP1R13B,RPRM,SNAI2,THBS1,TOPBP1,TP53INP1,TP63,WT1	25
48 h	5 ug/mL	ID1 Signaling Pathway	4.8	0.211	-1.406	ATAD5,ATF3,AURKA,BAX,BCL2,BIRC5,BMP4,CCN2,CCND1,CCNE1,CDC20,CDKN1A,CHRNA10,EGFR,FGFR1,FGFR2,FYN,GSPT1,HCK,HIF1A,ID1,IGF2,IL6,KIF11,LIFR,MAPK13,MDM2,PLXNB1,RAP2A,RRAS2,SMAD9,STAT3,TGFB3,TGFBR2,TGFBR3,TGM2,TNFRSF11B,TYMS,USP1,VEGFA,VEGFD	41
48 h	5 ug/mL	Interferon Signaling	4.69	0.414	2.714	BAX,BCL2,IFI35,IFIT3,IFITM3,IRF9,ISG15,OAS1,PSMB8,STAT1,STAT2,TAP1	12	Activated
48 h	5 ug/mL	Estrogen-mediated S-phase Entry	4.45	0.423	1.508	CCNA2,CCND1,CCNE1,CDK1,CDKN1A,E2F2,E2F6,E2F7,E2F8,ESR1,RBL1	11
48 h	5 ug/mL	Mitotic Roles of Polo-Like Kinase	4.23	0.29	2.138	CCNB1,CCNB2,CDC20,CDC25B,CDC25C,CDK1,ESPL1,FBXO5,HSP90AA1,KIF11,KIF23,PKMYT1,PLK1,PLK2,PLK4,PPP2R2B,PRC1,PTTG1	18	Activated
48 h	5 ug/mL	Ferroptosis Signaling Pathway	4.21	0.228	-0.962	ARF5,ATF4,CARS1,CDKN1A,CHAC1,CTH,EMP1,FANCD2,FTH1,FTL,GCH1,GCLC,GLS2,H2AC18/H2AC19,H2AC20,H2AZ1,H2BC5,H2BC8,HMOX1,RAP2A,RBL1,RRAS2,SLC39A8,SLC7A11,SQSTM1,STAT3,TF,TFRC,TXNRD1	29
48 h	5 ug/mL	Tumor Microenvironment Pathway	4.15	0.208	-1.183	BCL2,CCND1,CD44,COL1A1,COL1A2,COL3A1,CXCL12,FGF13,FGF18,FGF21,FGF7,FOXG1,HIF1A,HLA-A,HLA-G,ICAM1,IGF1,IGF2,IL6,MMP10,MMP13,MMP14,MMP16,PDGFA,PDGFD,PTGS2,RAP2A,RRAS2,SLC16A1,SLC1A4,SLC2A1,STAT3,TGFB3,TNC,VEGFA,VEGFD	36
48 h	5 ug/mL	Immunogenic Cell Death Signaling Pathway	4.12	0.263	2.837	ATF4,BAX,BCL2,CGAS,CXCL10,DDIT3,GZMM,HSP90AA1,HSPA1A/HSPA1B,Hspa1b,HSPA4,HSPA5,HSPA8,HSPA9,IL6,MLKL,P2RX7,P2RY2,PANX1,RIPK3,TNFRSF11B	21	Activated
48 h	5 ug/mL	Role of Hypercytokinemia/hyperchemokinemia in the Pathogenesis of Influenza	3.84	0.273	3.771	CCL5,CXCL10,DDX58,EIF2AK2,IFIT3,IL18,IL6,IRF7,IRF9,ISG15,OAS1,Oas1b,Oas1f,OAS2,RSAD2,STAT1,STAT2,TLR7	18	Activated
48 h	5 ug/mL	Role of CHK Proteins in Cell Cycle Checkpoint Control	3.74	0.286	-1.508	BRCA1,CDC25C,CDK1,CDKN1A,CHEK1,E2F2,E2F6,E2F7,E2F8,MDC1,PCNA,PLK1,PPP2R2B,RFC4,RFC5,RPA1	16
48 h	5 ug/mL	Coronavirus Pathogenesis Pathway	3.73	0.199	-2.667	AR,ATF4,BAX,BCL2,CCL5,CCND1,CCNE1,DDIT3,DDX58,E2F2,E2F6,E2F7,E2F8,HIF1A,IL6,IRF7,IRF9,MAPK13,NFKBIA,NPC1,OAS1,Oas1b,Oas1f,OAS2,PTGS2,RBL1,RIPK3,SERPINE1,STAT1,STAT2,STAT3,SUV39H1,TGFBR2,TLR7,TRIM25,ZC3HAV1	36	Inactivated
48 h	5 ug/mL	IL-10 Signaling	3.6	0.212	1.3	AHR,ATF4,BCL2,CCN4,CCND1,CD80,CDKN1A,CDKN2D,DDIT4,DUSP1,HIF1A,HLA-A,HLA-G,HMOX1,ICAM1,IKBKG,IL18,IL18RAP,IL1R1,IL1RAP,IL1RL1,IL4R,IL6,MAPK13,NFKBIA,PKM,STAT1,STAT3,STAT5B	29
48 h	5 ug/mL	Ribonucleotide Reductase Signaling Pathway	3.39	0.201	1.976	ATF4,BCL2,BIRC5,CCND1,CCNF,CDH3,CDK1,CDKN1A,CHEK1,E2F2,E2F6,E2F7,E2F8,EGFR,EIF4EBP1,ESR1,FOXM1,HIF1A,IL6,MAPK13,MYBL2,PARP10,PARP12,PARP14,PARP9,RRM2,SMARCD2,SNAI2,STAT3,THBS1,VEGFA	31
48 h	5 ug/mL	tRNA Charging	3.37	0.316	3.464	AARS1,CARS1,EPRS1,FARSB,GARS1,IARS1,LARS1,MARS1,NARS1,SARS1,TARS1,WARS1	12	Activated
48 h	5 ug/mL	Role of PKR in Interferon Induction and Antiviral Response	3.02	0.207	1.043	APAF1,ATF3,BAX,COLEC12,CYCS,DDX58,EIF2AK2,HSP90AA1,HSPA1A/HSPA1B,Hspa1b,HSPA4,HSPA5,HSPA8,HSPA9,IFIH1,IKBKG,IL18,IRF9,MAPK13,NFKBIA,PDGFA,PDGFD,STAT1,STAT2,STAT3	25
48 h	5 ug/mL	HIF1α Signaling	2.97	0.182	0.169	CAMK1D,CAMK4,CDKN1A,CHP1,EGLN1,EIF4EBP1,FLT1,HIF1A,HK1,HK2,HMOX1,HSP90AA1,HSPA1A/HSPA1B,Hspa1b,HSPA4,HSPA5,HSPA8,HSPA9,IGF1,IGF2,IL6,MDM2,MMP10,MMP13,MMP14,MMP16,PKM,RAN,RAP2A,RRAS2,SERPINE1,SLC2A1,STAT3,TF,VEGFA,VEGFD	36
48 h	5 ug/mL	ATM Signaling	2.96	0.219	0.243	ATF4,BLM,BRCA1,CCNB1,CCNB2,CDC25C,CDK1,CDKN1A,CHEK1,FANCD2,GADD45A,GADD45G,MAPK13,MDC1,MDM2,NFKBIA,PPP2R2B,RAD51,SMC2,SUV39H1,TOPBP1	21
48 h	5 ug/mL	Pancreatic Adenocarcinoma Signaling	2.91	0.203	1.069	BCL2,BIRC5,BRCA2,CCND1,CCNE1,CDKN1A,E2F2,E2F6,E2F7,E2F8,EGFR,HBEGF,HMOX1,MDM2,PLD3,PTGS2,RAD51,RBL1,STAT1,STAT3,SUV39H1,TGFB3,TGFBR2,VEGFA,VEGFD	25
48 h	5 ug/mL	Pulmonary Healing Signaling Pathway	2.88	0.181	-0.507	BMP4,CCNB1,CCND1,CDC25C,CXCL12,EGFR,ETV5,FGF7,FGFR1,FGFR2,FOXM1,FYN,FZD4,HBEGF,HCK,HIF1A,MAPK13,MMP10,MMP13,MMP14,MMP16,NFKBIA,RAP2A,RBPJ,RRAS2,SMAD9,STAT3,STAT5B,TGFB3,THBS1,TNFRSF11B,VEGFA,VEGFD,WNT11,WNT5A	35
48 h	5 ug/mL	Xenobiotic Metabolism AHR Signaling Pathway	2.88	0.236	1.698	AHR,ALDH18A1,ALDH1L1,ALDH1L2,ALDH3A1,ALDH9A1,CYP1B1,GSTA3,GSTA5,GSTM5,GSTO1,GSTO2,HSP90AA1,IL6,MGST2,NQO1,NRIP1	17
48 h	5 ug/mL	DNA damage-induced 14-3-3σ Signaling	2.84	0.279	-0.577	APAF1,BCL2,BRCA1,CASP4,CCNB1,CCNB2,CCNE1,CDC25C,CDK1,CDKN1A,CHEK1,MDM2	12
48 h	5 ug/mL	Axonal Guidance Signaling	2.8	0.151	#NUM!	ADAM15,ADAMTS1,ADAMTS10,ADAMTS14,ADAMTS2,ADAMTS5,ADAMTS6,ADAMTS9,ARPC5L,BMP1,BMP4,CHP1,CXCL12,EFNA1,EFNA2,EFNB2,EPHA1,EPHA4,EPHB6,FYN,FZD4,GNG11,GNG13,IGF1,ITGA1,ITGA6,ITGB8,KALRN,MEP1A,MICAL1,MMP10,MMP13,MMP14,MMP16,MYL7,NGEF,NGF,NRP1,NRP2,NTF4,NTN4,PAPPA2,PDGFA,PDGFD,PLCE1,PLCL2,PLXNA2,PLXNB1,PMPCA,PRKAR1A,PRKAR2B,RAP2A,RASA1,RGS3,RND1,ROBO3,ROCK2,RRAS2,SDC2,SEMA3D,SEMA3F,SEMA6D,SLIT2,SLIT3,TUB…	74
48 h	5 ug/mL	Dilated Cardiomyopathy Signaling Pathway	2.79	0.192	0.426	ACTA2,ACTC1,ADCY1,ADCY3,ADCY5,BAX,BCL2,CACNA2D1,CACNB1,CAMK1D,CAMK4,CNN1,GAB1,ITPR1,ITPR2,ITPR3,LAMA4,MAPK13,MYBPC3,MYH10,MYH9,MYL7,MYO1H,PDE2A,PRKAR1A,PRKAR2B,TNNI3,TNNT2	28
48 h	5 ug/mL	Mismatch Repair in Eukaryotes	2.75	0.389	1.89	EXO1,FEN1,PCNA,POLD1,RFC4,RFC5,RPA1	7
48 h	5 ug/mL	GADD45 Signaling	2.72	0.25	-0.535	BRCA1,CCNB1,CCND1,CCND2,CCNE1,CDK1,CDKN1A,GADD45A,GADD45G,MAPK13,PCNA,TGFB3,TGFBR2,WT1	14
48 h	5 ug/mL	DNA Double-Strand Break Repair by Homologous Recombination	2.67	0.429	#NUM!	BRCA1,BRCA2,GEN1,POLA1,RAD51,RPA1	6
48 h	5 ug/mL	STAT3 Pathway	2.66	0.193	-0.943	BCL2,CDKN1A,CISH,EGFR,FGFR1,FGFR2,FLT1,GHR,IGF1,IL12RB1,IL13RA1,IL17RC,IL17RE,IL18RAP,IL1R1,IL1RL1,IL4R,MAPK13,PDGFRA,RAP2A,RRAS2,SOCS2,STAT3,TGFBR2,TGFBR3,VEGFA	26
48 h	5 ug/mL	NER (Nucleotide Excision Repair, Enhanced Pathway)	2.58	0.208	1.291	CHAF1A,CHAF1B,H4C1,H4C12,H4C2,H4C3,H4C8,PCNA,POLA1,POLA2,POLD1,POLE,POLK,PRIM1,PRIM2,RFC4,RFC5,RPA1,RPA2,TOP2A	20
48 h	5 ug/mL	Senescence Pathway	2.53	0.162	-1.234	ATF3,CACNA2D1,CACNB1,CAPN6,CCNB1,CCNB2,CCND1,CCND2,CCNE1,CDC25B,CDC25C,CDK1,CDKN1A,CGAS,CHEK1,CHP1,E2F2,E2F6,E2F7,E2F8,EIF4EBP1,EZH2,GADD45A,GADD45G,IKBKG,IL6,ITPR2,ITPR3,MAPK6,MDM2,PCGF2,PHF19,PML,PPP2R2B,RAP2A,RBL1,RRAS2,Saa3,SERPINE1,SMAD6,SMAD9,SQSTM1,TGFB3,TGFBR2,TGFBR3,ZFP36L1	46
48 h	5 ug/mL	GP6 Signaling Pathway	2.53	0.194	-3.266	COL10A1,COL11A1,COL12A1,COL16A1,COL18A1,COL1A1,COL1A2,COL2A1,COL3A1,COL4A5,COL4A6,COL6A1,COL6A2,COL6A3,COL8A1,COL8A2,FYN,ITPR1,LAMA3,LAMA4,LAMA5,LAMB2,LAMC2,SYK	24	Inactivated
48 h	5 ug/mL	NRF2-mediated Oxidative Stress Response	2.52	0.171	2.828	ABCC1,ABCC4,ACTA2,ACTC1,AKR7A2,AOX1,ATF4,Cyp2b13/Cyp2b9,CYP2B6,CYP2S1,CYP3A5,CYP3A7,DNAJA3,DNAJC10,DNAJC9,FOSL1,FTH1,FTL,GCLC,GCLM,GSTA3,GSTA5,GSTM5,GSTO1,GSTO2,HERPUD1,HMOX1,HSP90AA1,JUND,MAP3K5,MGST2,NQO1,PMF1/PMF1-BGLAP,RAP2A,RRAS2,SQSTM1,TXNRD1	37	Activated
48 h	5 ug/mL	Activation of IRF by Cytosolic Pattern Recognition Receptors	2.48	0.245	1.941	ADAR,DDX58,DHX58,IFIH1,IKBKG,IL6,IRF7,IRF9,ISG15,NFKBIA,STAT1,STAT2,ZBP1	13
48 h	5 ug/mL	LPS/IL-1 Mediated Inhibition of RXR Function	2.37	0.166	0.277	ABCC3,ABCC4,ABCG5,ABCG8,ACSBG1,ACSL5,ALDH18A1,ALDH1L1,ALDH1L2,ALDH3A1,ALDH9A1,CD14,Cyp2b13/Cyp2b9,CYP2B6,CYP2S1,CYP3A5,CYP3A7,FABP2,FABP4,FMO2,FMO3,GAL3ST2,GSTA3,GSTA5,GSTM5,GSTO1,GSTO2,HS3ST1,HS6ST1,IL18,IL18RAP,IL1R1,IL1RAP,IL1RL1,LBP,MGST2,PPARGC1B,TNFRSF11B	38
48 h	5 ug/mL	dTMP De Novo Biosynthesis	2.34	0.75	#NUM!	DHFR,SHMT2,TYMS	3
48 h	5 ug/mL	Role of JAK2 in Hormone-like Cytokine Signaling	2.26	0.232	0.277	BCL2,CCND1,CCND2,CYP3A5,CYP3A7,GHR,IGF1,SOCS2,STAT1,STAT3,STAT5B,VEGFA,VEGFD	13
48 h	5 ug/mL	Cyclins and Cell Cycle Regulation	2.25	0.207	2.84	CCNA2,CCNB1,CCNB2,CCND1,CCND2,CCNE1,CDK1,CDKN1A,CDKN2D,E2F2,E2F6,E2F7,E2F8,PPP2R2B,RBL1,SUV39H1,TGFB3	17	Activated
48 h	5 ug/mL	γ-glutamyl Cycle	2.23	0.417	0.447	CHAC1,GCLC,GCLM,GGT6,OPLAH	5
48 h	5 ug/mL	Role of JAK family kinases in IL-6-type Cytokine Signaling	2.22	0.211	-0.5	BIRC5,CCND1,CTF1,HSP90AA1,IL6,LBP,LIFR,MAPK13,OSMR,SERPINA9,STAT1,STAT3,STAT5B,TGFB3,VEGFA,VEGFD	16
48 h	5 ug/mL	Pyrimidine Deoxyribonucleotides De Novo Biosynthesis I	2.19	0.318	1.134	AK5,CMPK2,DTYMK,NME1,NME3,RRM2,TYMS	7
48 h	5 ug/mL	Histidine Degradation III	2.19	0.5	0	AMDHD1,HAL,MTHFD1L,MTHFD2	4
48 h	5 ug/mL	Xenobiotic Metabolism CAR Signaling Pathway	2.13	0.173	0.378	ABCC1,ABCC3,ALDH18A1,ALDH1L1,ALDH1L2,ALDH3A1,ALDH9A1,CITED2,Cyp2b13/Cyp2b9,CYP2B6,CYP3A5,CYP3A7,EGFR,FMO2,FMO3,GAL3ST2,GRIP1,GSTA3,GSTA5,GSTM5,GSTO1,GSTO2,HS3ST1,HS6ST1,HSP90AA1,MGST2,NRIP1,PPP2R2B	28
48 h	5 ug/mL	Xenobiotic Metabolism Signaling	2.12	0.158	#NUM!	ABCC3,AHR,ALDH18A1,ALDH1L1,ALDH1L2,ALDH3A1,ALDH9A1,CAMK1D,CAMK4,Ces1g,CITED2,CYP1B1,CYP2B6,CYP3A5,CYP3A7,ESD,FMO2,FMO3,FTL,GAL3ST2,GCLC,GRIP1,GSTA3,GSTA5,GSTM5,GSTO1,GSTO2,HMOX1,HS3ST1,HS6ST1,HSP90AA1,IL6,MAP3K5,MAP3K8,MAPK13,MGST2,NQO1,NRIP1,PPP2R2B,RAP2A,RRAS2	41
48 h	5 ug/mL	DNA Methylation and Transcriptional Repression Signaling	2.12	0.19	2.524	CDK1,CHD3,DNMT1,DNMT3A,E2F2,E2F6,E2F7,E2F8,GADD45A,GADD45G,H4C1,H4C12,H4C2,H4C3,H4C8,MBD1,RBL1,SUV39H1,TCF19,UHRF1	20	Activated
48 h	5 ug/mL	Bladder Cancer Signaling	2.12	0.188	1.134	CCND1,CDKN1A,E2F2,E2F6,EGFR,FGF13,FGF18,FGF21,FGF7,MDM2,MMP10,MMP13,MMP14,MMP16,RAP2A,RBL1,RRAS2,SUV39H1,THBS1,VEGFA,VEGFD	21
48 h	5 ug/mL	Hepatic Fibrosis Signaling Pathway	2.06	0.146	-0.555	ACTA2,ATF4,BCL2,CACNA2D1,CACNB1,CCL5,CCN2,CCND1,COL10A1,COL18A1,COL1A1,COL1A2,COL2A1,COL3A1,CSNK1E,EZH2,FGFR1,FLT1,FTH1,FTL,FZD4,HIF1A,ICAM1,IKBKG,IL18,IL18RAP,IL1R1,IL1RAP,IL1RL1,ITGA1,ITGA6,ITGB8,MAPK13,MMP13,MYL7,MYLK,NFKBIA,PDGFA,PDGFD,PDGFRA,PRKAR1A,PRKAR2B,RAP2A,RHOBTB1,RND1,ROCK2,RRAS2,SERPINE1,STAT3,TF,TFRC,TGFB3,TGFBR2,TGFBR3,TNFRSF11B,VEGFA,VEGFD,WNT11,WNT5A	59
48 h	5 ug/mL	Xenobiotic Metabolism PXR Signaling Pathway	2.06	0.171	0.756	ABCC3,ALDH18A1,ALDH1L1,ALDH1L2,ALDH3A1,ALDH9A1,Ces1g,CITED2,CYP2B6,CYP3A5,CYP3A7,ESD,GAL3ST2,GRIP1,GSTA3,GSTA5,GSTM5,GSTO1,GSTO2,HS3ST1,HS6ST1,HSP90AA1,MGST2,NRIP1,PPM1A,PPP1R14A,PRKAR1A,PRKAR2B	28
48 h	5 ug/mL	Pyroptosis Signaling Pathway	2.05	0.203	2	BAX,CASP4,GAS5,GBP2,GBP4,GBP7,GSDME,IL18,IL1R1,MAPK13,P2RX7,PANX1,PRKAR1A,PRKAR2B,TLR7,TNFRSF11B	16	Activated
48 h	5 ug/mL	Macrophage Classical Activation Signaling Pathway	2.03	0.173	1.4	AEBP2,CCL5,CD14,CD80,CXCL10,EZH2,GBP2,GBP4,HIF1A,IKBKG,IL13RA1,IL17D,IL18,IL6,IRF5,IRF9,LBP,NFKBIA,PARP14,PARP9,PKM,STAT1,STAT2,STAT3,TGFB3,TNFSF12	26
48 h	5 ug/mL	Superpathway of Serine and Glycine Biosynthesis I	1.98	0.6	#NUM!	PHGDH,PSAT1,SHMT2	3
48 h	5 ug/mL	MYC Mediated Apoptosis Signaling	1.95	0.229	0.302	APAF1,BAX,BBC3,BCL2,CRADD,CYCS,IKBKG,MDM2,PRKAR1A,PRKAR2B,TNFRSF11B	11
48 h	5 ug/mL	Cell Cycle Regulation by BTG Family Proteins	1.92	0.25	2.121	BTG1,CCND1,CCNE1,E2F2,E2F6,E2F7,E2F8,HOXB9,PPP2R2B	9	Activated
48 h	5 ug/mL	Agranulocyte Adhesion and Diapedesis	1.92	0.164	#NUM!	ACTA2,ACTC1,AOC3,Ccl2,CCL5,Ccl6,Ccl9,CCR3,CLDN15,CX3CL1,CXCL10,CXCL12,CXCL14,Cxcl15,CXCL17,ICAM1,IL18,IL1R1,MMP10,MMP13,MMP14,MMP16,MSN,MYH10,MYH9,MYL7,MYO1H,Podxl,PODXL2,SELP	30
48 h	5 ug/mL	Unfolded protein response	1.89	0.191	0.832	ATF4,BCL2,CD82,CEBPG,DDIT3,DNAJA3,DNAJC10,DNAJC9,HSPA1A/HSPA1B,Hspa1b,HSPA4,HSPA5,HSPA8,HSPA9,MAP3K5,PPP1R15A,SCAP	17
48 h	5 ug/mL	Iron homeostasis signaling pathway	1.89	0.174	#NUM!	ATP6V1B2,BMP1,BMP4,CIAO3,CP,EGFR,FTH1,FTL,GDF15,HFE,HIF1A,HMOX1,HSPA9,IL6,PDGFA,PDGFRA,SLC25A37,SLC40A1,STAT3,STAT5B,TCIRG1,TF,TFRC	23
48 h	5 ug/mL	eNOS Signaling	1.87	0.17	-0.728	ADCY1,ADCY3,ADCY5,CCNA2,CHRNA10,Cngb1,ESR1,FLT1,HSP90AA1,HSPA1A/HSPA1B,Hspa1b,HSPA4,HSPA5,HSPA8,HSPA9,ITPR1,ITPR2,ITPR3,NOSTRIN,PRKAR1A,PRKAR2B,PRKG1,SLC7A1,VEGFA,VEGFD	25
48 h	5 ug/mL	Atherosclerosis Signaling	1.86	0.178	#NUM!	APOD,CCR3,COL10A1,COL18A1,COL1A1,COL1A2,COL2A1,COL3A1,CXCL12,ICAM1,IL18,IL6,LPL,LYZ,MMP13,PDGFA,PDGFD,PLA2G2E,SELP,TNFRSF12A,TNFSF12	21
48 h	5 ug/mL	FAT10 Cancer Signaling Pathway	1.82	0.22	-0.302	HOXB9,IKBKG,IL6,MAD2L1,NFKBIA,PCNA,STAT3,TGFB3,TGFBR2,TGFBR3,TNFRSF11B	11
48 h	5 ug/mL	Role Of Chondrocytes In Rheumatoid Arthritis Signaling Pathway	1.81	0.172	0.209	ADAMTS5,CEBPG,CHP1,CXCL12,IL17RC,IL18,IL18RAP,IL1R1,IL1RAP,IL1RL1,IL6,MAPK13,MLKL,MMP10,MMP13,MMP14,MMP16,PTGS2,RIPK3,STAT3,TNFRSF11B,VEGFA,VEGFD	23
48 h	5 ug/mL	Acute Phase Response Signaling	1.79	0.163	-1.147	C1R,C1S,C2,C3,CP,F2,FTL,HMOX1,IKBKG,IL18,IL1R1,IL1RAP,IL6,LBP,MAP3K5,MAPK13,NFKBIA,OSMR,RAP2A,RRAS2,Saa3,SERPIND1,SERPINE1,SERPING1,SOCS2,STAT3,TF,TNFRSF11B	28
48 h	5 ug/mL	RAN Signaling	1.77	0.333	2.236	KPNA2,RAN,RANBP1,RANGAP1,RCC1	5	Activated
48 h	5 ug/mL	MicroRNA Biogenesis Signaling Pathway	1.76	0.162	1.89	ADAR,BMP4,BRCA1,EGFR,ESR1,EXOSC6,EXOSC8,Fus,HMOX1,HSP90AA1,HSPA8,IGF1,MAPK13,MTCL1,NDC1,NUP107,NUP133,NUP155,NUP43,NUP85,PNPT1,QKI,RAN,RAP2A,RRAS2,SMAD9,TGFB3,VEGFA	28
48 h	5 ug/mL	Cell Cycle: G1/S Checkpoint Regulation	1.72	0.2	-1.155	CCND1,CCND2,CCNE1,CDKN1A,CDKN2D,E2F2,E2F6,E2F7,E2F8,MDM2,RBL1,SUV39H1,TGFB3	13
48 h	5 ug/mL	Glioblastoma Multiforme Signaling	1.71	0.162	-1.147	CCND1,CCND2,CCNE1,CDKN1A,E2F2,E2F6,E2F7,E2F8,EGFR,FZD4,IGF1,IGF2,ITPR1,ITPR2,ITPR3,MDM2,PDGFA,PDGFD,PDGFRA,PLCE1,PLCL2,RAP2A,RHOBTB1,RND1,RRAS2,WNT11,WNT5A	27
48 h	5 ug/mL	Hereditary Breast Cancer Signaling	1.7	0.168	#NUM!	BARD1,BLM,BRCA1,BRCA2,CCNB1,CCND1,CCND2,CDC25C,CDK1,CDKN1A,CHEK1,FANCA,FANCB,FANCD2,GADD45A,GADD45G,RAD51,RAP2A,RFC4,RFC5,RPA1,RRAS2,SMARCD2	23
48 h	5 ug/mL	Molecular Mechanisms of Cancer	1.7	0.139	#NUM!	ADCY1,ADCY3,ADCY5,APAF1,APH1B,Aph1c,ARHGEF2,ARHGEF5,AURKA,BAX,BBC3,BCL2,BMP1,BMP4,BRCA1,CCND1,CCND2,CCNE1,CDC25B,CDC25C,CDK1,CDKN1A,CDKN2D,CHEK1,CYCS,E2F2,E2F6,E2F7,E2F8,FANCD2,FYN,FZD4,GAB1,GNG11,GNG13,HIF1A,ITGA1,ITGA6,ITGB8,MAP3K5,MAPK13,MDM2,NFKBIA,PRKAR1A,PRKAR2B,RAP2A,RAPGEF3,RASA1,RASGRF2,RBL1,RBPJ,RHOBTB1,RND1,RRAS2,SMAD6,SMAD9,SUV39H1,TGFB3,TGFBR2,WNT11,WNT5A	61
48 h	5 ug/mL	Glioma Signaling	1.67	0.171	-1.897	CAMK1D,CAMK4,CCND1,CCND2,CDKN1A,CDKN2D,E2F2,E2F6,E2F7,E2F8,EGFR,IGF1,IGF2,MDM2,PDGFA,PDGFD,PDGFRA,RAP2A,RBL1,RRAS2,SUV39H1	21
48 h	5 ug/mL	Glucose and Glucose-1-phosphate Degradation	1.63	0.364	1	HK1,HK2,PGM5,RGN	4
48 h	5 ug/mL	PPAR Signaling	1.6	0.175	0.471	CITED2,HSP90AA1,IKBKG,IL18,IL18RAP,IL1R1,IL1RAP,IL1RL1,NFKBIA,NRIP1,PDGFA,PDGFD,PDGFRA,PTGS2,RAP2A,RRAS2,STAT5B,TNFRSF11B	18
48 h	5 ug/mL	Antigen Presentation Pathway	1.6	0.25	#NUM!	B2M,HLA-A,HLA-G,NLRC5,PSMB8,PSMB9,TAP1	7
48 h	5 ug/mL	Role Of Osteoclasts In Rheumatoid Arthritis Signaling Pathway	1.59	0.145	-2.16	ADAM15,ATF4,BCL2,CAMK4,CCND1,CHP1,COL10A1,COL11A1,COL12A1,COL16A1,COL18A1,COL1A1,COL1A2,COL2A1,COL3A1,COL4A5,COL4A6,COL6A1,COL6A2,COL6A3,COL8A1,COL8A2,FOXG1,IKBKG,IL18,IL18RAP,IL1R1,IL1RAP,IL1RL1,MAP3K5,MAPK13,MMP10,MMP13,MMP14,MMP16,NFKBIA,RAP2A,RHOBTB1,RND1,RRAS2,SFRP4,SYK,TNFRSF11B	43	Inactivated
48 h	5 ug/mL	Cellular Effects of Sildenafil (Viagra)	1.57	0.163	#NUM!	ACTA2,ACTC1,ADCY1,ADCY3,ADCY5,CACNA2D1,CACNB1,ITPR1,ITPR2,ITPR3,MYH10,MYH9,MYL7,MYLK,MYO1H,PDE2A,PDE4B,PLCE1,PLCL2,PRKAR1A,PRKAR2B,PRKG1,PRKG2	23
48 h	5 ug/mL	Granulocyte Adhesion and Diapedesis	1.57	0.159	#NUM!	Ccl2,CCL5,Ccl6,Ccl9,CCR3,CLDN15,CX3CL1,CXCL10,CXCL12,CXCL14,Cxcl15,CXCL17,ICAM1,IL18,IL18RAP,IL1R1,IL1RAP,IL1RL1,MMP10,MMP13,MMP14,MMP16,MSN,SDC2,SELP,TNFRSF11B	26
48 h	5 ug/mL	IL-4 Signaling	1.57	0.154	-4.017	ANO1,ATF4,COL10A1,COL11A1,COL12A1,COL16A1,COL18A1,COL1A1,COL1A2,COL2A1,COL3A1,COL4A5,COL4A6,COL6A1,COL6A2,COL6A3,COL8A1,COL8A2,EIF4EBP1,GAB1,IL13RA1,IL4R,MAPK13,PRR5L,RAP2A,RPS6KA1,RRAS2,STAT3,TGFB3,TGM2	30	Inactivated
48 h	5 ug/mL	PI3K/AKT Signaling	1.54	0.153	1.807	BCL2,CCND1,CDKN1A,EIF4EBP1,GAB1,GDF15,GHR,HSP90AA1,IKBKG,IL12RB1,IL13RA1,IL17RC,IL17RE,IL18RAP,IL1R1,IL1RL1,IL4R,INPP5K,ITGA1,ITGA6,ITGB8,MAP3K5,MAP3K8,MAPK8IP1,MDM2,NFKBIA,PPP2R2B,PTGS2,RAP2A,RRAS2	30
48 h	5 ug/mL	Osteoarthritis Pathway	1.53	0.15	1.569	ADAMTS5,ANKH,ATF4,CASP4,CCN4,COL10A1,COL2A1,DCN,DDIT4,FGF18,FGFR1,FZD4,HIF1A,HTRA1,IL18RAP,IL1R1,IL1RAP,IL1RL1,ITGA1,ITGA6,ITGB8,MMP10,MMP13,P2RX7,PTGS2,RBPJ,SLC39A8,SMAD6,SMAD9,SOX9,TGFBR2,VEGFA,VEGFD	33
48 h	5 ug/mL	Vitamin-C Transport	1.51	0.261	1.342	GSTO1,GSTO2,LRRC8B,SLC2A1,STOM,TXNRD1	6
48 h	5 ug/mL	Remodeling of Epithelial Adherens Junctions	1.42	0.188	#NUM!	ACTA2,ACTC1,ARPC5L,DNM1,Mapre2,NME1,TUBA1B,TUBA1C,TUBB3,TUBB4B,TUBB6,ZYX	12
48 h	5 ug/mL	Coronavirus Replication Pathway	1.4	0.216	1.414	Ifitm1,IFITM3,Ifitm7,TUBA1B,TUBA1C,TUBB3,TUBB4B,TUBB6	8
48 h	5 ug/mL	Natural Killer Cell Signaling	1.4	0.153	0	B2M,COL10A1,COL18A1,COL1A1,COL1A2,COL2A1,COL3A1,FYN,HLA-A,HLA-G,HSPA1A/HSPA1B,Hspa1b,HSPA4,HSPA5,HSPA8,HSPA9,IL12RB1,IL18,IL18RAP,Klra7 (includes others),MAP3K5,MAP3K8,MAPK13,RAP2A,RRAS2,SYK	26
48 h	5 ug/mL	HOTAIR Regulatory Pathway	1.39	0.156	0	AEBP2,AR,CD44,CDKN1A,COL1A1,COL1A2,COL3A1,DZIP3,ESR1,EZH2,FOXM1,ICAM1,MDM2,MMP10,MMP13,MMP14,MMP16,NFKBIA,ROCK2,SNAI2,STAT3,WNT11,WNT5A	23
48 h	5 ug/mL	TGF-β Signaling	1.38	0.17	0.832	BCL2,BMP4,INHBA,INHBB,IRF7,MAPK13,PITX2,RAP2A,RRAS2,RUNX3,SERPINE1,SMAD6,SMAD9,TGFB3,TGFBR2,VDR	16
48 h	5 ug/mL	Glycolysis I	1.35	0.24	1.633	ALDOC,ENO1,ENO3,PFKL,PGK1,PKM	6
48 h	5 ug/mL	LXR/RXR Activation	1.35	0.164	-0.535	ABCG5,ABCG8,APOD,C3,CD14,ECHS1,IL18,IL18RAP,IL1R1,IL1RAP,IL1RL1,IL6,LBP,LPL,LYZ,PTGS2,TF,TNFRSF11B	18
48 h	5 ug/mL	Role Of Osteoblasts In Rheumatoid Arthritis Signaling Pathway	1.32	0.144	-0.522	BCL2,BMP4,COL1A1,CSNK1E,CTSF,CTSH,CTSW,CXCL12,DKK2,FZD4,IGF1,IL17D,IL18,IL6,MMP10,MMP13,MMP14,MMP16,PTGS2,SFRP4,SMAD6,SMAD9,STAT1,STAT2,STAT3,STAT5B,TGFB3,TNFRSF11B,TNFSF12,VEGFA,VEGFD,WNT11,WNT5A	33
48 h	5 ug/mL	Endocannabinoid Cancer Inhibition Pathway	1.31	0.155	0.426	ADCY1,ADCY3,ADCY5,ATF3,ATF4,CASP4,CCND1,CCND2,CCNE1,CDKN1A,DDIT3,HIF1A,NUPR1,PRKAR1A,PRKAR2B,ROCK2,SMPD2,SNAI2,SPTLC2,TRIB3,VEGFA,VEGFD	22
48 h	5 ug/mL	Glutathione-mediated Detoxification	1.31	0.219	1.134	GSTA3,GSTA5,GSTM5,GSTO1,GSTO2,Gstt1,MGST2	7

## Sheet: ZnO MP(LowFoldChange)
Timepoint	Concentration	Ingenuity Canonical Pathways	-log(p-value)	Ratio	z-score	Molecules	# DEGs	Activated / Inactivated
2 h	5 ug/mL	Aldosterone Signaling in Epithelial Cells	2.78	0.018	#NUM!	HSPA4,HSPA4L,HSPH1	3
2 h	5 ug/mL	Protein Ubiquitination Pathway	2.24	0.0115	#NUM!	HSPA4,HSPA4L,HSPH1	3
24 h	5 ug/mL	Mitochondrial Dysfunction	5.01	0.395	#NUM!	ACO1,ACO2,APH1A,APP,ATP5F1A,ATP5F1B,ATP5MC1,ATP5PB,ATP5PF,ATP5PO,ATPAF1,BACE1,CASP9,COX17,COX7A1,COX7B,CYB5A,CYC1,CYCS,DHODH,DMAC2L,GLRX2,GPX4,GPX7,HSD17B10,MAPK12,MAPK9,MT-CO2,MT-CO3,MT-ND1,MT-ND3,MT-ND6,NCSTN,NDUFA11,NDUFA13,NDUFA5,NDUFAB1,NDUFB10,NDUFB2,NDUFB4,NDUFB8,NDUFS1,NDUFS2,NDUFS3,NDUFS6,NDUFS7,NDUFV1,NDUFV2,OGDH,PARK7,PRDX3,PSEN2,RHOT2,SDHA,TXNRD2,UQCRB,UQCRC1,UQCRC2,UQCRFS1,VDAC1,VDAC…	62
24 h	5 ug/mL	Role of JAK1, JAK2 and TYK2 in Interferon Signaling	4.51	0.652	-1.89	CGA,IFNAR2,IFNB1,JAK2,NFKB1,NFKB2,PTPN2,PTPN6,RAF1,REL,RELA,RELB,SOCS1,STAT2,STAT3	15
24 h	5 ug/mL	Methionine Degradation I (to Homocysteine)	3.5	0.583	-2.309	Ahcyl,AHCYL2,ALKBH8,EEF1AKMT2,EEF1AKMT3,EHMT1,FTSJ1,MAT2A,MAT2B,MRM2,PRMT1,PRMT3,PRMT5,PRMT8	14	Inactivated
24 h	5 ug/mL	Oxidative Phosphorylation	3.36	0.394	-4.323	ATP5F1A,ATP5F1B,ATP5MC1,ATP5PB,ATP5PF,ATP5PO,ATPAF1,COX17,COX7A1,COX7B,CYB5A,CYC1,CYCS,DMAC2L,MT-CO2,MT-CO3,MT-ND1,MT-ND3,NDUFA11,NDUFA13,NDUFA5,NDUFAB1,NDUFB10,NDUFB2,NDUFB4,NDUFB8,NDUFS1,NDUFS2,NDUFS3,NDUFS6,NDUFS7,NDUFV1,NDUFV2,SDHA,UQCRB,UQCRC1,UQCRC2,UQCRFS1,VPS9D1	39	Inactivated
24 h	5 ug/mL	Protein Ubiquitination Pathway	3.32	0.331	#NUM!	ANAPC1,ANAPC4,ANAPC5,B2M,BIRC2,BIRC3,BIRC6,BTRC,CDC23,CUL1,CUL2,DNAJB14,DNAJB2,DNAJC10,DNAJC13,DNAJC17,DNAJC18,DNAJC19,DNAJC24,DNAJC25,DNAJC27,DNAJC28,DNAJC5,DNAJC9,FBXW7,HLA-A,HSPA13,HSPA1L,HSPA5,HSPB11,HSPB2,HSPB8,HSPD1,HSPE1,MR1,PSMA3,PSMA4,PSMB1,PSMB10,PSMB3,PSMB5,PSMB8,PSMC2,PSMD13,PSMD3,PSMD4,PSMD6,PSMD7,Sacs,SMURF1,THOP1,TRAF6,TRAP1,UBA1,UBC,UBE2B,UBE2D1,UBE2E3,UBE2G1,UBE2G2,UBE2K,UBE2Q2,U…	86
24 h	5 ug/mL	Death Receptor Signaling	3.32	0.398	-2.121	ACIN1,APAF1,ARHGDIB,BIRC2,BIRC3,CASP9,CFLAR,CRADD,CYC1,CYCS,DFFA,FADD,FAS,GAS2,HSPB2,IKBKG,LIMK1,LMNA,NFKB1,NFKB2,NFKBID,PARP1,PARP12,PARP3,PARP6,PARP8,PARP9,REL,RELA,RELB,SPTAN1,TANK,TNFRSF10A,TNFRSF1A,TNFRSF21,TNFSF12,TNKS2	37	Inactivated
24 h	5 ug/mL	Role of IL-17F in Allergic Inflammatory Airway Diseases	3.17	0.476	0	ATF2,CREB1,CREB3L4,CREB5,CREBBP,IGF1,IL17RC,IL6,MAP2K2,MAPK3,NFKB1,NFKB2,RAF1,REL,RELA,RELB,RPS6KA3,RPS6KA5,TRAF3IP2,TRAF6	20
24 h	5 ug/mL	Cysteine Biosynthesis III (mammalia)	3.02	0.538	-2.309	Ahcyl,AHCYL2,ALKBH8,EEF1AKMT2,EEF1AKMT3,EHMT1,FTSJ1,MAT2A,MAT2B,MRM2,PRMT1,PRMT3,PRMT5,PRMT8	14	Inactivated
24 h	5 ug/mL	IL-17A Signaling in Fibroblasts	2.89	0.486	#NUM!	CEBPB,GSK3B,IKBKG,IL17RC,IL6,MAPK12,MAPK14,MAPK3,NFKB1,NFKB2,NFKBID,NFKBIZ,REL,RELA,RELB,TRAF3IP2,TRAF6	17
24 h	5 ug/mL	Phosphatidylglycerol Biosynthesis II (Non-plastidic)	2.81	0.519	-2.138	ABHD5,AGPAT2,AGPAT3,GPAM,GPAT4,LPCAT1,LPCAT2,LPCAT3,LPCAT4,MBOAT1,MBOAT2,MBOAT7,PGS1,TAFAZZIN	14	Inactivated
24 h	5 ug/mL	JAK/STAT Signaling	2.79	0.39	-2.556	AKT1,CDKN1A,CEBPB,CISH,GNAQ,IL6,JAK2,MAP2K2,MAPK3,MTOR,NFKB1,NFKB2,PIAS1,PIAS2,PIAS3,PIK3R2,PTPN11,PTPN6,RAF1,RAP1A,RAP2A,RAP2B,REL,RELA,RELB,SHC1,SOCS1,SOCS2,SOCS3,STAT2,STAT3,STAT6	32	Inactivated
24 h	5 ug/mL	Role of RIG1-like Receptors in Antiviral Innate Immunity	2.74	0.485	1.508	CREBBP,DDX58,DHX58,EP300,FADD,IFNA4,IFNB1,IKBKG,NFKB1,NFKB2,NFKBID,REL,RELA,RELB,TANK,TRAF6	16
24 h	5 ug/mL	Sirtuin Signaling Pathway	2.73	0.318	1.083	ACADL,ACSS2,ADAM10,AGTRAP,AKT1,APP,ATG10,ATG12,ATG14,ATG16L2,ATG4B,ATG5,ATP5F1A,ATP5F1B,ATP5MC1,ATP5PB,ATP5PF,CLOCK,CYC1,DOT1L,GABARAP,GABPA,GOT2,GSK3B,H1-6,H3-3A/H3-3B,KAT2A,LDHA,MAP1LC3B,MAPK12,MAPK3,MT-ND1,MT-ND3,MT-ND6,MTOR,MYC,NAMPT,NDUFA11,NDUFA13,NDUFA5,NDUFAB1,NDUFB10,NDUFB2,NDUFB4,NDUFB8,NDUFS1,NDUFS2,NDUFS3,NDUFS6,NDUFS7,NDUFV1,NDUFV2,NFE2L2,NFKB1,NFKB2,NQO1,PARP1,PFKM,POLR1C,PRKAA1,RBB…	85
24 h	5 ug/mL	Superpathway of Methionine Degradation	2.71	0.462	-2.5	Ahcyl,AHCYL2,ALKBH8,EEF1AKMT2,EEF1AKMT3,EHMT1,FTSJ1,GOT2,MAT2A,MAT2B,MMUT,MRM2,PCCA,PRMT1,PRMT3,PRMT5,PRMT8,SUOX	18	Inactivated
24 h	5 ug/mL	Retinoic acid Mediated Apoptosis Signaling	2.71	0.452	-1.886	APAF1,CASP9,CFLAR,CYCS,DAP3,FADD,IFNA4,IFNB1,PARP1,PARP12,PARP3,PARP6,PARP8,PARP9,RARA,RARG,RXRB,TNFRSF10A,TNKS2	19
24 h	5 ug/mL	Protein Kinase A Signaling	2.66	0.303	-1.492	ADCY10,AKAP1,AKAP10,AKAP11,AKAP13,AKAP14,AKAP7,ANAPC1,ANAPC4,ANAPC5,ATF2,BRAF,Calm1 (includes others),CAMK2G,CDC16,CDC23,CDC26,CNGA4,Cngb1,CREB1,CREB3L4,CREB5,CREBBP,DHH,DUSP18,DUSP22,DUSP3,DUSP7,DUSP8,ELK1,ENPP1,FLNB,GDE1,GDPD3,GNAI2,GNAI3,GNAQ,GNAS,GNB1,GNB2,GNG7,GSK3A,GSK3B,GYS2,H1-6,H3-3A/H3-3B,HHAT,ITPR2,KDELR1,MAP2K2,MAPK3,MYH10,MYL6B,MYLK2,MYLK3,MYLPF,NFATC3,NFATC4,NFKB1,NFKB2,NFKBID,NTN1,…	117
24 h	5 ug/mL	CDP-diacylglycerol Biosynthesis I	2.66	0.52	-2.496	ABHD5,AGPAT2,AGPAT3,GPAM,GPAT4,LPCAT1,LPCAT2,LPCAT3,LPCAT4,MBOAT1,MBOAT2,MBOAT7,TAFAZZIN	13	Inactivated
24 h	5 ug/mL	Isoleucine Degradation I	2.42	0.556	-1.89	ACAA2,ACADSB,AUH,ECHS1,EHHADH,HADHA,HADHB,HSD17B10,HSD17B4,TUBA8	10
24 h	5 ug/mL	tRNA Charging	2.41	0.447	-3.638	AARS2,DARS1,EARS2,EPRS1,FARS2,FARSA,HARS2,IARS2,KARS1,LARS1,RARS1,RARS2,TARS2,TARS3,VARS1,WARS2,YARS1	17	Inactivated
24 h	5 ug/mL	IL-15 Production	2.37	0.35	-0.16	ABL2,CLK4,CSF1R,CSK,DDR2,DSTYK,EGFR,EPHA4,EPHB2,EPHB4,FER,FES,FGFR3,FLT3LG,FYN,IFNB1,IGF1R,IL15,IL6,JAK2,LCK,LMTK3,MAP2K3,MAP2K5,MAP2K6,NFKB1,NFKB2,NTRK2,NTRK3,PDGFRB,PRKCZ,PTK6,REL,RELA,RELB,ROR1,ROR2,RYK,SRMS,TNK1,TNK2	41
24 h	5 ug/mL	Ribonucleotide Reductase Signaling Pathway	2.23	0.331	-1.98	AKT1,ATF2,ATM,ATR,BRAF,BTRC,CASP9,CDKN1A,CREB1,CREB3L4,CREB5,CREBBP,CUL1,DPF1,E2F8,EGFR,ESR1,H3-3A/H3-3B,IL6,MAPK12,MAPK14,MAPK3,MAPK9,MMP9,MTOR,MYBL2,MYC,NFKB1,NFKB2,NFYC,PARP1,PARP12,PARP3,PARP6,PARP8,PARP9,PBRM1,PIK3R2,RRM1,RRM2,SETD2,SMARCA2,SMARCB1,SMARCC1,SMARCC2,SMARCD1,SMARCE1,STAT3,TNKS2,VASH2,YBX1	51
24 h	5 ug/mL	WNT/Ca+ pathway	2.2	0.385	-1.043	ATF2,CREB1,CREB3L4,CREB5,CREBBP,FZD5,GSK3B,NFATC3,NFATC4,NFKB1,NFKB2,PDE6G,PDE6H,PDIA3,PLCB3,PLCB4,PLCD1,PLCD3,PLCG1,PLCL1,REL,RELA,RELB,ROR1,WNT5B	25
24 h	5 ug/mL	PPARα/RXRα Activation	2.2	0.322	1.093	ACADL,ACOX1,ACVR1B,ACVR2B,ADCY10,ADIPOR1,APOA2,BMPR2,CAND1,CKAP5,CLOCK,CREBBP,CYP2C9,EP300,GHR,GNAQ,GNAS,GOT2,HELZ2,IKBKG,IL1R2,IL1RAP,IL6,IRS1,JAK2,LPL,MAP2K2,MAP2K3,MAP2K6,MAPK14,MAPK3,MED1,MED12,NCOR1,NCOR2,NFKB1,NFKB2,NFKBID,PDIA3,PLCB3,PLCB4,PLCD1,PLCD3,PLCG1,PLCL1,PRKAA1,PRKAG3,RAF1,RAP1A,RAP2A,RAP2B,REL,RELA,RELB,SHC1,SMAD2,SMAD4,TGS1,TRAF6	59
24 h	5 ug/mL	Glutaryl-CoA Degradation	2.2	0.526	-1.414	ACAA2,EHHADH,GCDH,HADH,HADHA,HADHB,HSD17B10,HSD17B4,PARK7,TUBA8	10
24 h	5 ug/mL	Autophagy	2.17	0.316	-1.75	AKT1,ATF2,ATG10,ATG12,ATG14,ATG4B,ATG5,ATM,ATR,BIRC6,Calm1 (includes others),CAMKK2,CDKN1B,CREB1,CREB3L4,CREB5,CREBBP,DRAM1,EIF2A,EIF2AK3,EPG5,FUNDC1,GABARAP,GNAI3,GORASP2,GSK3A,GSK3B,IGF1,IRS1,LAMP1,LAMP2,MAP1LC3B,MAP2K2,MAPK12,MAPK3,MAPK9,MTOR,MYC,NFKB1,NFKB2,OPTN,PIK3R2,PPM1D,PPM1L,PPP2R3A,PPP2R5E,PPP3CB,PPP3CC,PRKAA1,PRKAG3,PTEN,RAB7A,RAB7B,RAF1,RGS19,RIPK2,SIRT1,SLC1A5,SLC3A2,TFEB,TLR4,TNFRS…	66
24 h	5 ug/mL	Estrogen Receptor Signaling	2.16	0.294	-2.83	ADCY10,AKT1,ATF2,ATP5F1A,ATP5F1B,ATP5MC1,ATP5PB,CACNA1C,CACNA2D1,CACNB1,CARM1,CCNC,CDKN1A,CREB1,CREB3L4,CREB5,CREBBP,CYC1,DDX5,EGFR,EIF2B2,EP300,ESR1,GNA12,GNAI2,GNAI3,GNAQ,GNAS,GNB1,GNB2,GNG7,GSK3A,GSK3B,HDAC3,IGF1,IGF1R,IGF2,JAK2,LIMK1,MAP2K2,MAPK3,MED1,MED12,MED13,MED13L,MED14,MED15,MED16,MED17,MED27,MED4,MED6,MMP16,MMP21,MMP9,MT-ND1,MT-ND3,MT-ND6,MTOR,MYC,MYL6B,MYLPF,NCOA1,NCOA2,NCOR1,NCOR2,N…	116	Inactivated
24 h	5 ug/mL	Ketolysis	2.1	0.667	-1.342	ACAA2,BDH2,HADHA,HADHB,OXCT1,Oxct2a/Oxct2b	6
24 h	5 ug/mL	Dolichyl-diphosphooligosaccharide Biosynthesis	2.1	0.667	-1.633	ALG3,ALG6,DPAGT1,DPM1,DPM2,DPM3	6
24 h	5 ug/mL	PTEN Signaling	2.1	0.329	0.617	AKT1,BMPR1A,BMPR2,CASP9,CDKN1A,CDKN1B,CNKSR3,CSNK2A1,CSNK2A2,EGFR,FGFR3,GHR,GSK3A,GSK3B,IGF1R,IKBKG,ILK,INPP5B,INPP5J,INPP5K,ITGA11,ITGA3,ITGAM,ITGAX,ITGB1,ITGB8,MAGI1,MAP2K2,MAPK3,MCRS1,NFKB1,NFKB2,NTRK2,NTRK3,OCRL,PDGFRB,PDPK1,PIK3R2,PRKCZ,PTEN,RAF1,RAP1A,RAP2A,RAP2B,REL,RELA,RELB,SHC1,TNFRSF11A	49
24 h	5 ug/mL	TR/RXR Activation	2.05	0.362	#NUM!	ACACA,AKT1,CAMK4,EP300,G6PC1,HDAC3,HP,ME1,MED1,MTOR,NCOA1,NCOA2,NCOA4,NCOR1,NCOR2,PDE3B,PFKP,PIK3R2,RAB3B,RCAN2,RXRB,SCARB1,SLC2A1,SREBF1,SREBF2,STRBP,TBL1XR1,THRA,THRSP	29
24 h	5 ug/mL	BMP signaling pathway	2.04	0.356	-3.138	ACVR2B,ATF2,BMP4,BMPR1A,BMPR2,CAMK4,CREB1,CREBBP,FST,HOXC9,MAP2K2,MAPK12,MAPK14,MAPK3,MAPK9,NFKB1,NFKB2,PITX2,RAF1,RAP1A,RAP2A,RAP2B,REL,RELA,RELB,RUNX2,SMAD1,SMAD4,SMAD5,SMAD7,SMURF1	31	Inactivated
24 h	5 ug/mL	Neurotrophin/TRK Signaling	2.02	0.364	-1.177	AKT1,ATF2,BDNF,CREB1,CREB3L4,CREB5,CREBBP,GAB1,KLK3,MAP2K2,MAP2K3,MAP2K5,MAP2K6,MAPK3,NTF4,NTRK2,NTRK3,PDPK1,PIK3R2,PLCG1,PTPN11,RAF1,RAP1A,RAP2A,RAP2B,SHC1,SPRY1,SPRY2	28
24 h	5 ug/mL	RHOA Signaling	1.98	0.336	-2.137	ABL2,ANLN,ARHGAP1,ARHGAP5,ARHGAP8/PRR5-ARHGAP8,ARHGEF1,ARHGEF12,ARPC5,CDC42EP4,CIT,GNA12,IGF1,IGF1R,LIMK1,LPAR2,MYL6B,MYLK2,MYLK3,MYLPF,NRP2,PFN4,PIKFYVE,PIP4K2A,PIP4K2B,PIP5K1A,PKN1,PPP1CB,PPP1R12A,RAPGEF6,RDX,RND3,SEPTIN11,SEPTIN14,SEPTIN2,SEPTIN3,SEPTIN4,SEPTIN5,SEPTIN8,SEPTIN9,TTN	40	Inactivated
24 h	5 ug/mL	Fatty Acid β-oxidation I	1.98	0.429	-2.496	ACAA2,ACSF2,ACSL3,ACSL4,AUH,ECHS1,ECI2,EHHADH,HADH,HADHA,HADHB,HSD17B10,HSD17B4,SLC27A4,TUBA8	15	Inactivated
24 h	5 ug/mL	Superpathway of Inositol Phosphate Compounds	1.97	0.308	-2.626	DOT1L,DUSP13,DUSP14,DUSP23,DUSP28,DUSP8,ENPP1,G6PC1,G6PC3,INPP5B,INPP5E,INPP5J,INPP5K,IPPK,ITPKB,MINPP1,MTMR6,MTMR9,NUDT11,NUDT14,NUDT2,NUDT5,NUDT9,OCRL,PDXP,PI4K2B,PI4KB,PIK3R2,PIKFYVE,PIP4K2A,PIP4K2B,PIP5K1A,PLCB3,PLCB4,PLCD1,PLCD3,PLCG1,PLPP6,PPFIA1,PPIP5K2,PPM1H,PPM1L,PPP1CB,PPP1R10,PPP1R11,PPP1R12A,PPP1R13B,PPP1R14B,PPP1R1B,PPP1R1C,PPP2R3A,PPP2R5E,PPP3CB,PPP3CC,PPP5C,PRUNE1,PTEN,PTPN11,PTPN2…	69	Inactivated
24 h	5 ug/mL	Triacylglycerol Biosynthesis	1.97	0.392	-2	ABHD5,AGPAT2,AGPAT3,GPAM,GPAT4,LPCAT1,LPCAT2,LPCAT3,LPCAT4,LPIN1,MBOAT1,MBOAT2,MBOAT7,MOGAT1,OSGEPL1,PLPP5,PLPP6,SIRT1,SIRT4,TAFAZZIN	20	Inactivated
24 h	5 ug/mL	CLEAR Signaling Pathway	1.92	0.299	0.873	AKT1,ASAH1,ATF2,ATP6AP2,ATP6V0A1,ATP6V0C,ATP6V0D1,ATP6V0E1,ATP6V1C2,ATP6V1E1,BMPR1A,BMPR2,CLN3,CREB1,CREB3L4,CREB5,CREBBP,CTSA,CTSD,CTSF,DEPDC5,EGFR,EIF2AK3,EP300,FGFR3,FLCN,GABARAP,GHR,GLB1,GLMP,GNPTG,GNS,GSK3A,GSK3B,HEXA,HPS3,IGF1,IGF1R,ITPR2,LAMP1,LAMTOR4,M6PR,MAP4K3,MAPK12,MAPK14,MAPK3,MAPK9,MCOLN1,MID1,MIOS,MTOR,NPRL2,NPRL3,NTRK2,NTRK3,PDGFRB,PLBD2,PLCG1,PPM1L,PPP2R3A,PPP2R5E,PPP3CB,PPP3CC,P…	84
24 h	5 ug/mL	Antioxidant Action of Vitamin C	1.91	0.34	0.6	CSF2RB,GLRX,GSTO1,IKBKG,JAK2,LCAT,MAPK12,MAPK14,MAPK3,MAPK9,NFKB1,NFKB2,NFKBID,NXN,PDIA3,PLA2G4A,PLA2G4B,PLA2G6,PLA2G7,PLB1,PLCB3,PLCB4,PLCD1,PLCD3,PLCG1,PLCL1,PNPLA8,PRDX6,REL,RELA,RELB,SLC23A1,SLC2A1,SLC2A4,TXNDC2,TXNRD2	36
24 h	5 ug/mL	Inosine-5'-phosphate Biosynthesis II	1.86	1	#NUM!	ADSL,ATIC,PAICS	3
24 h	5 ug/mL	N-acetylglucosamine Degradation I	1.86	1	#NUM!	AMDHD2,GNPDA1,GNPDA2	3
24 h	5 ug/mL	D-myo-inositol-5-phosphate Metabolism	1.85	0.312	-2.188	DOT1L,DUSP13,DUSP14,DUSP23,DUSP28,DUSP8,ENPP1,G6PC1,G6PC3,INPP5B,MINPP1,MTMR6,MTMR9,NUDT11,NUDT14,NUDT2,NUDT5,NUDT9,OCRL,PDXP,PIKFYVE,PIP4K2A,PLCB3,PLCB4,PLCD1,PLCD3,PLCG1,PLPP6,PPFIA1,PPM1H,PPM1L,PPP1CB,PPP1R10,PPP1R11,PPP1R12A,PPP1R13B,PPP1R14B,PPP1R1B,PPP1R1C,PPP2R3A,PPP2R5E,PPP3CB,PPP3CC,PPP5C,PRUNE1,PTEN,PTPN11,PTPN2,PTPN6,PTPRC,PTPRF,PTPRM,PXYLP1,SACM1L,SOCS3,SSH1,SSH3,TNS3	58	Inactivated
24 h	5 ug/mL	4-1BB Signaling in T Lymphocytes	1.84	0.424	-0.905	ATF2,IKBKG,MAP2K2,MAPK12,MAPK14,MAPK3,MAPK9,NFKB1,NFKB2,NFKBID,REL,RELA,RELB,TNFRSF9	14
24 h	5 ug/mL	ILK Signaling	1.84	0.311	0	ACTN2,Actn3,AKT1,ARHGEF6,ATF2,Cdc42,CREB1,CREB3L4,CREB5,CREBBP,DOCK1,FLNB,GSK3A,GSK3B,ILK,IRS1,Irs4,ITGB1,ITGB8,KRT18,LIMS1,MAP2K6,MAPK12,MAPK3,MAPK9,MMP9,MTOR,MYC,MYH10,MYH7,MYH8,MYL6B,MYO10,MYO1A,MYO1H,NFKB1,NFKB2,PARVA,PARVB,PDPK1,PIK3R2,PPM1L,PPP1R12A,PPP1R14B,PPP2R3A,PPP2R5E,PTEN,REL,RELA,RELB,RHOBTB1,RHOD,RHOJ,RHOQ,RHOT2,RND3,RPS6KA5,TGFB1I1,TNFRSF1A	59
24 h	5 ug/mL	CD27 Signaling in Lymphocytes	1.8	0.375	0.243	APAF1,CASP9,CYC1,CYCS,IKBKG,MAP2K2,MAP2K3,MAP2K5,MAP2K6,MAP3K12,MAP3K2,MAP3K6,Map3k7,MAPK12,MAPK9,NFKB1,NFKB2,NFKBID,REL,RELA,RELB	21
24 h	5 ug/mL	GADD45 Signaling	1.8	0.375	-1.964	ACVR1B,ACVR2B,ATM,ATR,CCND3,CDKN1A,MAP2K3,MAP2K6,MAPK12,MAPK14,MAPK9,MYC,NFKB1,NFKB2,PCNA,POU2F1,REL,RELA,RELB,SMAD2,SMAD4	21
24 h	5 ug/mL	Role of MAPK Signaling in Inhibiting the Pathogenesis of Influenza	1.79	0.356	-1	ARAF,ATF2,BRAF,IFNB1,IL6,LCAT,MAP2K2,MAP2K3,MAP2K6,MAPK12,MAPK14,MAPK3,MAPK9,NFKB1,NFKB2,NFKBID,PLA2G4A,PLA2G4B,PLA2G6,PLA2G7,PLB1,PNPLA8,PRDX6,RAF1,RPS6KA3,TLR4	26
24 h	5 ug/mL	IL-17A Signaling in Airway Cells	1.77	0.365	-1.342	AKT1,GSK3B,IKBKG,IL17RC,IL19,IL6,JAK2,MAP2K2,MAPK12,MAPK14,MAPK3,MAPK9,NFKB1,NFKB2,NFKBID,PIK3R2,PTEN,REL,RELA,RELB,STAT3,TRAF3IP2,TRAF6	23
24 h	5 ug/mL	TGF-β Signaling	1.77	0.34	-2.746	ACVR1B,ACVR2B,AMHR2,BMP4,BMPR1A,BMPR2,CREBBP,EP300,HNF4A,HOXC9,MAP2K2,MAP2K3,MAP2K6,MAPK12,MAPK14,MAPK3,MAPK9,PITX2,RAF1,RAP1A,RAP2A,RAP2B,RNF111,RUNX2,SMAD1,SMAD2,SMAD4,SMAD5,SMAD7,SMURF1,TRAF6,ZFYVE9	32	Inactivated
24 h	5 ug/mL	Activation of IRF by Cytosolic Pattern Recognition Receptors	1.77	0.377	1.414	ATF2,CREBBP,DDX58,DHX58,FADD,IFNA4,IFNB1,IKBKG,IL6,MAPK12,MAPK9,NFKB1,NFKB2,NFKBID,REL,RELA,RELB,STAT2,TANK,TRAF6	20
24 h	5 ug/mL	FAT10 Cancer Signaling Pathway	1.74	0.38	-0.5	ACVR1B,ACVR2B,AKT1,BMPR2,GSK3B,HOXB9,IKBKG,IL6,NFKB1,NFKB2,PCNA,REL,RELA,RELB,SMAD2,SMAD4,STAT3,TCF7L2,TNFRSF1A	19
24 h	5 ug/mL	Coronavirus Replication Pathway	1.74	0.405	-2.324	ARCN1,COPB1,COPG2,DDX1,GSK3A,GSK3B,Ifitm7,PI4KB,TUBA1A,TUBA4A,TUBA8,TUBB,TUBB2A,TUBB4B,ZCRB1	15	Inactivated
24 h	5 ug/mL	Polyamine Regulation in Colon Cancer	1.71	0.368	-1.091	AKT1,ARAF,ARG1,BRAF,CSNK2A1,CSNK2A2,GSK3B,MAP2K2,MAP2K3,MAP2K5,MAP2K6,MAPK3,MTA1,MTOR,MYC,ODC1,RAF1,SLC3A2,STIM1,TCF7L2,TRPC1	21
24 h	5 ug/mL	3-phosphoinositide Degradation	1.69	0.308	-2.236	DOT1L,DUSP13,DUSP14,DUSP23,DUSP28,DUSP8,ENPP1,G6PC1,G6PC3,INPP5B,INPP5E,INPP5J,INPP5K,MINPP1,MTM1,MTMR6,MTMR9,NUDT11,NUDT14,NUDT2,NUDT5,NUDT9,OCRL,PDXP,PIKFYVE,PLPP6,PPFIA1,PPM1H,PPM1L,PPP1CB,PPP1R10,PPP1R11,PPP1R12A,PPP1R13B,PPP1R14B,PPP1R1B,PPP1R1C,PPP2R3A,PPP2R5E,PPP3CB,PPP3CC,PPP5C,PRUNE1,PTEN,PTPN11,PTPN2,PTPN6,PTPRC,PTPRF,PTPRM,PXYLP1,SACM1L,SOCS3,SSH1,SSH3,TNS3	56	Inactivated
24 h	5 ug/mL	STAT3 Pathway	1.67	0.319	-2.596	BMPR1A,BMPR2,CDKN1A,CISH,CSF2RB,EGFR,FGFR3,GHR,IFNLR1,IGF1,IGF1R,IL10RB,IL17RC,IL1A,IL1R2,IL22RA1,IL3RA,IL7R,JAK2,MAP2K2,MAP3K12,MAP3K20,MAPK12,MAPK14,MAPK3,MAPK9,MYC,NDUFA13,NTRK2,NTRK3,PDGFRB,PIAS3,PTPN2,PTPN6,RAF1,RAP1A,RAP2A,RAP2B,SOCS1,SOCS2,SOCS3,STAT3,TNFRSF11A	43	Inactivated
24 h	5 ug/mL	Acute Myeloid Leukemia Signaling	1.57	0.333	-2.353	AKT1,ARAF,BRAF,CSF1R,CSF2RB,CSF3R,FLT3LG,JUP,KITLG,MAP2K2,MAP2K3,MAP2K5,MAP2K6,MAPK3,MTOR,MYC,NFKB1,NFKB2,PIK3R2,RAF1,RAP1A,RAP2A,RAP2B,RARA,REL,RELA,RELB,STAT3,TCF7L1,TCF7L2	30	Inactivated
24 h	5 ug/mL	D-myo-inositol (1,4,5,6)-Tetrakisphosphate Biosynthesis	1.56	0.306	-1.718	DOT1L,DUSP13,DUSP14,DUSP23,DUSP28,DUSP8,ENPP1,G6PC1,G6PC3,INPP5B,MINPP1,MTMR6,MTMR9,NUDT11,NUDT14,NUDT2,NUDT5,NUDT9,OCRL,PDXP,PIKFYVE,PLPP6,PPFIA1,PPM1H,PPM1L,PPP1CB,PPP1R10,PPP1R11,PPP1R12A,PPP1R13B,PPP1R14B,PPP1R1B,PPP1R1C,PPP2R3A,PPP2R5E,PPP3CB,PPP3CC,PPP5C,PRUNE1,PTEN,PTPN11,PTPN2,PTPN6,PTPRC,PTPRF,PTPRM,PXYLP1,SACM1L,SOCS3,SSH1,SSH3,TNS3	52
24 h	5 ug/mL	D-myo-inositol (3,4,5,6)-tetrakisphosphate Biosynthesis	1.56	0.306	-1.718	DOT1L,DUSP13,DUSP14,DUSP23,DUSP28,DUSP8,ENPP1,G6PC1,G6PC3,INPP5B,MINPP1,MTMR6,MTMR9,NUDT11,NUDT14,NUDT2,NUDT5,NUDT9,OCRL,PDXP,PIKFYVE,PLPP6,PPFIA1,PPM1H,PPM1L,PPP1CB,PPP1R10,PPP1R11,PPP1R12A,PPP1R13B,PPP1R14B,PPP1R1B,PPP1R1C,PPP2R3A,PPP2R5E,PPP3CB,PPP3CC,PPP5C,PRUNE1,PTEN,PTPN11,PTPN2,PTPN6,PTPRC,PTPRF,PTPRM,PXYLP1,SACM1L,SOCS3,SSH1,SSH3,TNS3	52
24 h	5 ug/mL	Signaling by Rho Family GTPases	1.56	0.292	-2.101	ARFIP2,ARHGEF1,ARHGEF12,ARHGEF18,ARHGEF19,ARHGEF2,ARHGEF3,ARHGEF6,ARPC5,Cdc42,CDC42EP4,CDH17,CDH2,CDH26,CIT,CLIP1,CYFIP1,ELK1,GNA12,GNAI2,GNAI3,GNAQ,GNAS,GNB1,GNB2,GNG7,IQGAP1,ITGA11,ITGA3,ITGAM,ITGAX,ITGB1,ITGB8,LIMK1,MAP2K2,MAP3K12,MAP3K20,MAPK12,MAPK3,MAPK9,MYL6B,MYLPF,NFKB1,NFKB2,PAK2,PARD3,PARD6A,PIK3R2,PIKFYVE,PIP4K2A,PIP4K2B,PIP5K1A,PKN1,PPP1R12A,PRKCZ,RAF1,RDX,REL,RELA,RELB,RHOBTB1,RHOD,R…	76	Inactivated
24 h	5 ug/mL	Oleate Biosynthesis II (Animals)	1.56	0.545	-0.816	CYB5A,FADS1,FADS2,Scd4,UFSP1,UFSP2	6
24 h	5 ug/mL	Regulation of the Epithelial-Mesenchymal Transition Pathway	1.55	0.302	#NUM!	AKT1,APH1A,ARAF,BRAF,CDH2,EGFR,ESRP2,ETS1,FGF13,FGF18,FGF20,FGF23,FGF6,FGF8,FGFR3,FZD5,GAB1,GSK3B,JAK2,LOX,MAP2K2,MAP2K3,MAP2K5,MAP2K6,MAPK3,MMP9,NCSTN,NFKB1,NFKB2,NOTCH1,NOTCH3,PARD6A,PDGFD,PDGFRB,PIK3R2,PSEN2,PTPN11,RAF1,RAP1A,RAP2A,RAP2B,RBPJ,REL,RELA,RELB,SMAD2,SMAD4,SMURF1,STAT3,TCF7L1,TCF7L2,TWIST2,WNT10A,WNT5B,WNT7A,ZEB1,ZEB2	57
24 h	5 ug/mL	D-myo-inositol (1,4,5)-Trisphosphate Biosynthesis	1.53	0.423	-1.508	PI4K2B,PI4KB,PIKFYVE,PIP4K2A,PIP4K2B,PIP5K1A,PLCB3,PLCB4,PLCD1,PLCD3,PLCG1	11
24 h	5 ug/mL	Role of BRCA1 in DNA Damage Response	1.53	0.338	-1.069	ABRAXAS1,ATM,ATR,BABAM2,BARD1,BRCC3,BRIP1,CDKN1A,DPF1,E2F8,FAAP100,FAAP24,FANCC,FANCE,FANCL,FANCM,PBRM1,POU2F1,RBBP8,RBL2,RFC3,SMARCA2,SMARCB1,SMARCC1,SMARCC2,SMARCD1,SMARCE1	27
24 h	5 ug/mL	D-myo-inositol (1,3,4)-trisphosphate Biosynthesis	1.5	0.471	-2.828	INPP5B,INPP5E,INPP5J,INPP5K,ITPKB,MINPP1,OCRL,PTEN	8	Inactivated
24 h	5 ug/mL	Role of JAK2 in Hormone-like Cytokine Signaling	1.5	0.357	-0.894	AGRP,BIRC3,CCND3,CYP3A5,EPOR,GHR,IGF1,IRS1,Irs4,JAK2,MPL,PTPN11,PTPN6,SH2B3,SHC1,SOCS1,SOCS2,SOCS3,STAT3,THPO	20
24 h	5 ug/mL	Kinetochore Metaphase Signaling Pathway	1.5	0.321	-0.186	ANAPC1,ANAPC4,ANAPC5,CDC16,CDC23,CDC26,CENPL,CENPO,CENPQ,DNAH10,DSN1,H2AC18/H2AC19,H2AC20,H2al2a (includes others),H2AX,KIF2C,KNL1,MACROH2A1,MASTL,MIS12,NSL1,PPP1CB,PPP1R10,PPP1R11,PPP1R12A,PPP1R14B,PPP2R5E,RAD21,REC8,SKA3,SMC1A,SMC3,SPC24,STAG2,TTK	35
24 h	5 ug/mL	RAR Activation	1.48	0.298	#NUM!	ADCY10,ADH7,Akr1b10,AKT1,CARM1,CDK7,CREBBP,CSF2RB,CSK,CSNK2A1,CSNK2A2,DPF1,EP300,GTF2H1,GTF2H2,IGFBP3,IL3RA,JAK2,MAPK12,MAPK14,MAPK9,MED1,NCOA1,NCOR1,NCOR2,NFKB1,NFKB2,NR2F6,NSD1,PARP1,PBRM1,PDPK1,PIK3R2,PNRC1,PRKCZ,PRKD3,PRMT1,PTEN,RARA,RARG,RDH13,RDH14,REL,RELA,RELB,RPL7A,RXRB,SMAD1,SMAD2,SMAD4,SMAD5,SMAD7,SMARCA2,SMARCB1,SMARCC1,SMARCC2,SMARCD1,SMARCE1,TRIM24	59
24 h	5 ug/mL	FLT3 Signaling in Hematopoietic Progenitor Cells	1.46	0.333	-1.732	AKT1,ATF2,CREB1,CREB3L4,CREB5,CREBBP,ELK1,FLT3LG,GAB2,MAP2K2,MAPK12,MAPK14,MAPK3,MTOR,PDPK1,PIK3R2,PTPN11,RAF1,RAP1A,RAP2A,RAP2B,RPS6KA3,RPS6KA5,SHC1,STAT2,STAT3,STAT6	27
24 h	5 ug/mL	Hypoxia Signaling in the Cardiovascular System	1.45	0.338	1.069	AKT1,ATF2,ATM,BIRC6,COPS5,CREB1,CREB3L4,CREB5,CREBBP,EDN1,EP300,LDHA,NFKBID,NQO1,PTEN,SLC2A4,UBE2B,UBE2D1,UBE2E3,UBE2G1,UBE2G2,UBE2K,UBE2Q2,UBE2S,UBE2W	25
24 h	5 ug/mL	Granzyme A Signaling	1.45	0.343	3.545	F2R,H1-6,MBP,MT-ND1,MT-ND3,MT-ND6,NDUFA11,NDUFA13,NDUFA5,NDUFAB1,NDUFB10,NDUFB2,NDUFB4,NDUFB8,NDUFS1,NDUFS2,NDUFS3,NDUFS6,NDUFS7,NDUFV1,NDUFV2,PARP1,XRCC6	23	Activated
24 h	5 ug/mL	Glucocorticoid Receptor Signaling	1.45	0.274	#NUM!	AKT1,ANXA1,ATP5F1A,ATP5F1B,ATP5MC1,ATP5PB,B2M,CDK7,CDKN1A,CREB1,CREBBP,CSF2RB,CYC1,DNAH10,DPF1,EGFR,ELK1,EP300,ESR1,FKBP4,FKBP5,G6PC1,GABPA,GHR,GJA1,GTF2A1,GTF2B,GTF2E1,GTF2F1,GTF2F2,GTF2H1,GTF2H2,H2-T3,H3-3A/H3-3B,HLA-A,HLA-DMA,HLA-DMB,HP,HSPA1L,HSPA5,IFNA4,IFNB1,IFNLR1,IGF1,IKBKG,IL10RB,IL17RC,IL1A,IL1R2,IL22RA1,IL3RA,IL5,IL6,IL7R,JAK2,KRT18,KRT222,KRT7,KRT8,MAP2K2,MAPK12,MAPK14,MAPK3,MAPK9,MED…	139
24 h	5 ug/mL	3-phosphoinositide Biosynthesis	1.41	0.296	-1.896	DOT1L,DUSP13,DUSP14,DUSP23,DUSP28,DUSP8,ENPP1,G6PC1,G6PC3,INPP5B,MINPP1,MTMR6,MTMR9,NUDT11,NUDT14,NUDT2,NUDT5,NUDT9,OCRL,PDXP,PI4K2B,PI4KB,PIK3R2,PIKFYVE,PIP4K2A,PIP4K2B,PIP5K1A,PLPP6,PPFIA1,PPM1H,PPM1L,PPP1CB,PPP1R10,PPP1R11,PPP1R12A,PPP1R13B,PPP1R14B,PPP1R1B,PPP1R1C,PPP2R3A,PPP2R5E,PPP3CB,PPP3CC,PPP5C,PRUNE1,PTEN,PTPN11,PTPN2,PTPN6,PTPRC,PTPRF,PTPRM,PXYLP1,SACM1L,SOCS3,SSH1,SSH3,TNS3	58
24 h	5 ug/mL	TWEAK Signaling	1.39	0.378	-0.577	APAF1,BIRC2,BIRC3,CASP9,CYCS,FADD,IKBKG,NFKB1,NFKB2,NFKBID,REL,RELA,RELB,TNFSF12	14
24 h	5 ug/mL	Melatonin Signaling	1.38	0.338	-2.524	ARAF,BRAF,Calm1 (includes others),CAMK2G,GNAI2,GNAI3,GNAQ,MAP2K2,MAP2K3,MAP2K5,MAP2K6,MAPK3,PDIA3,PLCB3,PLCB4,PLCD1,PLCD3,PLCG1,PLCL1,PRKCZ,PRKD3,RAF1,SLC2A4	23	Inactivated
24 h	5 ug/mL	Phagosome Maturation	1.38	0.304	#NUM!	ATP6AP2,ATP6V0A1,ATP6V0C,ATP6V0D1,ATP6V0E1,ATP6V1C2,ATP6V1E1,B2M,CANX,CTSA,CTSD,CTSF,CTSS,CTSV,DCTN4,DYNLRB2,EEA1,HLA-A,LAMP1,LAMP2,LPO,M6PR,MR1,NAPB,NSF,PIKFYVE,PRDX1,PRDX2,PRDX6,RAB7A,RAB7B,SNAP25,STX16,TCIRG1,TUBA1A,TUBA4A,TUBA8,TUBB,TUBB2A,TUBB4B,TUBD1,VAMP2,VPS11,VTI1A,ZBTB12	45
24 h	5 ug/mL	Valine Degradation I	1.36	0.429	-1.89	ACADSB,AUH,BCKDHB,ECHS1,EHHADH,HADHA,HADHB,HSD17B4,TUBA8	9
24 h	5 ug/mL	Sumoylation Pathway	1.36	0.32	-1.512	ARHGDIB,ARHGDIG,Cdc42,CREBBP,EP300,ETS1,FAS,MAPK12,MAPK9,NFKB1,NFKB2,PCNA,PIAS1,RANGAP1,RCC1,RFC3,RHOBTB1,RHOD,RHOJ,RHOQ,RHOT2,RND3,RNF4,SENP2,SENP6,SENP7,SERBP1,SIRT1,SMAD4,SP3,ZEB1	31
24 h	5 ug/mL	BAG2 Signaling Pathway	1.36	0.329	0.302	ANXA2,CDKN1A,HSPA1L,HSPA5,MAPK14,MAPK3,MYC,NFKB1,NFKB2,PSMA3,PSMA4,PSMB1,PSMB10,PSMB3,PSMB5,PSMB8,PSMC2,PSMD13,PSMD3,PSMD4,PSMD6,PSMD7,REL,RELA,RELB,UBE2D1	26
24 h	5 ug/mL	MIF-mediated Glucocorticoid Regulation	1.35	0.382	1.508	CD74,LY96,MAPK3,NFKB1,NFKB2,NFKBID,PLA2G4A,PLA2G4B,PLA2G6,REL,RELA,RELB,TLR4	13
24 h	5 ug/mL	Role of MAPK Signaling in Promoting the Pathogenesis of Influenza	1.35	0.315	-1.414	ARAF,ATF2,ATP6AP2,ATP6V0A1,ATP6V0C,ATP6V0D1,ATP6V0E1,ATP6V1C2,ATP6V1E1,BRAF,LCAT,MAP2K2,MAP2K3,MAP2K6,MAPK12,MAPK14,MAPK3,MAPK9,NFKB1,NFKB2,NFKBID,PLA2G4A,PLA2G4B,PLA2G6,PLA2G7,PLB1,PNPLA8,PRDX6,RAF1,RAP1A,RAP2A,RAP2B,RPS6KA3,TCIRG1	34
24 h	5 ug/mL	Cleavage and Polyadenylation of Pre-mRNA	1.35	0.5	#NUM!	CPSF3,CPSF6,CSTF1,CSTF2,NUDT21,WDR33	6
24 h	5 ug/mL	NAD Biosynthesis III	1.35	0.75	#NUM!	NAMPT,NMNAT2,Nmnat3	3
24 h	5 ug/mL	N-acetylglucosamine Degradation II	1.35	0.75	#NUM!	AMDHD2,GNPDA1,GNPDA2	3
24 h	5 ug/mL	Semaphorin Signaling in Neurons	1.34	0.345	#NUM!	ARHGAP1,ARHGEF12,Cdc42,DPYSL2,DPYSL3,FES,FYN,ITGB1,LIMK1,MAPK3,NRP1,PAK2,PLXNA2,PLXNB1,RHOBTB1,RHOD,RHOJ,RHOQ,RHOT2,RND3	20
24 h	5 ug/mL	ID1 Signaling Pathway	1.34	0.294	-1.192	ACVR1B,ACVR2B,AKT1,AMHR2,APP,ARAF,BMP4,BMPR1A,BMPR2,BRAF,CDKN1A,CDKN1B,CHRNA1,CHRNB1,CREBBP,EGFR,EP300,ETS1,FGFR3,FYN,GLI2,GSK3B,GSPT1,IGF1R,IGF2,IL6,KLF17,LCK,LIFR,MAPK12,MAPK14,MAPK3,MMP9,MYC,NFKB1,NFKB2,PARK7,PIK3R2,PLAC8,PLXNB1,PLXNB2,POU5F1,PTEN,RAF1,RAP1A,RAP1GAP,RAP2A,RAP2B,SEMA4C,SMAD1,SMAD2,SMAD4,SMAD5,STAT3,TNFRSF1A,WDR48,ZNF148	57
24 h	5 ug/mL	Thrombin Signaling	1.33	0.29	-3	ADCY10,AKT1,ARHGEF1,ARHGEF12,ARHGEF18,ARHGEF19,ARHGEF2,ARHGEF3,ARHGEF40,ARHGEF6,CAMK2G,CAMK4,Cdc42,CREB1,EGFR,ELK1,F2,F2R,GATA6,GNA12,GNAI2,GNAI3,GNAQ,GNAS,GNB1,GNB2,GNG7,ITPR2,MAP2K2,MAPK12,MAPK14,MAPK3,MYL6B,MYLPF,NFKB1,NFKB2,PDIA3,PDPK1,PIK3R2,PLCB3,PLCB4,PLCD1,PLCD3,PLCG1,PLCL1,PPP1CB,PPP1R12A,PRKCZ,PRKD3,RAF1,RAP1A,RAP2A,RAP2B,REL,RELA,RELB,RHOBTB1,RHOD,RHOJ,RHOQ,RHOT2,RND3,SHC1	63	Inactivated
24 h	5 ug/mL	April Mediated Signaling	1.33	0.366	-0.277	ELK1,IKBKG,MAPK12,MAPK14,MAPK9,NFATC3,NFATC4,NFKB1,NFKB2,NFKBID,REL,RELA,RELB,TNFRSF17,TRAF6	15
24 h	5 ug/mL	Regulation Of The Epithelial Mesenchymal Transition By Growth Factors Pathway	1.33	0.295	-2.359	AKT1,ARAF,BRAF,CDH2,EGFR,ESRP2,ETS1,FGF13,FGF18,FGF20,FGF23,FGF6,FGF8,FGFR3,GAB1,GSK3B,IKBKG,IL6,JAK2,MAP2K2,MAP2K3,MAP2K5,MAP2K6,MAPK12,MAPK14,MAPK3,MAPK9,MEST,MMP9,MTOR,NFKB1,NFKB2,PARD6A,PDGFD,PDGFRB,PIK3R2,PTPN11,RAF1,RAP1A,RAP2A,RAP2B,REL,RELA,RELB,SHC1,SMAD2,SMAD4,SMURF1,STAT3,TNFRSF1A,TNFSF12,TNFSF12-TNFSF13,ZEB1,ZEB2	54	Inactivated
24 h	5 ug/mL	BEX2 Signaling Pathway	1.32	0.329	-0.426	AKT1,BEX1,CDH2,CDKN1A,GSK3B,KLK3,LGALS1,MAP2,MAPK12,MAPK9,MTOR,NFKB1,NFKB2,PPM1L,PPP2R3A,PPP2R5E,PTEN,REL,RELA,RELB,SMARCB1,STAT3,SWAP70,TCF7L1,TCF7L2	25
24 h	5 ug/mL	Molecular Mechanisms of Cancer	1.31	0.274	#NUM!	ACVR2B,ADCY10,AKT1,APAF1,APH1A,ARHGEF1,ARHGEF12,ARHGEF18,ARHGEF19,ARHGEF2,ARHGEF3,ARHGEF6,ATM,ATR,BIRC2,BIRC3,BMP4,BMPR1A,BMPR2,BRAF,CAMK2G,CASP9,CCND3,Cdc42,CDK10,CDK13,CDK14,CDK19,CDK7,CDKN1A,CDKN1B,CFLAR,CREBBP,CTNNA1,CTNND1,CYCS,DHH,E2F8,ELK1,EP300,FADD,FAS,FYN,FZD5,GAB1,GAB2,GNA12,GNAI2,GNAI3,GNAQ,GNAS,GNB1,GNB2,GNG7,GSK3A,GSK3B,HAT1,HDAC3,HDAC6,HDAC8,HHAT,IRS1,ITGA11,ITGA3,ITGAM,ITGAX,ITGB1…	120
48 h	5 ug/mL	Protein Kinase A Signaling	5.04	0.308	0.726	ADCY10,ADCY3,ADCY4,AKAP11,AKAP12,AKAP13,AKAP5,ANAPC11,ANAPC13,ANAPC4,ANAPC5,ANAPC7,BRAF,Calm1 (includes others),CAMK2D,CAMK2G,CDC14B,CDC16,CDC25A,CDC25B,CDC26,CDKN3,CREB1,CREB5,CREBBP,CTNNB1,DUSP11,DUSP12,FLNA,FLNB,FLNC,GDE1,GNB1L,GNB4,GNB5,GNG4,GSK3B,H1-10,H1-2,H3-3A/H3-3B,HHAT,IHH,KDELR1,KDELR3,LIPE,MAP3K1,MAPK1,MYH10,NFAT5,NFATC3,NFATC4,NFKB2,NFKBIA,NFKBIB,NFKBID,NFKBIE,NGFR,OPN1SW,PDE12,PDE1C…	119
48 h	5 ug/mL	Molecular Mechanisms of Cancer	3.78	0.288	#NUM!	ABL1,ACVR2B,ADCY10,ADCY3,ADCY4,AKT1,APAF1,APC2,APH1A,ARHGEF1,ARHGEF17,ARHGEF18,ARHGEF19,ARHGEF2,ARHGEF4,ARHGEF5,ATM,BCL2,BCL2L11,BIRC2,BMP1,BMP8A,BMPR1A,BMPR1B,BMPR2,BRAF,BRCA1,CAMK2D,CAMK2G,CDC25A,CDC25B,CDK12,CDK14,CDK17,CDK18,CDK19,CDK2,CDK6,CDK8,CDKN2C,CDKN2D,CFLAR,CREBBP,CRK,CTNNA1,CTNNB1,CTNND1,DVL1,E2F1,E2F3,E2F5,E2F7,FAS,FZD3,FZD8,GAB2,GLI1,GNAO1,GNB1L,GNB4,GNB5,GNG4,GSK3B,HDAC11,HDAC2,HD…	126
48 h	5 ug/mL	HER-2 Signaling in Breast Cancer	3.62	0.318	0.412	AAAS,AKT1,ARF5,ARF6,BCL2L11,BRAF,COX10,COX17,COX6B2,COX7A2L,COX7B,ELK3,ERBB2,ETS1,FOXO3,GLE1,GNB1L,GSK3B,HCK,ITGB5,ITGB7,ITGB8,KPNB1,KRAS,LCK,LYN,MAPK1,MRAS,MS4A2,MT-CO1,MT-CO2,MT-CO3,MTCL1,NFKB2,NFKBIA,NFKBIB,NFKBID,NFKBIE,NRAS,NUP133,NUP155,NUP160,NUP205,NUP214,NUP37,NUP42,NUP50,NUP54,NUP58,NUP62,NUP98,PARD3,PIK3CA,PIK3R2,PRKCA,PRKCH,PRKCI,PRKD3,PTEN,RAE1,RAF1,RAP1A,RBL1,RBL2,RELA,RELB,RRAS2,TP…	69
48 h	5 ug/mL	Caveolar-mediated Endocytosis Signaling	3.52	0.397	#NUM!	ABL1,ACTA1,ACTA2,ACTG1,B2M,CAVIN1,CD55,COPB1,COPB2,COPG2,DNM2,FLNA,FLNB,FLNC,FLOT1,HLA-A,HLA-E,INSR,ITGA2B,ITGA6,ITGA7,ITGB5,ITGB7,ITGB8,MAP3K2,MR1,PRKCA,PTPN1,RAB5B	29
48 h	5 ug/mL	Role of RIG1-like Receptors in Antiviral Innate Immunity	3.28	0.485	3.162	CREBBP,IFIH1,Ifna4,IFNA4,NFKB2,NFKBIA,NFKBIB,NFKBID,NFKBIE,RELA,RELB,RIPK1,TANK,TRAF2,TRAF3,TRAF6	16	Activated
48 h	5 ug/mL	Necroptosis Signaling Pathway	3.24	0.338	1.18	AXL,BIRC2,CAMK2D,CAMK2G,CAPN5,CFLAR,DAPK1,FAS,IFNA4,IFNAR1,IRF9,NGFR,PGAM5,PLA2G12A,PLA2G5,PPID,PPP3CB,PPP3CC,PYGL,RBL1,RBL2,RIPK1,RNF31,SLC25A10,SLC25A13,SLC25A4,SLC25A5,TAB1,TICAM1,TIMM10,TIMM13,TIMM17A,TIMM23,TIMM50,TIMM9,TLR4,TNFRSF1A,TNIP1,TOMM6,TOMM70,TRADD,TRAF2,TRPM7,TYRO3,UBC,VDAC1	46
48 h	5 ug/mL	IL-15 Production	2.71	0.333	-0.973	ABL1,ABL2,AXL,CLK1,CLK4,CSK,DSTYK,DYRK1A,EPHA3,ERBB2,FER,FES,FGFR1,FGFR3,HCK,IGF1R,IL15,INSR,JAK3,LCK,LYN,MAP2K3,MAP2K5,MUSK,NFKB2,NTRK3,PDGFRB,PRKCI,PTK6,RELA,RELB,ROR1,ROR2,RYK,STYK1,TEC,TNK2,TYRO3,YES1	39
48 h	5 ug/mL	Prostate Cancer Signaling	2.6	0.333	#NUM!	ABL1,AKT1,BCL2,CDK2,CREB1,CREB5,CREBBP,CTNNB1,E2F1,E2F3,E2F5,GSK3B,HDAC11,HDAC2,HDAC5,HDAC9,KLK3,KRAS,MAPK1,MRAS,NFKB2,NFKBIA,NFKBIB,NFKBID,NFKBIE,NRAS,PIK3CA,PIK3R2,PTEN,RAF1,RAP1A,RBL1,RBL2,RELA,RELB,RRAS2,SRD5A1	37
48 h	5 ug/mL	Glioma Signaling	2.55	0.325	-1	ABL1,AKT1,Calm1 (includes others),CAMK1,CAMK1D,CAMK2D,CAMK2G,CDK6,CDKN2C,CDKN2D,E2F1,E2F3,E2F5,E2F7,HDAC11,HDAC2,HDAC5,HDAC9,IDH3G,IGF1R,IGF2,KRAS,MAPK1,MRAS,NRAS,PDGFB,PDGFRB,PIK3CA,PIK3R2,PRKCA,PRKCH,PRKCI,PRKD3,PTEN,RAF1,RAP1A,RBL1,RBL2,RRAS2,SHC1	40
48 h	5 ug/mL	WNT/Ca+ pathway	2.5	0.369	-0.626	CREB1,CREB5,CREBBP,DVL1,FZD3,FZD8,GSK3B,NFAT5,NFATC3,NFATC4,NFKB2,PDE6G,PDE6H,PLCB1,PLCB3,PLCB4,PLCD4,PLCH1,PLCL2,PRKCA,RELA,RELB,ROR1,WNT5A	24
48 h	5 ug/mL	tRNA Charging	2.48	0.421	1	DARS1,EPRS1,FARS2,HARS1,HARS2,LARS1,PARS2,RARS1,SARS1,SARS2,TARS2,TARS3,VARS1,VARS2,YARS1,YARS2	16
48 h	5 ug/mL	BEX2 Signaling Pathway	2.47	0.355	0.816	AKT1,BCL2,CTNNB1,ERBB2,GSK3B,KLK3,LDB1,LGALS1,MAP2,MAPK8,NFKB2,NFKBIA,NGFR,PPP2R2D,PPP2R5B,PPP2R5E,PROK1,PTEN,RELA,RELB,SWAP70,TCF3,TCF7L1,TCF7L2,VEGFA,VEGFB,VEGFC	27
48 h	5 ug/mL	Virus Entry via Endocytic Pathways	2.45	0.327	#NUM!	ABL1,ACTA1,ACTA2,ACTG1,AP1G1,AP1S1,AP1S2,AP1S3,AP3M2,AP3S1,AP4S1,AP5B1,AP5Z1,B2M,CD55,DNM2,FLNA,FLNB,FLNC,FOLR1,HLA-A,HLA-E,ITGB5,ITGB7,ITGB8,KRAS,MR1,MRAS,NRAS,PIK3CA,PIK3R2,PRKCA,PRKCH,PRKCI,PRKD3,RAP1A,RRAS2	37
48 h	5 ug/mL	Small Cell Lung Cancer Signaling	2.41	0.337	2.138	ABL1,AKT1,APAF1,BCL2,BIRC2,CDK2,CDK6,Cyct,E2F1,E2F3,E2F5,HDAC11,HDAC2,HDAC5,HDAC9,NFKB2,NFKBIA,NFKBIB,NFKBID,NFKBIE,PIAS3,PIK3CA,PIK3R2,PTEN,RBL1,RBL2,RELA,RELB,SKP2,TRAF2,TRAF3,TRAF6	32	Activated
48 h	5 ug/mL	1D-myo-inositol Hexakisphosphate Biosynthesis II (Mammalian)	2.37	0.529	-1	INPP5A,INPP5E,INPP5K,IPMK,IPPK,ITPKB,ITPKC,OCRL,SYNJ2	9
48 h	5 ug/mL	D-myo-inositol (1,3,4)-trisphosphate Biosynthesis	2.37	0.529	-1.667	INPP5A,INPP5E,INPP5K,IPMK,ITPKB,ITPKC,OCRL,PTEN,SYNJ2	9
48 h	5 ug/mL	Senescence Pathway	2.36	0.282	-0.956	ACVR2B,AKT1,ANAPC11,ANAPC13,ANAPC4,ANAPC5,ANAPC7,ASXL2,ATM,BMPR2,BRAF,CACNA1D,CACNA2D1,CACNG2,Calm1 (includes others),CAPN5,CAT,CBX8,CDC16,CDC25A,CDC25B,CDC26,CDK2,CDK6,CREBBP,DHCR24,DMTF1,E2F1,E2F3,E2F5,E2F7,EIF4E,ELK3,ETS1,FOXO3,GADD45A,IFNA4,ING1,KAT2B,KRAS,MAP2K3,MAP2K5,MAPK1,MAPKAPK2,MAPKAPK3,MAPKAPK5,MRAS,MRE11,NFAT5,NFATC3,NFATC4,NFKB2,NRAS,PCGF2,PDHA1,PIK3CA,PIK3R2,PPP2R2D,PPP2R5B,PPP2R5E…	80
48 h	5 ug/mL	MicroRNA Biogenesis Signaling Pathway	2.31	0.301	3.328	AAAS,ABL1,AKT1,ATM,BRCA1,DDX17,DICER1,DIS3,ESR1,ESR2,EXOSC1,EXOSC9,Fus,GLE1,HNRNPD,IFNA4,ILF2,KRAS,MAPK1,MRAS,MTCL1,NRAS,NUP133,NUP155,NUP160,NUP205,NUP214,NUP37,NUP42,NUP50,NUP54,NUP58,NUP62,NUP98,PDGFB,PIK3CA,PIK3R2,POLR2C,POLR2L,PTGES3,QKI,RAE1,RAP1A,RRAS2,SMAD1,SMAD5,SMAD9,TARBP2,TUT4,VEGFA,XPO5,ZC3H12A	52	Activated
48 h	5 ug/mL	Autophagy	2.29	0.292	-0.391	AKT1,AMBRA1,ATG101,ATG16L1,ATG2B,ATG7,ATM,BCL2,BIRC6,BNIP3,Calm1 (includes others),CAMKK2,CREB1,CREB5,CREBBP,DAPK1,DRAM1,E2F1,EIF2AK3,EPG5,FOXO3,FUNDC1,GABARAP,GNB1L,GSK3B,INSR,LAMP2,MAPK1,MAPK8,NFKB2,NGFR,PDGFB,PI4K2A,PIK3CA,PIK3R2,PPP2R2D,PPP2R5B,PPP2R5E,PPP3CB,PPP3CC,PRKAB1,PRKAB2,PRKAG3,PRKAR1B,PTEN,RAB7A,RAF1,RB1CC1,RIPK1,SNAP29,SQSTM1,TFEB,TICAM1,TLR4,TNFRSF1A,TRAF3,TRAF6,VAMP8,VEGFA,VPS41,…	61
48 h	5 ug/mL	Death Receptor Signaling	2.27	0.333	0.378	ACTA1,ACTA2,ACTG1,APAF1,BCL2,BIRC2,CFLAR,Cyct,FAS,HSPB7,HTRA2,LIMK1,LMNA,MAPK8,NFKB2,NFKBIA,NFKBIB,NFKBID,NFKBIE,PARP11,PARP2,PARP4,PARP6,RELA,RELB,RIPK1,TANK,TNFRSF1A,TNKS2,TRADD,TRAF2	31
48 h	5 ug/mL	Induction of Apoptosis by HIV1	2.25	0.359	0.218	APAF1,BCL2,BIRC2,Cyct,FAS,HTRA2,MAPK8,NFKB2,NFKBIA,NFKBIB,NFKBID,NFKBIE,NGFR,RELA,RELB,RIPK1,SLC25A10,SLC25A13,SLC25A4,SLC25A5,TNFRSF1A,TRADD,TRAF2	23
48 h	5 ug/mL	Role of Macrophages, Fibroblasts and Endothelial Cells in Rheumatoid Arthritis	2.22	0.276	#NUM!	ADAMTS4,AKT1,APC2,Calm1 (includes others),CAMK2D,CAMK2G,CEBPG,CREB1,CREB5,CREBBP,CSNK1A1,CSNK1E,CTNNB1,DAAM1,DKK2,DVL1,FCGR1A,FZD3,FZD8,GNAO1,GSK3B,IGHM,IL15,IL16,IL1RL1,IL7,IRAK2,IRAK4,JCHAIN,KRAS,LRP1,LRP5,MAP2K3,MAPK1,MAPKAPK2,MMP13,MRAS,NFAT5,NFATC3,NFATC4,NFKBIA,NFKBIB,NFKBID,NFKBIE,NGFR,NRAS,PDGFB,PIK3CA,PIK3R2,PLCB1,PLCB3,PLCB4,PLCD4,PLCH1,PLCL2,PPP3CB,PPP3CC,PRKCA,PRKCH,PRKCI,PRKD3,PROK1,…	85
48 h	5 ug/mL	Melatonin Signaling	2.22	0.353	-0.426	BRAF,Calm1 (includes others),CAMK2D,CAMK2G,GNAO1,MAP2K3,MAP2K5,MAPK1,MTNR1A,OPN1SW,PLCB1,PLCB3,PLCB4,PLCD4,PLCH1,PLCL2,PRKAR1B,PRKCA,PRKCH,PRKCI,PRKD3,RAF1,RORA,RORC	24
48 h	5 ug/mL	Inositol Pyrophosphates Biosynthesis	2.19	0.714	0.447	IP6K1,IP6K2,IPMK,IPPK,PPIP5K2	5
48 h	5 ug/mL	Protein Ubiquitination Pathway	2.17	0.281	#NUM!	ANAPC11,ANAPC4,ANAPC5,B2M,BIRC2,BIRC6,BRCA1,CDC34,DNAJB11,DNAJB14,DNAJB6,DNAJC14,DNAJC2,DNAJC5,ELOC,HLA-A,HLA-E,HSPA14,HSPA2,HSPA4L,HSPA5,HSPB11,HSPB6,HSPB7,HSPE1,MR1,NEDD4L,PSMB1,PSMB10,PSMC2,PSMD13,PSMD14,PSMD8,Sacs,SKP2,SUGT1,TRAF6,UBC,UBE2D1,UBE2D2,UBE2E2,UBE2E3,UBE2G1,UBE2J2,UBE2N,UBE2R2,UBE2W,UBE3A,UBE4A,UBE4B,UBR2,UCHL1,UCHL3,USO1,USP14,USP15,USP2,USP21,USP28,USP29,USP3,USP31,USP33,USP34,U…	73
48 h	5 ug/mL	BMP signaling pathway	2.16	0.333	-0.6	ACVR2B,BMP1,BMP8A,BMPR1A,BMPR1B,BMPR2,CREB1,CREBBP,FST,HOXC9,KRAS,MAPK1,MAPK8,MRAS,NFKB2,NRAS,PITX2,PRKAR1B,RAF1,RAP1A,RELA,RELB,RRAS2,RUNX2,SMAD1,SMAD5,SMAD7,SMAD9,TAB1	29
48 h	5 ug/mL	Superpathway of Inositol Phosphate Compounds	2.15	0.286	-2.101	CDC25A,CDC25B,DUSP11,DUSP12,DUSP13,IGBP1,INPP5A,INPP5E,INPP5K,IP6K1,IP6K2,IPMK,IPPK,ITPKB,ITPKC,MTMR9,NOCT,NUDT14,NUDT5,OCRL,PALD1,PAWR,PDXP,PGAM5,PI4K2A,PI4KA,PIK3CA,PIK3R2,PIKFYVE,PIP4K2A,PIP4P1,PLCB1,PLCB3,PLCB4,PLCD4,PLCH1,PLPP6,PPIP5K2,PPP1CB,PPP1R12A,PPP1R12C,PPP1R13B,PPP1R14A,PPP1R8,Ppp2r3d,PPP2R5B,PPP2R5E,PPP3CB,PPP3CC,PRUNE1,PTEN,PTPN1,PTPN11,PTPN23,PTPRC,PTPRJ,PTPRM,PXYLP1,SET,SIRPA,SSH…	64	Inactivated
48 h	5 ug/mL	April Mediated Signaling	2.1	0.39	-1.291	MAP3K1,MAPK1,MAPK8,NFAT5,NFATC3,NFATC4,NFKB2,NFKBIA,NFKBIB,NFKBID,NFKBIE,RELA,RELB,TRAF2,TRAF3,TRAF6	16
48 h	5 ug/mL	Arsenate Detoxification I (Glutaredoxin)	2.06	0.8	#NUM!	AS3MT,GLRX2,GSTO1,LACC1	4
48 h	5 ug/mL	Hypoxia Signaling in the Cardiovascular System	2.02	0.338	2.138	AKT1,ATM,BIRC6,CDC34,COPS5,CREB1,CREB5,CREBBP,LDHA,NFKBIA,NFKBIB,NFKBID,NFKBIE,PTEN,UBE2D1,UBE2D2,UBE2E2,UBE2E3,UBE2G1,UBE2J2,UBE2N,UBE2R2,UBE2W,VEGFA,VHL	25	Activated
48 h	5 ug/mL	Factors Promoting Cardiogenesis in Vertebrates	2.01	0.299	-1.718	ACVR2B,APC2,BMP1,BMP8A,BMPR1A,BMPR1B,BMPR2,CAMK2D,CAMK2G,CREB1,CREB5,CREBBP,CTNNB1,DVL1,FZD3,FZD8,GSK3B,LRP1,LRP5,MAPK8,MEF2C,MYH6,MYH7,PLCB1,PLCB3,PLCB4,PLCD4,PLCH1,PLCL2,PRKCA,PRKCH,PRKCI,PRKD3,ROCK2,SMAD1,SMAD5,SMAD9,TCF3,TCF7L1,TCF7L2,TDGF1,WNT10B,WNT5A,WNT9A	44
48 h	5 ug/mL	NF-κB Activation by Viruses	1.99	0.333	1.4	AKT1,ITGA6,KRAS,LCK,MAP3K1,MAPK1,MRAS,NFKB2,NFKBIA,NFKBIB,NFKBID,NFKBIE,NRAS,PIK3CA,PIK3R2,PRKCA,PRKCH,PRKCI,PRKD3,RAF1,RAP1A,RELA,RELB,RIPK1,RRAS2,TRAF2	26
48 h	5 ug/mL	Activation of IRF by Cytosolic Pattern Recognition Receptors	1.94	0.358	0.943	CREBBP,IFIH1,Ifna4,IFNA4,IFNAR1,IRF9,MAPK8,NFKB2,NFKBIA,NFKBIB,NFKBID,NFKBIE,PIN1,RELA,RELB,RIPK1,TANK,TRAF3,TRAF6	19
48 h	5 ug/mL	Role of WNT/GSK-3β Signaling in the Pathogenesis of Influenza	1.93	0.344	-1.667	APC2,CSNK1A1,CSNK1E,CTNNB1,DVL1,FZD3,FZD8,Gm13288 (includes others),GSK3B,Ifna4,IFNA4,IFNAR1,NCOA1,NCOA2,NCOA3,NCOA4,TCF3,TCF7L1,TCF7L2,WNT10B,WNT5A,WNT9A	22
48 h	5 ug/mL	iNOS Signaling	1.93	0.37	1.291	Calm1 (includes others),CREBBP,IRAK2,IRAK4,JAK3,LY96,MAPK1,NFKB2,NFKBIA,NFKBIB,NFKBID,NFKBIE,RELA,RELB,TAB1,TLR4,TRAF6	17
48 h	5 ug/mL	PEDF Signaling	1.9	0.325	-1.706	AKT1,BCL2,CFLAR,FAS,KRAS,MAPK1,MRAS,NFKB2,NFKBIA,NFKBIB,NFKBID,NFKBIE,NRAS,PIK3CA,PIK3R2,RAF1,RAP1A,RELA,RELB,ROCK2,RRAS2,SERPINF1,TCF12,TCF7L1,TCF7L2,WASF2,ZEB1	27
48 h	5 ug/mL	Xenobiotic Metabolism AHR Signaling Pathway	1.88	0.333	-0.626	AHRR,ALDH18A1,ALDH1L1,ALDH1L2,ALDH2,ALDH3A2,ALDH3B1,ALDH4A1,ALDH7A1,ALDH9A1,ANKRA2,CREBBP,GSTM3,GSTM5,GSTO1,HDAC5,NCOA1,NCOA2,NFKB2,NQO2,PTGES3,RELA,RELB,SENP1	24
48 h	5 ug/mL	B Cell Activating Factor Signaling	1.88	0.372	-0.302	MAP3K1,MAPK1,MAPK8,NFAT5,NFATC3,NFATC4,NFKB2,NFKBIA,NFKBIB,NFKBID,NFKBIE,RELA,RELB,TRAF2,TRAF3,TRAF6	16
48 h	5 ug/mL	RHOA Signaling	1.81	0.303	-0.707	ABL2,ACTA1,ACTA2,ACTG1,ANLN,ARHGAP12,ARHGAP8/PRR5-ARHGAP8,ARHGAP9,ARHGEF1,ARPC1B,CDC42EP2,CFL1,EZR,IGF1R,LIMK1,LPAR1,LPAR4,PFN1,PFN2,PI4KA,PIKFYVE,PIP4K2A,PLD1,PLXNA1,PPP1CB,PPP1R12A,RHPN2,RND3,ROCK2,RTKN,SEPTIN10,SEPTIN11,SEPTIN2,SEPTIN7,SEPTIN8,WASF1	36
48 h	5 ug/mL	DNA Double-Strand Break Repair by Homologous Recombination	1.77	0.5	#NUM!	ABL1,ATM,ATRX,BRCA1,MRE11,RAD50,RPA1	7
48 h	5 ug/mL	DNA Double-Strand Break Repair by Non-Homologous End Joining	1.77	0.5	#NUM!	ATM,DCLRE1C,LIG3,MRE11,RAD50,XRCC1,XRCC5	7
48 h	5 ug/mL	NAD Signaling Pathway	1.69	0.291	0.801	AKT1,CLOCK,EIF2AK3,ETFA,GJA1,GSK3B,H1-10,H1-2,H2BC1,H2BC5,LDHA,NADK,NFKB2,NMNAT2,Nmnat3,NMRK1,PARP11,PARP2,PARP4,PARP6,PDGFB,PIK3CA,PIK3R2,POLR2C,POLR2L,PRKAB1,PRKAB2,PRKAG3,RYR1,SIRT4,SIRT5,SLC12A8,SLC22A13,SLC29A1,SLC29A3,SLC29A4,SLC5A8,TNKS2,TPCN1,TRPM2,VEGFA	41
48 h	5 ug/mL	Role of CHK Proteins in Cell Cycle Checkpoint Control	1.67	0.339	1.732	ATM,ATMIN,BRCA1,CDC25A,CDK2,CLSPN,E2F1,E2F3,E2F5,E2F7,MRE11,PPP2R2D,PPP2R5B,PPP2R5E,RAD50,RAD9A,RFC1,RPA1,TLK2	19
48 h	5 ug/mL	3-phosphoinositide Degradation	1.67	0.28	-2.236	CDC25A,CDC25B,DUSP11,DUSP12,DUSP13,IGBP1,INPP4A,INPP4B,INPP5E,INPP5K,MTM1,MTMR1,MTMR14,MTMR9,NOCT,NUDT14,NUDT5,OCRL,PALD1,PAWR,PDXP,PGAM5,PIKFYVE,PIP4P1,PLPP6,PPP1CB,PPP1R12A,PPP1R12C,PPP1R13B,PPP1R14A,PPP1R8,Ppp2r3d,PPP2R5B,PPP2R5E,PPP3CB,PPP3CC,PRUNE1,PTEN,PTPN1,PTPN11,PTPN23,PTPRC,PTPRJ,PTPRM,PXYLP1,SET,SIRPA,SSH2,SSH3,SYNJ2,TNS3	51	Inactivated
48 h	5 ug/mL	Mouse Embryonic Stem Cell Pluripotency	1.66	0.304	-1.461	AKT1,APC2,BMPR1A,BMPR2,CREBBP,CTNNB1,DVL1,FZD3,FZD8,GSK3B,ID1,ID3,JAK3,KRAS,LIFR,MAPK1,MRAS,NRAS,PIK3CA,PIK3R2,PTPN11,RAF1,RAP1A,RRAS2,SMAD1,SMAD5,SMAD9,TAB1,TCF3,TCF7L1,TCF7L2	31
48 h	5 ug/mL	Ceramide Degradation	1.66	0.667	1	ACER1,ACER2,ASAH2,NAAA	4
48 h	5 ug/mL	Antioxidant Action of Vitamin C	1.66	0.302	-1.043	GSTO1,MAPK1,MAPK8,NFKB2,NFKBIA,NFKBIB,NFKBID,NFKBIE,NXN,PLA2G12A,PLA2G5,PLA2G7,PLAAT3,PLCB1,PLCB3,PLCB4,PLCD4,PLCH1,PLCL2,PLD1,PLD2,PLD3,PNPLA3,PNPLA8,PRDX6,RELA,RELB,SELENOT,SLC23A2,SLC23A3,TXN,TXNRD2	32
48 h	5 ug/mL	Role of PI3K/AKT Signaling in the Pathogenesis of Influenza	1.61	0.34	0	AKT1,CRK,Gm13288 (includes others),GSK3B,Ifna4,IFNA4,IFNAR1,MAPK1,NFKB2,NFKBIA,NFKBIB,NFKBID,NFKBIE,OPN1SW,PIK3CA,PIK3R2,RELA,RELB	18
48 h	5 ug/mL	STAT3 Pathway	1.59	0.289	0	BCL2,BMPR1A,BMPR1B,BMPR2,CDC25A,CISH,FGFR1,FGFR3,GHR,IFNAR1,IGF1R,IL13RA2,IL15RA,IL1RL1,IL2RG,IL3RA,IL7R,IL9,INSR,KRAS,MAP3K20,MAPK1,MAPK8,MRAS,NDUFA13,NGFR,NRAS,NTRK3,PDGFB,PDGFRB,PIAS3,RAF1,RAP1A,RRAS2,SOCS2,SOCS4,SOCS6,TNFRSF11A,VEGFA	39
48 h	5 ug/mL	Chemokine Signaling	1.59	0.316	-1.225	Calm1 (includes others),CAMK1,CAMK1D,CAMK2D,CAMK2G,CCL11,CFL1,KRAS,LIMK1,MAPK1,MAPK8,MRAS,NRAS,OPN1SW,PLCB1,PLCB3,PLCB4,PPP1CB,PPP1R12A,PRKCA,RAF1,RAP1A,ROCK2,RRAS2	24
48 h	5 ug/mL	Folate Transformations I	1.58	0.556	-0.447	MTHFD1,MTHFD2L,MTHFS,MTR,SHMT2	5
48 h	5 ug/mL	Glycogen Degradation III	1.57	0.5	0.816	AGL,GAA,PGM1,PGM2L1,PYGL,PYGM	6
48 h	5 ug/mL	Mechanisms of Viral Exit from Host Cells	1.56	0.359	#NUM!	ACTA1,ACTA2,ACTG1,CHMP4C,LMNB2,PDCD6IP,PRKCA,PRKCH,PRKCI,PRKD3,SH3GL1,SH3GLB1,SH3GLB2,XPO1	14
48 h	5 ug/mL	CDP-diacylglycerol Biosynthesis I	1.56	0.4	-1.667	AGPAT5,CDS2,CRLS1,LCLAT1,LPCAT1,MBOAT1,MBOAT2,MBOAT7,PNPLA3,TAFAZZIN	10
48 h	5 ug/mL	TNFR1 Signaling	1.56	0.34	1	APAF1,BIRC2,MAP3K1,MAP4K2,MAPK8,NFKB2,NFKBIA,NFKBIB,NFKBID,NFKBIE,RELA,RELB,RIPK1,TANK,TNFRSF1A,TRADD,TRAF2	17
48 h	5 ug/mL	Cell Cycle: G1/S Checkpoint Regulation	1.56	0.323	-1.147	ABL1,ATM,CDC25A,CDC34,CDK2,CDK6,CDKN2C,CDKN2D,E2F1,E2F3,E2F5,E2F7,GSK3B,HDAC11,HDAC2,HDAC5,HDAC9,RBL1,RBL2,RPL5,SKP2	21
48 h	5 ug/mL	VEGF Signaling	1.55	0.302	1.877	ACTA1,ACTA2,ACTG1,AKT1,BCL2,EIF2B2,EIF2B3,EIF2B4,EIF2S1,EIF2S2,FOXO3,KRAS,MAPK1,MRAS,NRAS,PIK3CA,PIK3R2,PRKCA,PROK1,PTPN11,RAF1,RAP1A,ROCK2,RRAS2,SHC1,VCL,VEGFA,VEGFB,VEGFC	29
48 h	5 ug/mL	TNFR2 Signaling	1.55	0.375	1.508	BIRC2,MAP3K1,MAPK8,NFKB2,NFKBIA,NFKBIB,NFKBID,NFKBIE,RELA,RELB,TANK,TRAF2	12
48 h	5 ug/mL	Sperm Motility	1.55	0.267	0.6	ABL1,ABL2,ADCY10,AXL,Calm1 (includes others),CLK1,CLK4,CSK,DSTYK,DYRK1A,EPHA3,ERBB2,FER,FES,FGFR1,FGFR3,GNAO1,GNB1L,GNB4,GNB5,GNG4,GUCY1A2,HCK,IGF1R,INSR,JAK3,LCK,LYN,MAP2K3,MAP2K5,MRAS,MUSK,NTRK3,PDE1C,PDE4B,PDE4C,PDGFRB,PLA2G12A,PLA2G5,PLA2G7,PLAAT3,PLCB1,PLCB3,PLCB4,PLCD4,PLCH1,PLCL2,PNPLA3,PNPLA8,PRDX6,PRKAR1B,PRKCA,PRKCH,PRKCI,PRKD3,PTK6,ROR1,ROR2,RYK,SLC16A10,STYK1,TEC,TNK2,TYRO3,YES1	65
48 h	5 ug/mL	MSP-RON Signaling In Cancer Cells Pathway	1.55	0.287	0.649	ACTA2,AKT1,BRAF,CREB1,CREB5,CREBBP,CTNNB1,ELK3,ETS1,FLNA,GSK3B,IL3RA,ITGA6,KLK3,KRAS,MAPK1,MRAS,NFKB2,NFKBIA,NRAS,PIK3CA,PIK3R2,PROK1,RAF1,RAP1A,RELA,RELB,RPS6KA3,RRAS2,TCF3,TCF7L1,TCF7L2,TRIM24,VEGFA,VEGFB,VEGFC,VHL,YWHAH,YWHAQ	39
48 h	5 ug/mL	CLEAR Signaling Pathway	1.54	0.263	-0.471	AKT1,ATP6V0A1,ATP6V0C,ATP6V0E1,ATP6V1C1,ATP6V1E2,ATP6V1H,BMPR1A,BMPR1B,BMPR2,BNIP3,CASTOR1,CREB1,CREB5,CREBBP,EIF2AK3,FGF21,FGFR1,FGFR3,FNIP1,GAA,GABARAP,GHR,GLB1,GNB1L,GSK3B,GUSB,HPS1,IFI30,IGF1R,INSR,KRAS,M6PR,MAPK1,MCOLN1,MID1,MIOS,MRAS,NGFR,NPRL2,NRAS,NTRK3,PDGFB,PDGFRB,PINK1,PIP4P1,PPP2R2D,PPP2R5B,PPP2R5E,PPP3CB,PPP3CC,PRKAB1,PRKAB2,PRKAG3,PRKCA,PRKCH,PRKCI,PRKD3,PSAP,RAB7A,RAP1A,RRAGA,RRAGD…	74
48 h	5 ug/mL	Superpathway of D-myo-inositol (1,4,5)-trisphosphate Metabolism	1.51	0.409	-1.667	INPP5A,INPP5E,INPP5K,IPMK,ITPKB,ITPKC,OCRL,PTEN,SYNJ2	9
48 h	5 ug/mL	Epithelial Adherens Junction Signaling	1.51	0.281	-0.617	ACVR2B,AKT1,ARHGEF17,ARPC1B,BMPR2,CFL1,CRK,CTNNA1,CTNNB1,CTNND1,FARP2,FER,FGFR1,FRMD6,IGF1R,KRAS,LATS1,LIMK1,MRAS,MYH10,NECTIN2,NF2,NRAS,PPP2R2D,PPP2R5B,PPP2R5E,PRKAB1,PRKAB2,PRKAG3,PTEN,RAP1A,ROCK2,RRAS2,TCF3,TCF7L1,TCF7L2,TIAM1,VCL,WASF1,WWC1,YWHAH,YWHAQ,ZBTB33	43
48 h	5 ug/mL	PTEN Signaling	1.51	0.282	-0.686	AKT1,BCL2,BCL2L11,BMPR1A,BMPR1B,BMPR2,FGFR1,FGFR3,FOXO3,GHR,GSK3B,IGF1R,INPP5K,INSR,ITGA2B,ITGA6,ITGA7,ITGB5,ITGB7,ITGB8,KRAS,MAPK1,MAST2,MRAS,NFKB2,NGFR,NRAS,NTRK3,OCRL,PDGFRB,PIK3CA,PIK3R2,PTEN,RAF1,RAP1A,RELA,RELB,RRAS2,SHC1,SYNJ2,TNFRSF11A,YWHAH	42
48 h	5 ug/mL	Ethanol Degradation II	1.49	0.379	-1.508	ACSL1,ACSS2,ADH1C,ADHFE1,ALDH2,ALDH3A2,ALDH3B1,ALDH4A1,ALDH7A1,ALDH9A1,DHRS9	11
48 h	5 ug/mL	DNA Methylation and Transcriptional Repression Signaling	1.49	0.295	0.816	ARID4B,CDK12,CDK14,CDK17,CDK18,CDK19,CDK2,CDK6,CDK8,DNMT3B,E2F1,E2F3,E2F5,E2F7,GADD45A,GATAD2A,GLI1,H3-3A/H3-3B,HDAC2,MBD3,MTA3,RBL1,RBL2,RELA,TCF12,TCF23,TCF25,TCF3,UHRF1,ZEB1,ZNF354A	31
48 h	5 ug/mL	Spermine and Spermidine Degradation I	1.48	0.75	#NUM!	PAOX,SAT1,SAT2	3
48 h	5 ug/mL	Phenylethylamine Degradation I	1.48	0.75	#NUM!	ALDH2,ALDH3A2,AOC2	3
48 h	5 ug/mL	Cyclins and Cell Cycle Regulation	1.45	0.305	0.832	ABL1,ATM,CCNH,CDC25A,CDC34,CDK2,CDK6,CDKN2C,CDKN2D,E2F1,E2F3,E2F5,E2F7,GSK3B,HDAC11,HDAC2,HDAC5,HDAC9,PPP2R2D,PPP2R5B,PPP2R5E,RAF1,RBL1,RBL2,SKP2	25
48 h	5 ug/mL	P2Y Purigenic Receptor Signaling Pathway	1.44	0.285	1.257	ADCY10,ADCY3,ADCY4,AKT1,CREB1,CREB5,CREBBP,GNB1L,GNB4,GNB5,GNG4,ITGA2B,KRAS,MAPK1,MRAS,NFKB2,NRAS,OPN1SW,P2RY6,PIK3CA,PIK3R2,PLCB1,PLCB3,PLCB4,PLCD4,PLCH1,PLCL2,PRKAR1B,PRKCA,PRKCH,PRKCI,PRKD3,RAF1,RAP1A,RELA,RELB,RRAS2	37
48 h	5 ug/mL	Estrogen Receptor Signaling	1.44	0.253	0.759	ADCY10,ADCY3,ADCY4,AKT1,ATP5F1A,ATP5F1C,BCL2,CACNA1D,CACNA2D1,CACNG2,CCNC,CDK8,CFL1,CREB1,CREB5,CREBBP,EIF2B2,EIF2B3,EIF2B4,EIF4E,ESR1,ESR2,FOXO3,GNAO1,GNB1L,GNB4,GNB5,GNG4,GPS2,GSK3B,HNRNPD,IGF1R,IGF2,JAK3,KRAS,LIMK1,MAPK1,MED10,MED13,MED13L,MED14,MED15,MED16,MED18,MED4,MED6,MMP13,MMP15,MMP16,Mmp1b,MRAS,MT-CYB,NCOA1,NCOA2,NCOA3,NCOR1,NDUFA12,NDUFA13,NDUFAB1,NDUFB10,NDUFB11,NDUFB2,NDUFS2,NFKB2,NR…	100
48 h	5 ug/mL	Estrogen-mediated S-phase Entry	1.44	0.385	1.265	CDC25A,CDK2,E2F1,E2F3,E2F5,E2F7,ESR1,ESR2,RBL1,SKP2	10
48 h	5 ug/mL	Type II Diabetes Mellitus Signaling	1.42	0.278	0.6	ACSL1,ACSL3,ACSL4,ACSL6,ADIPOQ,ADIPOR1,AKT1,CACNA1D,CACNA2D1,CACNG2,INSR,MAP3K1,MAPK1,MAPK8,NFKB2,NFKBIA,NFKBIB,NFKBID,NFKBIE,NGFR,NSMAF,PIK3CA,PIK3R2,PKM,PRKAB1,PRKAB2,PRKAG3,PRKCA,PRKCH,PRKCI,PRKD3,RELA,RELB,SLC27A4,SMPD1,SMPD5,SOCS2,SOCS4,SOCS6,TNFRSF1A,TRADD,TRAF2	42
48 h	5 ug/mL	TWEAK Signaling	1.41	0.351	0.577	APAF1,BIRC2,NFKB2,NFKBIA,NFKBIB,NFKBID,NFKBIE,RELA,RELB,RIPK1,TRADD,TRAF2,TRAF3	13
48 h	5 ug/mL	RHOGDI Signaling	1.39	0.266	0.48	ACTA1,ACTA2,ACTG1,ARHGAP12,ARHGAP8/PRR5-ARHGAP8,ARHGAP9,ARHGDIG,ARHGEF1,ARHGEF17,ARHGEF18,ARHGEF19,ARHGEF2,ARHGEF4,ARHGEF5,ARPC1B,CDH24,CDH26,CDH5,CFL1,CREBBP,ESR1,ESR2,EZR,GNAO1,GNB1L,GNB4,GNB5,GNG4,GRIP1,ITGA2B,ITGA6,ITGA7,ITGB5,ITGB7,ITGB8,LIMK1,MRAS,MYH10,MYH6,MYH7,MYH9,MYO10,MYO18A,PI4KA,PIKFYVE,PIP4K2A,PPP1R12A,PPP1R12C,PRKCA,RHOC,RHOJ,RHOT1,RHOU,RND3,ROCK2,WASF1,WASF2	57
48 h	5 ug/mL	Ethanol Degradation IV	1.38	0.391	-1	ACSL1,ACSS2,ALDH2,ALDH3A2,ALDH3B1,ALDH4A1,ALDH7A1,ALDH9A1,CAT	9
48 h	5 ug/mL	Thioredoxin Pathway	1.37	0.571	-1	NXN,SELENOT,TXN,TXNRD2	4
48 h	5 ug/mL	Coronavirus Pathogenesis Pathway	1.37	0.271	0.866	ABL1,ACE2,ADAM17,BCL2,BCL2L11,CDK2,E2F1,E2F3,E2F5,E2F7,EEF1A1,EIF2AK3,EIF4E,HDAC11,HDAC2,HDAC5,HDAC9,IFNA4,IFNAR1,IFNAR2,IRF9,KNG1,KPNB1,MAPK1,MAPK8,NFKB2,NFKBIA,NFKBIB,NFKBID,NFKBIE,NUP98,Oas1c (includes others),PIKFYVE,RAB7A,RBL1,RBL2,RELA,RELB,RIPK1,RNU2-1,RPS15A,RPS20,RPS4Y1,RPS9,STING1,TICAM1,TNPO1,TOMM70,TRAF3	49
48 h	5 ug/mL	Glycogen Degradation II	1.36	0.5	1.342	AGL,PGM1,PGM2L1,PYGL,PYGM	5
48 h	5 ug/mL	Tight Junction Signaling	1.36	0.272	#NUM!	ACTA1,ACTA2,ACTG1,AKT1,ARHGEF2,CASK,CGN,CLDN12,CLDN23,CPSF4,CPSF6,CSTF1,CTNNA1,CTNNB1,EPB41,GOSR2,JAM3,MPDZ,MYH10,MYH6,MYH7,MYH9,MYO10,MYO18A,NAPA,NAPB,NECTIN2,NFKB2,NGFR,PALS1,PATJ,PPP2R2D,PPP2R5B,PPP2R5E,PRKAR1B,PRKCI,PTEN,RELA,RELB,SNAP25,TIAM1,TJP1,TJP2,TJP3,TNFRSF1A,VCL,YBX3	47
48 h	5 ug/mL	fMLP Signaling in Neutrophils	1.35	0.281	-2.556	ARPC1B,Calm1 (includes others),GNAO1,GNB1L,GNB4,GNB5,GNG4,KRAS,MAPK1,MRAS,NFAT5,NFATC3,NFATC4,NFKB2,NFKBIA,NFKBIB,NFKBID,NFKBIE,NRAS,OPN1SW,PIK3CA,PIK3R2,PLCB1,PLCB3,PLCB4,PPP3CB,PPP3CC,PRKCA,PRKCH,PRKCI,PRKD3,RAF1,RAP1A,RELA,RELB,RRAS2	36	Inactivated
48 h	5 ug/mL	MIF-mediated Glucocorticoid Regulation	1.35	0.353	2.714	LY96,MAPK1,NFKB2,NFKBIA,NFKBIB,NFKBID,NFKBIE,PLA2G12A,PLA2G5,RELA,RELB,TLR4	12	Activated
48 h	5 ug/mL	Role of MAPK Signaling in Promoting the Pathogenesis of Influenza	1.34	0.287	-0.365	ATP6V0A1,ATP6V0C,ATP6V0E1,ATP6V1C1,ATP6V1E2,ATP6V1H,BCL2,BRAF,KRAS,MAP2K3,MAPK1,MAPK8,MRAS,NFKB2,NFKBIA,NFKBIB,NFKBID,NFKBIE,NRAS,PLA2G12A,PLA2G5,PLA2G7,PLAAT3,PNPLA3,PNPLA8,PRDX6,PRKCA,RAF1,RAP1A,RPS6KA3,RRAS2	31
48 h	5 ug/mL	Fcγ Receptor-mediated Phagocytosis in Macrophages and Monocytes	1.33	0.293	-0.962	ACTA1,ACTA2,ACTG1,AKT1,ARF6,ARPC1B,CRK,DOCK1,EZR,FCGR1A,FCGR2A,FYB1,GAB2,HCK,LYN,MAPK1,NCK1,PIK3R2,PLD1,PLD2,PLD3,PRKCA,PRKCH,PRKCI,PRKD3,PTEN,YES1	27
48 h	5 ug/mL	Putrescine Degradation III	1.33	0.4	-2.121	ALDH2,ALDH3A2,ALDH3B1,ALDH4A1,ALDH7A1,ALDH9A1,SAT1,SAT2	8	Inactivated
48 h	5 ug/mL	Endoplasmic Reticulum Stress Pathway	1.33	0.4	1.134	EIF2AK3,EIF2S1,HSPA5,MAPK8,MBTPS1,TAOK3,TRAF2,XBP1	8
48 h	5 ug/mL	Phosphatidylglycerol Biosynthesis II (Non-plastidic)	1.33	0.37	-1.667	AGPAT5,CDS2,CRLS1,LCLAT1,LPCAT1,MBOAT1,MBOAT2,MBOAT7,PNPLA3,TAFAZZIN	10
48 h	5 ug/mL	Osteoarthritis Pathway	1.32	0.264	-1.206	ADAMTS4,ADIPOQ,AGER,BGLAP,BMPR1A,BMPR2,C1QTNF4,CCN4,CREB1,CREB5,CREBBP,CTNNA1,CTNNB1,EPAS1,FGFR1,FGFR3,FOXO3,FZD3,FZD8,GLI1,GLI2,IHH,IL1RL1,ITGA2B,ITGA6,ITGA7,ITGB5,ITGB7,ITGB8,LRP1,MEF2C,MMP13,MTF1,MYBBP1A,NFKB2,OCRL,PRKAB1,PRKAB2,PRKAG3,PROK1,RELA,RELB,RUNX2,SLC39A8,SMAD1,SMAD5,SMAD7,SMAD9,SOX9,SPHK1,TCF3,TCF7L1,TCF7L2,TLR4,TNFRSF1A,VEGFA,VEGFB,VEGFC	58
48 h	5 ug/mL	Polyamine Regulation in Colon Cancer	1.31	0.316	0.943	AKT1,BCL2L11,BRAF,CTNNB1,DHPS,DOHH,GNB1L,GSK3B,KRAS,MAP2K3,MAP2K5,MAPK1,ODC1,RAF1,SAT1,SAT2,SMS,TCF7L2	18

## Sheet: ZnO MP (HighFoldChange)
Timepoint	Concentration	Ingenuity Canonical Pathways	-log(p-value)	Ratio	z-score	Molecules	# DEGs	Activated / Inactivated
2 h	5 ug/mL	Unfolded protein response	5.62	0.0449	#NUM!	DNAJB1,DNAJB4,HSPA1A/HSPA1B,Hspa1b	4
2 h	5 ug/mL	Aldosterone Signaling in Epithelial Cells	4.54	0.024	#NUM!	DNAJB1,DNAJB4,HSPA1A/HSPA1B,PIP5K1A	4
2 h	5 ug/mL	HIF1α Signaling	4.25	0.0202	-1	HMOX1,HSPA1A/HSPA1B,Hspa1b,SAT1	4
2 h	5 ug/mL	NRF2-mediated Oxidative Stress Response	4.09	0.0184	#NUM!	DNAJB1,DNAJB4,FOS,HMOX1	4
2 h	5 ug/mL	Protein Ubiquitination Pathway	3.79	0.0154	#NUM!	DNAJB1,DNAJB4,HSPA1A/HSPA1B,UBC	4
2 h	5 ug/mL	Huntington's Disease Signaling	3.74	0.0149	#NUM!	DNAJB1,HSPA1A/HSPA1B,Hspa1b,UBC	4
2 h	5 ug/mL	Role of PKR in Interferon Induction and Antiviral Response	3.53	0.0248	#NUM!	FOS,HSPA1A/HSPA1B,Hspa1b	3
2 h	5 ug/mL	Glucocorticoid Receptor Signaling	1.77	0.00592	#NUM!	FOS,HSPA1A/HSPA1B,Hspa1b	3
2 h	5 ug/mL	Phagosome Formation	1.51	0.00469	#NUM!	HMOX1,PIP5K1A,PTGER4	3
2 h	5 ug/mL	S100 Family Signaling Pathway	1.4	0.00427	#NUM!	CCL20,FOS,PTGER4	3
24 h	5 ug/mL	Superpathway of Cholesterol Biosynthesis	7.67	0.679	-2.982	ACAT1,ACAT2,DHCR24,DHCR7,FDFT1,FDPS,GGPS1,HMGCR,HMGCS1,HMGCS2,Idi2,LSS,MSMO1,MVD,MVK,NSDHL,SC5D,SQLE,TM7SF2	19	Inactivated
24 h	5 ug/mL	Pulmonary Healing Signaling Pathway	7.58	0.358	-0.602	ACKR3,BMPR1A,CELA1,CELA2A,CSF2,CTRC,CXCL12,DLK1,EGFR,ERAS,ETV5,FGF10,FGF7,FGFR1,FZD1,FZD2,FZD4,FZD5,FZD6,FZD7,HBEGF,HIF1A,IDH2,KDR,LYN,MAPK1,MAPK12,MMP10,MMP13,MMP14,MMP16,MMP19,MMP23B,MMP3,MRAS,NFATC1,NFKBIA,NGFR,NOTCH2,PDGFC,PRKAG2,PRKCA,PRKCG,PRKCH,PRKD1,PROK1,RAF1,RASD1,RASD2,SMAD5,SMO,SOS1,STAT3,STAT5A,STAT5B,TCF3,TCF4,TGFB2,TGFB3,THBS1,TNF,TNFRSF11B,TNFRSF1B,VEGFA,VEGFC,VEGFD,WNT11,WNT5A,WN…	69
24 h	5 ug/mL	Wound Healing Signaling Pathway	6.97	0.333	-0.906	ACTA2,CCL5,CERT1,CNTF,COL12A1,COL16A1,COL18A1,COL1A1,COL1A2,COL28A1,COL2A1,COL3A1,COL4A5,COL4A6,COL5A2,COL6A1,COL6A2,COL7A1,COL8A1,CSF2,EGFR,ERAS,FGF7,FN1,FOS,HBEGF,IL11,IL17A,IL17F,IL18,IL1RL1,IL1RL2,IL1RN,Il3,IL33,ITGA6,JUN,KRT16,KRT17,KRT6B,LAMA1,LAMC1,LAMC2,LTB,MAP2K3,MAP2K5,MAP2K6,MAPK1,MAPK12,Mcpt8,MMP10,MRAS,MST1,MST1R,NFKBIA,NFKBIB,NFKBID,NGFR,PDGFB,PDGFC,PRKCA,PROK1,RAF1,RASD1,RASD2,SOS1…	78
24 h	5 ug/mL	Protein Kinase A Signaling	6.31	0.293	0.825	ADCY1,ADCY9,ADD1,ADD3,AKAP11,AKAP12,ANAPC4,Calm1 (includes others),CAMK2D,CDC16,CDC26,CNGA3,Cngb1,CREB3L1,CREB3L2,CREB3L3,CREB5,DCC,DUSP1,DUSP10,DUSP16,DUSP18,DUSP2,DUSP4,DUSP5,DUSP6,EPM2A,FLNB,FLNC,GNAI1,GNAS,GNG11,GSK3B,H1-0,H1-2,H1-3,H1f4,H3-3A/H3-3B,H3C3,HHAT,IHH,ITPR1,MAPK1,MTMR7,MYH10,MYL9,MYLK,NFAT5,NFATC1,NFATC3,NFKBIA,NFKBIB,NFKBID,NGFR,OPN1SW,PDE12,PDE1A,PDE1C,PDE2A,PDE3B,PDE4B,PDE4C,PD…	113
24 h	5 ug/mL	Hepatic Fibrosis Signaling Pathway	5.99	0.287	-0.308	ACTA2,APC2,BAMBI,CACNA1C,CACNA2D1,Calm1 (includes others),CCL5,CCN2,CNR1,COL18A1,COL1A1,COL1A2,COL2A1,COL3A1,CREB3L1,CREB3L2,CREB3L3,CREB5,CSNK1A1,CSNK1E,ERAS,FGFR1,FLT1,FOS,FTL,FZD1,FZD2,FZD4,FZD5,FZD6,FZD7,GLIS2,GNAI1,GSK3B,HIF1A,IL17A,IL18,IL1RL1,IL1RL2,IL1RN,IL33,IRAK4,IRS2,ITGA1,ITGA6,ITGA7,ITGB5,ITGB6,ITGB7,ITGB8,JUN,KDR,LRP1,MAP2K3,MAP2K5,MAP2K6,MAPK1,MAPK12,MMP13,MRAS,MYL9,MYLK,NCF2,NFKBI…	116
24 h	5 ug/mL	Hepatic Fibrosis / Hepatic Stellate Cell Activation	5.94	0.337	#NUM!	ACTA2,BAMBI,CCL5,CCN2,CCR7,CERT1,COL12A1,COL16A1,COL18A1,COL1A1,COL1A2,COL28A1,COL2A1,COL3A1,COL4A5,COL4A6,COL5A2,COL6A1,COL6A2,COL7A1,COL8A1,CSF1,EGFR,FGFR1,FLT1,FN1,IFNAR1,IGF1,IGFBP3,IL1RL1,IL1RL2,IL6R,KDR,LAMA1,LBP,MET,MMP13,MYH10,MYH3,MYH6,MYH7,MYL9,MYO18A,MYO18B,NGFR,PDGFB,PDGFC,PROK1,RELB,SERPINE1,SMAD7,TGFB2,TGFB3,TGFBR2,TIMP1,TIMP2,TNF,TNFRSF11B,TNFRSF1B,VCAM1,VEGFA,VEGFC,VEGFD	63
24 h	5 ug/mL	Role of Macrophages, Fibroblasts and Endothelial Cells in Rheumatoid Arthritis	5.94	0.302	#NUM!	APC2,Calm1 (includes others),CAMK2D,CCL5,CREB3L1,CREB3L2,CREB3L3,CREB5,CSF1,CSF2,CSNK1A1,CSNK1E,CXCL12,ERAS,FCGR1A,FCGR3A/FCGR3B,FN1,FOS,FZD1,FZD2,FZD4,FZD5,FZD6,FZD7,GNAO1,GSK3B,IL17A,IL18,IL1RL1,IL1RL2,IL1RN,IL33,IL6R,IL6ST,IRAK4,JUN,LRP1,LTB,MAP2K3,MAP2K6,MAPK1,MMP13,MMP3,MRAS,NFAT5,NFATC1,NFATC3,NFKBIA,NFKBIB,NFKBID,NGFR,PDGFB,PDGFC,PIK3R5,PLCB1,PLCB4,PLCD4,PLCE1,PLCG2,PLCH2,PPP3CA,PPP3CB,PRK…	93
24 h	5 ug/mL	Osteoarthritis Pathway	5.82	0.323	-0.135	ADAMTS5,ADIPOQ,BGLAP,BMPR1A,CASP2,CASP4,CCN4,COL2A1,CREB3L1,CREB3L2,CREB3L3,CREB5,CXCR2,DCN,DDIT4,EPAS1,FGFR1,FGFR3,FN1,FOXO3,FZD1,FZD2,FZD4,FZD5,FZD6,FZD7,GLIS2,HIF1A,HTRA1,IHH,IL1RL1,IL1RL2,ITGA1,ITGA6,ITGA7,ITGB5,ITGB6,ITGB7,ITGB8,ITLN1,LRP1,MMP10,MMP13,MMP3,MTF1,OCRL,P2RX7,PDGFC,PPARD,PRKAG2,PROK1,PTGS2,RELB,S100A8,S1PR2,SIRT1,SMAD5,SMAD6,SMAD7,SMO,SOX9,SPP1,TCF3,TCF4,TGFBR2,TIMP3,TNF,TNFRSF1…	71
24 h	5 ug/mL	HIF1α Signaling	5.66	0.328	0.124	ADM,ARNT,CAMK1,CAMK1D,CAMK2D,CDKN1A,EGLN3,EIF4E,ERAS,FLT1,HIF1A,HK2,HMOX1,HSP90AA1,HSPA14,HSPA1A/HSPA1B,Hspa1b,HSPA2,HSPA4,HSPA5,HSPA8,IGF1,IL17A,IL6R,JUN,KDR,MAP2K3,MAP2K5,MAP2K6,MAPK1,MDM2,MET,MKNK2,MMP10,MMP13,MMP14,MMP16,MMP19,MMP23B,MMP3,MRAS,NCF2,PDGFB,PDGFC,PIK3R5,PLCG2,PPP3CA,PPP3CB,PRKCA,PRKCG,PRKCH,PRKD1,PROK1,RAF1,RASD1,RASD2,SAT1,SERPINE1,SLC2A5,STAT3,TF,TGFB2,VEGFA,VEGFC,VEGFD	65
24 h	5 ug/mL	LXR/RXR Activation	4.88	0.364	1.134	ABCG4,ACACA,AMBP,APOB,APOE,APOH,APOM,ARG2,C4A/C4B,CLU,ECHS1,FASN,FDFT1,HMGCR,HPX,IL18,IL1RL1,IL1RL2,IL1RN,IL33,ITIH4,LBP,LDLR,LPL,LYZ,MLXIPL,MYLIP,NCOR1,NGFR,PTGS2,RELB,RXRA,S100A8,SCD,SERPINF1,SERPINF2,TF,TNF,TNFRSF11B,TNFRSF1B	40
24 h	5 ug/mL	Pathogen Induced Cytokine Storm Signaling Pathway	4.82	0.288	1.687	2610528A11Rik,CCL17,Ccl2,CCL25,CCL4,CCL5,Ccl6,Ccl7,Ccl8,CERT1,CGAS,CIITA,CNTF,COL12A1,COL16A1,COL18A1,COL1A1,COL1A2,COL28A1,COL2A1,COL3A1,COL4A5,COL4A6,COL5A2,COL6A1,COL6A2,COL7A1,COL8A1,CSF2,CSF2RB,CX3CL1,CXCL10,Cxcl11,CXCL12,CXCL17,CXCR2,FOS,FTL,HMGCR,IFIH1,IFNA4,IFNAR1,IL11,IL17A,IL17F,IL18,IL1RL1,IL1RL2,IL1RN,IL23R,Il3,IL33,IL6R,IL6ST,IL9,IRF1,IRF7,JUN,LTB,MAPK1,MAPK12,MAPK6,Naip1 (includes o…	90
24 h	5 ug/mL	Aryl Hydrocarbon Receptor Signaling	4.81	0.338	0.408	AHR,AHRR,ALDH18A1,ALDH1A1,ALDH1A3,ALDH1L1,ALDH1L2,ALDH5A1,ALDH6A1,APAF1,ARNT,CCNE1,CDKN1A,CYP1B1,Cyp2c23,Cyp3a25 (includes others),CYP3A5,CYP3A7,DHFR,ESR1,ESR2,FOS,GSTA3,GSTA5,GSTK1,Gstm6,GSTO2,GSTT2/GSTT2B,GSTZ1,HSP90AA1,HSP90B1,HSPB1,HSPB3,JUN,MAPK1,MDM2,MED1,MGST1,NCOA3,NFIA,NFIC,NFIX,NQO2,RELB,RXRA,TGFB2,TGFB3,TGM2,TNF	49
24 h	5 ug/mL	Tumor Microenvironment Pathway	4.77	0.324	0.816	CD44,CFLAR,COL1A1,COL1A2,COL3A1,CSF1,CSF2,CXCL12,ERAS,FGF10,FGF11,FGF19,FGF21,FGF22,FGF7,FGF9,FN1,FOS,FOXO3,FOXO6,HIF1A,HLA-A,HLA-G,IDO2,IGF1,IL6R,JUN,MAPK1,MMP10,MMP13,MMP14,MMP16,MMP19,MMP23B,MMP3,MRAS,PDGFB,PDGFC,PIK3R5,PLAU,PROK1,PTGS2,RAF1,RASD1,RASD2,RELB,SPP1,STAT3,TGFB2,TGFB3,TIAM1,TNF,TSLP,VEGFA,VEGFC,VEGFD	56
24 h	5 ug/mL	Axonal Guidance Signaling	4.66	0.265	#NUM!	ABL1,ADAM10,ADAM23,ADAM32,ADAM8,ADAMTS1,ADAMTS10,ADAMTS12,ADAMTS3,ADAMTS5,ADAMTS9,BAIAP2,BMP8A,BRCC3,CXCL12,DCC,DOCK1,DPYSL5,ECE2,ECEL1,EFNA4,EFNA5,EFNB1,EFNB2,EFNB3,EIF4E,EPHA1,EPHA2,EPHA7,EPHB4,ERAS,ERBB2,FES,FZD1,FZD2,FZD4,FZD5,FZD6,FZD7,GLIS2,GNAI1,GNAL,GNAO1,GNAS,GNAT1,GNG11,GSK3B,IGF1,ITGA1,ITGA6,ITGA7,ITGB5,ITGB6,ITGB7,ITGB8,KCNJ12,KLC1,LRRC4C,MAPK1,MEP1A,MET,MMP10,MMP13,MMP14,MMP16,MMP23B…	130
24 h	5 ug/mL	Pulmonary Fibrosis Idiopathic Signaling Pathway	4.65	0.285	-2.132	ACTA1,ACTA2,ADAM10,ADAMTS1,AEBP2,AREG,CCN2,CCN4,CDH2,CERT1,COL12A1,COL16A1,COL18A1,COL1A1,COL1A2,COL28A1,COL2A1,COL3A1,COL4A5,COL4A6,COL5A2,COL6A1,COL6A2,COL7A1,COL8A1,CXCL12,EFNB2,EGFR,EGR1,EPHB4,ERAS,FGF9,FGFR1,FGFR3,FN1,FOS,FOXO3,FOXO6,FZD1,FZD2,FZD4,FZD5,FZD6,FZD7,GSK3B,IL11,IL13RA1,IL17A,IL6ST,ITGB6,JUN,LPAR1,MAP2K3,MAP2K6,MAPK1,MAPK12,MMP10,MMP13,MMP14,MMP16,MMP19,MMP23B,MMP3,MRAS,NOTCH2,PD…	90	Inactivated
24 h	5 ug/mL	Role of JAK family kinases in IL-6-type Cytokine Signaling	4.59	0.395	0	ADAM10,CNTF,CTF1,FOS,HSP90AA1,HSP90B1,IL11,IL6R,IL6ST,IRF1,JUNB,LBP,LIFR,MAPK1,MAPK12,OSMR,PDGFC,PIAS1,POMC,PROK1,SERPINA9,STAT3,STAT5A,STAT5B,TGFB2,TGFB3,TIMP1,VEGFA,VEGFC,VEGFD	30
24 h	5 ug/mL	Role Of Chondrocytes In Rheumatoid Arthritis Signaling Pathway	4.4	0.336	-0.149	ADAMTS5,CAMKK2,CFLAR,CXCL12,EGR1,FN1,FOS,FOXO3,IL17A,IL18,IL1RL1,IL1RL2,IL1RN,IL33,IL6R,IL6ST,IRAK4,JUN,LRP1,MAPK1,MAPK12,MMP10,MMP13,MMP14,MMP16,MMP19,MMP23B,MMP3,NGFR,PDGFC,PLAU,PPP3CA,PPP3CB,PRKAG2,PROK1,PTGS2,RIPK3,STAT3,TNF,TNFRSF11B,TNFRSF1B,TRAF6,VEGFA,VEGFC,VEGFD	45
24 h	5 ug/mL	Cardiac Hypertrophy Signaling (Enhanced)	4.28	0.259	0.092	ADCY1,ADCY9,ADRA2A,ADRB1,ADRB2,ATF6,ATP2A1,ATP2A2,CACNA1C,CACNA2D1,Calm1 (includes others),CAMK2D,CNTF,CSF2,CSF2RB,CTF1,CXCR2,Diaph2,EIF2B4,EIF4E,ERAS,FGF10,FGF11,FGF19,FGF21,FGF22,FGF7,FGF9,FGFR1,FGFR3,FZD1,FZD2,FZD4,FZD5,FZD6,FZD7,GHR,GNAI1,GNAS,GNG11,GSK3B,HAND2,HDAC10,HDAC2,HDAC9,HSPB1,HSPB3,IFNAR1,IGF1,IL11,IL13RA1,IL17A,IL17F,IL18,IL1RL1,IL1RL2,IL2RG,Il3,IL33,IL6R,IL6ST,INPP5F,ITGA1,ITGA6,I…	135
24 h	5 ug/mL	Sperm Motility	4.18	0.292	1.521	ABHD3,ABL1,ABL2,Calm1 (includes others),CLK4,CNGA3,Cngb1,DDR1,DYRK1A,DYRK3,EGFR,EPHA1,EPHA2,EPHB4,ERBB2,FER,FES,FGFR1,FGFR3,FLT1,FLT3LG,GNAI1,GNAL,GNAO1,GNAS,GNAT1,GNG11,ITPR1,KDR,LYN,MAP2K3,MAP2K5,MAP2K6,MERTK,MET,MRAS,MST1R,NPPA,NPPC,PDE1A,PDE1C,PDE2A,PDE4B,PDE4C,PLA2G12B,PLA2G2E,PLA2G5,PLAAT3,PLB1,PLCB1,PLCB4,PLCD4,PLCE1,PLCG2,PLCH2,PNPLA3,PNPLA8,PRKAG2,PRKAR1B,PRKCA,PRKCG,PRKCH,PRKD1,PRKG2,RE…	71
24 h	5 ug/mL	Xenobiotic Metabolism Signaling	4.18	0.288	#NUM!	ABCB1,ABCC2,ABCC3,AHR,AHRR,ALDH18A1,ALDH1A1,ALDH1A3,ALDH1L1,ALDH1L2,ALDH5A1,ALDH6A1,ARNT,CAMK1,CAMK1D,CAMK2D,Ces1e,CHST1,CHST12,CITED2,CYP1B1,CYP3A5,CYP3A7,ERAS,ESD,FMO3,FMO5,FTL,GCLC,GRIP1,GSTA3,GSTA5,GSTK1,Gstm6,GSTO2,GSTT2/GSTT2B,GSTZ1,HMOX1,HS3ST1,HS3ST6,HS6ST1,HS6ST2,HSP90AA1,HSP90B1,MAOA,MAP2K3,MAP2K5,MAP2K6,MAP3K12,MAP3K4,MAP3K5,MAP3K8,MAPK1,MAPK12,MED1,MGST1,MRAS,NQO2,PIK3R5,PPP2R2B,PPP2R…	75
24 h	5 ug/mL	WNT/Ca+ pathway	4.18	0.4	-1.46	CREB3L1,CREB3L2,CREB3L3,CREB5,FZD1,FZD2,FZD4,FZD5,FZD6,FZD7,GSK3B,NFAT5,NFATC1,NFATC3,PLCB1,PLCB4,PLCD4,PLCE1,PLCG2,PLCH2,PPP3CA,PRKCA,RELB,SMO,WNT5A,WNT5B	26
24 h	5 ug/mL	IL-10 Signaling	4.13	0.328	-0.149	AHR,ARG2,BCL3,CCN4,CD80,CDKN1A,CREB3L1,CREB3L2,CREB3L3,CREB5,DDIT4,DUSP1,FOS,GSK3B,HIF1A,HLA-A,HLA-G,HMOX1,IHH,IL18,IL1RL1,IL1RL2,IL1RN,IL33,IL6R,IL6ST,JUN,MAFB,MAP2K3,MAP2K6,MAPK1,MAPK12,NFKBIA,NFKBIB,NFKBID,PBX1,PRKAG2,RELB,SIRT1,STAT3,STAT5A,STAT5B,TNF,TRAF6,UCP1	45
24 h	5 ug/mL	PPAR Signaling	4.04	0.35	0.354	CITED2,ERAS,FOS,HSP90AA1,HSP90B1,IL18,IL1RL1,IL1RL2,IL1RN,IL33,JUN,MAPK1,MED1,MRAS,NCOR1,NFKBIA,NFKBIB,NFKBID,NGFR,PDGFB,PDGFC,PPARA,PPARD,PTGS2,RAF1,RASD1,RASD2,RELB,RXRA,SOS1,STAT5A,STAT5B,TNF,TNFRSF11B,TNFRSF1B,TRAF6	36
24 h	5 ug/mL	Cholesterol Biosynthesis I	3.97	0.692	-3	DHCR24,DHCR7,FDFT1,LSS,MSMO1,NSDHL,SC5D,SQLE,TM7SF2	9	Inactivated
24 h	5 ug/mL	Cholesterol Biosynthesis II (via 24,25-dihydrolanosterol)	3.97	0.692	-3	DHCR24,DHCR7,FDFT1,LSS,MSMO1,NSDHL,SC5D,SQLE,TM7SF2	9	Inactivated
24 h	5 ug/mL	Cholesterol Biosynthesis III (via Desmosterol)	3.97	0.692	-3	DHCR24,DHCR7,FDFT1,LSS,MSMO1,NSDHL,SC5D,SQLE,TM7SF2	9	Inactivated
24 h	5 ug/mL	Bladder Cancer Signaling	3.92	0.339	0.302	ABL1,CDKN1A,DAPK1,E2F2,E2F5,EGFR,ERAS,ERBB2,FGF10,FGF11,FGF19,FGF21,FGF22,FGF7,FGF9,FGFR3,HDAC10,HDAC2,HDAC9,MAPK1,MDM2,MMP10,MMP13,MMP14,MMP16,MMP19,MMP23B,MMP3,MRAS,PDGFC,PROK1,RAF1,RASD1,RASD2,THBS1,VEGFA,VEGFC,VEGFD	38
24 h	5 ug/mL	PXR/RXR Activation	3.57	0.39	0.209	ABCB1,ABCB11,ABCB9,ABCC2,ABCC3,ALAS1,ALDH1A1,Aldh1a7,CPT1A,CYP3A5,CYP3A7,FOXA2,HMGCS2,IGFBP1,PAPSS2,PCK2,PPARA,PRKAG2,PRKAR1B,RXRA,SCD,TNF,UGT1A9 (includes others)	23
24 h	5 ug/mL	Iron homeostasis signaling pathway	3.56	0.318	#NUM!	ABCB10,ACO1,ARNT,ATP6V0B,ATP6V0C,ATP6V1C1,ATP6V1D,ATP6V1E2,ATP6V1F,ATP6V1H,BMP8A,BMPR1A,BTRC,CP,CREB3L3,EGFR,EPAS1,FLVCR1,FTL,GDF15,HBA1/HBA2,HBE1,HBG2,HFE,HIF1A,HMOX1,HPX,IL6R,IREB2,LRP1,MAPK1,MCOLN1,PDGFB,SKP1,SLC11A1,SLC46A1,SMAD5,STAT3,STAT5A,STAT5B,TF,TFRC	42
24 h	5 ug/mL	Superpathway of Geranylgeranyldiphosphate Biosynthesis I (via Mevalonate)	3.51	0.588	-1.265	ACAT1,ACAT2,FDPS,GGPS1,HMGCR,HMGCS1,HMGCS2,Idi2,MVD,MVK	10
24 h	5 ug/mL	Xenobiotic Metabolism CAR Signaling Pathway	3.46	0.302	-0.429	ABCB1,ABCC2,ABCC3,ALDH18A1,ALDH1A1,ALDH1A3,ALDH1L1,ALDH1L2,ALDH5A1,ALDH6A1,CHST1,CHST12,CITED2,CYP3A5,CYP3A7,EGFR,FMO3,FMO5,GRIP1,GSTA3,GSTA5,GSTK1,Gstm6,GSTO2,GSTT2/GSTT2B,GSTZ1,HS3ST1,HS3ST6,HS6ST1,HS6ST2,HSP90AA1,HSP90B1,MAP2K3,MAP2K5,MAP2K6,MAPK1,MED1,MGST1,PPP2R2B,PPP2R5E,PRKCA,PRKCG,PRKCH,PRKD1,RXRA,SULT4A1,UGT1A6,UGT1A9 (includes others),UST	49
24 h	5 ug/mL	Human Embryonic Stem Cell Pluripotency	3.43	0.291	0.132	APC2,BMP8A,BMPR1A,ERAS,FGFR1,FGFR3,FZD1,FZD2,FZD4,FZD5,FZD6,FZD7,GSK3B,HSP90AA1,HSP90B1,ID1,ID2,ID3,ID4,INHBA,KLF4,KLK3,LEFTY1,LEFTY2,LIFR,MAP2K3,MAP2K5,MAP2K6,MAPK1,MRAS,NGF,PDGFB,PDGFC,PIK3R5,PRKCA,PRKCG,PRKCH,PRKD1,RAF1,RASD1,RASD2,S1PR2,SMAD5,SMAD6,SMAD7,SMO,SOS1,STAT3,TBX3,TCF3,TFCP2L1,TGFB2,TGFB3,TGFBR2,WNT11,WNT5A,WNT5B	57
24 h	5 ug/mL	Atherosclerosis Signaling	3.4	0.322	#NUM!	ABHD3,ALOX5,ALOXE3,APOB,APOE,APOM,CLU,COL18A1,COL1A1,COL1A2,COL2A1,COL3A1,CSF1,CXCL12,F3,GLG1,IL18,IL1RN,IL33,LPL,LYZ,MMP13,MMP3,PDGFB,PDGFC,PLA2G12B,PLA2G2E,PLA2G5,PLAAT3,PLB1,PNPLA3,PNPLA8,RELB,S100A8,SELPLG,TNF,TNFRSF12A,VCAM1	38
24 h	5 ug/mL	Xenobiotic Metabolism AHR Signaling Pathway	3.34	0.361	-1.4	AHR,AHRR,ALDH18A1,ALDH1A1,ALDH1A3,ALDH1L1,ALDH1L2,ALDH5A1,ALDH6A1,ARNT,CYP1B1,GSTA3,GSTA5,GSTK1,Gstm6,GSTO2,GSTT2/GSTT2B,GSTZ1,HSP90AA1,HSP90B1,MGST1,NQO2,RELB,TNF,UGT1A6,UGT1A9 (includes others)	26
24 h	5 ug/mL	Xenobiotic Metabolism PXR Signaling Pathway	3.32	0.299	-0.143	ABCB1,ABCC2,ABCC3,ALDH18A1,ALDH1A1,ALDH1A3,ALDH1L1,ALDH1L2,ALDH5A1,ALDH6A1,CAMK2D,Ces1e,CHST1,CHST12,CITED2,CYP3A5,CYP3A7,ESD,GRIP1,GSTA3,GSTA5,GSTK1,Gstm6,GSTO2,GSTT2/GSTT2B,GSTZ1,HS3ST1,HS3ST6,HS6ST1,HS6ST2,HSP90AA1,HSP90B1,MAOA,MED1,MGST1,NCOR1,PPP1R14C,PPP1R3C,PRKAG2,PRKAR1B,PRKCA,PRKCG,PRKCH,PRKD1,RXRA,SULT4A1,UGT1A6,UGT1A9 (includes others),UST	49
24 h	5 ug/mL	Immunogenic Cell Death Signaling Pathway	3.29	0.35	3.024	ANXA1,ATG16L1,CFLAR,CGAS,CXCL10,DAPK1,DDIT3,Gzmb,GZMM,HSP90AA1,HSP90B1,HSPA14,HSPA1A/HSPA1B,Hspa1b,HSPA2,HSPA4,HSPA5,HSPA8,IFNA4,IFNAR1,LRP1,NGFR,P2RX7,PANX1,RIPK3,TNF,TNFRSF11B,TNFRSF1B	28	Activated
24 h	5 ug/mL	CLEAR Signaling Pathway	3.27	0.27	-0.585	ATP6V0B,ATP6V0C,ATP6V1C1,ATP6V1D,ATP6V1E2,ATP6V1F,ATP6V1H,BMPR1A,CASTOR1,CLCN7,CREB3L1,CREB3L2,CREB3L3,CREB5,CTNS,CTSA,DDIT4,EGFR,ERAS,FGF21,FGFR1,FGFR3,FLT1,FNIP1,GHR,GLA,GLMP,GSK3B,HIF1A,IFI30,IGF1,ITPR1,KCNIP3,KDR,MAPK1,MAPK12,MAPK6,MCOLN1,MID1,MRAS,NEU1,NGFR,PDGFB,PPARA,PPP2R2B,PPP2R5E,PPP3CA,PPP3CB,PRKAG2,PRKCA,PRKCG,PRKCH,PRKD1,PRKN,RASD1,RASD2,RHEB,RRAGD,RXRA,SFN,SLC38A9,TFEB,TGFB2,TGFBR2,…	76
24 h	5 ug/mL	MSP-RON Signaling In Cancer Cells Pathway	3.26	0.309	0.973	ACTA2,ARNT,CREB3L1,CREB3L2,CREB3L3,CREB5,CSF2RB,EGFR,ERAS,ETS1,FOS,GSK3B,HIF1A,ITGA6,JUN,KLK3,KLK9,MAPK1,MET,MRAS,MST1,MST1R,NFKBIA,PDGFC,PIK3R5,PLAUR,PROK1,RAF1,RASD1,RASD2,RELB,RPS6KA3,SFN,SOS1,ST14,STAT3,TCF3,TCF4,TRIM24,VEGFA,VEGFC,VEGFD	42
24 h	5 ug/mL	LPS/IL-1 Mediated Inhibition of RXR Function	3.25	0.279	-0.853	ABCB1,ABCB11,ABCB9,ABCC2,ABCC3,ACOX1,ACOX2,ACOX3,ACSBG1,ACSL4,ACSL6,ALAS1,ALDH18A1,ALDH1A1,ALDH1A3,ALDH1L1,ALDH1L2,ALDH5A1,ALDH6A1,APOE,CHST1,CHST12,CPT1A,Cyp2c23,CYP2S1,CYP3A5,CYP3A7,FABP4,FMO3,FMO5,GSTA3,GSTA5,GSTK1,Gstm6,GSTO2,GSTT2/GSTT2B,GSTZ1,HMGCS1,HMGCS2,HS3ST1,HS3ST6,HS6ST1,HS6ST2,IL18,IL1RL1,IL1RL2,IL1RN,IL33,JUN,LBP,MAOA,MGST1,NGFR,PAPSS2,PPARA,RXRA,SLC27A1,SLC27A5,SULT4A1,TNF,TNFRSF11…	64
24 h	5 ug/mL	Toll-like Receptor Signaling	3.23	0.356	-1.698	FOS,IL18,IL1RL1,IL1RN,IL33,IRAK4,JUN,LBP,MAP2K3,MAP2K6,MAPK1,MAPK12,NFKBIA,PPARA,RELB,SIGIRR,TICAM1,TLR5,TLR6,TLR7,TNF,TNFAIP3,TRAF1,TRAF6,Ubb,UBC	26
24 h	5 ug/mL	Role of Osteoblasts, Osteoclasts and Chondrocytes in Rheumatoid Arthritis	3.22	0.281	#NUM!	ADAMTS5,APC2,BGLAP,BMP8A,BMPR1A,Calm1 (includes others),COL1A1,CSF1,CSF2,CSNK1A1,CSNK1E,FOS,FZD1,FZD2,FZD4,FZD5,FZD6,FZD7,GSK3B,IGF1,IL11,IL17A,IL18,IL1RL1,IL1RL2,IL1RN,IL33,JUN,LRP1,MAP2K3,MAP2K6,MAP3K5,MAPK1,MAPK12,MMP13,MMP14,MMP3,Naip1 (includes others),NFAT5,NFATC1,NFATC3,NFKBIA,NFKBIB,NFKBID,NGFR,PIK3R5,PPP3CA,PPP3CB,SFRP4,SMAD5,SMAD6,SMO,SPP1,TCF3,TCF4,TNF,TNFRSF11B,TNFRSF1B,TRAF6,WNT11,WN…	62
24 h	5 ug/mL	NRF2-mediated Oxidative Stress Response	3.2	0.281	0.577	ABCC2,ACTA1,ACTA2,AOX1,Cyp2c23,CYP2S1,Cyp3a25 (includes others),CYP3A5,CYP3A7,DNAJA4,DNAJB1,DNAJB11,DNAJB14,DNAJB6,DNAJB9,DNAJC14,DNAJC3,DNAJC5,ENC1,ERAS,ERP29,FOS,FOSL1,FTL,GCLC,GSK3B,GSTA3,GSTA5,GSTK1,Gstm6,GSTO2,GSTT2/GSTT2B,GSTZ1,HMOX1,HSP90AA1,HSP90B1,JUN,JUNB,JUND,MAFF,MAFK,MAP2K3,MAP2K5,MAP2K6,MAP3K5,MAPK1,MGST1,MRAS,NQO2,PIK3R5,PRKCA,PRKCG,PRKCH,PRKD1,RAF1,RASD1,RASD2,SOD1,SQSTM1,TXNRD1,U…	61
24 h	5 ug/mL	PPARα/RXRα Activation	3.18	0.29	0.649	ACAA1,ACOX1,ADCY1,ADCY9,ADIPOQ,AP2A2,BCL3,CAND1,Cyp2c23,ERAS,FASN,GHR,GK,GNAS,HSP90AA1,HSP90B1,IL1RL1,IL1RL2,ITGB5,JUN,LPL,MAP2K3,MAP2K6,MAPK1,MED1,MRAS,NCOA3,NCOR1,NFKBIA,NFKBIB,NFKBID,PLCB1,PLCB4,PLCD4,PLCE1,PLCG2,PLCH2,PPARA,PRKAG2,PRKAR1B,PRKCA,RAF1,RASD1,RASD2,RELB,RXRA,SLC27A1,SOS1,STAT5B,TGFB2,TGFB3,TGFBR2,TRAF6	53
24 h	5 ug/mL	Role Of Osteoclasts In Rheumatoid Arthritis Signaling Pathway	3.14	0.266	-0.232	ADAM10,ADAM23,ADAM32,ADAM8,BLNK,Calm1 (includes others),CERT1,COL12A1,COL16A1,COL18A1,COL1A1,COL1A2,COL28A1,COL2A1,COL3A1,COL4A5,COL4A6,COL5A2,COL6A1,COL6A2,COL7A1,COL8A1,CREB3L1,CREB3L2,CREB3L3,CREB5,CSF1,CSF2,ERAS,FCGR1A,FCGR3A/FCGR3B,FOS,FOXO3,FOXO6,GSK3B,IL17A,IL18,IL1RL1,IL1RL2,JUN,MAP2K3,MAP2K5,MAP2K6,MAP3K5,MAPK1,MAPK12,MMP10,MMP13,MMP14,MMP16,MMP19,MMP23B,MMP3,MRAS,Naip1 (includes others)…	79
24 h	5 ug/mL	Mevalonate Pathway I	3.07	0.615	-1.414	ACAT1,ACAT2,HMGCR,HMGCS1,HMGCS2,Idi2,MVD,MVK	8
24 h	5 ug/mL	Antioxidant Action of Vitamin C	3.07	0.321	-1.732	ABHD3,CSF2,CSF2RB,GPLD1,GSTO2,HMOX1,MAPK1,MAPK12,NFKBIA,NFKBIB,NFKBID,NXN,PLA2G12B,PLA2G2E,PLA2G5,PLAAT3,PLB1,PLCB1,PLCB4,PLCD4,PLCE1,PLCG2,PLCH2,PLD1,PNPLA3,PNPLA8,RELB,SLC23A3,SLC2A5,STAT5A,STAT5B,TNF,TXNRD1,TXNRD2	34
24 h	5 ug/mL	Oncostatin M Signaling	3	0.405	-1.387	EPAS1,ERAS,IL6ST,MAPK1,MMP13,MMP3,MRAS,OSMR,PLAU,RAF1,RASD1,RASD2,SOS1,STAT3,STAT5A,STAT5B,TIMP3	17
24 h	5 ug/mL	Melatonin Signaling	2.96	0.353	-1.043	Calm1 (includes others),CAMK2D,GNAI1,GNAO1,MAP2K3,MAP2K5,MAP2K6,MAPK1,MTNR1A,OPN1SW,PLCB1,PLCB4,PLCD4,PLCE1,PLCG2,PLCH2,PRKAG2,PRKAR1B,PRKCA,PRKCG,PRKCH,PRKD1,RAF1,RORA	24
24 h	5 ug/mL	Agranulocyte Adhesion and Diapedesis	2.93	0.284	#NUM!	2610528A11Rik,ACKR3,ACTA1,ACTA2,CCL17,Ccl2,CCL25,CCL4,CCL5,Ccl6,Ccl7,Ccl8,CCR7,CCR8,CDH5,CLDN1,CLDN23,CX3CL1,CXCL10,Cxcl11,CXCL12,CXCL17,CXCR2,EZR,FN1,GLG1,GNAI1,ICAM2,IL18,IL1RN,IL33,ITGB7,MMP10,MMP13,MMP14,MMP16,MMP19,MMP23B,MMP3,MYH10,MYH3,MYH6,MYH7,MYL9,MYO18A,MYO18B,OPN1SW,Podxl,PODXL2,SELPLG,TNF,VCAM1	52
24 h	5 ug/mL	BEX2 Signaling Pathway	2.93	0.342	0.816	CDH2,CDKN1A,ERBB2,GSK3B,HIF1A,ITGB6,JUN,KLK3,MAP2,MAPK12,NFKBIA,NGF,NGFR,PDGFC,PPP2R2B,PPP2R5E,PROK1,PTEN,RELB,SPP1,STAT3,TCF3,TCF4,VEGFA,VEGFC,VEGFD	26
24 h	5 ug/mL	IL-6 Signaling	2.86	0.304	0.87	ABCB1,COL1A1,CYP19A1,ERAS,FOS,HSPB1,HSPB3,IL18,IL1RL1,IL1RL2,IL1RN,IL33,IL6R,IL6ST,JUN,LBP,MAP2K3,MAP2K6,MAPK1,MAPK12,MRAS,NFKBIA,NFKBIB,NFKBID,NGFR,PIK3R5,RAF1,RASD1,RASD2,RELB,SOS1,STAT3,TNF,TNFAIP6,TNFRSF11B,TNFRSF1B,TRAF6,VEGFA	38
24 h	5 ug/mL	Caveolar-mediated Endocytosis Signaling	2.85	0.342	#NUM!	ABL1,ACTA1,ACTA2,ARCN1,B2M,CAVIN1,CD55,COPA,COPB2,COPE,DYRK3,EGFR,FLNB,FLNC,FLOT1,HLA-A,HLA-G,ITGA1,ITGA6,ITGA7,ITGB5,ITGB6,ITGB7,ITGB8,PRKCA	25
24 h	5 ug/mL	Acute Phase Response Signaling	2.82	0.285	-1.333	AMBP,APOH,C4A/C4B,CP,ERAS,FN1,FOS,FTL,HMOX1,HPX,IL18,IL1RN,IL33,IL6R,IL6ST,ITIH2,ITIH4,JUN,LBP,MAP2K3,MAP2K6,MAP3K5,MAPK1,MAPK12,MRAS,NFKBIA,NFKBIB,NFKBID,NGFR,OSMR,RAF1,RASD1,RASD2,RBP7,RELB,SERPINE1,SERPINF1,SERPINF2,SOCS2,SOS1,STAT3,TCF3,TCF4,TF,TNF,TNFRSF11B,TNFRSF1B,TRAF6,VWF	49
24 h	5 ug/mL	Role Of Osteoblasts In Rheumatoid Arthritis Signaling Pathway	2.8	0.271	2.032	APC2,BGLAP,BMPR1A,CNTF,COL1A1,CSF2,CSNK1A1,CSNK1E,CTSA,CTSV,CTSW,CXCL12,FZD1,FZD2,FZD4,FZD5,FZD6,FZD7,GSK3B,IGF1,IL11,IL17A,IL17F,IL18,Il3,IL33,IL6R,IL6ST,LRP1,LTB,MAPK1,MMP10,MMP13,MMP14,MMP16,MMP19,MMP23B,MMP3,PDGFC,PIK3R5,PROK1,PTGS2,SFRP4,SMAD5,SMAD6,SMO,STAT3,STAT5A,STAT5B,TCF3,TCF4,TGFB2,TGFB3,TNF,TNFRSF11B,Tnfsf9,VEGFA,VEGFC,VEGFD,WNT11,WNT5A,WNT5B	62	Activated
24 h	5 ug/mL	Endoplasmic Reticulum Stress Pathway	2.77	0.5	0	ATF6,DDIT3,DNAJC3,HSP90B1,HSPA5,MAP3K5,MBTPS1,MBTPS2,TAOK3,XBP1	10
24 h	5 ug/mL	Neuregulin Signaling	2.76	0.307	-0.626	AREG,CDK5R1,DCN,EGFR,ERAS,ERBB2,EREG,ERRFI1,GRB7,HBEGF,HSP90AA1,HSP90B1,ITGA1,ITGA6,ITGA7,ITGB5,ITGB6,ITGB7,ITGB8,MAPK1,MRAS,NRG2,PLCG2,PRKCA,PRKCG,PRKCH,PRKD1,PTEN,RAF1,RASD1,RASD2,SOS1,STAT5A,STAT5B,TMEFF2	35
24 h	5 ug/mL	Erythropoietin Signaling Pathway	2.73	0.285	-1.18	APAF1,ARNT,CNTF,CSF2,CSF2RB,ERAS,FOS,FOXO3,GSK3B,HBA1/HBA2,HBE1,HBG2,HIF1A,IL11,IL17A,IL17F,IL18,Il3,IL33,IRS2,ITPR1,JUN,LTB,MACROH2A2,MAPK1,MDM2,MRAS,NFKBIA,NFKBIB,NFKBID,PIK3R5,PRKCA,PRKCG,PRKCH,PRKD1,PTPN6,RAF1,RASD1,RASD2,RELB,SOS1,STAT5A,STAT5B,TGFB2,TGFB3,TNF,Tnfsf9	47
24 h	5 ug/mL	Xenobiotic Metabolism General Signaling Pathway	2.73	0.299	0	ABCA4,AHR,ARNT,ERAS,FTL,GCLC,GSTA3,GSTA5,GSTK1,Gstm6,GSTO2,GSTT2/GSTT2B,GSTZ1,HMOX1,MAP2K3,MAP2K5,MAP2K6,MAP3K12,MAP3K4,MAP3K5,MAP3K8,MAPK1,MAPK12,MGST1,MRAS,NQO2,PIK3R5,PPARA,PRKCA,PRKCG,PRKCH,PRKD1,RAF1,RASD1,RASD2,RXRA,UGT1A6,UGT1A9 (includes others)	38
24 h	5 ug/mL	Ferroptosis Signaling Pathway	2.73	0.299	-0.667	ACACA,ACSL4,ALOX5,ALOXE3,ANGPTL4,CBS/LOC102724560,CDKN1A,EMP1,ERAS,FDFT1,FTL,GCH1,GCLC,H2AC18/H2AC19,H2al2a (includes others),H2BC1,H2BC10,H2BC15,H2BC17,HMGCR,HMOX1,HSPB1,IREB2,MAPK1,MRAS,PRKAG2,RAF1,RASD1,RASD2,SAT1,SLC38A1,SLC7A11,SQSTM1,STAT3,TF,TFAP2C,TFRC,TXNRD1	38
24 h	5 ug/mL	Role of JAK2 in Hormone-like Cytokine Signaling	2.63	0.357	1.147	Cyp3a25 (includes others),CYP3A5,CYP3A7,FOS,GHR,IGF1,IRS2,NPY,PDGFC,POMC,PROK1,PTPN6,SIRPA,SOCS2,STAT3,STAT5A,STAT5B,VEGFA,VEGFC,VEGFD	20
24 h	5 ug/mL	Regulation of the Epithelial-Mesenchymal Transition Pathway	2.6	0.275	#NUM!	BCL9,CDH2,EGFR,EGR1,ERAS,ETS1,FGF10,FGF11,FGF19,FGF21,FGF22,FGF7,FGF9,FGFR1,FGFR3,FZD1,FZD2,FZD4,FZD5,FZD6,FZD7,GSK3B,HIF1A,ID2,LOX,MAML1,MAP2K3,MAP2K5,MAP2K6,MAPK1,MET,MRAS,NOTCH2,PARD6B,PIK3R5,PSEN2,RAF1,RASD1,RASD2,RELB,SMO,SNAI1,SOS1,STAT3,TCF3,TCF4,TGFB2,TGFB3,TGFBR2,WNT11,WNT5A,WNT5B	52
24 h	5 ug/mL	RAR Activation	2.59	0.273	#NUM!	ADCY1,ADCY9,Akr1c12/Akr1c13,Akr1c14,AKR1C3,ALDH1A1,ALDH1A3,ARID2,CITED2,CSF2RB,CYP26A1,DHRS3,DHRS9,DUSP1,FOS,GTF2H1,IGFBP3,JUN,MAP3K5,MAPK1,MAPK12,MED1,NCOR1,NR2F2,NSD1,PBRM1,PRKAG2,PRKAR1B,PRKCA,PRKCG,PRKCH,PRKD1,PTEN,RBP7,RDH10,RDH11,RDH13,RDH16,RDH5,RELB,RXRA,SMAD5,SMAD6,SMAD7,SMARCA2,SMARCD2,SMARCD3,SORBS3,STAT5A,STAT5B,TGFB2,TGFB3,TRIM24,VEGFA	54
24 h	5 ug/mL	Role of IL-17F in Allergic Inflammatory Airway Diseases	2.53	0.381	0.632	CCL4,CREB3L1,CREB3L2,CREB3L3,CREB5,CSF2,CXCL10,IGF1,IL11,IL17F,MAPK1,MMP13,RAF1,RELB,RPS6KA3,TRAF6	16
24 h	5 ug/mL	Unfolded protein response	2.49	0.315	0.943	ATF6,DDIT3,DNAJA4,DNAJB1,DNAJB11,DNAJB14,DNAJB6,DNAJB9,DNAJC14,DNAJC3,DNAJC5,HSP90B1,HSPA14,HSPA1A/HSPA1B,Hspa1b,HSPA2,HSPA4,HSPA5,HSPA8,HSPH1,INSIG1,MAP3K5,MBTPS1,MBTPS2,PDIA6,PPP1R15A,SEL1L,XBP1	28
24 h	5 ug/mL	Hepatic Cholestasis	2.49	0.275	#NUM!	ABCB1,ABCB11,ABCB4,ABCC2,ABCC3,ADCY1,ADCY9,CNTF,CSF2,CYP3A5,ESR1,FGF19,HSD3B7,IL11,IL17A,IL17F,IL18,IL1RL1,IL1RL2,IL1RN,Il3,IL33,IRAK4,JUN,LBP,LTB,MAP3K4,MAPK12,NFKBIA,NFKBIB,NFKBID,NGFR,PPARA,PRKAG2,PRKAR1B,PRKCA,PRKCG,PRKCH,PRKD1,RELB,RXRA,SLCO3A1,TGFB2,TGFB3,TNF,TNFRSF11B,TNFRSF1B,Tnfsf9,TRAF6	49
24 h	5 ug/mL	p38 MAPK Signaling	2.47	0.298	0.539	CREB3L1,CREB3L2,CREB3L3,CREB5,DDIT3,DUSP1,DUSP10,EEF2K,H3-3A/H3-3B,H3C3,HSPB1,HSPB3,IL18,IL1RL1,IL1RL2,IL1RN,IL33,IRAK4,MAP2K3,MAP2K6,MAP3K5,MAPK12,MAPKAPK3,MKNK2,PLA2G12B,PLA2G2E,PLA2G5,RPS6KA3,TGFB2,TGFB3,TGFBR2,TNF,TNFRSF1B,TRAF6	34
24 h	5 ug/mL	Colorectal Cancer Metastasis Signaling	2.46	0.259	-0.816	ADCY1,ADCY9,APPL1,DCC,EGFR,ERAS,FOS,FZD1,FZD2,FZD4,FZD5,FZD6,FZD7,GNAI1,GNAL,GNAO1,GNAS,GNAT1,GNG11,GSK3B,IL6R,IL6ST,JUN,LRP1,MAPK1,MAPK12,MMP10,MMP13,MMP14,MMP16,MMP19,MMP23B,MMP3,MRAS,MSH3,PDGFC,PIK3R5,PRKAG2,PRKAR1B,PROK1,PTGER4,PTGS2,RASD1,RASD2,RELB,RHOB,RHOF,RHOH,RND1,SMO,SOS1,STAT3,TCF3,TCF4,TGFB2,TGFB3,TGFBR2,Tlr13,TLR5,TLR6,TLR7,TNF,VEGFA,VEGFC,VEGFD,WNT11,WNT5A,WNT5B	68
24 h	5 ug/mL	VDR/RXR Activation	2.4	0.321	0.688	BGLAP,CALB1,CCL5,CDKN1A,CSF2,CXCL10,GADD45A,IGFBP1,IGFBP3,IL1RL1,KLF4,MED1,MXD1,NCOA3,NCOR1,PPARD,PRKCA,PRKCG,PRKCH,PRKD1,RXRA,SERPINB1,SPP1,TGFB2,WT1	25
24 h	5 ug/mL	Glucocorticoid Receptor Signaling	2.36	0.237	#NUM!	ADRB2,ANXA1,AR,ARG2,ARID2,ATP5F1A,ATP5F1C,ATP5MC1,B2M,BCL2L11,BGLAP,CCL5,CD3D,CDKN1A,CSF2,CSF2RB,CXCR2,DCAF6,DUSP1,EGFR,ERAS,ESR1,FCGR1A,FOS,FOXO3,GABPA,GHR,GJA1,Gm13288 (includes others),GTF2H1,H2-K2/H2-Q9,H2-Q8,H3-3A/H3-3B,H3C3,HLA-A,HLA-G,HSP90AA1,HSP90B1,HSPA14,HSPA1A/HSPA1B,Hspa1b,HSPA2,HSPA4,HSPA5,HSPA8,IFNA4,IFNAR1,IGF1,IL13RA1,IL1RL1,IL1RL2,IL1RN,IL2RG,IL6R,IL6ST,IL9,JUN,KRT16,KRT17,KRT20…	120
24 h	5 ug/mL	Role of MAPK Signaling in Promoting the Pathogenesis of Influenza	2.32	0.296	1.414	ABHD3,ATP6V0B,ATP6V0C,ATP6V1C1,ATP6V1D,ATP6V1E2,ATP6V1F,ATP6V1H,ERAS,JUN,MAP2K3,MAP2K6,MAP3K5,MAPK1,MAPK12,MRAS,NFKBIA,NFKBIB,NFKBID,PLA2G12B,PLA2G2E,PLA2G5,PLAAT3,PLB1,PNPLA3,PNPLA8,PRKCA,PTGS2,RAF1,RASD1,RASD2,RPS6KA3	32
24 h	5 ug/mL	Granulocyte Adhesion and Diapedesis	2.3	0.274	#NUM!	2610528A11Rik,ACKR3,CCL17,Ccl2,CCL25,CCL4,CCL5,Ccl6,Ccl7,Ccl8,CCR7,CCR8,CDH5,CLDN1,CLDN23,CX3CL1,CXCL10,Cxcl11,CXCL12,CXCL17,CXCR2,EZR,FPR2,GLG1,GNAI1,ICAM2,IL18,IL1RL1,IL1RL2,IL1RN,IL33,MMP10,MMP13,MMP14,MMP16,MMP19,MMP23B,MMP3,NGFR,OPN1SW,SELPLG,TNF,TNFRSF11B,TNFRSF1B,VCAM1	45
24 h	5 ug/mL	Role of PKR in Interferon Induction and Antiviral Response	2.29	0.289	-0.522	APAF1,ATF3,Cyct,DNAJC3,FCGR1A,FOS,HSP90AA1,HSP90B1,HSPA14,HSPA1A/HSPA1B,Hspa1b,HSPA2,HSPA4,HSPA5,HSPA8,IFIH1,IFNA4,IFNAR1,IL18,IL24,IRF1,JUN,MAP2K3,MAP2K6,MAPK1,MAPK12,NFKBIA,NFKBIB,NFKBID,PDGFB,PDGFC,RELB,STAT3,TNF,TRAF6	35
24 h	5 ug/mL	Autophagy	2.27	0.263	-0.137	ARNT,ATG10,ATG101,ATG16L1,ATG2A,ATG2B,ATG9A,ATG9B,Calm1 (includes others),CAMKK2,CREB3L1,CREB3L2,CREB3L3,CREB5,DAPK1,DDIT3,EPG5,FOS,FOXO3,GABARAPL2,GSK3B,HIF1A,IGF1,IRS2,JUN,MAP1LC3B,MAPK1,MAPK12,NGFR,PDGFB,PIK3R5,PPM1D,PPP2R2B,PPP2R5E,PPP3CA,PPP3CB,PRKAG2,PRKAR1B,PTEN,RAF1,RB1CC1,SIRT1,SLC7A5,SNAP29,SQSTM1,TFEB,TGFB2,TICAM1,TNF,TNFRSF11B,TNFRSF1B,TRAF6,VEGFA,VPS18,WIPI2	55
24 h	5 ug/mL	TR/RXR Activation	2.24	0.312	#NUM!	ACACA,ADRB1,AKR1C3,ATP2A1,BCL3,DIO3,FASN,HIF1A,LDLR,MDM2,MED1,NCOA3,NCOR1,PCK1,PDE3B,PFKP,PIK3R5,RXRA,STRBP,SYT12,SYT2,TBL1XR1,THRB,TRH,UCP1	25
24 h	5 ug/mL	Regulation Of The Epithelial Mesenchymal Transition By Growth Factors Pathway	2.23	0.268	0.156	CDH2,EGFR,EGR1,ERAS,ERBB2,ETS1,FGF10,FGF11,FGF19,FGF21,FGF22,FGF7,FGF9,FGFR1,FGFR3,FOS,GSK3B,ID2,IL6R,JUN,LTB,MAP2K3,MAP2K5,MAP2K6,MAPK1,MAPK12,MEST,MET,MRAS,NGFR,PARD6B,PDGFB,PDGFC,PIK3R5,RAF1,RASD1,RASD2,RELB,SNAI1,SOS1,STAT3,TCF3,TGFB2,TGFB3,TGFBR2,TNF,TNFRSF11B,TNFRSF1B,TNFSF18	49
24 h	5 ug/mL	Adipogenesis pathway	2.21	0.282	#NUM!	BMPR1A,DDIT3,DLK1,EGR2,FABP4,FGFR1,FGFR3,FZD1,FZD2,FZD4,FZD5,FZD6,FZD7,GTF2H1,HDAC10,HDAC2,HDAC9,HIF1A,Kat6b,KLF5,LPL,NOCT,NR1D1,NR2F2,RUNX1T1,SAP18,SENP2,SIRT1,SMAD5,SMO,SOX9,STAT5B,TBL1XR1,TNF,TXNIP,WNT5A,XBP1	37
24 h	5 ug/mL	Role of MAPK Signaling in Inhibiting the Pathogenesis of Influenza	2.15	0.315	0.626	ABHD3,CCL5,CXCL10,JUN,MAP2K3,MAP2K6,MAP3K5,MAPK1,MAPK12,NFKBIA,NFKBIB,NFKBID,PLA2G12B,PLA2G2E,PLA2G5,PLAAT3,PLB1,PNPLA3,PNPLA8,PTGS2,RAF1,RPS6KA3,TNF	23
24 h	5 ug/mL	Aldosterone Signaling in Epithelial Cells	2.15	0.269	0.229	CRYAB,DNAJB1,DNAJB11,DNAJB14,DNAJB6,DNAJB9,DNAJC14,DNAJC22,DNAJC3,DNAJC5,DUSP1,HSP90AA1,HSP90B1,HSPA12A,HSPA14,HSPA1A/HSPA1B,HSPA2,HSPA4,HSPA5,HSPA8,HSPB1,HSPB3,HSPH1,ITPR1,KCNU1,MAPK1,PIK3R5,PIP4K2C,PIP5K1A,PIP5KL1,PLCB1,PLCB4,PLCD4,PLCE1,PLCG2,PLCH2,PRKCA,PRKCG,PRKCH,PRKD1,RAF1,Sacs,SGK1,SMO,SOS1	45
24 h	5 ug/mL	Prostate Cancer Signaling	2.12	0.288	#NUM!	ABL1,AR,CCNE1,CDKN1A,CREB3L1,CREB3L2,CREB3L3,CREB5,E2F2,E2F5,ERAS,GSK3B,HDAC10,HDAC2,HDAC9,HSP90AA1,HSP90B1,KLK3,MAPK1,MDM2,MRAS,NFKBIA,NFKBIB,NFKBID,PIK3R5,PTEN,RAF1,RASD1,RASD2,RELB,SOS1,SRD5A1	32
24 h	5 ug/mL	FGF Signaling	2.11	0.302	0	CREB3L1,CREB3L2,CREB3L3,CREB5,FGF10,FGF11,FGF19,FGF21,FGF22,FGF7,FGF9,FGFR1,FGFR3,ITPR1,MAP2K3,MAP2K6,MAP3K5,MAPK1,MAPK12,MET,PIK3R5,PRKCA,PTPN6,RAF1,SOS1,STAT3	26
24 h	5 ug/mL	Endocannabinoid Cancer Inhibition Pathway	2.08	0.275	-1.151	ADCY1,ADCY9,ATF3,CAMKK2,CASP2,CASP4,CCNE1,CDKN1A,CNR1,CREB3L1,CREB3L2,CREB3L3,CREB5,DDIT3,GNAI1,GNAL,GNAO1,GSK3B,HIF1A,MAP2K3,MAP2K5,MAP2K6,MAPK1,NSMAF,NUPR1,PDGFC,PIK3R5,PRKAG2,PRKAR1B,PROK1,RAF1,SMPD2,SMPD3,SPTLC2,TCF3,TCF4,VEGFA,VEGFC,VEGFD	39
24 h	5 ug/mL	Role of Hypercytokinemia/hyperchemokinemia in the Pathogenesis of Influenza	2.07	0.318	2.4	AREG,CCL4,CCL5,CXCL10,IFIT3,IFNA4,IFNAR1,IL17A,IL18,IL1RN,IL33,IRF7,ISG15,OAS1,Oas1b,Oas1c (includes others),Oas1f,RSAD2,TICAM1,TLR7,TNF	21	Activated
24 h	5 ug/mL	Factors Promoting Cardiogenesis in Vertebrates	2.05	0.272	-1	APC2,BMP8A,BMPR1A,CAMK2D,CREB3L1,CREB3L2,CREB3L3,CREB5,FZD1,FZD2,FZD4,FZD5,FZD6,FZD7,GSK3B,LRP1,MAPK12,MYH6,MYH7,NPPA,PLCB1,PLCB4,PLCD4,PLCE1,PLCG2,PLCH2,PRKCA,PRKCG,PRKCH,PRKD1,SMAD5,SMO,TCF3,TCF4,TGFB2,TGFB3,TGFBR2,WNT11,WNT5A,WNT5B	40
24 h	5 ug/mL	Cholecystokinin/Gastrin-mediated Signaling	2	0.283	-0.378	EGFR,ERAS,FOS,GAST,IL18,IL1RN,IL33,ITPR1,JUN,MAP2K3,MAP2K5,MAP2K6,MAPK1,MAPK12,MRAS,PLCB1,PLCB4,PRKCA,PRKCG,PRKCH,PRKD1,PTGS2,RAF1,RASD1,RASD2,RHOB,RHOF,RHOH,RND1,SOS1,SST,TNF	32
24 h	5 ug/mL	PFKFB4 Signaling Pathway	1.99	0.34	0.277	AMPD1,CREB3L1,CREB3L2,CREB3L3,CREB5,GNAS,HK2,MAP2K3,MAP2K5,MAP2K6,MAPK1,NCOA3,PRKAG2,PRKAR1B,TGFB2,TGFB3	16
24 h	5 ug/mL	Glutathione-mediated Detoxification	1.96	0.375	-0.333	GGH,GSTA3,Gsta4,GSTA5,GSTK1,Gstm6,GSTO2,GSTT2/GSTT2B,GSTZ1,MGST1,Nat8f2,PTGES	12
24 h	5 ug/mL	FXR/RXR Activation	1.94	0.281	#NUM!	ABCB11,ABCB4,ABCC2,AMBP,APOB,APOE,APOH,APOM,C4A/C4B,CLU,CYP19A1,FASN,FETUB,FGF19,FOXA2,HPX,IL18,IL1RN,IL33,ITIH4,LPL,MAPK12,MLXIPL,PCK2,PPARA,RXRA,SERPINF1,SERPINF2,SLC27A5,TF,TNF,VLDLR	32
24 h	5 ug/mL	WNT/β-catenin Signaling	1.94	0.263	-1.859	APC2,APPL1,BCL9,BTRC,CD44,CDH2,CDH3,CDH5,CSNK1A1,CSNK1E,FZD1,FZD2,FZD4,FZD5,FZD6,FZD7,GJA1,GNAO1,GSK3B,JUN,LRP1,MDM2,PPARD,PPP2R2B,PPP2R5E,SFRP4,SMO,SOX11,SOX12,SOX3,SOX5,SOX8,SOX9,TCF3,TCF4,TGFB2,TGFB3,TGFBR2,TLE4,Ubb,UBC,WNT11,WNT5A,WNT5B	44
24 h	5 ug/mL	Glioma Signaling	1.93	0.276	-0.688	ABL1,Calm1 (includes others),CAMK1,CAMK1D,CAMK2D,CDKN1A,CDKN2B,E2F2,E2F5,EGFR,ERAS,HDAC10,HDAC2,HDAC9,IDH1,IDH2,IDH3G,IGF1,MAPK1,MDM2,MRAS,PDGFB,PDGFC,PIK3R5,PLCG2,PRKCA,PRKCG,PRKCH,PRKD1,PTEN,RAF1,RASD1,RASD2,SOS1	34
24 h	5 ug/mL	Chemokine Signaling	1.93	0.303	-0.894	Calm1 (includes others),CAMK1,CAMK1D,CAMK2D,CCL4,CCL5,CXCL12,ERAS,FOS,GNAI1,JUN,MAPK1,MAPK12,MRAS,OPN1SW,PLCB1,PLCB4,PLCG2,Ppp1r12b,PRKCA,RAF1,RASD1,RASD2	23
24 h	5 ug/mL	ILK Signaling	1.91	0.258	1.897	ACTA1,ACTA2,CREB3L1,CREB3L2,CREB3L3,CREB5,DOCK1,FLNB,FLNC,FN1,FOS,GSK3B,HIF1A,IRS2,ITGB5,ITGB6,ITGB7,ITGB8,JUN,LIMS2,MAP2K6,MAPK1,MAPK12,MYH10,MYH3,MYH6,MYH7,MYL9,MYO18A,MYO18B,PDGFC,PIK3R5,PPP2R2B,PPP2R5E,PROK1,PTEN,PTGS2,RELB,RHOB,RHOF,RHOH,RND1,SNAI1,TGFB1I1,TNF,VCL,VEGFA,VEGFC,VEGFD	49
24 h	5 ug/mL	α-Adrenergic Signaling	1.91	0.283	-0.471	ADCY1,ADCY9,ADRA2A,Calm1 (includes others),EPM2A,ERAS,GNAI1,GNAL,GNAO1,GNAS,GNAT1,GNG11,ITPR1,MAPK1,MRAS,OPN1SW,PHKG1,PLCG2,PRKAG2,PRKAR1B,PRKCA,PRKCG,PRKCH,PRKD1,PYGB,PYGL,PYGM,RAF1,RASD1,RASD2	30
24 h	5 ug/mL	Role of WNT/GSK-3β Signaling in the Pathogenesis of Influenza	1.9	0.312	-1.732	APC2,CSNK1A1,CSNK1E,FZD1,FZD2,FZD4,FZD5,FZD6,FZD7,Gm13288 (includes others),GSK3B,IFNA4,IFNAR1,NCOA3,SMO,TCF3,TCF4,WNT11,WNT5A,WNT5B	20
24 h	5 ug/mL	CDX Gastrointestinal Cancer Signaling Pathway	1.89	0.258	0.146	BMP8A,CNTF,CSF2,DLL1,EFNB1,EGFR,FOS,FZD1,FZD2,FZD4,FZD5,FZD6,FZD7,GATA6,GSK3B,HBEGF,IL11,IL17A,IL17F,IL18,Il3,IL33,IL6R,JUN,KLF5,LCT,LTB,MAPK1,MAPK12,MUC2,NCF2,PIK3R5,PNN,PTEN,PTGS2,RELB,SMO,SNAI1,STAT3,TCF3,TCF4,TGFB2,TGFB3,TNF,Tnfsf9,WNT11,WNT5A,WNT5B	48
24 h	5 ug/mL	Mouse Embryonic Stem Cell Pluripotency	1.89	0.284	-1.177	APC2,BMPR1A,ERAS,FZD1,FZD2,FZD4,FZD5,FZD6,FZD7,GSK3B,ID1,ID2,ID3,ID4,IL6ST,LIFR,MAPK1,MAPK12,MRAS,PIK3R5,RAF1,RASD1,RASD2,SMAD5,SMO,SOS1,STAT3,TCF3,TCF4	29
24 h	5 ug/mL	Differential Regulation of Cytokine Production in Macrophages and T Helper Cells by IL-17A and IL-17F	1.87	0.467	2.646	CCL4,CCL5,CSF2,IL17A,IL17F,IL9,TNF	7	Activated
24 h	5 ug/mL	Gap Junction Signaling	1.83	0.255	#NUM!	ACTA1,ACTA2,ADCY1,ADCY9,ADRB1,BGLAP,CSNK1A1,CSNK1E,EGFR,ERAS,GAST,GJA1,GJA4,GNAI1,GNAS,GRIA3,GRIK1,HTR2B,ITPR1,LPAR1,MAP2K5,MAPK1,MRAS,NPR3,OPN1SW,PIK3R5,PLCB1,PLCB4,PLCD4,PLCE1,PLCG2,PLCH2,PPP3CA,PPP3CB,PRKAG2,PRKAR1B,PRKCA,PRKCG,PRKCH,PRKD1,PRKG2,RAF1,RASD1,RASD2,SOS1,TJP1,TUBA1C,TUBB2B,TUBB3	49
24 h	5 ug/mL	Inhibition of Matrix Metalloproteases	1.82	0.351	0	ADAM10,LRP1,MMP10,MMP13,MMP14,MMP16,MMP19,MMP23B,MMP3,RECK,TIMP1,TIMP2,TIMP3	13
24 h	5 ug/mL	April Mediated Signaling	1.81	0.341	-0.277	FOS,JUN,MAPK1,MAPK12,NFAT5,NFATC1,NFATC3,NFKBIA,NFKBIB,NFKBID,RELB,TNFRSF13B,TRAF1,TRAF6	14
24 h	5 ug/mL	Natural Killer Cell Signaling	1.8	0.259	0.762	B2M,COL18A1,COL1A1,COL1A2,COL2A1,COL3A1,ERAS,FCGR3A/FCGR3B,HLA-A,HLA-G,HSPA14,HSPA1A/HSPA1B,Hspa1b,HSPA2,HSPA4,HSPA5,HSPA8,IL18,IRAK4,Klra7 (includes others),KLRD1,MAP2K3,MAP3K12,MAP3K4,MAP3K5,MAP3K8,MAPK1,MAPK12,MRAS,NECTIN2,NFAT5,NFATC1,NFATC3,PIK3R5,PLCG2,PTPN6,RAF1,RASD1,RASD2,RELB,SOS1,TRAF6,WAS,WIPF1	44
24 h	5 ug/mL	Apelin Liver Signaling Pathway	1.79	0.385	-1.265	APLN,COL18A1,COL1A1,COL1A2,COL2A1,COL3A1,EDN2,GSK3B,MAPK12,TNF	10
24 h	5 ug/mL	Endothelin-1 Signaling	1.78	0.255	1.067	ABHD3,ADCY1,ADCY9,CASP2,CASP4,ECE2,ERAS,FOS,GNAI1,GNAL,GNAO1,GNAS,GNAT1,GPLD1,HMOX1,ITPR1,JUN,MAPK1,MAPK12,MAPK6,MRAS,OPN1SW,PIK3R5,PLA2G12B,PLA2G2E,PLA2G5,PLAAT3,PLB1,PLCB1,PLCB4,PLCD4,PLCE1,PLCG2,PLCH2,PLD1,PNPLA3,PNPLA8,PRKCA,PRKCG,PRKCH,PRKD1,PTGS1,PTGS2,RAF1,RASD1,RASD2,SOS1	47
24 h	5 ug/mL	STAT3 Pathway	1.76	0.267	0.2	BMPR1A,CDKN1A,CSF2RB,CXCR2,EGFR,ERAS,FGFR1,FGFR3,FLT1,GHR,IFNAR1,IGF1,IL13RA1,IL1RL1,IL1RL2,IL2RG,IL6R,IL6ST,IL9,KDR,MAP3K12,MAPK1,MAPK12,MRAS,NGFR,PDGFB,PIM1,PTPN6,RAF1,RASD1,RASD2,SOCS2,STAT3,TGFB2,TGFBR2,VEGFA	36
24 h	5 ug/mL	Macrophage Alternative Activation Signaling Pathway	1.76	0.257	1.508	ACADM,CCL17,CIITA,CLEC10A,CREB3L1,CREB3L2,CREB3L3,CREB5,CSF1,DUSP1,EPAS1,FOS,H3-3A/H3-3B,H3C3,H4-16,H4C12,H4C13,H4C15,H4C6,IL13RA1,IL18,IL1RN,IL2RG,IL33,IRF4,IRS2,JUN,KLF4,LPL,MAPK1,MAPK12,MRC1,NFKBIA,NFKBIB,NFKBID,PIK3R5,PPARD,RELB,RXRA,STAT3,TGFB2,TGFB3,THBS1,TNF	44
24 h	5 ug/mL	cAMP-mediated signaling	1.75	0.248	-0.277	ADCY1,ADCY9,ADRA2A,ADRB1,ADRB2,AKAP11,AKAP12,Calm1 (includes others),CAMK1,CAMK1D,CAMK2D,CNGA3,Cngb1,CNR1,CREB3L1,CREB3L2,CREB3L3,CREB5,CXCR2,DUSP1,DUSP4,DUSP6,FPR2,GABBR1,GNAI1,GNAL,GNAO1,GNAS,HTR7,LPAR1,MAPK1,MC5R,NPR3,NPY1R,PDE12,PDE1A,PDE1C,PDE2A,PDE3B,PDE4B,PDE4C,PDE7A,PDE8B,PKIA,PKIG,PPP3CA,PPP3CB,PRKAR1B,PTGER4,RAF1,RGS2,RGS4,STAT3,TBXA2R,TDP2,TULP2	56
24 h	5 ug/mL	ID1 Signaling Pathway	1.75	0.253	1.286	AMHR2,ATF3,ATF6,BCL3,BMPR1A,CCN2,CCNE1,CDKN1A,CHRNB4,EGFR,EGR1,ERAS,ETS1,FGFR1,FGFR3,FN1,FOXO3,GSK3B,HIF1A,ID1,IL6R,LIFR,LYN,MAPK1,MAPK12,MDM2,MRAS,NGFR,PDGFC,PIK3R5,PROK1,PTEN,PTGER4,RAF1,RASD1,RASD2,SMAD5,STAT3,STMN3,TGFB2,TGFB3,TGFBR2,TGM2,TNF,TNFRSF11B,TNFRSF1B,VEGFA,VEGFC,VEGFD	49
24 h	5 ug/mL	Phospholipases	1.74	0.306	1.886	ABHD3,GPLD1,HMOX1,LPL,PLA1A,PLA2G12B,PLA2G2E,PLA2G5,PLAAT3,PLB1,PLCB1,PLCB4,PLCD4,PLCE1,PLCG2,PLCH2,PLD1,PNPLA3,PNPLA8	19
24 h	5 ug/mL	VEGF Signaling	1.73	0.281	0.894	ACTA1,ACTA2,ARNT,EIF1AY,EIF2B4,ERAS,FLT1,FOXO3,HIF1A,KDR,MAPK1,MRAS,PDGFC,PIK3R5,PLCG2,PRKCA,PROK1,PTPN6,RAF1,RASD1,RASD2,SFN,SOS1,VCL,VEGFA,VEGFC,VEGFD	27
24 h	5 ug/mL	Role of MAPK Signaling in the Pathogenesis of Influenza	1.72	0.291	#NUM!	ABHD3,CCL5,CXCL10,ERAS,MAP2K3,MAP2K6,MAP3K5,MAPK1,MAPK12,MRAS,PLA2G12B,PLA2G2E,PLA2G5,PLAAT3,PLB1,PNPLA3,PNPLA8,PRKCA,PTGS2,RAF1,RASD1,RASD2,TNF	23
24 h	5 ug/mL	IL-17A Signaling in Gastric Cells	1.71	0.391	0.378	CCL5,CXCL10,EGFR,FOS,IL17A,JUN,MAPK1,MAPK12,TNF	9
24 h	5 ug/mL	Crosstalk between Dendritic Cells and Natural Killer Cells	1.69	0.296	1.604	ACTA1,ACTA2,CAMK2D,CCR7,CD209,CD80,CSF2,CSF2RB,FSCN1,HLA-A,HLA-G,IL18,IL2RG,KLRD1,LTB,NECTIN2,RELB,TLN2,TLR7,TNF,TNFRSF1B	21
24 h	5 ug/mL	Ephrin Receptor Signaling	1.69	0.25	0.426	ABL1,ADAM10,CREB3L1,CREB3L2,CREB3L3,CREB5,CXCL12,EFNA4,EFNA5,EFNB1,EFNB2,EFNB3,EPHA1,EPHA2,EPHA7,EPHB4,ERAS,GNAI1,GNAL,GNAO1,GNAS,GNAT1,GNG11,GRIN1,ITGA1,ITGA6,ITGA7,ITGB5,ITGB6,ITGB7,ITGB8,MAPK1,MRAS,NGEF,PDGFB,PDGFC,PROK1,PTPN13,RAF1,RASD1,RASD2,SH2D3C,SORBS1,SOS1,STAT3,VEGFA,VEGFC,VEGFD,WAS,WIPF1	50
24 h	5 ug/mL	RHOGDI Signaling	1.68	0.248	-1.567	ACTA1,ACTA2,ARHGAP12,ARHGAP8/PRR5-ARHGAP8,ARHGDIG,ARHGEF10,ARHGEF18,ARHGEF9,CD44,CDH10,CDH11,CDH16,CDH2,CDH23,CDH24,CDH26,CDH3,CDH5,ESR1,ESR2,EZR,GNAI1,GNAL,GNAO1,GNAS,GNAT1,GNG11,GRIP1,ITGA1,ITGA6,ITGA7,ITGB5,ITGB6,ITGB7,ITGB8,MRAS,MYH10,MYH3,MYH6,MYH7,MYL9,MYO18A,MYO18B,PIP4K2C,PIP5K1A,PIP5KL1,PRKCA,RHOB,RHOF,RHOH,RND1,WASF1,WASF2	53
24 h	5 ug/mL	fMLP Signaling in Neutrophils	1.67	0.266	-1.961	Calm1 (includes others),ERAS,FPR2,GNAI1,GNAL,GNAO1,GNAS,GNAT1,GNG11,ITPR1,MAPK1,MRAS,NCF2,NFAT5,NFATC1,NFATC3,NFKBIA,NFKBIB,NFKBID,OPN1SW,PIK3R5,PLCB1,PLCB4,PPP3CA,PPP3CB,PRKCA,PRKCG,PRKCH,PRKD1,RAF1,RASD1,RASD2,RELB,WAS	34
24 h	5 ug/mL	PI3K/AKT Signaling	1.67	0.25	2.449	CDKN1A,CSF2RB,CXCR2,EIF4E,EPM2A,ERAS,FOXO3,GDF15,GHR,GSK3B,HSP90AA1,HSP90B1,IFNAR1,IL13RA1,IL1RL1,IL1RL2,IL2RG,IL6R,IL6ST,INPP5B,INPP5F,ITGA1,ITGA6,ITGA7,ITGB5,ITGB6,ITGB7,ITGB8,MAP3K5,MAP3K8,MAPK1,MDM2,MRAS,NFKBIA,NFKBIB,NFKBID,OCRL,PPP2R2B,PPP2R5E,PTEN,PTGS2,RAF1,RASD1,RASD2,RELB,RHEB,SFN,SOS1,SYNJ2	49	Activated
24 h	5 ug/mL	Thrombopoietin Signaling	1.67	0.302	0	ERAS,FOS,IRS2,JUN,MAPK1,MRAS,PIK3R5,PLCG2,PRKCA,PRKCG,PRKCH,PRKD1,RAF1,RASD1,RASD2,SOS1,STAT3,STAT5A,STAT5B	19
24 h	5 ug/mL	Ovarian Cancer Signaling	1.67	0.258	-0.277	ABL1,CD44,E2F2,E2F5,EGFR,ERAS,FGF9,FZD1,FZD2,FZD4,FZD5,FZD6,FZD7,GJA1,GSK3B,HDAC10,HDAC2,HDAC9,MAPK1,MRAS,PDGFC,PIK3R5,PRKAG2,PRKAR1B,PROK1,PTEN,PTGS1,PTGS2,RAF1,RASD1,RASD2,SMO,TCF3,TCF4,VEGFA,VEGFC,VEGFD,WNT11,WNT5A,WNT5B	40
24 h	5 ug/mL	Neuroinflammation Signaling Pathway	1.65	0.239	2.101	B2M,CALB1,CCL5,CD80,CFLAR,CNTF,CREB3L1,CREB3L2,CREB3L3,CREB5,CX3CL1,CXCL10,CXCL12,FOS,FZD1,GABBR1,GABRR1,GDNF,GLS,GLUL,GRIN1,GSK3B,HLA-A,HLA-G,HMOX1,IDE,IFNA4,IL18,IL6R,IRAK4,IRF7,JUN,KLK3,MAPK1,MAPK12,MAPK6,MMP3,Naip1 (includes others),NCF2,NFAT5,NFATC1,NFATC3,NGF,P2RX7,PIK3R5,PLA2G12B,PLA2G2E,PLA2G5,PLCG2,PPP3CA,PPP3CB,PRKCG,PSEN2,PTGS2,RELB,SLC1A2,SLC1A3,TGFB2,TGFB3,TGFBR2,TICAM1,Tlr13,TLR5,TL…	68	Activated
24 h	5 ug/mL	GP6 Signaling Pathway	1.65	0.266	-1.567	ADAM10,Calm1 (includes others),CERT1,COL12A1,COL16A1,COL18A1,COL1A1,COL1A2,COL28A1,COL2A1,COL3A1,COL4A5,COL4A6,COL5A2,COL6A1,COL6A2,COL7A1,COL8A1,GSK3B,ITPR1,LAMA1,LAMA4,LAMC1,LAMC2,LAMC3,LYN,PIK3R5,PLCG2,PRKCA,PRKCG,PRKCH,PRKD1,RASGRP2	33
24 h	5 ug/mL	Role of Pattern Recognition Receptors in Recognition of Bacteria and Viruses	1.64	0.261	-0.229	CCL5,CNTF,CSF2,IFIH1,IFNA4,IL11,IL17A,IL17F,IL18,Il3,IL33,IRF7,LTB,MAPK1,MAPK12,NOD1,OAS1,Oas1b,Oas1c (includes others),Oas1f,PIK3R5,PLCG2,PRKCA,PRKCG,PRKCH,PRKD1,PTX3,RELB,TGFB2,TGFB3,TICAM1,TLR5,TLR6,TLR7,TNF,Tnfsf9,TRAF6	37
24 h	5 ug/mL	Circadian Rhythm Signaling	1.63	0.24	#NUM!	ADCY1,ADCY9,ADRB1,BTRC,CACNA1C,CACNA2D1,CAMK2D,CATSPER4,CIRBP,CREB3L1,CREB3L2,CREB3L3,CREB5,CSNK1E,DBP,EIF4E,ERAS,GAST,GNAI1,GNAS,GNG11,GRIA3,GRIN1,GRP,GSK3B,H3-3A/H3-3B,H3C3,HIF1A,ITPR1,KLK3,LYN,MAP2K3,MAP2K5,MAP2K6,MAPK1,MDM2,MKNK2,MRAS,MTNR1A,NGF,NGFR,NPR3,NR1D1,PER1,PER3,PLCB1,PLCB4,PLCD4,PLCE1,PLCG2,PLCH2,PRKAG2,PRKAR1B,PRKCA,PRKCG,PRKCH,PRKD1,PRKG2,RAF1,RASD1,RASD2,RORA,SIRT1	63
24 h	5 ug/mL	UVC-Induced MAPK Signaling	1.63	0.314	-1.387	EGFR,ERAS,FOS,JUN,MAPK1,MAPK12,MRAS,PRKCA,PRKCG,PRKCH,PRKD1,RAF1,RASD1,RASD2,SMPD2,SMPD3	16
24 h	5 ug/mL	Fatty Acid β-oxidation I	1.63	0.343	-0.577	ACAA1,Acaa1b,ACADM,ACSBG1,ACSL4,ACSL6,AUH,ECHS1,ECI1,ECI2,SLC27A1,SLC27A5	12
24 h	5 ug/mL	Trans, trans-farnesyl Diphosphate Biosynthesis	1.63	0.75	#NUM!	FDPS,GGPS1,Idi2	3
24 h	5 ug/mL	Retinoate Biosynthesis I	1.63	0.333	2.111	Akr1c12/Akr1c13,Akr1c14,AKR1C3,ALDH1A1,ALDH1A3,DHRS3,DHRS9,RBP7,RDH10,RDH11,RDH13,RDH16,RDH5	13	Activated
24 h	5 ug/mL	B Cell Activating Factor Signaling	1.63	0.326	0.333	FOS,JUN,MAPK1,MAPK12,NFAT5,NFATC1,NFATC3,NFKBIA,NFKBIB,NFKBID,RELB,TNFRSF13B,TRAF1,TRAF6	14
24 h	5 ug/mL	p53 Signaling	1.6	0.277	0.943	APAF1,CDKN1A,GADD45A,GADD45B,GADD45G,GML,GSK3B,HDAC9,HIF1A,JUN,MDM2,MED1,PIAS1,PIK3R5,PLAGL1,PPP1R13B,PRKDC,PTEN,SERPINB5,SERPINE2,SFN,SIRT1,THBS1,TP53INP1,TP63,WT1	26
24 h	5 ug/mL	TGF-β Signaling	1.6	0.277	-2.132	AMHR2,BMPR1A,ERAS,FOS,INHBA,IRF7,JUN,MAP2K3,MAP2K6,MAPK1,MAPK12,MRAS,PITX2,PMEPA1,RAF1,RASD1,RASD2,SERPINE1,SMAD5,SMAD6,SMAD7,SOS1,TGFB2,TGFB3,TGFBR2,TRAF6	26	Inactivated
24 h	5 ug/mL	Oxytocin Signaling Pathway	1.58	0.238	0.882	CACNA1C,CACNA2D1,Calm1 (includes others),CAMKK2,CCL5,CREB3L1,CREB3L2,CREB3L3,CREB5,EGFR,ERAS,FOS,GAST,GJA1,GNAI1,GNAL,GNAO1,GNG11,GSK3B,HSPB1,HSPB3,ITPR1,KCNT2,LPL,MAP2K5,MAPK1,MAPK12,MAPK6,MRAS,MYH10,MYH3,MYH6,MYH7,MYL9,MYLK,MYO18A,MYO18B,NFATC1,NPPA,NPR3,OXT,PIK3R5,PLA2G12B,PLA2G2E,PLA2G5,PLCB1,PLCB4,PPARA,PPARD,Ppp1r12b,PPP3CA,PPP3CB,PRKAG2,PRKAR1B,PRKCA,PRKCG,PRKCH,PRKD1,PRKG2,PTGS2,RAF1,RASD…	65
24 h	5 ug/mL	PCP (Planar Cell Polarity) Pathway	1.58	0.3	-1.886	CTHRC1,EFNB1,FZD1,FZD2,FZD4,FZD5,FZD6,FZD7,JUN,JUNB,JUND,MAPK12,PFN2,RSPO3,SMO,WNT11,WNT5A,WNT5B	18
24 h	5 ug/mL	Acute Myeloid Leukemia Signaling	1.58	0.278	-2	CSF2RB,ERAS,FLT3LG,IDH1,IDH2,IDH3G,KITLG,MAP2K3,MAP2K5,MAP2K6,MAPK1,MRAS,PIK3R5,PIM1,RAF1,RASD1,RASD2,RELB,RUNX1,SOS1,STAT3,STAT5A,STAT5B,TCF3,TCF4	25	Inactivated
24 h	5 ug/mL	Role of Lipids/Lipid Rafts in the Pathogenesis of Influenza	1.58	0.5	#NUM!	FDPS,Gm13288 (includes others),IFNA4,IFNAR1,RSAD2	5
24 h	5 ug/mL	GADD45 Signaling	1.57	0.304	-1.698	CCNE1,CDKN1A,FOXO3,GADD45A,GADD45B,GADD45G,MAP2K3,MAP2K6,MAP3K4,MAPK1,MAPK12,RELB,TGFB2,TGFB3,TGFBR2,TNF,WT1	17
24 h	5 ug/mL	IL-17 Signaling	1.56	0.255	2.402	CCL17,CNTF,CSF2,ERAS,FOS,GSK3B,HSP90AA1,HSP90B1,IL11,IL17A,IL17F,IL18,Il3,IL33,JUN,LTB,MAP2K3,MAP2K6,MAPK1,MAPK12,MMP13,MMP3,MRAS,PDGFC,PIK3R5,PROK1,PTGS2,RASD1,RASD2,RGS16,TGFB2,TGFB3,TNF,TNFRSF11B,Tnfsf9,TRAF6,VEGFA,VEGFC,VEGFD	39	Activated
24 h	5 ug/mL	Airway Inflammation in Asthma	1.56	0.357	#NUM!	CSF2,EPX,IL17A,IL17F,IL33,IL9,PRG2,TGFB2,TGFB3,TSLP	10
24 h	5 ug/mL	IL-12 Signaling and Production in Macrophages	1.55	0.265	#NUM!	APOB,APOE,APOM,CLU,FOS,IFNA4,IL18,IL23R,IRF1,IRF8,JUN,LYZ,MAP3K8,MAPK1,MAPK12,MST1,MST1R,NFKBIA,NFKBIB,PIK3R5,PRKCA,PRKCG,PRKCH,PRKD1,RELB,RXRA,S100A8,TGFB2,TGFB3,TNF,TRAF6	31
24 h	5 ug/mL	IL-15 Production	1.55	0.265	0.365	ABL1,ABL2,CLK4,DDR1,DYRK1A,DYRK3,EGFR,EPHA1,EPHA2,EPHB4,ERBB2,FER,FES,FGFR1,FGFR3,FLT1,FLT3LG,IRF1,KDR,LYN,MAP2K3,MAP2K5,MAP2K6,MERTK,MET,MST1R,RELB,RET,TEC,TNK1,TXK	31
24 h	5 ug/mL	Glioblastoma Multiforme Signaling	1.54	0.251	-1.219	APC2,CCNE1,CDKN1A,E2F2,E2F5,EGFR,ERAS,FZD1,FZD2,FZD4,FZD5,FZD6,FZD7,GSK3B,IGF1,ITPR1,MAPK1,MDM2,MRAS,PDGFB,PDGFC,PIK3R5,PLCB1,PLCB4,PLCD4,PLCE1,PLCG2,PLCH2,PTEN,RAF1,RASD1,RASD2,RHOB,RHOF,RHOH,RND1,SMO,SOS1,TCF3,WNT11,WNT5A,WNT5B	42
24 h	5 ug/mL	TNFR2 Signaling	1.54	0.344	1.414	FOS,JUN,Naip1 (includes others),NFKBIA,NFKBIB,NFKBID,RELB,TNF,TNFAIP3,TNFRSF1B,TRAF1	11
24 h	5 ug/mL	Differential Regulation of Cytokine Production in Intestinal Epithelial Cells by IL-17A and IL-17F	1.54	0.412	2.646	CCL4,CCL5,CSF2,IL17A,IL17F,IL9,TNF	7	Activated
24 h	5 ug/mL	1D-myo-inositol Hexakisphosphate Biosynthesis II (Mammalian)	1.54	0.412	-0.378	INPP5B,INPP5F,IPMK,IPPK,ITPKA,OCRL,SYNJ2	7
24 h	5 ug/mL	D-myo-inositol (1,3,4)-trisphosphate Biosynthesis	1.54	0.412	-1.134	INPP5B,INPP5F,IPMK,ITPKA,OCRL,PTEN,SYNJ2	7
24 h	5 ug/mL	Role of NFAT in Cardiac Hypertrophy	1.54	0.243	-1.982	ADCY1,ADCY9,CACNA1C,CACNA2D1,Calm1 (includes others),CAMK1,CAMK1D,CAMK2D,CATSPER4,CSNK1A1,CTF1,ERAS,GNAI1,GNAS,GNG11,GSK3B,HDAC10,HDAC2,HDAC9,IGF1,IL11,IL6R,IL6ST,ITPR1,MAP2K3,MAP2K6,MAPK1,MAPK12,MRAS,OPN1SW,PIK3R5,PLCB1,PLCB4,PLCD4,PLCE1,PLCG2,PLCH2,PPP3CA,PPP3CB,PRKAG2,PRKAR1B,PRKCA,PRKCG,PRKCH,PRKD1,RAF1,RASD1,RASD2,RCAN1,SOS1,TGFB2,TGFB3,TGFBR2	53
24 h	5 ug/mL	Virus Entry via Endocytic Pathways	1.53	0.265	#NUM!	ABL1,ACTA1,ACTA2,AP2A2,Ap2b1,AP4M1,AP4S1,AP5Z1,B2M,CD55,CXADR,ERAS,FLNB,FLNC,HLA-A,HLA-G,ITGB5,ITGB6,ITGB7,ITGB8,MRAS,PIK3R5,PLCG2,PRKCA,PRKCG,PRKCH,PRKD1,RASD1,RASD2,TFRC	30
24 h	5 ug/mL	Nitric Oxide Signaling in the Cardiovascular System	1.53	0.265	-0.378	ADRB1,ARG2,ATP2A1,ATP2A2,CACNA1C,CACNA2D1,Calm1 (includes others),FLT1,HSP90AA1,HSP90B1,ITPR1,KDR,MAPK1,PDE1A,PDE1C,PDE2A,PDE3B,PDGFC,PIK3R5,PRKAG2,PRKAR1B,PRKCA,PRKCG,PRKCH,PRKD1,PRKG2,PROK1,VEGFA,VEGFC,VEGFD	30
24 h	5 ug/mL	ERBB Signaling	1.52	0.275	0.218	AREG,EGFR,ERAS,ERBB2,EREG,FOS,GSK3B,HBEGF,JUN,MAP2K3,MAP2K6,MAPK1,MAPK12,MRAS,NRG2,PIK3R5,PLCG2,PRKCA,PRKCG,PRKCH,PRKD1,RAF1,RASD1,RASD2,SOS1	25
24 h	5 ug/mL	Synaptogenesis Signaling Pathway	1.51	0.234	-0.126	ADCY1,ADCY9,AP2A2,Ap2b1,APOE,CACNA2D1,Calm1 (includes others),CAMK2D,CDH10,CDH11,CDH16,CDH2,CDH23,CDH24,CDH26,CDH3,CDH5,CHN1,CPLX1,CPLX2,CREB3L1,CREB3L2,CREB3L3,CREB5,CTNND1,DNAJC5,EFNA4,EFNA5,EFNB1,EFNB2,EFNB3,EPHA1,EPHA2,EPHA7,EPHB4,ERAS,FARP1,GRIA3,GRIN1,GSK3B,HSPA8,ITPR1,LRP1,LRP8,LYN,MAPK1,MRAS,NECTIN1,NRXN2,PAFAH1B1,PIK3R5,PLCG2,PRKAG2,PRKAR1B,RAF1,RASD1,RASD2,RASGRP2,SOS1,STXBP4,STXBP6,SYT…	71
24 h	5 ug/mL	NAD Signaling Pathway	1.49	0.255	1.715	ACADM,CD38,ETFA,GJA1,GSK3B,H1-0,H1-2,H1-3,H1f4,H2BC1,H2BC10,H2BC15,H2BC17,HIF1A,HMGCS2,IDH2,IGF1,NMRK1,NT5E,OXT,PARP3,PDGFB,PIK3R5,POLR2G,POLR2L,PRKAG2,SIRT1,SIRT5,SLC12A8,SLC22A13,SLC29A4,SLC7A5,TGFB2,TIPARP,TRPM2,VEGFA	36
24 h	5 ug/mL	Cellular Effects of Sildenafil (Viagra)	1.49	0.255	#NUM!	ACTA1,ACTA2,ADCY1,ADCY9,CACNA1C,CACNA2D1,Calm1 (includes others),GNAS,ITPR1,KCNN4,MYH10,MYH3,MYH6,MYH7,MYL9,MYLK,MYO18A,MYO18B,NPPA,PDE1A,PDE1C,PDE2A,PDE3B,PDE4B,PDE4C,PLCB1,PLCB4,PLCD4,PLCE1,PLCG2,PLCH2,Ppp1r12b,PRKAG2,PRKAR1B,PRKG2,SLC4A11	36
24 h	5 ug/mL	IL-8 Signaling	1.48	0.244	1.121	CSTB,CXCR2,EGFR,ERAS,FLT1,FOS,GNAI1,GNAL,GNAO1,GNAS,GNAT1,GNG11,GPLD1,HBEGF,HMOX1,IL9,IRAK4,JUN,KDR,MAPK1,MAPK12,MRAS,MYL9,NCF2,NFKBIA,NFKBIB,OPN1SW,PDGFC,PIK3R5,PLD1,PRKCA,PRKCG,PRKCH,PRKD1,PROK1,PTGS2,RAF1,RASD1,RASD2,RHOB,RHOF,RHOH,RND1,TRAF6,VASP,VCAM1,VEGFA,VEGFC,VEGFD	49
24 h	5 ug/mL	GM-CSF Signaling	1.48	0.286	0.535	BCL2A1,CAMK2D,CSF2,CSF2RB,ERAS,ETS1,LYN,MAPK1,MRAS,PIK3R5,PIM1,PPP3CA,PPP3CB,RAF1,RASD1,RASD2,RUNX1,SOS1,STAT3,STAT5B	20
24 h	5 ug/mL	Sirtuin Signaling Pathway	1.48	0.236	1.511	ACSS2,ADAM10,ARG2,ATG10,ATG101,ATG16L1,ATG2A,ATG2B,ATG9A,ATG9B,ATP5F1A,ATP5F1C,ATP5MC1,BCL2L11,BPGM,CPT1A,DUSP6,EPAS1,FOXO3,GABARAPL2,GABPA,GADD45A,GADD45B,GADD45G,GLS,GSK3B,H1-0,H1-2,H1-3,H1f4,H3-3A/H3-3B,H3C3,HIF1A,HMGCS2,IDH2,JUN,MAP1LC3B,MAPK1,MAPK12,MAPK6,MYCN,NDRG1,NDUFS8,PCK1,PCK2,PDHA1,PFKFB3,PPARA,PPIF,PRKDC,RELB,SDHA,SIRT1,SIRT5,SLC25A4,SOD1,STAT3,TNF,TOMM34,TP53BP1,TUBA1C,XRCC5,ZBTB14	63
24 h	5 ug/mL	Pyroptosis Signaling Pathway	1.46	0.278	0	CASP4,FOXO3,GBP4,GBP5,IL18,KCNQ1OT1,MAPK1,MAPK12,NGFR,P2RX7,PANX1,PRKAG2,PRKAR1B,PTGER4,Tlr13,TLR5,TLR6,TLR7,TNF,TNFRSF11B,TNFRSF1B,TXNIP	22
24 h	5 ug/mL	Gαq Signaling	1.44	0.248	-1.257	ARHGEF25,Calm1 (includes others),EPM2A,GNAI1,GNAL,GNAO1,GNAS,GNAT1,GNG11,GPLD1,GSK3B,HMOX1,HTR2B,ITPR1,MAPK1,MRAS,NFATC1,NFATC3,NFKBIA,NFKBIB,NFKBID,PIK3R5,PLCB1,PLCB4,PLCG2,PLD1,PPP3CA,PPP3CB,PRKCA,PRKCG,PRKCH,PRKD1,RAF1,RELB,RGS16,RGS2,RGS4,RHOB,RHOF,RHOH,RND1	41
24 h	5 ug/mL	eNOS Signaling	1.43	0.252	-0.898	ADCY1,ADCY9,AQP3,Calm1 (includes others),CHRNB4,CNGA3,Cngb1,ESR1,ESR2,FLT1,GNAS,HSP90AA1,HSP90B1,HSPA14,HSPA1A/HSPA1B,Hspa1b,HSPA2,HSPA4,HSPA5,HSPA8,ITPR1,KDR,LPAR1,LPAR4,PDGFC,PIK3R5,PLCG2,PRKAG2,PRKAR1B,PRKCA,PRKCG,PRKCH,PRKD1,PROK1,VEGFA,VEGFC,VEGFD	37
24 h	5 ug/mL	Synaptic Long Term Potentiation	1.41	0.256	-1.347	ADCY1,CACNA1C,Calm1 (includes others),CAMK2D,CREB3L1,CREB3L2,CREB3L3,CREB5,ERAS,GRIA3,GRIN1,ITPR1,MAPK1,MRAS,PLCB1,PLCB4,PLCD4,PLCE1,PLCG2,PLCH2,PPP1R14C,PPP1R3C,PPP3CA,PPP3CB,PRKAG2,PRKAR1B,PRKCA,PRKCG,PRKCH,PRKD1,RAF1,RASD1,RASD2	33
24 h	5 ug/mL	HGF Signaling	1.41	0.256	-0.655	CDKN1A,DOCK1,ERAS,ETS1,FOS,ITGA1,ITGA6,ITGA7,ITGB5,ITGB6,ITGB7,ITGB8,JUN,MAP3K12,MAP3K4,MAP3K5,MAP3K8,MAPK1,MAPK12,MET,MRAS,PIK3R5,PLCG2,PRKCA,PRKCG,PRKCH,PRKD1,PTGS2,RAF1,RASD1,RASD2,SOS1,STAT3	33
24 h	5 ug/mL	Corticotropin Releasing Hormone Signaling	1.39	0.25	0.378	ADCY1,ADCY9,CACNA1C,CACNA2D1,Calm1 (includes others),CATSPER4,CNR1,CREB3L1,CREB3L2,CREB3L3,CREB5,CRHR2,FOS,GAST,GNAI1,GNAO1,GNAS,ITPR1,JUN,JUND,MAPK1,MAPK12,NPR3,NR4A1,OPN1SW,PLCG2,POMC,PRKAG2,PRKAR1B,PRKCA,PRKCG,PRKCH,PRKD1,PTGS2,RAF1,SMO,VEGFA	37
24 h	5 ug/mL	iNOS Signaling	1.38	0.304	0.333	Calm1 (includes others),FOS,HMGA1,IRAK4,IRF1,JUN,LBP,MAPK1,MAPK12,NFKBIA,NFKBIB,NFKBID,RELB,TRAF6	14
24 h	5 ug/mL	The Visual Cycle	1.37	0.364	2.121	AKR1C3,DHRS3,DHRS9,RBP7,RDH10,RDH11,RDH13,RDH5	8	Activated
24 h	5 ug/mL	IL-4 Signaling	1.37	0.241	-1.605	ARHGAP8/PRR5-ARHGAP8,BATF,CD3D,CERT1,COL12A1,COL16A1,COL18A1,COL1A1,COL1A2,COL28A1,COL2A1,COL3A1,COL4A5,COL4A6,COL5A2,COL6A1,COL6A2,COL7A1,COL8A1,CREB3L1,CREB3L2,CREB3L3,CREB5,ERAS,GNAI1,IL13RA1,IL2RG,IRF4,IRS2,MAOA,MAPK1,MAPK12,MAPKAP1,MRAS,OPN1SW,PIK3R5,PRR5,PRR5L,PTPN6,RASD1,RASD2,SOS1,STAT3,TGFB2,TGFB3,TGM2,TIMP3	47
24 h	5 ug/mL	CDK5 Signaling	1.36	0.259	-0.626	ABL1,ADCY1,ADCY9,CABLES1,CDK5R1,EGR1,ERAS,FOSB,GNAL,GNAS,ITGA6,LAMA1,LAMC1,LAMC2,MAPK1,MAPK12,MAPK6,MRAS,NGF,NGFR,PPP1R14C,PPP1R3C,PPP2R2B,PPP2R5E,PRKAG2,PRKAR1B,RAF1,RASD1,RASD2	29
24 h	5 ug/mL	Role of Tissue Factor in Cancer	1.36	0.259	#NUM!	CCN1,CCN2,CSF1,CSF2,EGFR,EGR1,EIF4E,ERAS,F3,HBEGF,ITGA6,LYN,MAPK1,MAPK12,MMP13,MRAS,PDIA6,PIK3R5,PLAUR,PLCB1,PRKCA,PTEN,RASD1,RASD2,RPS6KA3,STAT5A,STAT5B,VEGFA,VEGFC	29
24 h	5 ug/mL	D-myo-inositol (1,4,5)-Trisphosphate Biosynthesis	1.36	0.346	1	PIP4K2C,PIP5K1A,PIP5KL1,PLCB1,PLCB4,PLCD4,PLCE1,PLCG2,PLCH2	9
24 h	5 ug/mL	PTEN Signaling	1.35	0.248	-0.784	BCL2L11,BMPR1A,CDKN1A,EGFR,ERAS,FGFR1,FGFR3,FLT1,FOXO3,FOXO6,GHR,GSK3B,INPP5B,INPP5F,ITGA1,ITGA6,ITGA7,ITGB5,ITGB6,ITGB7,ITGB8,KDR,MAGI2,MAGI3,MAPK1,MRAS,NGFR,OCRL,PIK3R5,PTEN,RAF1,RASD1,RASD2,RELB,SOS1,SYNJ2,TGFBR2	37
24 h	5 ug/mL	Sphingomyelin Metabolism	1.33	0.5	-1	SGMS1,SGMS2,SMPD2,SMPD3	4
24 h	5 ug/mL	Neurotrophin/TRK Signaling	1.33	0.273	0.5	CREB3L1,CREB3L2,CREB3L3,CREB5,ERAS,FOS,JUN,KLK3,MAP2K3,MAP2K5,MAP2K6,MAP3K5,MAPK1,MRAS,NGF,NGFR,PIK3R5,RAF1,RASD1,RASD2,SOS1	21
24 h	5 ug/mL	ERB2-ERBB3 Signaling	1.32	0.281	-0.535	ERAS,ERBB2,ETV4,GSK3B,JUN,MAPK1,MRAS,Nrg1,NRG2,PIK3R5,PTEN,RAF1,RASD1,RASD2,SOS1,STAT3,STAT5A,STAT5B	18
24 h	5 ug/mL	Macrophage Classical Activation Signaling Pathway	1.31	0.247	1.183	AEBP2,CCL5,CD80,CIITA,CNTF,CSF2,CXCL10,GBP4,HIF1A,IFNA4,IFNAR1,IL11,IL13RA1,IL17A,IL17F,IL18,Il3,IL33,IRAK4,IRF1,IRF8,LBP,LTB,MERTK,NCF2,NFKBIA,NFKBIB,NFKBID,PDHA1,SDHA,STAT3,TGFB2,TGFB3,TICAM1,TNF,Tnfsf9,TRAF6	37
24 h	5 ug/mL	Production of Nitric Oxide and Reactive Oxygen Species in Macrophages	1.31	0.242	2.402	APOB,APOE,APOM,ARG2,CLU,FOS,IRF1,IRF8,JUN,LYZ,MAP3K12,MAP3K4,MAP3K5,MAP3K8,MAPK1,MAPK12,NCF2,NFKBIA,NFKBIB,NFKBID,NGFR,PIK3R5,PLCG2,PPARA,PPP1R14C,PPP1R3C,PPP2R2B,PPP2R5E,PRKCA,PRKCG,PRKCH,PRKD1,PTPN6,RELB,RHOB,RHOF,RHOH,RND1,S100A8,SIRPA,TNF,TNFRSF11B,TNFRSF1B	43	Activated
48 h	5 ug/mL	Kinetochore Metaphase Signaling Pathway	12.2	0.505	4.422	AURKB,BIRC5,BUB1,BUB1B,CCNB1,CDC20,CDC26,CDCA8,CDK1,CENPA,CENPE,CENPH,CENPK,CENPL,CENPN,CENPO,CENPP,CENPQ,CENPT,CENPU,CENPW,DSN1,ESPL1,H2AC18/H2AC19,H2AC20,H2AX,H2AZ1,INCENP,KIF2C,KNL1,KNTC1,MAD1L1,MAD2L1,MASTL,MIS12,MXD3,NDC80,NEK2,NSL1,NUF2,PLK1,PMF1/PMF1-BGLAP,PPP1R11,PPP1R14C,PPP1R3D,PTTG1,SKA1,SKA3,SPC24,SPC25,SPDL1,TTK,ZW10,ZWILCH,ZWINT	55	Activated
48 h	5 ug/mL	Pulmonary Fibrosis Idiopathic Signaling Pathway	9.06	0.342	-3.77	ACVR1B,ACVR2B,ADAM10,ADAMTS1,AEBP2,AREG,AXL,BCL2,BIRC5,BRAF,CCN2,CCND1,CDH2,CERT1,COL11A1,COL12A1,COL16A1,COL18A1,COL1A1,COL1A2,COL27A1,COL28A1,COL3A1,COL4A5,COL4A6,COL5A1,COL5A2,COL5A3,COL6A1,COL6A2,COL6A3,COL7A1,COL8A1,COL8A2,CXCL12,EDN1,EGFR,EGR1,EIF4EBP1,EPHB4,EZH2,FGF18,FGFR2,FGFRL1,FN1,FOS,FOXO1,FOXO6,FZD1,FZD2,FZD4,FZD6,FZD7,FZD8,IL11,IL11RA,IL13RA1,IL6,IL6ST,JAG1,JUN,LATS2,MAP2K6,MAPK11,M…	108	Inactivated
48 h	5 ug/mL	Hepatic Fibrosis / Hepatic Stellate Cell Activation	8.71	0.385	#NUM!	BAMBI,BCL2,CCL5,CCN2,CCR7,CD14,CERT1,COL11A1,COL12A1,COL16A1,COL18A1,COL1A1,COL1A2,COL27A1,COL28A1,COL3A1,COL4A5,COL4A6,COL5A1,COL5A2,COL5A3,COL6A1,COL6A2,COL6A3,COL7A1,COL8A1,COL8A2,EDN1,EGFR,FAS,FGF1,FGFR2,FLT1,FN1,ICAM1,IGF1,IL18RAP,IL1R1,IL1RAP,IL1RL1,IL1RL2,IL4R,IL6,KDR,LBP,MET,MYH10,MYH3,MYL6,MYL7,MYL9,MYO18A,MYO18B,MYO1A,PDGFA,PDGFC,PDGFD,PDGFRA,RELB,SERPINE1,STAT1,TGFB2,TGFB3,TGFBR2,TIMP1…	72
48 h	5 ug/mL	Aryl Hydrocarbon Receptor Signaling	8.3	0.407	2.263	AHR,ALDH1A1,ALDH1L2,ALDH5A1,ALDH6A1,ARNT,CCNA2,CCND1,CCND2,CCNE1,CDKN1A,CDKN1B,CHEK1,CYP1B1,CYP3A5,CYP3A7,DHFR,ESR1,FAS,FOS,GSTA3,GSTA5,GSTK1,GSTM1,GSTM3,Gstm3,GSTM4,GSTM5,Gstm6,GSTO1,GSTO2,GSTT2/GSTT2B,HSP90AA1,HSPB1,HSPB2,IL6,JUN,MCM7,MDM2,MGST1,MGST2,MGST3,MYC,NFIA,NFIB,NFIX,NQO1,NRIP1,POLA1,RARA,RBL1,RELB,RXRA,TFDP1,TGFB2,TGFB3,TGM2,TNF,TP53	59	Activated
48 h	5 ug/mL	Wound Healing Signaling Pathway	7.24	0.346	-2.111	ACVR1B,ACVR2B,CCL5,CERT1,CNTF,COL11A1,COL12A1,COL16A1,COL18A1,COL1A1,COL1A2,COL27A1,COL28A1,COL3A1,COL4A5,COL4A6,COL5A1,COL5A2,COL5A3,COL6A1,COL6A2,COL6A3,COL7A1,COL8A1,COL8A2,CSF2,EGFR,FGF7,FGFR2,FN1,FOS,HBEGF,IL11,IL17D,IL17F,IL18,IL18RAP,IL1R1,IL1RAP,IL1RL1,IL1RL2,IL1RN,IL2,Il3,IL33,IL6,ITGA6,ITGB4,JUN,KRT16,KRT17,LAMA5,LAMC2,MAP2K6,Mcpt8,MMP10,MMP8,MRAS,MST1,MST1R,NFKBIB,PDGFA,PDGFC,PDGFD,RAP…	81	Inactivated
48 h	5 ug/mL	Cell Cycle Control of Chromosomal Replication	7.09	0.528	4.536	CDC45,CDC6,CDK1,CDK15,CDT1,DBF4,LIG1,MCM2,MCM3,MCM4,MCM5,MCM6,MCM7,MCM8,ORC1,ORC2,ORC6,PCNA,POLA1,POLA2,POLD1,POLE,PRIM1,PRIM2,RPA1,RPA2,TOP2A,TOP2B	28	Activated
48 h	5 ug/mL	Glutathione-mediated Detoxification	6.84	0.625	-1.886	GGH,GSTA3,GSTA5,GSTK1,GSTM1,GSTM3,Gstm3,GSTM4,GSTM5,Gstm6,GSTO1,GSTO2,Gstt1,GSTT2/GSTT2B,Gstt3,MGST1,MGST2,MGST3,NAT8,PTGES	20
48 h	5 ug/mL	Ribonucleotide Reductase Signaling Pathway	6.76	0.377	1.838	ARID2,ATF4,BCL2,BIRC5,BRAF,BTRC,CCND1,CCNF,CDH3,CDK1,CDKN1A,CHEK1,CREB3L1,CREB3L2,CREB3L3,CREB3L4,CREB5,DPF1,E2F2,E2F6,E2F7,E2F8,EGFR,EIF4EBP1,ESR1,FOS,FOXM1,H3-3A/H3-3B,H3C14,H3C3,HIF1A,IL6,JUN,MAPK11,MET,MYBL2,MYC,PARP10,PARP12,PARP14,PARP8,PARP9,PBRM1,PIK3R2,PIK3R5,RRM2,SMARCC2,SMARCD2,SMARCD3,SNAI1,SNAI2,STAT3,TBRG4,THBS1,TIPARP,TP53,VEGFA,WEE1	58
48 h	5 ug/mL	Cell Cycle: G2/M DNA Damage Checkpoint Regulation	6.45	0.52	-0.2	AURKA,BORA,BRCA1,BTRC,CCNB1,CCNB2,CDC25B,CDC25C,CDK1,CDKN1A,CHEK1,CKS1B,CKS2,GADD45A,HIPK2,MDM2,MDM4,PKMYT1,PLK1,RPRM,SFN,TOP2A,TOP2B,TP53,TRIP12,WEE1	26
48 h	5 ug/mL	Tumor Microenvironment Pathway	6.29	0.358	-0.516	BCL2,BRAF,CCND1,CD274,CD44,CFLAR,COL1A1,COL1A2,COL3A1,CSF2,CXCL12,FAS,FGF1,FGF18,FGF19,FGF7,FN1,FOS,FOXO1,FOXO6,HIF1A,HLA-A,HLA-G,ICAM1,IGF1,IL6,JUN,MMP10,MMP11,MMP14,MMP16,MMP19,MMP23B,MMP3,MMP8,MRAS,MYC,PDGFA,PDGFC,PDGFD,PIK3R2,PIK3R5,PLAU,PTGS2,RAP2A,RASD1,RELB,RRAS2,SLC16A1,SLC1A4,SLC2A1,SPP1,STAT3,TGFB2,TGFB3,TIAM1,TNC,TNF,TSLP,VEGFA,VEGFC,VEGFD	62
48 h	5 ug/mL	Pulmonary Healing Signaling Pathway	6.16	0.347	-1.588	BMP4,BMPR1A,BRAF,CCNB1,CCND1,CDC25C,CELA1,CSF2,CXCL12,EGFR,ETV5,FGF7,FGFR2,FOXM1,FYN,FZD1,FZD2,FZD4,FZD6,FZD7,FZD8,HBEGF,HIF1A,IDH2,JAG1,KDR,MAPK11,MMP10,MMP11,MMP14,MMP16,MMP19,MMP23B,MMP3,MMP8,MRAS,MYC,NFATC1,NOTCH1,NOTCH2,PDGFC,PRKAA2,PRKAG2,PRKD1,RAP2A,RASD1,RBPJ,RRAS2,SMO,SOS1,STAT3,STAT5A,STAT5B,TCF4,TCF7L2,TGFB2,TGFB3,THBS1,TNF,TNFRSF11B,VEGFA,VEGFC,VEGFD,WNT11,WNT5A,WNT5B,WNT7A	67
48 h	5 ug/mL	Role of BRCA1 in DNA Damage Response	6.07	0.438	2.132	ARID2,BARD1,BLM,BRCA1,BRCA2,BRIP1,CDKN1A,CHEK1,DPF1,E2F2,E2F6,E2F7,E2F8,FANCA,FANCB,FANCD2,FANCM,GADD45A,MDC1,PBRM1,PLK1,RAD51,RBBP8,RBL1,RFC2,RFC3,RFC4,RFC5,RPA1,SMARCC2,SMARCD2,SMARCD3,STAT1,TOPBP1,TP53	35	Activated
48 h	5 ug/mL	IL-10 Signaling	5.85	0.372	-0.42	AHR,ARG2,ATF4,BCL2,BCL3,BLVRB,CCND1,CD80,CDKN1A,CREB3L1,CREB3L2,CREB3L3,CREB3L4,CREB5,DDIT4,DUSP1,FOS,HIF1A,HLA-A,HLA-G,HMOX1,ICAM1,IKBKG,IL10RB,IL18,IL18RAP,IL1R1,IL1RAP,IL1RL1,IL1RL2,IL1RN,IL33,IL4R,IL6,IL6ST,JUN,MAF,MAP2K6,MAPK11,NFKBIB,PBX1,PKM,PRKAA2,PRKAG2,RELB,STAT1,STAT3,STAT5A,STAT5B,TNF,UCP1	51
48 h	5 ug/mL	Pathogen Induced Cytokine Storm Signaling Pathway	5.65	0.307	1.225	2610528A11Rik,C3,C5,CCL17,Ccl2,CCL4,CCL5,Ccl6,Ccl7,Ccl9,CCR3,CERT1,CGAS,CNTF,COL11A1,COL12A1,COL16A1,COL18A1,COL1A1,COL1A2,COL27A1,COL28A1,COL3A1,COL4A5,COL4A6,COL5A1,COL5A2,COL5A3,COL6A1,COL6A2,COL6A3,COL7A1,COL8A1,COL8A2,CSF2,CSF2RB,CX3CL1,CXCL10,CXCL12,Cxcl15,CXCL17,DDX58,DHX58,FOS,FTH1,FTL,GSDME,IFIH1,IFNA4,IFNB1,IL11,IL17D,IL17F,IL18,IL18RAP,IL1R1,IL1RAP,IL1RL1,IL1RL2,IL1RN,IL2,Il3,IL33,IL6,…	96
48 h	5 ug/mL	NER (Nucleotide Excision Repair, Enhanced Pathway)	5.25	0.396	1.616	CHAF1A,CHAF1B,DDB2,ERCC1,ERCC6,ERCC8,GTF2H1,H3-3A/H3-3B,H4-16,H4C1,H4C12,H4C13,H4C15,H4C2,H4C3,H4C6,H4C8,LIG1,PCNA,POLA1,POLA2,POLD1,POLD3,POLE,POLE3,POLK,POLR2G,PRIM1,PRIM2,RFC2,RFC3,RFC4,RFC5,RPA1,RPA2,TOP2A,TOP2B,XPA	38
48 h	5 ug/mL	Role of JAK family kinases in IL-6-type Cytokine Signaling	5.18	0.421	0	ADAM10,BIRC5,CCND1,CEBPD,CNTF,CTF1,FOS,HSP90AA1,IL11,IL11RA,IL6,IL6ST,JUNB,LBP,LIFR,MAPK11,MYC,OSMR,PDGFC,PIAS1,POMC,SOCS1,STAT1,STAT3,STAT5A,STAT5B,TGFB2,TGFB3,TIMP1,VEGFA,VEGFC,VEGFD	32
48 h	5 ug/mL	Hepatic Fibrosis Signaling Pathway	5.13	0.287	-2.041	ACVR1B,ACVR2B,APC2,ATF4,BAMBI,BCL2,BRAF,CACNA1C,CACNB1,CCL5,CCN2,CCND1,CDKN1B,COL18A1,COL1A1,COL1A2,COL3A1,COL5A3,CREB3L1,CREB3L2,CREB3L3,CREB3L4,CREB5,CSNK1A1,CSNK1E,EDN1,EZH2,FLT1,FOS,FOXO1,FTH1,FTL,FZD1,FZD2,FZD4,FZD6,FZD7,FZD8,GLIS2,GNAI1,HIF1A,ICAM1,IKBKG,IL18,IL18RAP,IL1R1,IL1RAP,IL1RL1,IL1RL2,IL1RN,IL33,ITGA1,ITGA11,ITGA6,ITGA7,ITGB4,ITGB8,JUN,KDR,LRP6,MAP2K6,MAPK11,MRAS,MYC,MYL6,MYL7,MYL9…	116	Inactivated
48 h	5 ug/mL	Ferroptosis Signaling Pathway	4.98	0.362	-1.508	ABCA1,ALOX5,ALOXE3,ARF5,ATF4,BRAF,CARS1,CBS/LOC102724560,CDKN1A,CHAC1,CTH,EMP1,FANCD2,FTH1,FTL,GCH1,GCLC,GLS2,H2AC18/H2AC19,H2AC20,H2AX,H2AZ1,H2BC17,H2BC5,H2BC8,HMOX1,HSPB1,IREB2,MRAS,PRKAA2,PRKAG2,RAP2A,RASD1,RBL1,RRAS2,SAT1,SLC11A2,SLC39A8,SLC3A2,SLC7A11,SQSTM1,STAT3,TF,TFRC,TP53,TXNRD1	46
48 h	5 ug/mL	Xenobiotic Metabolism AHR Signaling Pathway	4.79	0.417	-1.671	AHR,ALDH1A1,ALDH1L2,ALDH5A1,ALDH6A1,ARNT,CYP1B1,GSTA3,GSTA5,GSTK1,GSTM1,GSTM3,Gstm3,GSTM4,GSTM5,Gstm6,GSTO1,GSTO2,GSTT2/GSTT2B,HSP90AA1,IL6,MGST1,MGST2,MGST3,NQO1,NRIP1,RELB,TNF,UGT1A6,UGT1A9 (includes others)	30
48 h	5 ug/mL	HIF1α Signaling	4.76	0.323	-1.638	ADM,ADRA1B,ARNT,BRAF,CAMK1D,CAMK4,CDKN1A,CHP1,EDN1,EGLN1,EGLN3,EIF4EBP1,FLT1,HIF1A,HK1,HK2,HMOX1,HSP90AA1,HSPA14,HSPA1A/HSPA1B,Hspa1b,HSPA5,HSPA9,IGF1,IL6,JUN,KDR,LDHA,MAP2K6,MDM2,MET,MKNK2,MMP10,MMP11,MMP14,MMP16,MMP19,MMP23B,MMP3,MMP8,MRAS,NCF2,PDGFC,PIK3R2,PIK3R5,PKM,PLCG1,PLCG2,PPP3CA,PRKD1,RAN,RAP2A,RASD1,RRAS2,SAT1,SERPINE1,SLC2A1,STAT3,TF,TGFB2,TP53,VEGFA,VEGFC,VEGFD	64
48 h	5 ug/mL	Axonal Guidance Signaling	4.6	0.273	#NUM!	ADAM10,ADAM23,Adam5,ADAMTS1,ADAMTS10,ADAMTS12,ADAMTS14,ADAMTS2,ADAMTS4,ADAMTS5,ADAMTS7,ADAMTS9,ARHGEF12,BAIAP2,BMP1,BMP4,CHP1,CXCL12,DCC,DOCK1,DPYSL5,ECE2,EFNA1,EFNA2,EFNA4,EFNA5,EFNB1,EFNB3,EPHA1,EPHA2,EPHA7,EPHB4,EPHB6,FYN,FZD1,FZD2,FZD4,FZD6,FZD7,FZD8,GLIS2,GNAI1,GNAS,GNB4,GNG11,GNG13,IGF1,ITGA1,ITGA11,ITGA6,ITGA7,ITGB4,ITGB8,ITSN1,KALRN,KCNJ12,LRRC4C,MEP1A,MET,MMP10,MMP11,MMP14,MMP16,MMP23B,M…	134
48 h	5 ug/mL	LPS/IL-1 Mediated Inhibition of RXR Function	4.52	0.31	0.392	ABCA1,ABCB1,ABCC3,ABCC4,ABCG5,ACOX2,ACSBG1,ACSL5,ALDH1A1,ALDH1L2,ALDH5A1,ALDH6A1,APOE,CD14,CHST12,CPT1A,CPT2,Cyp2b13/Cyp2b9,CYP2B6,CYP2S1,CYP3A5,CYP3A7,FABP4,FABP5,FMO2,FMO3,FMO5,GAL3ST2,GSTA3,GSTA5,GSTK1,GSTM1,GSTM3,Gstm3,GSTM4,GSTM5,Gstm6,GSTO1,GSTO2,GSTT2/GSTT2B,HMGCS1,HS2ST1,HS3ST1,HS3ST6,HS6ST1,IL18,IL18RAP,IL1R1,IL1RAP,IL1RL1,IL1RL2,IL1RN,IL33,JUN,LBP,MAP3K1,MGST1,MGST2,MGST3,PAPSS2,PLTP,PP…	71
48 h	5 ug/mL	p53 Signaling	4.23	0.372	-0.408	BCL2,BIRC5,BRCA1,CASP6,CCND1,CCND2,CDKN1A,CHEK1,FAS,GADD45A,GADD45B,GADD45G,GNL3,HDAC9,HIF1A,HIPK2,JUN,MDM2,MDM4,PCNA,PIAS1,PIDD1,PIK3R2,PIK3R5,PLAGL1,PML,PPP1R13B,RPRM,SFN,SNAI2,THBS1,TOPBP1,TP53,TP63,WT1	35
48 h	5 ug/mL	Role of Hypercytokinemia/hyperchemokinemia in the Pathogenesis of Influenza	4.2	0.409	4.041	AREG,CCL4,CCL5,CXCL10,DDX58,EIF2AK2,IFIT2,IFIT3,IFNA4,IFNB1,IFNLR1,IL18,IL1RN,IL33,IL6,IRF7,ISG15,OAS1,Oas1b,Oas1c (includes others),Oas1f,OAS2,OAS3,RSAD2,STAT1,STAT2,TNF	27	Activated
48 h	5 ug/mL	Estrogen-mediated S-phase Entry	3.94	0.538	1.941	CCNA2,CCND1,CCNE1,CDK1,CDKN1A,CDKN1B,E2F2,E2F6,E2F7,E2F8,ESR1,MYC,RBL1,TFDP1	14
48 h	5 ug/mL	WNT/Ca+ pathway	3.88	0.4	-1.877	ATF4,CREB3L1,CREB3L2,CREB3L3,CREB3L4,CREB5,FZD1,FZD2,FZD4,FZD6,FZD7,FZD8,NFATC1,PDE6G,PLCB1,PLCB4,PLCD1,PLCE1,PLCG1,PLCG2,PLCL1,PPP3CA,RELB,SMO,WNT5A,WNT5B	26
48 h	5 ug/mL	Mismatch Repair in Eukaryotes	3.86	0.611	2.714	EXO1,FEN1,LIG1,MSH3,PCNA,POLD1,RFC2,RFC3,RFC4,RFC5,RPA1	11	Activated
48 h	5 ug/mL	Role of Macrophages, Fibroblasts and Endothelial Cells in Rheumatoid Arthritis	3.74	0.282	#NUM!	ADAMTS4,APC2,ATF4,C5,CCL5,CCND1,CEBPD,CEBPG,CHP1,CREB3L1,CREB3L2,CREB3L3,CREB3L4,CREB5,CSF2,CSNK1A1,CSNK1E,CXCL12,FCGR3A/FCGR3B,FN1,FOS,FZD1,FZD2,FZD4,FZD6,FZD7,FZD8,ICAM1,IKBKG,IL18,IL18RAP,IL1R1,IL1RAP,IL1RL1,IL1RL2,IL1RN,IL33,IL6,IL6ST,JUN,LRP6,MAP2K6,MIF,MMP3,MRAS,MYC,NFATC1,NFKBIB,PDGFA,PDGFC,PDGFD,PIK3R2,PIK3R5,PLCB1,PLCB4,PLCD1,PLCE1,PLCG1,PLCG2,PLCL1,PPP3CA,PRKD1,Prss1 (includes others),P…	87
48 h	5 ug/mL	Role Of Osteoblasts In Rheumatoid Arthritis Signaling Pathway	3.73	0.297	0.246	ACVR2B,APC2,BCL2,BMP4,BMPR1A,CNTF,COL1A1,CSF2,CSNK1A1,CSNK1E,CTSF,CTSH,CTSW,CXCL12,FZD1,FZD2,FZD4,FZD6,FZD7,FZD8,IGF1,IL11,IL17D,IL17F,IL18,IL2,Il3,IL33,IL6,IL6ST,LRP6,MMP10,MMP11,MMP14,MMP16,MMP19,MMP23B,MMP3,MMP8,PDGFC,PIK3R2,PIK3R5,PTGS2,SFRP2,SFRP4,SMAD6,SMO,SMURF1,STAT1,STAT2,STAT3,STAT5A,STAT5B,TCF4,TCF7L2,TGFB2,TGFB3,TNF,TNFRSF11B,TNFSF12,Tnfsf9,VEGFA,VEGFC,VEGFD,WNT11,WNT5A,WNT5B,WNT7A	68
48 h	5 ug/mL	LXR/RXR Activation	3.73	0.345	-0.898	ABCA1,ABCG5,AHSG,APOE,APOM,ARG2,C3,C4A/C4B,CD14,ECHS1,HADH,IL18,IL18RAP,IL1R1,IL1RAP,IL1RL1,IL1RL2,IL1RN,IL33,IL6,KNG1,LBP,LPL,LYZ,MLXIPL,MYLIP,PCYOX1,PLTP,PTGS2,RELB,RXRA,S100A8,SAA1,SERPINF1,SERPINF2,TF,TNF,TNFRSF11B	38
48 h	5 ug/mL	p38 MAPK Signaling	3.71	0.342	0	ATF4,CDC25B,CREB3L1,CREB3L2,CREB3L3,CREB3L4,CREB5,DAXX,DDIT3,DUSP1,DUSP10,EEF2K,FAS,H3-3A/H3-3B,H3C14,H3C3,HSPB1,HSPB2,IL18,IL18RAP,IL1R1,IL1RAP,IL1RL1,IL1RL2,IL1RN,IL33,MAP2K6,MAP3K5,MAPK11,MKNK2,MYC,PLA2G2E,RPS6KA2,STAT1,TGFB2,TGFB3,TGFBR2,TNF,TP53	39
48 h	5 ug/mL	GADD45 Signaling	3.7	0.411	-1.877	ACVR1B,ACVR2B,BRCA1,CCNB1,CCND1,CCND2,CCNE1,CDK1,CDKN1A,GADD45A,GADD45B,GADD45G,MAP2K6,MAPK11,MYC,PCNA,RELB,TGFB2,TGFB3,TGFBR2,TNF,TP53,WT1	23
48 h	5 ug/mL	Protein Kinase A Signaling	3.69	0.272	-1.066	ADCY1,ADCY5,ADCY9,ADD1,ADD3,AKAP13,AKAP7,ATF4,BRAF,CDC25B,CDC25C,CDC26,CDKN3,CHP1,CNGA3,Cngb1,CREB3L1,CREB3L2,CREB3L3,CREB3L4,CREB5,DCC,DUSP1,DUSP10,DUSP16,DUSP2,DUSP4,DUSP5,DUSP6,DUSP8,FLNB,GDPD1,GDPD3,GNAI1,GNAS,GNB4,GNG11,GNG13,GYS1,H1-0,H1-3,H1f4,H3-3A/H3-3B,H3C14,H3C3,ITPR1,ITPR2,LIPE,MAP3K1,MYH10,MYL6,MYL7,MYL9,MYLK,NFATC1,NFKBIB,PDE12,PDE1A,PDE2A,PDE4B,PDE6G,PDE8B,PGP,PHKA2,PLCB1,PLCB4,PLC…	105
48 h	5 ug/mL	Role Of Chondrocytes In Rheumatoid Arthritis Signaling Pathway	3.64	0.328	-1.206	ADAMTS4,ADAMTS5,CEBPD,CEBPG,CFLAR,CHP1,CXCL12,EGR1,FN1,FOS,IL18,IL18RAP,IL1R1,IL1RAP,IL1RL1,IL1RL2,IL1RN,IL33,IL6,IL6ST,JUN,MAPK11,MLKL,MMP10,MMP11,MMP14,MMP16,MMP19,MMP23B,MMP3,MMP8,PDGFC,PLAU,PPP3CA,PRKAA2,PRKAG2,PTGS2,RIPK3,STAT3,TNF,TNFRSF11B,VEGFA,VEGFC,VEGFD	44
48 h	5 ug/mL	ID1 Signaling Pathway	3.62	0.304	-1.432	ACVR1B,ACVR2B,APP,ATAD5,ATF3,AURKA,BCL2,BCL3,BHLHB9,BIRC5,BMP4,BMPR1A,BRAF,CCN2,CCND1,CCNE1,CDC20,CDKN1A,CDKN1B,CHRNA10,EGFR,EGR1,ETS1,FGFR2,FGFRL1,FN1,FYN,HIF1A,IL6,KIF11,LIFR,MAPK11,MDM2,MRAS,MYC,PDGFC,PIK3R2,PIK3R5,PLXNB1,PTGER4,RAP2A,RASD1,RRAS2,SEMA4C,STAT3,STMN3,TGFB2,TGFB3,TGFBR2,TGFBR3,TGM2,TNF,TNFRSF11B,TP53,TYMS,USP1,VEGFA,VEGFC,VEGFD	59
48 h	5 ug/mL	Acute Phase Response Signaling	3.47	0.308	-2.058	AHSG,C1R,C1S,C2,C3,C4A/C4B,C5,CP,F8,FN1,FOS,FTL,HMOX1,HP,IKBKG,IL18,IL1R1,IL1RAP,IL1RN,IL33,IL6,IL6ST,ITIH2,JUN,LBP,MAP2K6,MAP3K1,MAP3K5,MAPK11,MRAS,NFKBIB,OSMR,PIK3R2,RAP2A,RASD1,RBP7,RELB,RRAS2,SAA1,SERPIND1,SERPINE1,SERPINF1,SERPINF2,SERPING1,SOCS1,SOCS2,SOS1,STAT3,TCF4,TF,TNF,TNFRSF11B,VWF	53	Inactivated
48 h	5 ug/mL	Hereditary Breast Cancer Signaling	3.4	0.321	#NUM!	ARID2,BARD1,BLM,BRCA1,BRCA2,CCNB1,CCND1,CCND2,CDC25C,CDK1,CDKN1A,CHEK1,DDB2,DPF1,FANCA,FANCB,FANCD2,FANCM,GADD45A,GADD45B,GADD45G,H2AX,HDAC9,MRAS,PALB2,PBRM1,PIK3R2,PIK3R5,POLR2G,RAD51,RAP2A,RASD1,RFC2,RFC3,RFC4,RFC5,RPA1,RRAS2,SFN,SMARCC2,SMARCD2,SMARCD3,TP53,WEE1	44
48 h	5 ug/mL	Macrophage Alternative Activation Signaling Pathway	3.26	0.304	1.109	ABCA1,ACADM,ATF4,CCL17,CREB3L1,CREB3L2,CREB3L3,CREB3L4,CREB5,DUSP1,EIF4EBP1,FOS,H3-3A/H3-3B,H3C14,H3C3,H4-16,H4C1,H4C12,H4C13,H4C15,H4C2,H4C3,H4C6,H4C8,IL10RB,IL13RA1,IL18,IL1RN,IL33,IL4R,IL6,JUN,KLF4,LPL,MAF,MAPK11,MRC1,MYC,NFKBIB,PIK3R2,PIK3R5,RELB,RXRA,SOCS1,STAT1,STAT3,SYK,TGFB2,TGFB3,THBS1,TNF,TSC22D3	52
48 h	5 ug/mL	Glioblastoma Multiforme Signaling	3.26	0.305	-2.655	APC2,CCND1,CCND2,CCNE1,CDKN1A,CDKN1B,E2F2,E2F6,E2F7,E2F8,EGFR,FOXO1,FZD1,FZD2,FZD4,FZD6,FZD7,FZD8,IGF1,ITPR1,ITPR2,MDM2,MRAS,MYC,PDGFA,PDGFC,PDGFD,PDGFRA,PIK3R2,PIK3R5,PLCB1,PLCB4,PLCD1,PLCE1,PLCG1,PLCG2,PLCL1,RAP2A,RASD1,RHOB,RHOBTB1,RND1,RND3,RRAS2,SMO,SOS1,TP53,WNT11,WNT5A,WNT5B,WNT7A	51	Inactivated
48 h	5 ug/mL	Role Of Osteoclasts In Rheumatoid Arthritis Signaling Pathway	3.23	0.276	-1.812	ADAM10,ADAM23,Adam5,ATF4,BCL2,BLNK,BRAF,CAMK4,CCND1,CERT1,CHP1,COL11A1,COL12A1,COL16A1,COL18A1,COL1A1,COL1A2,COL27A1,COL28A1,COL3A1,COL4A5,COL4A6,COL5A1,COL5A2,COL5A3,COL6A1,COL6A2,COL6A3,COL7A1,COL8A1,COL8A2,CREB3L1,CREB3L2,CREB3L3,CREB3L4,CREB5,CSF2,FCGR3A/FCGR3B,FOS,FOXO1,FOXO6,IKBKG,IL18,IL18RAP,IL1R1,IL1RAP,IL1RL1,IL1RL2,JUN,MAP2K6,MAP3K5,MAPK11,MMP10,MMP11,MMP14,MMP16,MMP19,MMP23B,MMP3,MMP8…	82
48 h	5 ug/mL	NRF2-mediated Oxidative Stress Response	3.21	0.29	1.732	ABCC1,ABCC4,AKR7A2,ATF4,Cyp2b13/Cyp2b9,CYP2B6,CYP2S1,CYP3A5,CYP3A7,DNAJA1,DNAJB1,DNAJB5,DNAJB6,DNAJB9,DNAJC1,DNAJC18,DNAJC19,DNAJC3,DNAJC9,FOS,FOSL1,FTH1,FTL,GCLC,GCLM,GSTA3,GSTA5,GSTK1,GSTM1,GSTM3,Gstm3,GSTM4,GSTM5,Gstm6,GSTO1,GSTO2,GSTT2/GSTT2B,HACD3,HMOX1,HSP90AA1,JUN,JUNB,JUND,MAF,MAFF,MAFK,MAP2K6,MAP3K1,MAP3K5,MGST1,MGST2,MGST3,MRAS,NQO1,PIK3R2,PIK3R5,PMF1/PMF1-BGLAP,PRKD1,RAP2A,RASD1,RRAS2,…	63
48 h	5 ug/mL	Regulation of the Epithelial-Mesenchymal Transition Pathway	3.16	0.296	#NUM!	APH1A,APH1B,Aph1c,BCL9,BRAF,CDH2,EGFR,EGR1,ESRP2,ETS1,FGF1,FGF18,FGF19,FGF7,FGFR2,FGFRL1,FZD1,FZD2,FZD4,FZD6,FZD7,FZD8,GAB1,HIF1A,JAG1,LOX,MAP2K6,MET,MRAS,NOTCH1,NOTCH2,PARD6B,PDGFD,PIK3R2,PIK3R5,RAP2A,RASD1,RBPJ,RELB,RRAS2,SMO,SMURF1,SNAI1,SNAI2,SOS1,STAT3,TCF4,TCF7L2,TGFB2,TGFB3,TGFBR2,WNT11,WNT5A,WNT5B,WNT7A,ZEB2	56
48 h	5 ug/mL	DNA damage-induced 14-3-3σ Signaling	3.13	0.419	0	BCL2,BRCA1,CASP4,CASP6,CCNB1,CCNB2,CCNE1,CDC25C,CDK1,CDKN1A,CDKN1B,CHEK1,COP1,MDM2,RAD9A,SFN,TP53,WEE1	18
48 h	5 ug/mL	Molecular Mechanisms of Cancer	2.98	0.258	#NUM!	ACVR2B,ADCY1,ADCY5,ADCY9,APC2,APH1A,APH1B,Aph1c,ARHGEF10,ARHGEF12,ARHGEF18,ARHGEF19,ARHGEF2,AURKA,BCL2,BMP1,BMP4,BMPR1A,BRAF,BRCA1,CASP6,CCND1,CCND2,CCNE1,CDC25B,CDC25C,CDK1,CDK15,CDKN1A,CDKN1B,CFLAR,CHEK1,CTNND1,CYCS,DAXX,E2F2,E2F6,E2F7,E2F8,FANCD2,FAS,FOS,FOXO1,FYN,FZD1,FZD2,FZD4,FZD6,FZD7,FZD8,GAB1,GNAI1,GNAS,GNB4,GNG11,GNG13,HAT1,HDAC9,HIF1A,HIPK2,ITGA1,ITGA11,ITGA6,ITGA7,ITGB4,ITGB8,JUN,LRP6…	113
48 h	5 ug/mL	ATM Signaling	2.94	0.333	0.6	ATF4,BLM,BRCA1,CCNB1,CCNB2,CDC25C,CDK1,CDKN1A,CHEK1,CREB3L1,CREB3L2,CREB3L3,CREB3L4,CREB5,FANCD2,GADD45A,GADD45B,GADD45G,H2AX,JUN,MAPK11,MDC1,MDM2,MDM4,PPP2R2B,RAD51,RAD9A,RBBP8,SMC2,SUV39H1,TOPBP1,TP53	32
48 h	5 ug/mL	DNA Methylation and Transcriptional Repression Signaling	2.84	0.324	2.785	ARID4B,CDK1,CDK15,CHD3,DNMT1,DNMT3A,E2F2,E2F6,E2F7,E2F8,FOXA2,GADD45A,GADD45B,GADD45G,H3-3A/H3-3B,H4-16,H4C1,H4C12,H4C13,H4C15,H4C2,H4C3,H4C6,H4C8,MYC,RBL1,SAP18,SUV39H1,TCF12,TCF19,TCF4,TET1,TP53,UHRF1	34	Activated
48 h	5 ug/mL	Osteoarthritis Pathway	2.82	0.282	-1.155	ADAMTS4,ADAMTS5,AGER,ANKH,ATF4,BMPR1A,CASP4,CASP6,CREB3L1,CREB3L2,CREB3L3,CREB3L4,CREB5,DCN,DDIT4,FGF18,FN1,FZD1,FZD2,FZD4,FZD6,FZD7,FZD8,GLIS2,HIF1A,IL18RAP,IL1R1,IL1RAP,IL1RL1,IL1RL2,ITGA1,ITGA11,ITGA6,ITGA7,ITGB4,ITGB8,JAG1,MMP10,MMP3,NAMPT,NOTCH1,P2RX7,PDGFC,PRKAA2,PRKAG2,PTGS2,RBPJ,RELB,S100A8,SLC39A8,SMAD6,SMO,SOX9,SPP1,TCF4,TCF7L2,TGFBR2,TIMP3,TNF,VEGFA,VEGFC,VEGFD	62
48 h	5 ug/mL	Ovarian Cancer Signaling	2.72	0.297	-0.5	BCL2,BRAF,BRCA1,BRCA2,CCND1,CD44,E2F2,E2F6,EDN1,EGFR,FZD1,FZD2,FZD4,FZD6,FZD7,FZD8,GJA1,HDAC9,MRAS,PA2G4,PDGFC,PIK3R2,PIK3R5,PRKAG2,PRKAR2A,PRKAR2B,PTGS1,PTGS2,RAD51,RAP2A,RASD1,RBL1,RRAS2,SMO,SUV39H1,TCF4,TCF7L2,TFDP1,TP53,VEGFA,VEGFC,VEGFD,WNT11,WNT5A,WNT5B,WNT7A	46
48 h	5 ug/mL	Cell Cycle: G1/S Checkpoint Regulation	2.64	0.354	-1.414	BTRC,CCND1,CCND2,CCNE1,CDKN1A,CDKN1B,E2F2,E2F6,E2F7,E2F8,FOXO1,GNL3,HDAC9,MDM2,MYC,PA2G4,PAK1IP1,RBL1,SUV39H1,TFDP1,TGFB2,TGFB3,TP53	23
48 h	5 ug/mL	Bladder Cancer Signaling	2.61	0.312	0.333	CCND1,CDKN1A,E2F2,E2F6,EGFR,FGF1,FGF18,FGF19,FGF7,HDAC9,MDM2,MMP10,MMP11,MMP14,MMP16,MMP19,MMP23B,MMP3,MMP8,MRAS,MYC,PA2G4,PDGFC,RAP2A,RASD1,RASSF1,RBL1,RRAS2,SUV39H1,TFDP1,THBS1,TP53,VEGFA,VEGFC,VEGFD	35
48 h	5 ug/mL	Colorectal Cancer Metastasis Signaling	2.6	0.27	-2.213	ADCY1,ADCY5,ADCY9,BIRC5,BRAF,CCND1,DCC,EGFR,FOS,FZD1,FZD2,FZD4,FZD6,FZD7,FZD8,GNAI1,GNAS,GNB4,GNG11,GNG13,IL6,IL6ST,JUN,LRP6,MMP10,MMP11,MMP14,MMP16,MMP19,MMP23B,MMP3,MMP8,MRAS,MSH3,MYC,PDGFC,PIK3R2,PIK3R5,PRKAG2,PRKAR2A,PRKAR2B,PTGER4,PTGS2,RALGDS,RAP2A,RASD1,RELB,RHOB,RHOBTB1,RND1,RND3,RRAS2,SMO,SOS1,STAT1,STAT3,TCF4,TCF7L2,TGFB2,TGFB3,TGFBR2,TLR6,TNF,TP53,VEGFA,VEGFC,VEGFD,WNT11,WNT5A,WNT5B,WN…	71	Inactivated
48 h	5 ug/mL	Neurotrophin/TRK Signaling	2.58	0.338	0.655	ATF4,CREB3L1,CREB3L2,CREB3L3,CREB3L4,CREB5,FOS,GAB1,JUN,KLK3,MAP2K6,MAP3K5,MRAS,NGF,NTF4,NTRK3,PIK3R2,PIK3R5,PLCG1,RAP2A,RASD1,RRAS2,SORCS1,SOS1,SPRY1,SPRY2	26
48 h	5 ug/mL	Inhibition of Matrix Metalloproteases	2.54	0.405	1.387	ADAM10,HSPG2,MMP10,MMP11,MMP14,MMP16,MMP19,MMP23B,MMP3,MMP8,RECK,SDC2,TIMP1,TIMP2,TIMP3	15
48 h	5 ug/mL	Role of CHK Proteins in Cell Cycle Checkpoint Control	2.42	0.357	-0.832	BRCA1,CDC25C,CDK1,CDKN1A,CHEK1,E2F2,E2F6,E2F7,E2F8,MDC1,PCNA,PLK1,PPP2R2B,RAD9A,RFC2,RFC3,RFC4,RFC5,RPA1,TP53	20
48 h	5 ug/mL	Xenobiotic Metabolism General Signaling Pathway	2.41	0.299	-1.622	ABCA2,AHR,ARNT,FTL,GCLC,GSTA3,GSTA5,GSTK1,GSTM1,GSTM3,Gstm3,GSTM4,GSTM5,Gstm6,GSTO1,GSTO2,GSTT2/GSTT2B,HMOX1,MAF,MAP2K6,MAP3K1,MAP3K5,MAPK11,MGST1,MGST2,MGST3,MRAS,NQO1,PIK3R2,PIK3R5,PPARA,PRKD1,RAP2A,RASD1,RRAS2,RXRA,UGT1A6,UGT1A9 (includes others)	38
48 h	5 ug/mL	Pancreatic Adenocarcinoma Signaling	2.41	0.301	1.342	BCL2,BIRC5,BRCA2,CCND1,CCNE1,CDKN1A,CDKN1B,E2F2,E2F6,E2F7,E2F8,EGFR,HBEGF,HDAC9,HMOX1,MDM2,NOTCH1,PA2G4,PDGFC,PIK3R2,PIK3R5,PTGS2,RAD51,RALGDS,RBL1,RELB,STAT1,STAT3,SUV39H1,TFDP1,TGFB2,TGFB3,TGFBR2,TP53,VEGFA,VEGFC,VEGFD	37
48 h	5 ug/mL	Prostate Cancer Signaling	2.39	0.306	#NUM!	AR,ATF4,BCL2,CCND1,CCNE1,CDKN1A,CDKN1B,CREB3L1,CREB3L2,CREB3L3,CREB3L4,CREB5,E2F2,E2F6,FOXO1,HDAC9,HSP90AA1,KLK3,MDM2,MRAS,NFKBIB,PA2G4,PIK3R2,PIK3R5,RAP2A,RASD1,RBL1,RELB,RRAS2,SOS1,SRD5A1,SUV39H1,TFDP1,TP53	34
48 h	5 ug/mL	MSP-RON Signaling In Cancer Cells Pathway	2.36	0.294	1.333	ARNT,ATF4,BRAF,CCND1,CREB3L1,CREB3L2,CREB3L3,CREB3L4,CREB5,CSF2RB,EGFR,ETS1,FOS,HIF1A,ITGA6,ITGB4,JUN,KLK3,MET,MRAS,MST1,MST1R,MYC,PDGFC,PIK3R2,PIK3R5,PLAUR,RAP2A,RASD1,RELB,RPS6KA2,RRAS2,SFN,SOS1,STAT3,TCF4,TCF7L2,VEGFA,VEGFC,VEGFD	40
48 h	5 ug/mL	Regulation Of The Epithelial Mesenchymal Transition In Development Pathway	2.32	0.321	-2.294	APH1A,APH1B,Aph1c,BCL9,BRCA1,FZD1,FZD2,FZD4,FZD6,FZD7,FZD8,GLIS2,HIF1A,JAG1,LOX,NOTCH1,RBPJ,RELB,SMO,SNAI1,SNAI2,TCF4,TCF7L2,WNT11,WNT5A,WNT5B,WNT7A	27	Inactivated
48 h	5 ug/mL	Xenobiotic Metabolism CAR Signaling Pathway	2.31	0.284	-2.064	ABCB1,ABCC1,ABCC3,ALDH1A1,ALDH1L2,ALDH5A1,ALDH6A1,CHST12,Cyp2b13/Cyp2b9,CYP2B6,CYP3A5,CYP3A7,EGFR,FMO2,FMO3,FMO5,GAL3ST2,GRIP1,GSTA3,GSTA5,GSTK1,GSTM1,GSTM3,Gstm3,GSTM4,GSTM5,Gstm6,GSTO1,GSTO2,GSTT2/GSTT2B,HS2ST1,HS3ST1,HS3ST6,HS6ST1,HSP90AA1,MAP2K6,MGST1,MGST2,MGST3,NRIP1,PPP2R2B,PRKD1,RXRA,SULT4A1,UGT1A6,UGT1A9 (includes others)	46	Inactivated
48 h	5 ug/mL	Glutathione Redox Reactions I	2.3	0.44	-0.707	GSTA5,GSTK1,GSTM1,Gstt1,GSTT2/GSTT2B,Gstt3,MGST1,MGST2,MGST3,PRDX6,PTGES	11
48 h	5 ug/mL	FAT10 Cancer Signaling Pathway	2.27	0.36	-1.807	ACVR1B,ACVR2B,HOXB9,IKBKG,IL6,MAD2L1,NFKBIB,PCNA,RELB,STAT3,TCF7L2,TGFB2,TGFB3,TGFBR2,TGFBR3,TNF,TNFRSF11B,TP53	18
48 h	5 ug/mL	Endocannabinoid Cancer Inhibition Pathway	2.26	0.289	-1.121	ADCY1,ADCY5,ADCY9,ATF3,ATF4,CASP4,CASP6,CCND1,CCND2,CCNE1,CDKN1A,CDKN1B,CREB3L1,CREB3L2,CREB3L3,CREB3L4,CREB5,DDIT3,GNAI1,HIF1A,MAP2K6,MYC,NSMAF,NUPR1,PDGFC,PIK3R2,PIK3R5,PRKAA2,PRKAG2,PRKAR2A,PRKAR2B,SMPD2,SMPD3,SNAI2,SPTLC2,TCF4,TCF7L2,TRIB3,VEGFA,VEGFC,VEGFD	41
48 h	5 ug/mL	Unfolded protein response	2.24	0.315	2	ATF4,BCL2,CD82,CEBPD,CEBPG,DDIT3,DNAJA1,DNAJB1,DNAJB5,DNAJB6,DNAJB9,DNAJC1,DNAJC18,DNAJC19,DNAJC3,DNAJC9,ERO1B,HSPA14,HSPA1A/HSPA1B,Hspa1b,HSPA5,HSPA9,HSPH1,MAP3K5,MBTPS1,OS9,PPP1R15A,SCAP	28	Activated
48 h	5 ug/mL	Prostanoid Biosynthesis	2.23	0.6	-0.447	CYP2S1,PTGDS,PTGES,PTGIS,PTGS1,PTGS2	6
48 h	5 ug/mL	Interferon Signaling	2.21	0.414	2.309	BCL2,IFI35,IFIT3,IFNB1,ISG15,OAS1,PIAS1,PSMB8,SOCS1,STAT1,STAT2,TAP1	12	Activated
48 h	5 ug/mL	HOTAIR Regulatory Pathway	2.21	0.286	-1.48	AEBP2,AR,ATXN1,CD44,CDKN1A,COL1A1,COL1A2,COL3A1,ESR1,EZH2,FOXM1,H3-3A/H3-3B,H3C14,H3C3,ICAM1,MDM2,MET,MMP10,MMP11,MMP14,MMP16,MMP19,MMP23B,MMP3,MMP8,MTF2,MYC,PCDH10,PCDHB5,PIK3R2,PIK3R5,RBM38,RELB,SNAI2,SPP1,STAT3,TCF4,TCF7L2,WNT11,WNT5A,WNT5B,WNT7A	42
48 h	5 ug/mL	Mitotic Roles of Polo-Like Kinase	2.21	0.339	1.698	CCNB1,CCNB2,CDC20,CDC25B,CDC25C,CDC26,CDK1,ESPL1,FBXO5,HSP90AA1,KIF11,KIF23,PKMYT1,PLK1,PLK2,PLK3,PLK4,PPP2R2B,PRC1,PTTG1,WEE1	21
48 h	5 ug/mL	Granulocyte Adhesion and Diapedesis	2.2	0.28	#NUM!	2610528A11Rik,C5,CCL17,Ccl2,CCL4,CCL5,Ccl6,Ccl7,Ccl9,CCR3,CCR7,CLDN1,CLDN15,CLDN2,CX3CL1,CXCL10,CXCL12,Cxcl15,CXCL17,FPR2,GLG1,GNAI1,ICAM1,IL18,IL18RAP,IL1R1,IL1RAP,IL1RL1,IL1RL2,IL1RN,IL33,MMP10,MMP11,MMP14,MMP16,MMP19,MMP23B,MMP3,MMP8,MSN,SDC2,SDC3,SELP,TNF,TNFRSF11B,VCAM1	46
48 h	5 ug/mL	Atherosclerosis Signaling	2.2	0.297	#NUM!	ALOX5,ALOXE3,APOE,APOM,CCR3,COL18A1,COL1A1,COL1A2,COL3A1,COL5A3,CXCL12,F3,GLG1,ICAM1,IL18,IL1RN,IL33,IL6,LPL,LYZ,MMP3,PCYOX1,PDGFA,PDGFC,PDGFD,PLA2G2E,PLB1,PRDX6,RELB,S100A8,SELP,TNF,TNFRSF12A,TNFSF12,VCAM1	35
48 h	5 ug/mL	PFKFB4 Signaling Pathway	2.2	0.362	1.069	AMPD1,ATF4,CREB3L1,CREB3L2,CREB3L3,CREB3L4,CREB5,GNAS,HK1,HK2,MAP2K6,PRKAG2,PRKAR2A,PRKAR2B,TGFB2,TGFB3,TP53	17
48 h	5 ug/mL	STAT3 Pathway	2.18	0.289	-1.4	BCL2,BMPR1A,CDKN1A,CSF2RB,EGFR,FGFR2,FLT1,IFNLR1,IGF1,IL10RB,IL11RA,IL13RA1,IL15RA,IL17RD,IL17RE,IL18RAP,IL1R1,IL1RL1,IL1RL2,IL4R,IL6ST,KDR,MAP3K20,MAPK11,MRAS,MYC,NTRK3,PDGFRA,PIM1,RAP2A,RASD1,RRAS2,SOCS1,SOCS2,STAT3,TGFB2,TGFBR2,TGFBR3,VEGFA	39
48 h	5 ug/mL	CDX Gastrointestinal Cancer Signaling Pathway	2.17	0.274	0.566	BLM,BMP1,BMP4,BRAF,CCND1,CNTF,CSF2,DLL1,EFNB1,EGFR,FOS,FZD1,FZD2,FZD4,FZD6,FZD7,FZD8,GATA6,HBEGF,IKBKG,IL11,IL17D,IL17F,IL18,IL2,Il3,IL33,IL6,JUN,KLF5,LCT,MAPK11,NCF2,PIK3R2,PIK3R5,PTGS2,RELB,SMO,SNAI1,STAT3,TCF4,TCF7L2,TGFB2,TGFB3,TNF,TNFSF12,Tnfsf9,WNT11,WNT5A,WNT5B,WNT7A	51
48 h	5 ug/mL	Role of Osteoblasts, Osteoclasts and Chondrocytes in Rheumatoid Arthritis	2.15	0.267	#NUM!	ACVR2B,ADAMTS4,ADAMTS5,APC2,BCL2,BMP1,BMP4,BMPR1A,CHP1,COL1A1,CSF2,CSNK1A1,CSNK1E,FOS,FOXO1,FZD1,FZD2,FZD4,FZD6,FZD7,FZD8,IGF1,IKBKG,IL11,IL18,IL18RAP,IL1R1,IL1RAP,IL1RL1,IL1RL2,IL1RN,IL33,IL6,JUN,LRP6,MAP2K6,MAP3K5,MMP14,MMP3,MMP8,NFATC1,NFKBIB,PIK3R2,PIK3R5,PPP3CA,SFRP2,SFRP4,SMAD6,SMO,SMURF1,SPP1,TCF4,TCF7L2,TNF,TNFRSF11B,WNT11,WNT5A,WNT5B,WNT7A	59
48 h	5 ug/mL	PXR/RXR Activation	2.13	0.339	-0.447	ABCB1,ABCC3,ALDH1A1,Aldh1a7,CPT1A,CYP2B6,CYP3A5,CYP3A7,FOXA2,FOXO1,GSTM1,IL6,PAPSS2,PPARA,PRKAG2,PRKAR2A,PRKAR2B,RXRA,TNF,UGT1A9 (includes others)	20
48 h	5 ug/mL	PPAR Signaling	2.11	0.301	0.557	FOS,HSP90AA1,IKBKG,IL18,IL18RAP,IL1R1,IL1RAP,IL1RL1,IL1RL2,IL1RN,IL33,JUN,MRAS,NFKBIB,NRIP1,PDGFA,PDGFC,PDGFD,PDGFRA,PPARA,PTGS2,RAP2A,RASD1,RELB,RRAS2,RXRA,SOS1,STAT5A,STAT5B,TNF,TNFRSF11B	31
48 h	5 ug/mL	Agranulocyte Adhesion and Diapedesis	2.11	0.273	#NUM!	2610528A11Rik,AOC3,C5,CCL17,Ccl2,CCL4,CCL5,Ccl6,Ccl7,Ccl9,CCR3,CCR7,CLDN1,CLDN15,CLDN2,CX3CL1,CXCL10,CXCL12,Cxcl15,CXCL17,FN1,GLG1,GNAI1,ICAM1,IL18,IL1R1,IL1RN,IL33,MMP10,MMP11,MMP14,MMP16,MMP19,MMP23B,MMP3,MMP8,MSN,MYH10,MYH3,MYL6,MYL7,MYL9,MYO18A,MYO18B,MYO1A,Podxl,PODXL2,SELP,TNF,VCAM1	50
48 h	5 ug/mL	GP6 Signaling Pathway	2.09	0.29	-3.087	ADAM10,CERT1,COL11A1,COL12A1,COL16A1,COL18A1,COL1A1,COL1A2,COL27A1,COL28A1,COL3A1,COL4A5,COL4A6,COL5A1,COL5A2,COL5A3,COL6A1,COL6A2,COL6A3,COL7A1,COL8A1,COL8A2,FYB1,FYN,ITPR1,LAMA4,LAMA5,LAMB2,LAMC2,LAMC3,PIK3R2,PIK3R5,PLCG1,PLCG2,PRKD1,SYK	36	Inactivated
48 h	5 ug/mL	WNT/β-catenin Signaling	2.05	0.275	0	ACVR1B,ACVR2B,APC2,APPL2,BCL9,BTRC,CCND1,CD44,CDH2,CDH3,CSNK1A1,CSNK1E,FZD1,FZD2,FZD4,FZD6,FZD7,FZD8,GJA1,JUN,LRP6,MDM2,MYC,PPP2R2B,RARA,RUVBL2,SFRP2,SFRP4,SMO,SOX12,SOX4,SOX5,SOX8,SOX9,TCF4,TCF7L2,TGFB2,TGFB3,TGFBR2,TGFBR3,TLE1,TP53,WNT11,WNT5A,WNT5B,WNT7A	46
48 h	5 ug/mL	Th1 and Th2 Activation Pathway	2.05	0.28	#NUM!	ACVR1B,ACVR2B,APH1A,APH1B,Aph1c,CCR3,CD274,CD80,DLL1,GATA3,HAVCR2,HLA-A,ICAM1,IL10RB,IL18,IL1RL1,IL2,IL24,IL33,IL4R,IL6,JAG1,JUN,KLRD1,MAF,MAP2K6,NFATC1,NFIL3,NOTCH1,NOTCH2,PIK3R2,PIK3R5,RUNX3,SOCS1,STAT1,STAT3,STAT5A,STAT5B,TBX21,TGFBR2,TGFBR3,TSLP	42
48 h	5 ug/mL	UVA-Induced MAPK Signaling	2.03	0.302	-1.291	CYCS,EGFR,FOS,JUN,MAPK11,MRAS,PARP10,PARP12,PARP14,PARP8,PARP9,PIK3R2,PIK3R5,PLCB1,PLCB4,PLCD1,PLCE1,PLCG1,PLCG2,PLCL1,RAP2A,RASD1,RPS6KA2,RRAS2,SMPD2,SMPD3,STAT1,TIPARP,TP53	29
48 h	5 ug/mL	Role of Pattern Recognition Receptors in Recognition of Bacteria and Viruses	2.02	0.282	1.414	C3,C5,CCL5,CNTF,CSF2,DDX58,EIF2AK2,IFIH1,IFNA4,IFNB1,IL11,IL17D,IL17F,IL18,IL2,Il3,IL33,IL6,IRF7,NOD1,OAS1,Oas1b,Oas1c (includes others),Oas1f,OAS2,OAS3,PIK3R2,PIK3R5,PLCG2,PRKD1,PTX3,RELB,RNASEL,SYK,TGFB2,TGFB3,TLR6,TNF,TNFSF12,Tnfsf9	40
48 h	5 ug/mL	Immunogenic Cell Death Signaling Pathway	2.02	0.312	4.2	ATF4,ATG16L1,BCL2,CFLAR,CGAS,CXCL10,DDIT3,Gzmb,GZMM,HSP90AA1,HSPA14,HSPA1A/HSPA1B,Hspa1b,HSPA5,HSPA9,IFNA4,IFNB1,IL6,MLKL,P2RX7,P2RY2,PANX1,RIPK3,TNF,TNFRSF11B	25	Activated
48 h	5 ug/mL	Xenobiotic Metabolism PXR Signaling Pathway	1.99	0.274	-1.64	ABCB1,ABCC3,ALDH1A1,ALDH1L2,ALDH5A1,ALDH6A1,CHST12,CYP2B6,CYP3A5,CYP3A7,ESD,GAL3ST2,GRIP1,GSTA3,GSTA5,GSTK1,GSTM1,GSTM3,Gstm3,GSTM4,GSTM5,Gstm6,GSTO1,GSTO2,GSTT2/GSTT2B,HS2ST1,HS3ST1,HS3ST6,HS6ST1,HSP90AA1,MGST1,MGST2,MGST3,NRIP1,PPP1R11,PPP1R14C,PPP1R3D,PRKAG2,PRKAR2A,PRKAR2B,PRKD1,RXRA,SULT4A1,UGT1A6,UGT1A9 (includes others)	45
48 h	5 ug/mL	Factors Promoting Cardiogenesis in Vertebrates	1.98	0.279	-2.795	ACVR1B,ACVR2B,APC2,ATF4,BMP1,BMP4,BMPR1A,CCND1,CREB3L1,CREB3L2,CREB3L3,CREB3L4,CREB5,FZD1,FZD2,FZD4,FZD6,FZD7,FZD8,LRP6,MYC,NPPA,PLCB1,PLCB4,PLCD1,PLCE1,PLCG1,PLCG2,PLCL1,PRKD1,SMO,TCF4,TCF7L2,TGFB2,TGFB3,TGFBR2,TGFBR3,WNT11,WNT5A,WNT5B,WNT7A	41	Inactivated
48 h	5 ug/mL	Activation of IRF by Cytosolic Pattern Recognition Receptors	1.98	0.34	2.183	ADAR,DDX58,DHX58,IFIH1,IFIT2,IFNA4,IFNB1,IKBKG,IL6,IRF7,ISG15,JUN,NFKBIB,RELB,STAT1,STAT2,TNF,ZBP1	18	Activated
48 h	5 ug/mL	DNA Double-Strand Break Repair by Homologous Recombination	1.97	0.5	#NUM!	BRCA1,BRCA2,GEN1,LIG1,POLA1,RAD51,RPA1	7
48 h	5 ug/mL	Sumoylation Pathway	1.97	0.299	-0.816	AR,ARHGDIB,DAXX,DNMT3A,ETS1,FAS,FOS,JUN,MAP3K5,MDM2,PCNA,PIAS1,PML,RAN,RANGAP1,RCC1,RFC2,RFC3,RFC4,RFC5,RHOB,RHOBTB1,RND1,RND3,RPA1,SENP2,SENP5,SENP7,TP53	29
48 h	5 ug/mL	IL-4 Signaling	1.95	0.267	-3.328	ATF4,CERT1,COL11A1,COL12A1,COL16A1,COL18A1,COL1A1,COL1A2,COL27A1,COL28A1,COL3A1,COL4A5,COL4A6,COL5A1,COL5A2,COL5A3,COL6A1,COL6A2,COL6A3,COL7A1,COL8A1,COL8A2,CREB3L1,CREB3L2,CREB3L3,CREB3L4,CREB5,EIF4EBP1,FAS,GAB1,GATA3,GNAI1,IL13RA1,IL4R,MAF,MAPK11,MRAS,NFIL3,PIK3R2,PIK3R5,PRR5,PRR5L,RAP2A,RASD1,RRAS2,SOCS1,SOS1,STAT3,TGFB2,TGFB3,TGM2,TIMP3	52	Inactivated
48 h	5 ug/mL	Role of IL-17F in Allergic Inflammatory Airway Diseases	1.94	0.357	3	ATF4,CCL4,CREB3L1,CREB3L2,CREB3L3,CREB3L4,CREB5,CSF2,CXCL10,IGF1,IL11,IL17F,IL6,RELB,RPS6KA2	15	Activated
48 h	5 ug/mL	Hepatic Cholestasis	1.94	0.27	#NUM!	ABCB1,ABCB4,ABCC1,ABCC3,ABCG5,ADCY1,ADCY5,ADCY9,CD14,CNTF,CSF2,CYP3A5,ESR1,FGF19,IKBKG,IL11,IL17D,IL17F,IL18,IL18RAP,IL1R1,IL1RAP,IL1RL1,IL1RL2,IL1RN,IL2,Il3,IL33,IL6,JUN,LBP,NFKBIB,PPARA,PRKAG2,PRKAR2A,PRKAR2B,PRKD1,RARA,RELB,RXRA,SLCO1A2,SLCO3A1,TGFB2,TGFB3,TNF,TNFRSF11B,TNFSF12,Tnfsf9	48
48 h	5 ug/mL	Human Embryonic Stem Cell Pluripotency	1.91	0.265	-2.774	ACVR2B,APC2,BMP1,BMP4,BMPR1A,BRAF,FGFR2,FGFRL1,FOXO1,FZD1,FZD2,FZD4,FZD6,FZD7,FZD8,HSP90AA1,ID4,INHBA,KLF2,KLF4,KLK3,LEFTY1,LEFTY2,LIFR,MAP2K6,MRAS,MYC,NGF,NTF4,NTRK3,PDGFA,PDGFC,PDGFD,PDGFRA,PIK3R2,PIK3R5,PRKD1,RAP2A,RASD1,RRAS2,SMAD6,SMO,SOS1,STAT3,TFCP2L1,TGFB2,TGFB3,TGFBR2,WNT11,WNT5A,WNT5B,WNT7A	52	Inactivated
48 h	5 ug/mL	Cardiac Hypertrophy Signaling (Enhanced)	1.91	0.238	-3.19	ACVR1B,ACVR2B,ADCY1,ADCY5,ADCY9,ADRA1B,AKAP13,CACNA1C,CACNB1,CHP1,CNTF,CSF2,CSF2RB,CTF1,Diaph2,DIAPH3,EDN1,EIF4EBP1,FGF1,FGF18,FGF19,FGF7,FGFR2,FGFRL1,FZD1,FZD2,FZD4,FZD6,FZD7,FZD8,GDPD1,GDPD3,GNAI1,GNAS,GNB4,GNG11,GNG13,HAND2,HDAC9,HSPB1,HSPB2,IFNLR1,IGF1,IKBKG,IL10RB,IL11,IL11RA,IL13RA1,IL15RA,IL17D,IL17F,IL17RD,IL17RE,IL18,IL18RAP,IL1R1,IL1RL1,IL1RL2,IL2,Il3,IL33,IL4R,IL6,IL6ST,INPP5F,ITGA1,IT…	124	Inactivated
48 h	5 ug/mL	Glioma Signaling	1.91	0.285	-2.183	CAMK1D,CAMK4,CCND1,CCND2,CDKN1A,E2F2,E2F6,E2F7,E2F8,EGFR,HDAC9,IDH1,IDH2,IDH3G,IGF1,MDM2,MRAS,PA2G4,PDGFA,PDGFC,PDGFD,PDGFRA,PIK3R2,PIK3R5,PLCG1,PLCG2,PRKD1,RAP2A,RASD1,RBL1,RRAS2,SOS1,SUV39H1,TFDP1,TP53	35	Inactivated
48 h	5 ug/mL	Acute Myeloid Leukemia Signaling	1.89	0.3	-2.183	BRAF,CCND1,CSF2RB,EIF4EBP1,IDH1,IDH2,IDH3G,JUP,MAP2K6,MRAS,MYC,PIK3R2,PIK3R5,PIM1,PML,RAP2A,RARA,RASD1,RELB,RRAS2,RUNX1,SOS1,STAT3,STAT5A,STAT5B,TCF4,TCF7L2	27	Inactivated
48 h	5 ug/mL	Hypoxia Signaling in the Cardiovascular System	1.87	0.311	2.309	ARNT,ATF4,CREB3L1,CREB3L2,CREB3L3,CREB3L4,CREB5,EDN1,HIF1A,HSP90AA1,JUN,LDHA,MDM2,NFKBIB,NQO1,TP53,UBE2C,UBE2G2,UBE2H,UBE2L6,UBE2S,UBE2T,VEGFA	23	Activated
48 h	5 ug/mL	Macrophage Classical Activation Signaling Pathway	1.83	0.273	2.402	AEBP2,CCL5,CD14,CD80,CNTF,CSF2,CXCL10,EZH2,GBP2,GBP4,HIF1A,IFNA4,IFNB1,IKBKG,IL11,IL13RA1,IL17D,IL17F,IL18,IL2,Il3,IL33,IL6,IRF8,LBP,MAF,MTF2,NCF2,NFKBIB,PARP14,PARP9,PKM,SOCS1,STAT1,STAT2,STAT3,TGFB2,TGFB3,TNF,TNFSF12,Tnfsf9	41	Activated
48 h	5 ug/mL	Xenobiotic Metabolism Signaling	1.83	0.254	#NUM!	ABCB1,ABCC3,AHR,ALDH1A1,ALDH1L2,ALDH5A1,ALDH6A1,ARNT,CAMK1D,CAMK4,CHST12,CYP1B1,CYP2B6,CYP3A5,CYP3A7,ESD,FMO2,FMO3,FMO5,FTL,GAL3ST2,GCLC,GRIP1,GSTA3,GSTA5,GSTK1,GSTM1,GSTM3,Gstm3,GSTM4,GSTM5,Gstm6,GSTO1,GSTO2,GSTT2/GSTT2B,HMOX1,HS2ST1,HS3ST1,HS3ST6,HS6ST1,HSP90AA1,IL6,MAF,MAP2K6,MAP3K1,MAP3K5,MAPK11,MGST1,MGST2,MGST3,MRAS,NQO1,NRIP1,PIK3R2,PIK3R5,PPP2R2B,PRKD1,RAP2A,RASD1,RELB,RRAS2,RXRA,SULT4A1,…	66
48 h	5 ug/mL	Apelin Adipocyte Signaling Pathway	1.82	0.299	-0.426	ADCY1,ADCY5,ADCY9,APLN,GNAI1,GSTA5,GSTK1,GSTM1,Gstt1,GSTT2/GSTT2B,Gstt3,HIF1A,LIPE,MAPK11,MAPK6,MGST1,MGST2,MGST3,NCF2,PRDX6,PRKAA2,PRKAG2,PRKAR2A,PRKAR2B,PTGES,UCP1	26
48 h	5 ug/mL	Adrenomedullin signaling pathway	1.81	0.263	-1.508	ADCY1,ADCY5,ADCY9,ADM,ARNT,BCL2,BRAF,C3,CALCRL,CFH,CTH,FOS,GAST,GNAS,HIF1A,IL18,IL1RN,IL33,ITPR1,ITPR2,KCNN4,MAP2K6,MAPK11,MAPK6,MRAS,MYLK,NPR2,NPR3,PIK3R2,PIK3R5,PLCB1,PLCB4,PLCD1,PLCE1,PLCG1,PLCG2,PLCL1,PRKAG2,PRKAR2A,PRKAR2B,PRKG1,PRKG2,RAMP3,RAP2A,RASD1,RELB,RRAS2,RXRA,SMARCC2,SOS1,TNF	51
48 h	5 ug/mL	Estrogen-Dependent Breast Cancer Signaling	1.8	0.304	0.243	ATF4,CCND1,CREB3L1,CREB3L2,CREB3L3,CREB3L4,CREB5,EGFR,ESR1,FOS,HSD17B12,HSD17B7,HSD17B8,IGF1,JUN,MRAS,PIK3R2,PIK3R5,RAP2A,RASD1,RELB,RRAS2,STAT5A,STAT5B	24
48 h	5 ug/mL	IL-6 Signaling	1.8	0.28	-0.365	ABCB1,CD14,COL1A1,FOS,HSPB1,HSPB2,IKBKG,IL18,IL18RAP,IL1R1,IL1RAP,IL1RL1,IL1RL2,IL1RN,IL33,IL6,IL6ST,JUN,LBP,MAP2K6,MAPK11,MRAS,NFKBIB,PIK3R2,PIK3R5,RAP2A,RASD1,RELB,RRAS2,SOCS1,SOS1,STAT3,TNF,TNFRSF11B,VEGFA	35
48 h	5 ug/mL	Role of PKR in Interferon Induction and Antiviral Response	1.78	0.281	0.354	ATF3,COLEC12,CYCS,DDX58,DNAJC3,EIF2AK2,FAS,FOS,HSP90AA1,HSPA14,HSPA1A/HSPA1B,Hspa1b,HSPA5,HSPA9,IFIH1,IFNA4,IFNB1,IKBKG,IL18,IL24,JUN,MAP2K6,MAPK11,NFKBIB,PDGFA,PDGFC,PDGFD,PRKRA,RELB,STAT1,STAT2,STAT3,TNF,TP53	34
48 h	5 ug/mL	White Adipose Tissue Browning Pathway	1.77	0.276	0.539	ADCY1,ADCY5,ADCY9,ATF4,CACNA1C,CACNB1,CREB3L1,CREB3L2,CREB3L3,CREB3L4,CREB5,FGFR2,FGFRL1,GNAS,ITPR1,ITPR2,KDR,LDHA,LIPE,MAPK11,NDN,NPPA,PPARA,PRKAA2,PRKAG2,PRKAR2A,PRKAR2B,PRKG1,PRKG2,RARA,RUNX1T1,RXRA,SLC16A1,THRA,UCP1,VEGFA,VGF	37
48 h	5 ug/mL	P2Y Purigenic Receptor Signaling Pathway	1.76	0.277	0	ADCY1,ADCY5,ADCY9,ATF4,CREB3L1,CREB3L2,CREB3L3,CREB3L4,CREB5,FOS,GNAI1,GNB4,GNG11,GNG13,JUN,MRAS,MYC,P2RY2,P2RY6,PIK3R2,PIK3R5,PLCB1,PLCB4,PLCD1,PLCE1,PLCG1,PLCG2,PLCL1,PRKAG2,PRKAR2A,PRKAR2B,PRKD1,RAP2A,RASD1,RELB,RRAS2	36
48 h	5 ug/mL	Neuroinflammation Signaling Pathway	1.74	0.249	1.549	ACVR1B,ACVR2B,AGER,APH1A,APH1B,Aph1c,APP,ATF4,B2M,BACE1,BCL2,BIRC5,CCL5,CD80,CFLAR,CHP1,CNTF,CREB3L1,CREB3L2,CREB3L3,CREB3L4,CREB5,CX3CL1,CXCL10,CXCL12,FAS,FOS,FZD1,GDNF,GLS,GLUL,HLA-A,HLA-G,HMOX1,ICAM1,IDE,IFNA4,IFNB1,IKBKG,IL18,IL1R1,IL6,IRF7,JUN,KLK3,MAPK11,MAPK6,MMP3,NCF2,NFATC1,NGF,P2RX7,PIK3R2,PIK3R5,PLA2G2E,PLCG1,PLCG2,PPP3CA,PTGS2,RELB,SLC1A2,SLC1A3,STAT1,SYK,TGFB2,TGFB3,TGFBR2,TGFBR3,TLR…	71
48 h	5 ug/mL	Role of JAK2 in Hormone-like Cytokine Signaling	1.72	0.321	0.471	BCL2,CCND1,CCND2,CYP3A5,CYP3A7,FOS,IGF1,PDGFC,POMC,SOCS1,SOCS2,STAT1,STAT3,STAT5A,STAT5B,VEGFA,VEGFC,VEGFD	18
48 h	5 ug/mL	PCP (Planar Cell Polarity) Pathway	1.72	0.317	-2.065	CTHRC1,EFNB1,FZD1,FZD2,FZD4,FZD6,FZD7,FZD8,JUN,JUNB,JUND,LGR4,PRICKLE1,RSPO3,SMO,WNT11,WNT5A,WNT5B,WNT7A	19	Inactivated
48 h	5 ug/mL	PPARα/RXRα Activation	1.72	0.262	0	ABCA1,ACVR1B,ACVR2B,ADCY1,ADCY5,ADCY9,AP2A2,BCL3,CAND1,GNAS,HELZ2,HSP90AA1,IKBKG,IL18RAP,IL1R1,IL1RAP,IL1RL1,IL1RL2,IL6,JUN,LPL,MAP2K6,MRAS,NFKBIB,PLCB1,PLCB4,PLCD1,PLCE1,PLCG1,PLCG2,PLCL1,PPARA,PRKAA2,PRKAG2,PRKAR2A,PRKAR2B,RAP2A,RASD1,RELB,RRAS2,RXRA,SLC27A1,SOS1,STAT5B,TGFB2,TGFB3,TGFBR2,TGFBR3	48
48 h	5 ug/mL	Regulation Of The Epithelial Mesenchymal Transition By Growth Factors Pathway	1.72	0.262	-1.677	BRAF,CDH2,EGFR,EGR1,ESRP2,ETS1,FGF1,FGF18,FGF19,FGF7,FGFR2,FGFRL1,FOS,FOXO1,GAB1,IKBKG,IL6,JUN,LATS2,MAP2K6,MAP3K1,MAPK11,MET,MRAS,PARD6B,PDGFA,PDGFC,PDGFD,PDGFRA,PIK3R2,PIK3R5,RAP2A,RASD1,RELB,RRAS2,SMURF1,SNAI1,SNAI2,SOS1,STAT3,TGFB2,TGFB3,TGFBR2,TNF,TNFRSF11B,TNFSF12,TNFSF12-TNFSF13,ZEB2	48
48 h	5 ug/mL	Adipogenesis pathway	1.71	0.275	#NUM!	ACVR2B,BMP4,BMPR1A,CEBPD,DDIT3,EGR2,EZH2,FABP4,FGF1,FGFR2,FGFRL1,FOXO1,FZD1,FZD2,FZD4,FZD6,FZD7,FZD8,GTF2H1,HAT1,HDAC9,HIF1A,Kat6b,KLF5,LPL,NOCT,NR1D1,RUNX1T1,SAP18,SENP2,SMO,SOX9,STAT5B,TNF,TP53,WNT5A	36
48 h	5 ug/mL	Chronic Myeloid Leukemia Signaling	1.68	0.283	#NUM!	CCND1,CCND2,CDKN1A,CDKN1B,E2F2,E2F6,E2F7,E2F8,HDAC9,IKBKG,MDM2,MRAS,MYC,PA2G4,PIK3R2,PIK3R5,RAP2A,RASD1,RBL1,RELB,RRAS2,SOS1,STAT5A,STAT5B,SUV39H1,TFDP1,TGFB2,TGFB3,TGFBR2,TP53	30
48 h	5 ug/mL	Cyclins and Cell Cycle Regulation	1.61	0.293	2.982	BTRC,CCNA2,CCNB1,CCNB2,CCND1,CCND2,CCNE1,CDK1,CDKN1A,CDKN1B,E2F2,E2F6,E2F7,E2F8,HDAC9,PA2G4,PPP2R2B,RBL1,SUV39H1,TFDP1,TGFB2,TGFB3,TP53,WEE1	24	Activated
48 h	5 ug/mL	dTMP De Novo Biosynthesis	1.58	0.75	#NUM!	DHFR,SHMT2,TYMS	3
48 h	5 ug/mL	Oncostatin M Signaling	1.58	0.333	-1.941	IL6ST,MMP3,MRAS,OSMR,PLAU,RAP2A,RASD1,RRAS2,SOS1,STAT1,STAT3,STAT5A,STAT5B,TIMP3	14
48 h	5 ug/mL	PI3K/AKT Signaling	1.55	0.255	2.449	BCL2,CCND1,CDKN1A,CDKN1B,CSF2RB,EIF4EBP1,FOXO1,GAB1,GDF15,GYS1,HSP90AA1,IFNLR1,IKBKG,IL10RB,IL11RA,IL13RA1,IL15RA,IL17RD,IL17RE,IL18RAP,IL1R1,IL1RL1,IL1RL2,IL4R,IL6ST,INPP5F,INPP5J,INPP5K,ITGA1,ITGA11,ITGA6,ITGA7,ITGB4,ITGB8,MAP3K5,MAPK8IP1,MDM2,MRAS,NFKBIB,PIK3R2,PPP2R2B,PTGS2,RAP2A,RASD1,RELB,RHEB,RRAS2,SFN,SOS1,TP53	50	Activated
48 h	5 ug/mL	Coagulation System	1.51	0.343	1.155	F13A1,F3,F8,KNG1,PLAU,PLAUR,PROS1,SERPIND1,SERPINE1,SERPINF2,TFPI,VWF	12
48 h	5 ug/mL	Circadian Rhythm Signaling	1.46	0.244	#NUM!	ADCY1,ADCY5,ADCY9,ATF4,BRAF,BTRC,CACNA1C,CACNB1,CIART,CIRBP,CREB3L1,CREB3L2,CREB3L3,CREB3L4,CREB5,CSNK1E,CTH,DBP,EIF4EBP1,FYN,GAST,GNAI1,GNAS,GNB4,GNG11,GNG13,GRIA3,H3-3A/H3-3B,H3C14,H3C3,HIF1A,ITPR1,ITPR2,KLK3,MAP2K6,MDM2,MKNK2,MRAS,MYC,NFIL3,NGF,NPR2,NPR3,NR1D1,PER3,PLCB1,PLCB4,PLCD1,PLCE1,PLCG1,PLCG2,PLCL1,PRKAA2,PRKAG2,PRKAR2A,PRKAR2B,PRKD1,PRKG1,PRKG2,PTGDS,RAP2A,RASD1,RRAS2,SMARCC2	64
48 h	5 ug/mL	Dermatan Sulfate Degradation (Metazoa)	1.45	0.412	-2.646	CEMIP,FGFRL1,GM2A,HEXB,HEXD,HYAL2,IDS	7	Inactivated
48 h	5 ug/mL	Iron homeostasis signaling pathway	1.45	0.265	#NUM!	ARNT,ATP6V0A1,ATP6V1B2,ATP6V1C2,BMP1,BMP4,BMPR1A,BTRC,CP,CREB3L3,EGFR,FTH1,FTL,GDF15,HBA1/HBA2,HIF1A,HMOX1,HP,HSPA9,IL6,IREB2,LYRM4,NUBP2,PDGFA,PDGFRA,SLC11A1,SLC11A2,SLC25A37,STAT3,STAT5A,STAT5B,TCIRG1,TF,TFRC,TWSG1	35
48 h	5 ug/mL	Coronavirus Pathogenesis Pathway	1.44	0.254	-2.534	AR,ATF4,BCL2,CCL5,CCND1,CCNE1,DDIT3,DDX58,E2F2,E2F6,E2F7,E2F8,FOS,FURIN,HDAC9,HIF1A,IFNA4,IFNB1,IL6,IRF7,JUN,KNG1,KPNB1,MAPK11,NFKBIB,OAS1,Oas1b,Oas1c (includes others),Oas1f,OAS2,OAS3,PA2G4,PTGS2,RBL1,RELB,RIPK3,SERPINE1,STAT1,STAT2,STAT3,SUV39H1,TFDP1,TGFBR2,TP53,TRIM25,ZC3HAV1	46	Inactivated
48 h	5 ug/mL	Role of WNT/GSK-3β Signaling in the Pathogenesis of Influenza	1.43	0.297	-1.732	APC2,CSNK1A1,CSNK1E,FZD1,FZD2,FZD4,FZD6,FZD7,FZD8,Gm13288 (includes others),IFNA4,IFNB1,SMO,TCF4,TCF7L2,WNT11,WNT5A,WNT5B,WNT7A	19
48 h	5 ug/mL	MicroRNA Biogenesis Signaling Pathway	1.41	0.254	1.508	ADAR,BMP4,BRCA1,DDX17,DNAJB1,EGFR,ESR1,EXOSC2,EXOSC6,EXOSC8,HMOX1,HOPX,HSP90AA1,IFNA4,IFNB1,IGF1,MAPK11,MRAS,MTCL1,MYC,NDC1,NUP107,NUP133,NUP155,NUP35,NUP42,NUP43,NUP50,NUP85,PIK3R2,PIK3R5,PIWIL4,PNPT1,POLR2G,PRKRA,QKI,RAN,RAP2A,RASD1,RRAS2,TGFB2,TGFB3,TP53,VEGFA	44
48 h	5 ug/mL	Ephrin Receptor Signaling	1.41	0.25	-0.426	ADAM10,ATF4,CREB3L1,CREB3L2,CREB3L3,CREB3L4,CREB5,CXCL12,EFNA1,EFNA2,EFNA4,EFNA5,EFNB1,EFNB3,EPHA1,EPHA2,EPHA7,EPHB4,EPHB6,FGF1,FYN,GNAI1,GNAS,GNB4,GNG11,GNG13,ITGA1,ITGA11,ITGA6,ITGA7,ITGB4,ITGB8,ITSN1,KALRN,MRAS,NCK2,NGEF,PDGFA,PDGFC,PDGFD,PTPN13,RAP2A,RASD1,RRAS2,SDC2,SOS1,STAT3,VEGFA,VEGFC,VEGFD	50
48 h	5 ug/mL	TGF-β Signaling	1.4	0.277	-0.853	ACVR1B,ACVR2B,BCL2,BMP4,BMPR1A,FOS,INHBA,INHBB,IRF7,JUN,MAP2K6,MAPK11,MRAS,PITX2,PMEPA1,RAP2A,RASD1,RRAS2,RUNX3,SERPINE1,SMAD6,SMURF1,SOS1,TGFB2,TGFB3,TGFBR2	26
48 h	5 ug/mL	Thyroid Cancer Signaling	1.4	0.286	0.853	BRAF,CCND1,FOS,FOXO1,GDNF,IGF1,JUN,KLK3,MRAS,MYC,NGF,NTF4,NTRK3,PIK3R2,PIK3R5,RAP2A,RASD1,RET,RRAS2,TCF4,TCF7L2,TP53	22
48 h	5 ug/mL	ERK5 Signaling	1.39	0.288	1.414	ATF4,CREB3L1,CREB3L2,CREB3L3,CREB3L4,CREB5,CTF1,EGFR,FOS,FOSL1,GAB1,IL6ST,MRAS,MYC,NGF,RAP2A,RASD1,RPS6KA2,RRAS2,SFN,SGK1	21
48 h	5 ug/mL	IL-7 Signaling Pathway	1.39	0.288	0.943	BCL2,CCND1,CDKN1B,DNTT,FOXO1,FOXO6,FYN,Igh,JUN,MAPK11,MET,MYC,NFATC1,PIK3R2,PIK3R5,SLC2A1,SOCS1,SOS1,STAT1,STAT5A,STAT5B	21
48 h	5 ug/mL	eNOS Signaling	1.38	0.259	-1.89	ADCY1,ADCY5,ADCY9,AQP3,CCNA2,CHRNA10,CNGA3,Cngb1,ESR1,FLT1,GNAS,HSP90AA1,HSPA14,HSPA1A/HSPA1B,Hspa1b,HSPA5,HSPA9,ITPR1,ITPR2,KDR,KNG1,LPAR2,NOSTRIN,PDGFC,PIK3R2,PIK3R5,PLCG1,PLCG2,PRKAA2,PRKAG2,PRKAR2A,PRKAR2B,PRKD1,PRKG1,SLC7A1,VEGFA,VEGFC,VEGFD	38
48 h	5 ug/mL	FGF Signaling	1.37	0.279	-1.528	ATF4,CREB3L1,CREB3L2,CREB3L3,CREB3L4,CREB5,FGF1,FGF18,FGF19,FGF7,FGFR2,FGFRL1,GAB1,ITPR1,MAP2K6,MAP3K1,MAP3K5,MAPK11,MET,PIK3R2,PIK3R5,PLCG1,SOS1,STAT3	24
48 h	5 ug/mL	Sonic Hedgehog Signaling	1.34	0.345	-1.89	CCNB1,CCNB2,CDK1,DYRK1B,GLIS2,PRKAG2,PRKAR2A,PRKAR2B,SMO,STK36	10
48 h	5 ug/mL	Inhibition of Angiogenesis by TSP1	1.33	0.333	1.414	CD47,FYN,HSPG2,JUN,KDR,MAPK11,SDC2,TGFBR2,THBS1,TP53,VEGFA	11
48 h	5 ug/mL	Dendritic Cell Maturation	1.32	0.249	0.149	ATF4,B2M,CCR7,CD1D,Cd1d2,CD80,COL18A1,COL1A1,COL1A2,COL3A1,COL5A3,CREB3L1,CREB3L2,CREB3L3,CREB3L4,CREB5,CSF2,FCGR3A/FCGR3B,FSCN1,HLA-A,HLA-G,ICAM1,IFNB1,IKBKG,IL18,IL1RL2,IL1RN,IL33,IL6,IRF8,LY75,MAPK11,NFKBIB,PIK3R2,PIK3R5,PLCB1,PLCB4,PLCD1,PLCE1,PLCG1,PLCG2,PLCL1,RELB,STAT1,STAT2,TNF,TNFRSF11B	47

## Sheet: ZnCl2
Timepoint	Concentration	Ingenuity Canonical Pathways	-log(p-value)	Ratio	z-score	Molecules	# DEGs	Activated / Inactivated
2 h	5.1 ug/mL	HIF1α Signaling	3.01	0.0202	-1	HMOX1,HSPA1A/HSPA1B,Hspa1b,IGF1	4
2 h	5.1 ug/mL	Fcγ Receptor-mediated Phagocytosis in Macrophages and Monocytes	2.94	0.0326	#NUM!	CSF2,HMOX1,PIP5K1A	3
2 h	5.1 ug/mL	Antioxidant Action of Vitamin C	2.76	0.0283	#NUM!	CSF2,HMOX1,NFKBIA	3
2 h	5.1 ug/mL	Role of PKR in Interferon Induction and Antiviral Response	2.6	0.0248	#NUM!	HSPA1A/HSPA1B,Hspa1b,NFKBIA	3
2 h	5.1 ug/mL	Glucocorticoid Receptor Signaling	2.28	0.00986	#NUM!	CSF2,HSPA1A/HSPA1B,Hspa1b,IGF1,NFKBIA	5
2 h	5.1 ug/mL	T Cell Receptor Signaling	1.91	0.014	#NUM!	CSF2,NFKBIA,PDK1	3
2 h	5.1 ug/mL	HER-2 Signaling in Breast Cancer	1.9	0.0138	#NUM!	AREG,NFKBIA,PDK1	3
2 h	5.1 ug/mL	Role of Osteoblasts, Osteoclasts and Chondrocytes in Rheumatoid Arthritis	1.88	0.0136	#NUM!	CSF2,IGF1,NFKBIA	3
2 h	5.1 ug/mL	Huntington's Disease Signaling	1.66	0.0112	#NUM!	HSPA1A/HSPA1B,Hspa1b,IGF1	3
2 h	8.5 ug/mL	Unfolded protein response	6.68	0.124	2.236	ATF4,DNAJA1,DNAJA4,DNAJB1,DNAJB4,HSPA1A/HSPA1B,Hspa1b,HSPA8,HSPH1,INSIG1,PPP1R15A	11	Activated
2 h	8.5 ug/mL	Tumor Microenvironment Pathway	5.27	0.0751	2.309	CD44,COL1A2,COL3A1,CSF2,FOS,IGF1,JUN,MAP3K14,MMP10,MMP13,PTGS2,SLC2A1,VEGFA	13	Activated
2 h	8.5 ug/mL	TNFR2 Signaling	4.95	0.188	2.236	FOS,JUN,MAP3K14,NFKBIA,TNFAIP3,TRAF1	6	Activated
2 h	8.5 ug/mL	Aldosterone Signaling in Epithelial Cells	4.71	0.0719	#NUM!	DNAJA1,DNAJB1,DNAJB4,DUSP1,HSPA1A/HSPA1B,HSPA4L,HSPA8,HSPB1,HSPH1,PIP5K1A,PLCB4,SGK1	12
2 h	8.5 ug/mL	IL-17 Signaling	4.37	0.0719	2.714	CSF2,FOS,IL15,JUN,LIF,MAP3K14,MMP13,PTGS2,RGS16,Tnfsf9,VEGFA	11	Activated
2 h	8.5 ug/mL	April Mediated Signaling	4.31	0.146	0.816	FOS,JUN,MAP3K14,NFATC3,NFKBIA,TRAF1	6
2 h	8.5 ug/mL	CDX Gastrointestinal Cancer Signaling Pathway	4.25	0.0645	0	BMP4,CSF2,FOS,FZD8,HBEGF,IL15,JUN,KLF5,LIF,PTGS2,TCF4,Tnfsf9	12
2 h	8.5 ug/mL	NRF2-mediated Oxidative Stress Response	4.22	0.0599	1.667	ATF4,DNAJA1,DNAJA4,DNAJB1,DNAJB4,FOS,FOSL1,GCLC,GCLM,HMOX1,JUN,JUNB,TXNRD1	13
2 h	8.5 ug/mL	B Cell Activating Factor Signaling	4.19	0.14	1	FOS,JUN,MAP3K14,NFATC3,NFKBIA,TRAF1	6
2 h	8.5 ug/mL	CD40 Signaling	4.06	0.108	0.816	FOS,JUN,MAP3K14,NFKBIA,PTGS2,TNFAIP3,TRAF1	7
2 h	8.5 ug/mL	Wound Healing Signaling Pathway	3.89	0.0556	0.832	COL1A2,COL3A1,CSF2,FOS,HBEGF,IL15,JUN,LIF,MAP3K14,MMP10,NFKBIA,Tnfsf9,VEGFA	13
2 h	8.5 ug/mL	Toll-like Receptor Signaling	3.73	0.0959	1	FOS,JUN,MAP3K14,NFKBIA,TNFAIP3,TRAF1,UBC	7
2 h	8.5 ug/mL	Protein Kinase A Signaling	3.67	0.044	-0.832	AKAP5,ATF4,DUSP1,DUSP5,DUSP8,FLNB,H1-2,H1-3,H1f4,H3C3,MYH10,NFATC3,NFKBIA,PLCB4,PPP1R3D,PTGS2,TCF4	17
2 h	8.5 ug/mL	Role Of Osteoblasts In Rheumatoid Arthritis Signaling Pathway	3.41	0.0524	2.309	BMP4,CSF2,FZD8,IGF1,IL15,LIF,MMP10,MMP13,PTGS2,TCF4,Tnfsf9,VEGFA	12	Activated
2 h	8.5 ug/mL	IL-10 Signaling	3.38	0.0657	-0.333	AHR,ATF4,DDIT4,DUSP1,FOS,HMOX1,JUN,MAP3K14,NFKBIA	9
2 h	8.5 ug/mL	HIF1α Signaling	3.38	0.0556	0.302	HMOX1,HSPA1A/HSPA1B,Hspa1b,HSPA8,IGF1,JUN,MMP10,MMP13,SAT1,SLC2A1,VEGFA	11
2 h	8.5 ug/mL	Role of Macrophages, Fibroblasts and Endothelial Cells in Rheumatoid Arthritis	3.25	0.0455	#NUM!	ATF4,CSF2,FOS,FZD8,IL15,JUN,MAP3K14,MMP13,NFATC3,NFKBIA,PLCB4,TCF4,TRAF1,VEGFA	14
2 h	8.5 ug/mL	γ-glutamyl Cycle	3.07	0.25	#NUM!	CHAC1,GCLC,GCLM	3
2 h	8.5 ug/mL	Role of Osteoblasts, Osteoclasts and Chondrocytes in Rheumatoid Arthritis	2.98	0.0498	#NUM!	BMP4,CSF2,FOS,FZD8,IGF1,JUN,MAP3K14,MMP13,NFATC3,NFKBIA,TCF4	11
2 h	8.5 ug/mL	Ferroptosis Signaling Pathway	2.94	0.063	0	ATF4,CHAC1,GCH1,GCLC,HMOX1,HSPB1,SAT1,TXNRD1	8
2 h	8.5 ug/mL	ILK Signaling	2.94	0.0526	0	ATF4,FLNB,FOS,IRS1,ITGB8,JUN,MYH10,PTGS2,RHOB,VEGFA	10
2 h	8.5 ug/mL	ERK5 Signaling	2.92	0.0822	2.449	ATF4,FOS,FOSL1,LIF,MAP3K8,SGK1	6	Activated
2 h	8.5 ug/mL	TNFR1 Signaling	2.89	0.1	2	FOS,JUN,MAP3K14,NFKBIA,TNFAIP3	5	Activated
2 h	8.5 ug/mL	Thyroid Cancer Signaling	2.8	0.0779	0	FOS,IGF1,IRS1,JUN,PDK1,TCF4	6
2 h	8.5 ug/mL	Natural Killer Cell Signaling	2.72	0.0529	1.667	COL1A2,COL3A1,HSPA1A/HSPA1B,Hspa1b,HSPA8,IL15,MAP3K14,MAP3K8,NFATC3	9
2 h	8.5 ug/mL	4-1BB Signaling in T Lymphocytes	2.71	0.121	#NUM!	JUN,MAP3K14,NFKBIA,TRAF1	4
2 h	8.5 ug/mL	CD27 Signaling in Lymphocytes	2.67	0.0893	#NUM!	FOS,JUN,MAP3K14,MAP3K8,NFKBIA	5
2 h	8.5 ug/mL	Polyamine Regulation in Colon Cancer	2.63	0.0877	-0.447	BCL2L11,FOS,JUN,SAT1,TCF4	5
2 h	8.5 ug/mL	IL-17A Signaling in Fibroblasts	2.61	0.114	#NUM!	FOS,JUN,NFKBIA,NFKBIZ	4
2 h	8.5 ug/mL	HOTAIR Regulatory Pathway	2.54	0.0544	0	CD44,COL1A2,COL3A1,H3C3,MMP10,MMP13,NFKBIA,TCF4	8
2 h	8.5 ug/mL	HER-2 Signaling in Breast Cancer	2.52	0.0461	1.265	AREG,BCL2L11,CDKN1B,FOS,HBEGF,ITGB8,JUN,NFKBIA,PDK1,PTGS2	10
2 h	8.5 ug/mL	Osteoarthritis Pathway	2.47	0.0455	-0.333	ATF4,DDIT4,FZD8,ITGB8,MMP10,MMP13,PTGS2,SOX9,TCF4,VEGFA	10
2 h	8.5 ug/mL	Role of PKR in Interferon Induction and Antiviral Response	2.43	0.0579	-0.378	ATF3,FOS,HSPA1A/HSPA1B,Hspa1b,HSPA8,JUN,NFKBIA	7
2 h	8.5 ug/mL	Glucocorticoid Receptor Signaling	2.39	0.0335	#NUM!	BCL2L11,CSF2,DUSP1,FOS,H3C3,HSPA1A/HSPA1B,Hspa1b,HSPA8,IGF1,IL22RA1,JUN,MAP3K14,MMP13,NFATC3,NFKBIA,PTGS2,SGK1	17
2 h	8.5 ug/mL	Pulmonary Healing Signaling Pathway	2.35	0.0466	1	BMP4,CSF2,FZD8,HBEGF,MMP10,MMP13,NFKBIA,TCF4,VEGFA	9
2 h	8.5 ug/mL	Sirtuin Signaling Pathway	2.34	0.0412	-1.897	BCL2L11,GADD45A,H1-2,H1-3,H1f4,H3C3,JUN,MAPK6,MYCN,PDK1,SLC2A1	11
2 h	8.5 ug/mL	Huntington's Disease Signaling	2.33	0.041	0.447	AP2A2,ATF4,DNAJB1,HSPA1A/HSPA1B,Hspa1b,HSPA8,IGF1,JUN,PLCB4,SGK1,UBC	11
2 h	8.5 ug/mL	MIF Regulation of Innate Immunity	2.32	0.0952	2	FOS,JUN,NFKBIA,PTGS2	4	Activated
2 h	8.5 ug/mL	Role of IL-17F in Allergic Inflammatory Airway Diseases	2.32	0.0952	#NUM!	ATF4,CSF2,IGF1,MMP13	4
2 h	8.5 ug/mL	Opioid Signaling Pathway	2.31	0.0407	0.378	AP2A2,ATF4,CDKN1B,EGR4,FOS,FOSB,MAPK6,NFKBIA,PDK1,RGS16,TCF4	11
2 h	8.5 ug/mL	Pathogen Induced Cytokine Storm Signaling Pathway	2.26	0.0383	1.732	COL1A2,COL3A1,CSF2,CXCL2,FOS,IL15,JUN,LIF,MAPK6,SLC2A1,Tnfsf9,VEGFA	12
2 h	8.5 ug/mL	Adipogenesis pathway	2.24	0.0534	#NUM!	BMP4,EGR2,FZD8,KLF5,NOCT,SOX9,TXNIP	7
2 h	8.5 ug/mL	Role Of Chondrocytes In Rheumatoid Arthritis Signaling Pathway	2.19	0.0522	2.646	EGR1,FOS,JUN,MMP10,MMP13,PTGS2,VEGFA	7	Activated
2 h	8.5 ug/mL	Hepatic Fibrosis Signaling Pathway	2.17	0.0347	-0.577	ATF4,CDKN1B,COL1A2,COL3A1,FOS,FZD8,ITGB8,JUN,MMP13,NFKBIA,PDK1,RHOB,TCF4,VEGFA	14
2 h	8.5 ug/mL	IL-7 Signaling Pathway	2.17	0.0685	1	BCL6,CDKN1B,JUN,PAX5,SLC2A1	5
2 h	8.5 ug/mL	Renal Cell Carcinoma Signaling	2.15	0.0676	#NUM!	FOS,JUN,SLC2A1,UBC,VEGFA	5
2 h	8.5 ug/mL	Antioxidant Action of Vitamin C	2.11	0.0566	-1	CSF2,HMOX1,NFKBIA,PLCB4,SLC2A1,TXNRD1	6
2 h	8.5 ug/mL	Role of JAK family kinases in IL-6-type Cytokine Signaling	2.1	0.0658	2.236	FOS,JUNB,LIF,SERPINA9,VEGFA	5	Activated
2 h	8.5 ug/mL	Apelin Liver Signaling Pathway	2.07	0.115	#NUM!	COL1A2,COL3A1,IRS1	3
2 h	8.5 ug/mL	T Cell Receptor Signaling	2.05	0.0419	0.333	CDKN1B,CSF2,DUSP5,FOS,JUN,NFATC3,NFKBIA,PDK1,TCF4	9
2 h	8.5 ug/mL	Role Of Osteoclasts In Rheumatoid Arthritis Signaling Pathway	2.01	0.037	0.905	ATF4,COL1A2,COL3A1,CSF2,FOS,JUN,MAP3K14,MMP10,MMP13,NFKBIA,RHOB	11
2 h	8.5 ug/mL	Immunogenic Cell Death Signaling Pathway	2.01	0.0625	2.236	ATF4,HSPA1A/HSPA1B,Hspa1b,HSPA8,PANX1	5	Activated
2 h	8.5 ug/mL	Protein Ubiquitination Pathway	1.98	0.0385	#NUM!	DNAJA1,DNAJB1,DNAJB4,HSPA1A/HSPA1B,HSPA4L,HSPA8,HSPB1,HSPH1,UBC,USP40	10
2 h	8.5 ug/mL	Neuregulin Signaling	1.96	0.0526	1.342	AREG,CDKN1B,EREG,ERRFI1,HBEGF,ITGB8	6
2 h	8.5 ug/mL	Colorectal Cancer Metastasis Signaling	1.95	0.038	1.265	FOS,FZD8,JUN,MMP10,MMP13,PTGER4,PTGS2,RHOB,TCF4,VEGFA	10
2 h	8.5 ug/mL	GNRH Signaling	1.94	0.043	2.121	ATF4,EGR1,FOS,HBEGF,JUN,MAP3K14,MAP3K8,PLCB4	8	Activated
2 h	8.5 ug/mL	PI3K Signaling in B Lymphocytes	1.94	0.043	1.134	ATF3,ATF4,FOS,IRS1,JUN,NFATC3,NFKBIA,PLCB4	8
2 h	8.5 ug/mL	B Cell Receptor Signaling	1.92	0.0398	2.121	ATF4,BCL6,EGR1,JUN,MAP3K14,MAP3K8,NFATC3,NFKBIA,PAX5	9	Activated
2 h	8.5 ug/mL	Cardiac Hypertrophy Signaling (Enhanced)	1.92	0.0307	0.832	CSF2,FZD8,HSPB1,IGF1,IL15,IL22RA1,ITGB8,JUN,LIF,MAP3K14,MAP3K8,NFATC3,PDK1,PLCB4,PTGS2,Tnfsf9	16
2 h	8.5 ug/mL	Dendritic Cell Maturation	1.9	0.0423	0	ATF4,COL1A2,COL3A1,CSF2,IL15,MAP3K14,NFKBIA,PLCB4	8
2 h	8.5 ug/mL	Role of JAK2 in Hormone-like Cytokine Signaling	1.88	0.0714	0	FOS,IGF1,IRS1,VEGFA	4
2 h	8.5 ug/mL	Ribonucleotide Reductase Signaling Pathway	1.88	0.0455	2.646	ATF4,CCNF,FOS,H3C3,JUN,PARP3,VEGFA	7	Activated
2 h	8.5 ug/mL	HMGB1 Signaling	1.88	0.0455	1.342	CSF2,FOS,IL15,JUN,LIF,RHOB,Tnfsf9	7
2 h	8.5 ug/mL	Pulmonary Fibrosis Idiopathic Signaling Pathway	1.83	0.0348	0.905	ADAMTS1,AREG,COL1A2,COL3A1,EGR1,FOS,FZD8,JUN,MMP10,MMP13,TCF4	11
2 h	8.5 ug/mL	RANK Signaling in Osteoclasts	1.82	0.0562	2	FOS,JUN,MAP3K14,MAP3K8,NFKBIA	5	Activated
2 h	8.5 ug/mL	Systemic Lupus Erythematosus In T Cell Signaling Pathway	1.79	0.0378	0.333	ATF4,BCL6,CD44,FOS,GADD45A,JUN,MSN,PDK1,RHOB	9
2 h	8.5 ug/mL	ERBB Signaling	1.78	0.0549	2.236	AREG,EREG,FOS,HBEGF,JUN	5	Activated
2 h	8.5 ug/mL	IL-6 Signaling	1.78	0.048	2.449	FOS,HSPB1,JUN,MAP3K14,NFKBIA,VEGFA	6	Activated
2 h	8.5 ug/mL	IL-8 Signaling	1.76	0.0398	1.89	FOS,HBEGF,HMOX1,JUN,NFKBIA,PTGS2,RHOB,VEGFA	8
2 h	8.5 ug/mL	Erythropoietin Signaling Pathway	1.73	0.0424	-0.378	CSF2,FOS,IL15,JUN,LIF,NFKBIA,Tnfsf9	7
2 h	8.5 ug/mL	Gαq Signaling	1.73	0.0424	-1.633	HMOX1,NFATC3,NFKBIA,PLCB4,RGS16,RGS2,RHOB	7
2 h	8.5 ug/mL	HGF Signaling	1.72	0.0465	2	FOS,ITGB8,JUN,MAP3K14,MAP3K8,PTGS2	6	Activated
2 h	8.5 ug/mL	ATM Signaling	1.69	0.0521	#NUM!	ATF4,GADD45A,JUN,NFKBIA,ZNF420	5
2 h	8.5 ug/mL	Cell Cycle Regulation by BTG Family Proteins	1.69	0.0833	#NUM!	BTG1,BTG2,NOCT	3
2 h	8.5 ug/mL	ERK/MAPK Signaling	1.68	0.0385	1.134	ATF4,DUSP1,FOS,H3C3,HSPB1,ITGB8,MYCN,PPP1R3D	8
2 h	8.5 ug/mL	WNT/Ca+ pathway	1.67	0.0615	-1	ATF4,FZD8,NFATC3,PLCB4	4
2 h	8.5 ug/mL	TWEAK Signaling	1.66	0.0811	#NUM!	MAP3K14,NFKBIA,TRAF1	3
2 h	8.5 ug/mL	Macrophage Alternative Activation Signaling Pathway	1.65	0.0409	-0.378	ATF4,DUSP1,FOS,H3C3,IRS1,JUN,NFKBIA	7
2 h	8.5 ug/mL	Systemic Lupus Erythematosus In B Cell Signaling Pathway	1.65	0.0341	1.265	BCL2L11,CSF2,FOS,IL15,JUN,LIF,MAP3K14,NFATC3,Tnfsf9,TRAF1	10
2 h	8.5 ug/mL	MSP-RON Signaling In Cancer Cells Pathway	1.62	0.0441	0.816	ATF4,FOS,JUN,NFKBIA,TCF4,VEGFA	6
2 h	8.5 ug/mL	PPAR Signaling	1.57	0.0485	-2.236	FOS,JUN,MAP3K14,NFKBIA,PTGS2	5	Inactivated
2 h	8.5 ug/mL	Hepatic Cholestasis	1.57	0.0393	#NUM!	CSF2,IL15,JUN,LIF,MAP3K14,NFKBIA,Tnfsf9	7
2 h	8.5 ug/mL	Production of Nitric Oxide and Reactive Oxygen Species in Macrophages	1.57	0.0393	1.89	FOS,JUN,MAP3K14,MAP3K8,NFKBIA,PPP1R3D,RHOB	7
2 h	8.5 ug/mL	Molecular Mechanisms of Cancer	1.55	0.0297	#NUM!	BCL2L11,BMP4,CDK12,CDKN1B,FOS,FZD8,IRS1,ITGB8,JUN,NFKBIA,PLCB4,RHOB,TCF4	13
2 h	8.5 ug/mL	NAD Signaling Pathway	1.55	0.0426	-0.816	H1-2,H1-3,H1f4,IGF1,PARP3,VEGFA	6
2 h	8.5 ug/mL	Endocannabinoid Cancer Inhibition Pathway	1.54	0.0423	0.816	ATF3,ATF4,CDKN1B,TCF4,TRIB3,VEGFA	6
2 h	8.5 ug/mL	Coronavirus Pathogenesis Pathway	1.54	0.0387	2.646	ATF4,BCL2L11,FOS,JUN,NFKBIA,PTGS2,TNPO1	7	Activated
2 h	8.5 ug/mL	MSP-RON Signaling In Macrophages Pathway	1.53	0.0472	0.447	ATF4,FOS,JUN,NFKBIZ,PTGS2	5
2 h	8.5 ug/mL	Aryl Hydrocarbon Receptor Signaling	1.5	0.0414	1	AHR,CDKN1B,CYP1B1,FOS,HSPB1,JUN	6
2 h	8.5 ug/mL	Hypoxia Signaling in the Cardiovascular System	1.49	0.0541	2	ATF4,JUN,NFKBIA,VEGFA	4	Activated
2 h	8.5 ug/mL	Corticotropin Releasing Hormone Signaling	1.46	0.0405	#NUM!	ATF4,FOS,JUN,NR4A1,PTGS2,VEGFA	6
2 h	8.5 ug/mL	BEX2 Signaling Pathway	1.45	0.0526	0	JUN,NFKBIA,TCF4,VEGFA	4
2 h	8.5 ug/mL	Role of Tissue Factor in Cancer	1.44	0.0446	#NUM!	CSF2,EGR1,HBEGF,MMP13,VEGFA	5
2 h	8.5 ug/mL	Cholecystokinin/Gastrin-mediated Signaling	1.42	0.0442	0.447	FOS,JUN,PLCB4,PTGS2,RHOB	5
2 h	8.5 ug/mL	iNOS Signaling	1.41	0.0652	#NUM!	FOS,JUN,NFKBIA	3
2 h	8.5 ug/mL	ID1 Signaling Pathway	1.4	0.0361	1.134	ATF3,BMP4,CDKN1B,EGR1,LIF,PTGER4,VEGFA	7
2 h	8.5 ug/mL	Estrogen-Dependent Breast Cancer Signaling	1.4	0.0506	1	ATF4,FOS,IGF1,JUN	4
2 h	8.5 ug/mL	PI3K/AKT Signaling	1.38	0.0357	1	CDKN1B,GDF15,IL22RA1,ITGB8,MAP3K8,NFKBIA,PTGS2	7
2 h	8.5 ug/mL	EIF2 Signaling	1.36	0.0354	-1.342	ATF3,ATF4,EIF2S2,MYCN,PPP1R15A,TRIB3,VEGFA	7
2 h	8.5 ug/mL	RHOA Signaling	1.34	0.042	1.342	IGF1,MSN,NGEF,PIP5K1A,SEPTIN7	5
2 h	8.5 ug/mL	LPS-stimulated MAPK Signaling	1.33	0.0482	2	FOS,JUN,MAP3K14,NFKBIA	4	Activated
24 h	5.1 ug/mL	Complement System	3.65	0.121	0	C1S,C3,CD55,CFH	4
24 h	5.1 ug/mL	Pathogen Induced Cytokine Storm Signaling Pathway	3.21	0.0319	-2.53	C3,Ccl7,COL3A1,COL6A2,COL7A1,COL8A1,CXCL10,IL18,IL33,TGFB2	10
24 h	5.1 ug/mL	Apelin Cardiac Fibroblast Signaling Pathway	2.94	0.13	#NUM!	APLN,CCN2,TGFB2	3
24 h	5.1 ug/mL	Wound Healing Signaling Pathway	2.85	0.0342	-2.121	COL3A1,COL6A2,COL7A1,COL8A1,IL18,IL33,ITGA6,TGFB2	8
24 h	5.1 ug/mL	SPINK1 General Cancer Pathway	2.77	0.0714	-2	Mt1,Mt2,Prss1 (includes others),PRSS3	4
24 h	5.1 ug/mL	LPS/IL-1 Mediated Inhibition of RXR Function	2.29	0.0306	#NUM!	ABCC3,CYP2S1,CYP3A7,GSTA3,HS3ST1,IL18,IL33	7
24 h	5.1 ug/mL	Role of JAK family kinases in IL-6-type Cytokine Signaling	2.29	0.0526	-1	CEBPD,LIFR,SERPINA9,TGFB2	4
24 h	5.1 ug/mL	GP6 Signaling Pathway	2.25	0.0403	-1.342	COL3A1,COL6A2,COL7A1,COL8A1,LAMA4	5
24 h	5.1 ug/mL	Hepatic Fibrosis / Hepatic Stellate Cell Activation	2.13	0.0321	#NUM!	CCN2,COL3A1,COL6A2,COL7A1,COL8A1,TGFB2	6
24 h	5.1 ug/mL	Pulmonary Fibrosis Idiopathic Signaling Pathway	2.06	0.0253	-0.707	CCN2,COL3A1,COL6A2,COL7A1,COL8A1,IL13RA1,RBPJ,TGFB2	8
24 h	5.1 ug/mL	IL-4 Signaling	2.04	0.0308	-1.633	COL3A1,COL6A2,COL7A1,COL8A1,IL13RA1,TGFB2	6
24 h	5.1 ug/mL	Xenobiotic Metabolism Signaling	2	0.0269	#NUM!	ABCC3,CAMK1D,CYP3A7,ESD,GSTA3,HS3ST1,PPP2R2B	7
24 h	5.1 ug/mL	Hepatic Fibrosis Signaling Pathway	1.92	0.0223	-1.414	CCN2,COL3A1,IL18,IL33,ITGA6,MYLK,TF,TFRC,TGFB2	9
24 h	5.1 ug/mL	Macrophage Classical Activation Signaling Pathway	1.91	0.0333	-1.342	CXCL10,IL13RA1,IL18,IL33,TGFB2	5
24 h	5.1 ug/mL	Xenobiotic Metabolism CAR Signaling Pathway	1.78	0.0309	-1.342	ABCC3,CYP3A7,GSTA3,HS3ST1,PPP2R2B	5
24 h	5.1 ug/mL	Xenobiotic Metabolism PXR Signaling Pathway	1.76	0.0305	-0.447	ABCC3,CYP3A7,ESD,GSTA3,HS3ST1	5
24 h	5.1 ug/mL	LXR/RXR Activation	1.74	0.0364	0	C3,IL18,IL33,TF	4
24 h	5.1 ug/mL	FXR/RXR Activation	1.69	0.0351	#NUM!	C3,IL18,IL33,TF	4
24 h	5.1 ug/mL	Acute Phase Response Signaling	1.68	0.0291	#NUM!	C1S,C3,IL18,IL33,TF	5
24 h	5.1 ug/mL	Role of Hypercytokinemia/hyperchemokinemia in the Pathogenesis of Influenza	1.65	0.0455	#NUM!	CXCL10,IL18,IL33	3
24 h	5.1 ug/mL	Toll-like Receptor Signaling	1.53	0.0411	#NUM!	IL18,IL33,TNFAIP3	3
24 h	5.1 ug/mL	Adrenomedullin signaling pathway	1.48	0.0258	-1	C3,CFH,IL18,IL33,MYLK	5
24 h	5.1 ug/mL	Multiple Sclerosis Signaling Pathway	1.47	0.0256	-2.236	C3,DUSP6,IL18,IL33,TGFB2	5
24 h	5.1 ug/mL	3-phosphoinositide Biosynthesis	1.47	0.0255	#NUM!	DUSP5,DUSP6,PIP5K1A,PPFIBP2,PPP2R2B	5
24 h	5.1 ug/mL	Role of Pattern Recognition Receptors in Recognition of Bacteria and Viruses	1.38	0.0282	#NUM!	C3,IL18,IL33,TGFB2	4
24 h	8.5 ug/mL	Superpathway of Cholesterol Biosynthesis	8.71	0.857	-3.674	ACAT1,ACAT2,CYP51A1,DHCR24,DHCR7,FDFT1,FDPS,GGPS1,HADHA,HADHB,HMGCR,HMGCS1,HMGCS2,IDI1,Idi2,LSS,MSMO1,MVD,MVK,NSDHL,PMVK,SC5D,SQLE,TM7SF2	24	Inactivated
24 h	8.5 ug/mL	CLEAR Signaling Pathway	7	0.452	1.257	ATP6AP2,ATP6V0A1,ATP6V0B,ATP6V0C,ATP6V0D1,ATP6V0E1,ATP6V1A,ATP6V1B2,ATP6V1C1,ATP6V1C2,ATP6V1D,ATP6V1E1,ATP6V1E2,ATP6V1F,ATP6V1G1,ATP6V1H,BMPR1A,CASTOR1,CD63,CLCN7,CLN3,CREB3L1,CREB3L2,CREB3L3,CREB3L4,CREB5,CREBBP,CTNS,CTSA,CTSB,CTSD,CTSF,DDIT4,EGFR,EP300,FGFR1,FGFR3,FLCN,FLT1,FNIP1,GABARAP,GBA,GHR,GLA,GLB1,GLMP,GNPTG,GNS,GSK3B,HEXA,HIF1A,IFI30,IGF1,IGF1R,IKBKB,ITPR1,ITPR2,KCNIP3,KDR,LAMP1,LAMTOR1…	127
24 h	8.5 ug/mL	IL-10 Signaling	5.39	0.489	-1.588	AHR,ARG2,BCL3,BLVRB,CCN4,CD80,CDKN1A,CREB3L1,CREB3L2,CREB3L3,CREB3L4,CREB5,CREBBP,DDIT4,DUSP1,FCGR2A,FOS,GSK3B,HIF1A,HLA-A,HLA-DMA,HLA-DMB,HLA-G,HMOX1,IHH,IKBKB,IKBKG,IL10RB,IL18,IL18RAP,IL1RL1,IL1RL2,IL1RN,IL33,IL6,IL6R,IL6ST,INPP5D,JUN,MAF,MAFB,MAP2K3,MAP2K6,MAP3K14,MAPK1,MAPK12,MAPK14,MTOR,NFKB2,NFKBIA,NFKBIB,NFKBID,PBX1,PKM,PRKAA1,PRKAA2,PRKAG2,RELA,RELB,SIRT1,STAT3,STAT5A,STAT5B,TLR4,TNF,TRA…	67
24 h	8.5 ug/mL	Mevalonate Pathway I	5.24	0.923	-2.309	ACAT1,ACAT2,HADHA,HADHB,HMGCR,HMGCS1,HMGCS2,IDI1,Idi2,MVD,MVK,PMVK	12	Inactivated
24 h	8.5 ug/mL	Protein Kinase A Signaling	5.23	0.409	-0.696	ADCY1,ADCY10,ADCY9,ADD1,ADD3,AKAP10,AKAP11,AKAP12,AKAP13,AKAP6,ANAPC1,ANAPC11,ANAPC4,ANAPC5,ANAPC7,Calm1 (includes others),CAMK2D,CAMK2G,CDC16,CDC25B,CDC25C,CDC26,CDKN3,CNGA3,Cngb1,CREB3L1,CREB3L2,CREB3L3,CREB3L4,CREB5,CREBBP,CREM,DCC,DHH,DUSP1,DUSP10,DUSP16,DUSP18,DUSP2,DUSP3,DUSP4,DUSP5,DUSP8,EPM2A,FLNB,GNAI1,GNAI2,GNAI3,GNAQ,GNAS,GNB1,GNG10,GNG11,GNG7,GSK3B,H1-0,H1-2,H1-3,H1f4,H3-3A/H3-3B,H3C3…	158
24 h	8.5 ug/mL	Role of Macrophages, Fibroblasts and Endothelial Cells in Rheumatoid Arthritis	5.19	0.422	#NUM!	APC2,C5,Calm1 (includes others),CAMK2D,CAMK2G,CCL5,CEBPB,CEBPD,CREB3L1,CREB3L2,CREB3L3,CREB3L4,CREB5,CREBBP,CSF1,CSF2,CSNK1A1,CSNK1E,CXCL12,DKK2,FCGR1A,FCGR3A/FCGR3B,FN1,FOS,FZD1,FZD2,FZD4,FZD6,FZD7,FZD8,GNAO1,GNAQ,GSK3B,IKBKB,IKBKG,IL15,IL16,IL18,IL18RAP,IL1RL1,IL1RL2,IL1RN,IL33,IL6,IL6R,IL6ST,IRAK1,IRAK3,IRAK4,JAK2,JUN,LRP1,LRP5,MAP2K3,MAP2K6,MAP3K14,MAPK1,MAPK14,MAPK3,MMP13,MMP3,MRAS,NFAT5,NFA…	130
24 h	8.5 ug/mL	Superpathway of Geranylgeranyldiphosphate Biosynthesis I (via Mevalonate)	4.84	0.824	-2.138	ACAT1,ACAT2,FDPS,GGPS1,HADHA,HADHB,HMGCR,HMGCS1,HMGCS2,IDI1,Idi2,MVD,MVK,PMVK	14	Inactivated
24 h	8.5 ug/mL	Pulmonary Healing Signaling Pathway	4.67	0.446	-0.863	BMP4,BMPR1A,CCNB1,CDC25C,CELA1,CELA2A,CSF2,CTRC,CXCL12,EGFR,EP300,FGF10,FGF7,FGFR1,FYN,FZD1,FZD2,FZD4,FZD6,FZD7,FZD8,HBEGF,HIF1A,IDH2,KDR,LYN,MAPK1,MAPK12,MAPK14,MAPK3,MMP10,MMP13,MMP14,MMP16,MMP19,MMP23B,MMP3,MRAS,NFATC1,NFKB2,NFKBIA,NGFR,NOTCH2,NOTCH3,PDGFC,PRKAA1,PRKAA2,PRKAG2,PRKCA,PRKCG,PRKCH,PRKD1,PRKD3,PROK1,RAF1,RAP1A,RASD1,RASD2,SMAD1,SMAD5,SMO,SOS1,SOS2,SRC,STAT3,STAT5A,STAT5B,TCF3,TCF4…	86
24 h	8.5 ug/mL	Osteoarthritis Pathway	4.42	0.432	-0.351	ADAMTS5,ADIPOQ,ANKH,ANXA2,BGLAP,BMPR1A,CASP14,CASP2,CASP4,CCN4,CEBPB,COL2A1,CREB3L1,CREB3L2,CREB3L3,CREB3L4,CREB5,CREBBP,CTNNA1,DCN,DDIT4,DDR2,EPAS1,FGFR1,FGFR3,FN1,FOXO3,FZD1,FZD2,FZD4,FZD6,FZD7,FZD8,GLIS2,HIF1A,HTRA1,IHH,IL18RAP,IL1RL1,IL1RL2,ITGA1,ITGA10,ITGA2,ITGA6,ITGA7,ITGAX,ITGB4,ITGB5,ITGB6,ITGB7,ITGB8,ITLN1,LRP1,MMP10,MMP13,MMP3,MTF1,MTOR,MYBBP1A,NAMPT,NFKB2,P2RX7,PDGFC,PPARD,PRKAA1,PRKA…	95
24 h	8.5 ug/mL	Axonal Guidance Signaling	4.36	0.387	#NUM!	ABL1,ABLIM1,ADAM10,ADAM12,ADAM15,ADAM23,ADAM30,ADAM32,ADAM8,ADAMTS1,ADAMTS10,ADAMTS12,ADAMTS14,ADAMTS3,ADAMTS5,ADAMTS6,ADAMTS9,AFG3L2,ARHGEF12,ARPC5,BAIAP2,BCAR1,BDNF,BMP4,BMP8A,BRCC3,COPS5,CXCL12,DCC,DOCK1,DPYSL2,DPYSL5,ECE2,ECEL1,EFNA1,EFNA2,EFNA4,EFNA5,EFNB1,EFNB2,EFNB3,EIF4E,EPHA1,EPHA2,EPHA7,EPHB2,EPHB4,ERBB2,FARP2,FES,FYN,FZD1,FZD2,FZD4,FZD6,FZD7,FZD8,GLIS2,GNA12,GNAI1,GNAI2,GNAI3,GNAL,GNAO…	190
24 h	8.5 ug/mL	PPARα/RXRα Activation	4.31	0.443	0.254	ABCA1,ACAA1,ACOX1,ACVR2B,ADCY1,ADCY10,ADCY9,ADIPOQ,AP2A2,APOA2,BCL3,CAND1,CLOCK,CREBBP,Cyp2c23,CYP2C9,EP300,FASN,GHR,GK,GNAQ,GNAS,HELZ2,HSP90AA1,HSP90B1,IKBKB,IKBKG,IL18RAP,IL1RL1,IL1RL2,IL6,IRS1,ITGB5,JAK2,JUN,LPL,MAP2K3,MAP2K6,MAP3K14,MAPK1,MAPK14,MAPK3,MED1,MED12,MRAS,NCOA3,NCOR1,NFKB2,NFKBIA,NFKBIB,NFKBID,NR2F1,PDIA3,PLCB1,PLCB3,PLCB4,PLCD1,PLCD3,PLCE1,PLCG2,PRKAA1,PRKAA2,PRKACA,PRKAG2,PRKAR1…	81
24 h	8.5 ug/mL	Hepatic Fibrosis Signaling Pathway	4.18	0.394	-0.78	ACTA2,ACVR2B,APC2,BAMBI,CACNA1C,CACNA2D1,CACNB4,Calm1 (includes others),CCL5,CCN2,Cdc42,CEBPB,CNR1,COL18A1,COL1A1,COL1A2,COL2A1,COL3A1,COL5A3,CREB3L1,CREB3L2,CREB3L3,CREB3L4,CREB5,CREBBP,CSNK1A1,CSNK1E,FGFR1,FLT1,FOS,FTH1,FTL,FZD1,FZD2,FZD4,FZD6,FZD7,FZD8,GLIS2,GNAI1,GNAI2,GNAI3,GSK3B,HIF1A,IKBKB,IKBKG,IL18,IL18RAP,IL1RL1,IL1RL2,IL1RN,IL33,IRAK1,IRAK3,IRAK4,IRS2,ITGA1,ITGA10,ITGA2,ITGA6,ITGA7,ITG…	159
24 h	8.5 ug/mL	Wound Healing Signaling Pathway	4.16	0.423	-1.106	ACTA2,ACVR2B,CCL5,CEBPB,CERT1,CMA1,CNTF,COL16A1,Col17a1,COL18A1,COL1A1,COL1A2,COL27A1,COL28A1,COL2A1,COL3A1,COL4A5,COL4A6,COL5A1,COL5A2,COL5A3,COL6A1,COL6A2,COL7A1,COL8A1,COL9A3,CSF2,EGFR,FGF7,FN1,FOS,HBEGF,IKBKB,IL11,IL15,IL17F,IL18,IL18RAP,IL1RL1,IL1RL2,IL1RN,Il3,IL33,IL6,ITGA6,ITGB4,JAK2,JUN,KRT16,KRT17,KRT6B,LAMA1,LAMA3,LAMB1,LAMB3,LAMC1,LAMC2,MAP2K3,MAP2K5,MAP2K6,MAP3K14,MAPK1,MAPK12,MAPK3,M…	99
24 h	8.5 ug/mL	Sirtuin Signaling Pathway	3.98	0.412	2.862	ABCA1,ACLY,ACSS2,ADAM10,AGTRAP,APP,ARG2,ATG101,ATG12,ATG14,ATG2A,ATG4B,ATG4C,ATG9B,ATP5F1A,ATP5F1B,ATP5F1C,ATP5MC1,BCL2L11,BPGM,CLOCK,CPT1A,CPT1C,CYC1,DOT1L,EPAS1,FOXO3,G6PD,GABARAP,GABARAPL1,GABARAPL2,GADD45A,GADD45B,GADD45G,GLS,GSK3B,H1-0,H1-2,H1-3,H1f4,H3-3A/H3-3B,H3C3,HIF1A,HMGCS2,IDH2,JUN,KAT2A,LDHA,MAP1LC3B,MAPK1,MAPK12,MAPK3,MAPK6,MT-ND3,MT-ND6,MTOR,MYCN,NAMPT,NDRG1,NDUFA10,NDUFA11,NDUFA5,…	110	Activated
24 h	8.5 ug/mL	Hepatic Fibrosis / Hepatic Stellate Cell Activation	3.92	0.433	#NUM!	ACTA2,BAMBI,CCL5,CCN2,CCR7,CERT1,COL16A1,Col17a1,COL18A1,COL1A1,COL1A2,COL27A1,COL28A1,COL2A1,COL3A1,COL4A5,COL4A6,COL5A1,COL5A2,COL5A3,COL6A1,COL6A2,COL7A1,COL8A1,COL9A3,CSF1,EGFR,FGFR1,FLT1,FN1,IFNAR1,IFNAR2,IGF1,IGF1R,IGFBP3,IL18RAP,IL1RL1,IL1RL2,IL6,IL6R,KDR,KLF6,LAMA1,LBP,MET,MMP13,MYH10,MYH3,MYH6,MYH7,MYH9,MYL6B,MYL7,MYL9,MYO10,MYO18A,MYO18B,MYO1H,NFKB2,NGFR,PDGFC,PDGFRB,PROK1,RELA,RELB,SER…	81
24 h	8.5 ug/mL	Unfolded protein response	3.9	0.494	-0.209	ATF6,CALR,CEBPB,CEBPD,DDIT3,DNAJA4,DNAJB1,DNAJB11,DNAJB14,DNAJB2,DNAJB5,DNAJB6,DNAJB9,DNAJC10,DNAJC13,DNAJC14,DNAJC15,DNAJC17,DNAJC18,DNAJC19,DNAJC3,DNAJC5,DNAJC9,HSP90B1,HSPA14,HSPA1A/HSPA1B,Hspa1b,HSPA2,HSPA4,HSPA8,HSPH1,MAP3K5,MBTPS1,MBTPS2,OS9,PDIA6,PPP1R15A,SCAP,SEL1L,SREBF1,SREBF2,TRAF2,VCP,XBP1	44
24 h	8.5 ug/mL	Role Of Chondrocytes In Rheumatoid Arthritis Signaling Pathway	3.81	0.455	-0.896	ADAMTS5,CAMKK2,CAPN2,CEBPB,CEBPD,CFLAR,CXCL12,EGR1,FN1,FOS,FOXO3,IL18,IL18RAP,IL1RL1,IL1RL2,IL1RN,IL33,IL6,IL6R,IL6ST,IRAK1,IRAK4,JAK2,JUN,LRP1,MAPK1,MAPK12,MAPK14,MAPK3,MLKL,MMP10,MMP13,MMP14,MMP16,MMP19,MMP23B,MMP3,MTOR,NFKB2,NGFR,PDGFC,PGAM5,PLAU,PPP3CA,PPP3CB,PRKAA1,PRKAA2,PRKAG2,PROK1,PTGS2,RIPK3,RUNX2,STAT3,TNF,TNFRSF11B,TNFRSF1A,TNFRSF1B,TRAF6,VEGFA,VEGFC,VEGFD	61
24 h	8.5 ug/mL	Aldosterone Signaling in Epithelial Cells	3.75	0.437	-0.707	CRYAB,DNAJB1,DNAJB11,DNAJB14,DNAJB2,DNAJB5,DNAJB6,DNAJB9,DNAJC10,DNAJC13,DNAJC14,DNAJC15,DNAJC17,DNAJC18,DNAJC19,DNAJC22,DNAJC25,DNAJC27,DNAJC3,DNAJC5,DNAJC9,DUSP1,HSP90AA1,HSP90B1,HSPA12A,HSPA14,HSPA1A/HSPA1B,HSPA2,HSPA4,HSPA4L,HSPA8,HSPB1,HSPB11,HSPB2,HSPH1,ITPR1,ITPR2,KCNMB4,KCNU1,MAPK1,MAPK3,PDIA3,PIK3R2,PIK3R3,PIK3R5,PIK3R6,PIKFYVE,PIP4K2A,PIP4K2B,PIP4K2C,PIP5K1A,PIP5KL1,PLCB1,PLCB3,PLCB4,PL…	73
24 h	8.5 ug/mL	PPAR Signaling	3.74	0.476	0.447	CITED2,CREBBP,EP300,FOS,HSP90AA1,HSP90B1,IKBKB,IKBKG,IL18,IL18RAP,IL1RL1,IL1RL2,IL1RN,IL33,JUN,MAP3K14,MAPK1,MAPK3,MED1,MRAS,NCOR1,NFKB2,NFKBIA,NFKBIB,NFKBID,NGFR,NR2F1,PDGFC,PDGFRB,PPARD,PTGS2,RAF1,RAP1A,RASD1,RASD2,RELA,RELB,RXRA,SCAND1,SOS1,SOS2,STAT5A,STAT5B,TNF,TNFRSF11B,TNFRSF1A,TNFRSF1B,TRAF2,TRAF6	49
24 h	8.5 ug/mL	WNT/Ca+ pathway	3.74	0.523	-1.976	CREB3L1,CREB3L2,CREB3L3,CREB3L4,CREB5,CREBBP,FZD1,FZD2,FZD4,FZD6,FZD7,FZD8,GSK3B,NFAT5,NFATC1,NFATC3,NFKB2,PDE6G,PDIA3,PLCB1,PLCB3,PLCB4,PLCD1,PLCD3,PLCE1,PLCG2,PPP3CA,PRKCA,RELA,RELB,ROR1,SMO,WNT5A,WNT5B	34
24 h	8.5 ug/mL	NRF2-mediated Oxidative Stress Response	3.72	0.419	-0.316	ABCC2,ACTA1,ACTA2,AOX1,CREBBP,Cyp2c23,CYP2C9,CYP2S1,Cyp3a25 (includes others),CYP3A5,CYP3A7,DNAJA4,DNAJB1,DNAJB11,DNAJB14,DNAJB2,DNAJB5,DNAJB6,DNAJB9,DNAJC10,DNAJC13,DNAJC14,DNAJC15,DNAJC17,DNAJC18,DNAJC19,DNAJC3,DNAJC5,DNAJC9,ENC1,EP300,ERP29,FKBP5,FOS,FOSL1,FTH1,FTL,GCLC,GSK3B,GSTA3,GSTA5,GSTK1,Gstm6,GSTO1,GSTO2,GSTZ1,HERPUD1,HMOX1,HSP90AA1,HSP90B1,JUN,JUNB,JUND,KEAP1,MAF,MAFF,MAFG,MAFK,MAP2K3,…	91
24 h	8.5 ug/mL	IL-6 Signaling	3.63	0.456	0.412	ABCB1,CEBPB,COL1A1,CSNK2A1,CSNK2A2,CYP19A1,FOS,HSPB1,HSPB2,IKBKB,IKBKG,IL18,IL18RAP,IL1RL1,IL1RL2,IL1RN,IL33,IL6,IL6R,IL6ST,JAK2,JUN,LBP,MAP2K3,MAP2K6,MAP3K14,MAPK1,MAPK12,MAPK14,MAPK3,MRAS,NFKB2,NFKBIA,NFKBIB,NFKBID,NGFR,PIK3R2,PIK3R3,PIK3R5,PIK3R6,RAF1,RAP1A,RASD1,RASD2,RELA,RELB,SOS1,SOS2,STAT3,TNF,TNFAIP6,TNFRSF11B,TNFRSF1A,TNFRSF1B,TRAF2,TRAF6,VEGFA	57
24 h	8.5 ug/mL	Role of RIG1-like Receptors in Antiviral Innate Immunity	3.51	0.606	3.207	CREBBP,DDX58,DHX58,EP300,IFIH1,IFNA4,IFNB1,IKBKB,IKBKG,IRF7,NFKB2,NFKBIA,NFKBIB,NFKBID,RELA,RELB,TANK,TRAF2,TRAF6,TRIM25	20	Activated
24 h	8.5 ug/mL	Iron homeostasis signaling pathway	3.45	0.447	#NUM!	ABCB10,ACO1,ARNT,ATP6AP2,ATP6V0A1,ATP6V0B,ATP6V0C,ATP6V0D1,ATP6V0E1,ATP6V1A,ATP6V1B2,ATP6V1C1,ATP6V1C2,ATP6V1D,ATP6V1E1,ATP6V1E2,ATP6V1F,ATP6V1G1,ATP6V1H,BMP4,BMP8A,BMPR1A,BTRC,CP,CREB3L3,EGFR,EPAS1,FLVCR1,FTH1,FTL,GDF15,HBA1/HBA2,HBE1,HFE,HIF1A,HMOX1,HPX,IL6,IL6R,IREB2,JAK2,LRP1,MAPK1,MAPK3,MCOLN1,NFS1,NUBP2,PDGFRB,SLC11A1,SLC25A37,SLC46A1,SMAD1,SMAD5,STAT3,STAT5A,STAT5B,STEAP3,TCIRG1,TF	59
24 h	8.5 ug/mL	Protein Ubiquitination Pathway	3.44	0.404	#NUM!	ANAPC1,ANAPC11,ANAPC4,ANAPC5,B2M,BIRC6,BRCA1,BTRC,CDC20,CRYAB,DNAJB1,DNAJB11,DNAJB14,DNAJB2,DNAJB5,DNAJB6,DNAJB9,DNAJC10,DNAJC13,DNAJC14,DNAJC15,DNAJC17,DNAJC18,DNAJC19,DNAJC22,DNAJC25,DNAJC27,DNAJC3,DNAJC5,DNAJC9,FBXW7,HLA-A,HLA-G,HSP90AA1,HSP90B1,HSPA12A,HSPA14,HSPA1A/HSPA1B,HSPA2,HSPA4,HSPA4L,HSPA8,HSPB1,HSPB11,HSPB2,HSPH1,MDM2,MR1,NEDD4L,PSMA3,PSMB10,PSMB2,PSMB3,PSMB8,PSMC2,PSMC4,PSMC6,PSMD3,…	105
24 h	8.5 ug/mL	HIF1α Signaling	3.44	0.419	-1.207	ADM,ADRA1B,ARNT,CAMK1,CAMK1D,CAMK2D,CAMK2G,CAMK4,CCNG2,CDKN1A,COPS5,CREBBP,EGLN1,EGLN3,EIF4E,EP300,FLT1,GPI,HIF1A,HK1,HK2,HMOX1,HSP90AA1,HSPA14,HSPA1A/HSPA1B,Hspa1b,HSPA2,HSPA4,HSPA8,IGF1,IL6,IL6R,JUN,KDR,LDHA,MAP2K3,MAP2K5,MAP2K6,MAPK1,MAPK3,MDM2,MET,MKNK2,MMP10,MMP13,MMP14,MMP16,MMP19,MMP23B,MMP3,MRAS,MTOR,NAA10,NCF2,PDGFC,PIK3R2,PIK3R3,PIK3R5,PIK3R6,PKM,PLCG2,PPP3CA,PPP3CB,PRKCA,PRKCG,PRKCH,PR…	83
24 h	8.5 ug/mL	Macrophage Alternative Activation Signaling Pathway	3.37	0.427	0.351	ABCA1,ACADM,ACLY,CCL17,CEBPB,CLEC10A,CREB3L1,CREB3L2,CREB3L3,CREB3L4,CREB5,CREBBP,CSF1,DUSP1,EPAS1,FOS,H3-3A/H3-3B,H3C3,H4-16,H4C1,H4C12,H4C13,H4C15,H4C3,H4C6,H4C8,HLA-DMA,HLA-DMB,IL10RB,IL13RA1,IL18,IL1RN,IL33,IL6,IRF4,IRS1,IRS2,JAK2,JUN,KLF4,LAMTOR1,LPL,MAF,MAPK1,MAPK12,MAPK14,MAPK3,MRC1,MTOR,NFKB2,NFKBIA,NFKBIB,NFKBID,PIK3R2,PIK3R3,PIK3R5,PIK3R6,PPARD,RELA,RELB,RPS6KA4,RPS6KB1,RXRA,SREBF1,STAT…	73
24 h	8.5 ug/mL	LXR/RXR Activation	3.22	0.455	-0.169	ABCA1,ABCG4,ACACA,APOA2,APOE,APOH,APOM,ARG2,C4A/C4B,CLU,CYP51A1,ECHS1,FASN,FDFT1,HADH,HMGCR,HPX,IL18,IL18RAP,IL1RL1,IL1RL2,IL1RN,IL33,IL6,ITIH4,LBP,LDLR,LPL,LYZ,MLXIPL,MYLIP,NCOR1,NFKB2,NGFR,PCYOX1,PTGS2,RELA,RELB,RXRA,S100A8,SCD,SERPINF1,SERPINF2,SREBF1,TF,TLR4,TNF,TNFRSF11B,TNFRSF1A,TNFRSF1B	50
24 h	8.5 ug/mL	Cholesterol Biosynthesis I	3.14	0.769	-3.162	CYP51A1,DHCR24,DHCR7,FDFT1,LSS,MSMO1,NSDHL,SC5D,SQLE,TM7SF2	10	Inactivated
24 h	8.5 ug/mL	Cholesterol Biosynthesis II (via 24,25-dihydrolanosterol)	3.14	0.769	-3.162	CYP51A1,DHCR24,DHCR7,FDFT1,LSS,MSMO1,NSDHL,SC5D,SQLE,TM7SF2	10	Inactivated
24 h	8.5 ug/mL	Cholesterol Biosynthesis III (via Desmosterol)	3.14	0.769	-3.162	CYP51A1,DHCR24,DHCR7,FDFT1,LSS,MSMO1,NSDHL,SC5D,SQLE,TM7SF2	10	Inactivated
24 h	8.5 ug/mL	Role of IL-17F in Allergic Inflammatory Airway Diseases	3.07	0.548	1.213	CCL4,CREB3L1,CREB3L2,CREB3L3,CREB3L4,CREB5,CREBBP,CSF2,CXCL10,IGF1,IL11,IL17F,IL6,MAPK1,MAPK3,MMP13,NFKB2,RAF1,RELA,RELB,RPS6KA3,RPS6KA4,TRAF6	23
24 h	8.5 ug/mL	Xenobiotic Metabolism AHR Signaling Pathway	3.05	0.486	-1.029	AHR,AHRR,ALDH18A1,ALDH1A1,ALDH1A3,ALDH1L1,ALDH1L2,ALDH4A1,ALDH5A1,ALDH6A1,ARNT,CREBBP,CYP1B1,EP300,GSTA3,GSTA5,GSTK1,Gstm6,GSTO1,GSTO2,GSTZ1,HDAC5,HSP90AA1,HSP90B1,IL6,MGST3,NCOA2,NFKB2,NQO1,NQO2,RELA,RELB,TNF,UGT1A6,UGT1A9 (includes others)	35
24 h	8.5 ug/mL	IL-17A Signaling in Fibroblasts	3.04	0.571	#NUM!	CEBPB,CEBPD,FOS,GSK3B,IKBKB,IKBKG,IL6,JUN,MAPK1,MAPK12,MAPK14,MAPK3,NFKB2,NFKBIA,NFKBIB,NFKBID,NFKBIZ,RELA,RELB,TRAF6	20
24 h	8.5 ug/mL	Fatty Acid β-oxidation I	3.04	0.571	-1.789	ACAA1,Acaa1b,ACADM,ACSBG1,ACSL3,ACSL4,ACSL6,AUH,ECHS1,ECI1,ECI2,Eci3,HADH,HADHA,HADHB,HSD17B10,HSD17B4,SLC27A1,SLC27A4,SLC27A5	20
24 h	8.5 ug/mL	Immunogenic Cell Death Signaling Pathway	3.02	0.475	2.92	ANXA1,ATG12,CALR,CFLAR,CGAS,CXCL10,DAPK1,DDIT3,Gzmb,GZMH,GZMM,HSP90AA1,HSP90B1,HSPA14,HSPA1A/HSPA1B,Hspa1b,HSPA2,HSPA4,HSPA8,IFNA4,IFNAR1,IFNAR2,IFNB1,IL6,LRP1,MLKL,NFKB2,NGFR,P2RX7,PANX1,PDIA3,PGAM5,RIPK3,TLR4,TNF,TNFRSF11B,TNFRSF1A,TNFRSF1B	38	Activated
24 h	8.5 ug/mL	Autophagy	3.01	0.407	1	ARL8B,ARNT,ATG101,ATG12,ATG14,ATG2A,ATG4B,ATG9B,BIRC6,Calm1 (includes others),CAMKK2,CREB3L1,CREB3L2,CREB3L3,CREB3L4,CREB5,CREBBP,DAPK1,DDIT3,EPG5,FOS,FOXO3,FUNDC1,GABARAP,GABARAPL1,GABARAPL2,GNAI3,GORASP2,GSK3B,HIF1A,IGF1,IRS1,IRS2,JUN,LAMP1,LAMP2,MAP1LC3B,MAPK1,MAPK12,MAPK3,MTOR,NFKB2,NGFR,OPTN,PIK3R2,PIK3R3,PIK3R5,PIK3R6,PLEKHM1,PPM1D,PPP2R2B,PPP2R5E,PPP3CA,PPP3CB,PRKAA1,PRKAA2,PRKACA,PRKAG2,P…	85
24 h	8.5 ug/mL	RAR Activation	2.99	0.409	#NUM!	ADCY1,ADCY10,ADCY9,Akr1b10,Akr1c12/Akr1c13,Akr1c14,AKR1C3,ALDH1A1,ALDH1A3,ARID2,CARM1,CITED2,CREBBP,CSK,CSNK2A1,CSNK2A2,CYP26A1,DHRS3,DHRS9,DUSP1,EP300,FOS,GTF2H1,IGFBP3,JAK2,JUN,MAP3K5,MAPK1,MAPK12,MAPK14,MED1,NCOR1,NFKB2,NR2F1,NR2F2,NR2F6,NSD1,PARP1,PBRM1,PIK3R2,PIK3R3,PNRC1,PRKACA,PRKAG2,PRKAR1B,PRKCA,PRKCG,PRKCH,PRKD1,PRKD3,PRMT1,PTEN,RARA,RARB,RBP7,RDH10,RDH11,RDH13,RDH16,RDH5,RELA,RELB,RPL7…	81
24 h	8.5 ug/mL	Pulmonary Fibrosis Idiopathic Signaling Pathway	2.99	0.386	-2.475	ACTA1,ACTA2,ACVR2B,ADAM10,ADAMTS1,AEBP2,AREG,BBC3,BIRC5,CCN2,CCN4,CDH2,CERT1,COL16A1,Col17a1,COL18A1,COL1A1,COL1A2,COL27A1,COL28A1,COL2A1,COL3A1,COL4A5,COL4A6,COL5A1,COL5A2,COL5A3,COL6A1,COL6A2,COL7A1,COL8A1,COL9A3,CREBBP,CXCL12,EFNB2,EGFR,EGR1,EP300,EPHB4,F2R,FGF9,FGFR1,FGFR3,FN1,FOS,FOXO3,FOXO6,FZD1,FZD2,FZD4,FZD6,FZD7,FZD8,GNA12,GSK3B,IL11,IL13RA1,IL6,IL6ST,ILK,ITGA2,ITGB6,JAK2,JUN,LPAR1,MAP2K…	122	Inactivated
24 h	8.5 ug/mL	Aryl Hydrocarbon Receptor Signaling	2.98	0.428	0.686	AHR,AHRR,ALDH18A1,ALDH1A1,ALDH1A3,ALDH1L1,ALDH1L2,ALDH4A1,ALDH5A1,ALDH6A1,APAF1,ARNT,CDKN1A,CTSD,CYP1B1,Cyp2c23,CYP2C9,Cyp3a25 (includes others),CYP3A5,CYP3A7,DHFR,EP300,ESR1,FOS,GSTA3,GSTA5,GSTK1,Gstm6,GSTO1,GSTO2,GSTZ1,HSP90AA1,HSP90B1,HSPB1,HSPB2,IL6,JUN,MAPK1,MAPK3,MDM2,MED1,MGST3,NCOA2,NCOA3,NFIA,NFIC,NFIX,NFKB2,NQO1,NQO2,NR2F1,RARA,RARB,RB1,RELA,RELB,RXRA,SRC,TGFB2,TGFB3,TGM2,TNF	62
24 h	8.5 ug/mL	Toll-like Receptor Signaling	2.92	0.479	-0.816	FOS,IKBKB,IKBKG,IL18,IL1RL1,IL1RN,IL33,IRAK1,IRAK3,IRAK4,JUN,LBP,MAP2K3,MAP2K6,MAP3K14,MAPK1,MAPK12,MAPK14,NFKB2,NFKBIA,RELA,RELB,SIGIRR,TICAM1,TLR4,TLR5,TLR6,TLR7,TNF,TNFAIP3,TOLLIP,TRAF1,TRAF6,Ubb,UBC	35
24 h	8.5 ug/mL	RHOGDI Signaling	2.86	0.402	-0.832	ACTA1,ACTA2,ARHGAP12,ARHGAP8/PRR5-ARHGAP8,ARHGAP9,ARHGDIB,ARHGDIG,ARHGEF1,ARHGEF10,ARHGEF12,ARHGEF18,ARHGEF2,ARHGEF3,ARHGEF9,ARPC5,CD44,Cdc42,CDH10,CDH11,CDH16,CDH2,CDH26,CDH3,CDH5,CREBBP,DGKZ,DLC1,EP300,ESR1,EZR,GNA12,GNAI1,GNAI2,GNAI3,GNAL,GNAO1,GNAQ,GNAS,GNAT1,GNB1,GNG10,GNG11,GNG7,GRIP1,ITGA1,ITGA10,ITGA2,ITGA6,ITGA7,ITGAX,ITGB4,ITGB5,ITGB6,ITGB7,ITGB8,MRAS,MYH10,MYH3,MYH6,MYH7,MYH9,MYL6B,MYL…	86
24 h	8.5 ug/mL	Phosphatidylethanolamine Biosynthesis II	2.85	0.875	0.378	CEPT1,CHKA,CHKB,ETNK2,PCYT2,PIGF,SELENOI	7
24 h	8.5 ug/mL	April Mediated Signaling	2.8	0.537	0.655	FOS,IKBKB,IKBKG,JUN,MAP3K14,MAPK1,MAPK12,MAPK14,NFAT5,NFATC1,NFATC3,NFKB2,NFKBIA,NFKBIB,NFKBID,RELA,RELB,TNFRSF13B,TRAF1,TRAF2,TRAF5,TRAF6	22
24 h	8.5 ug/mL	Kinetochore Metaphase Signaling Pathway	2.75	0.44	3.162	ANAPC1,ANAPC11,ANAPC4,ANAPC5,ANAPC7,AURKB,BIRC5,BUB1,CCNB1,CDC16,CDC20,CDC26,CDCA8,CDK1,CENPA,CENPE,CENPH,CENPL,CENPN,CENPO,CENPQ,DNAH10,DSN1,ESPL1,H2AC18/H2AC19,H2al2a (includes others),H2AX,INCENP,KNL1,MACROH2A1,MASTL,MIS12,MXD3,NDC80,NEK2,NSL1,PPP1R10,PPP1R14B,PPP1R14C,PPP1R3C,Ppp2r5c,PPP2R5E,PTTG1,SPC24,SPC25,SPDL1,ZWILCH,ZWINT	48	Activated
24 h	8.5 ug/mL	Xenobiotic Metabolism Signaling	2.67	0.388	#NUM!	ABCB1,ABCC2,ABCC3,AHR,AHRR,ALDH18A1,ALDH1A1,ALDH1A3,ALDH1L1,ALDH1L2,ALDH4A1,ALDH5A1,ALDH6A1,ARNT,CAMK1,CAMK1D,CAMK2D,CAMK2G,CAMK4,Ces1e,CHST1,CHST11,CHST12,CITED2,CREBBP,CYP1B1,CYP2C9,CYP3A5,CYP3A7,EP300,ESD,FMO5,FTL,GAL3ST2,GCLC,GRIP1,GSTA3,GSTA5,GSTK1,Gstm6,GSTO1,GSTO2,GSTZ1,HDAC5,HMOX1,HS3ST1,HS3ST6,HS6ST1,HS6ST2,HSP90AA1,HSP90B1,IL6,KEAP1,MAF,MAOA,MAP2K3,MAP2K5,MAP2K6,MAP3K12,MAP3K14,MAP3K4,M…	101
24 h	8.5 ug/mL	Ferroptosis Signaling Pathway	2.61	0.425	-1.109	ABCA1,ACACA,ACSL4,ALOX5,ALOXE3,ANGPTL4,ARF3,CBS/LOC102724560,CDKN1A,CHAC1,CTSB,EMP1,FDFT1,FTH1,FTL,GCH1,GCLC,GLS2,H2AC18/H2AC19,H2al2a (includes others),H2AX,H2BC1,H2BC10,H2BC15,H2BC17,HMGCR,HMOX1,HSPB1,IREB2,KEAP1,MACROH2A1,MAPK1,MAPK3,MRAS,NFS1,PHKG2,PRKAA1,PRKAA2,PRKAG2,RAF1,RAP1A,RASD1,RASD2,RB1,SAT1,SLC1A5,SLC7A11,SQSTM1,SREBF2,STAT3,STEAP3,TF,TFAP2C,TXNRD1	54
24 h	8.5 ug/mL	CD40 Signaling	2.6	0.477	-0.756	FOS,IKBKB,IKBKG,JUN,MAP2K3,MAP2K5,MAP2K6,MAP3K14,MAPK1,MAPK12,MAPK14,MAPK3,NFKB2,NFKBIA,NFKBIB,NFKBID,PIK3R2,PIK3R3,PIK3R5,PIK3R6,PTGS1,PTGS2,RELA,RELB,STAT3,TANK,TNFAIP3,TRAF1,TRAF2,TRAF5,TRAF6	31
24 h	8.5 ug/mL	Acute Phase Response Signaling	2.6	0.407	-2.138	APOA2,APOH,C4A/C4B,C5,CEBPB,CP,FN1,FOS,FTL,HMOX1,HNRNPK,HPX,IKBKB,IKBKG,IL18,IL1RN,IL33,IL6,IL6R,IL6ST,IRAK1,ITIH2,ITIH4,JAK2,JUN,LBP,MAP2K3,MAP2K6,MAP3K14,MAP3K5,MAPK1,MAPK12,MAPK14,MAPK3,MRAS,MTOR,NFKB2,NFKBIA,NFKBIB,NFKBID,NGFR,OSMR,PIK3R2,PIK3R3,RAF1,RAP1A,RASD1,RASD2,RBP7,RELA,RELB,SERPINE1,SERPINF1,SERPINF2,SOCS2,SOCS4,SOD2,SOS1,SOS2,STAT3,TCF3,TCF4,TF,TNF,TNFRSF11B,TNFRSF1A,TNFRSF1B,TRAF2,…	70	Inactivated
24 h	8.5 ug/mL	Tetrahydrofolate Salvage from 5,10-methenyltetrahydrofolate	2.59	1	-2.236	GART,MTHFD1,MTHFD1L,MTHFD2,MTHFD2L	5	Inactivated
24 h	8.5 ug/mL	Melatonin Signaling	2.55	0.471	-2.335	Calm1 (includes others),CAMK2D,CAMK2G,GNAI1,GNAI2,GNAI3,GNAO1,GNAQ,MAP2K3,MAP2K5,MAP2K6,MAPK1,MAPK3,MTNR1A,PDIA3,PLCB1,PLCB3,PLCB4,PLCD1,PLCD3,PLCE1,PLCG2,PRKACA,PRKAG2,PRKAR1B,PRKCA,PRKCG,PRKCH,PRKD1,PRKD3,RAF1,RORA	32	Inactivated
24 h	8.5 ug/mL	Estrogen Receptor Signaling	2.55	0.37	-1.533	ADCY1,ADCY10,ADCY9,ARG2,ATP5F1A,ATP5F1B,ATP5F1C,ATP5MC1,CACNA1C,CACNA2D1,CACNB4,CARM1,CDKN1A,CREB3L1,CREB3L2,CREB3L3,CREB3L4,CREB5,CREBBP,CYC1,DLG4,EGFR,EIF2B2,EIF2B3,EIF2B4,EIF4E,EP300,ESR1,FBXO32,FOS,FOXO3,FOXO6,GNA12,GNAI1,GNAI2,GNAI3,GNAL,GNAO1,GNAQ,GNAS,GNAT1,GNB1,GNG10,GNG11,GNG7,GSK3B,HIF1A,HSP90AA1,HSP90B1,IGF1,IGF1R,JAK2,JUN,MAPK1,MAPK3,MCU,MDK,MED1,MED10,MED12,MED13L,MED14,MED15,MED16,M…	146
24 h	8.5 ug/mL	Neuregulin Signaling	2.53	0.43	-1.715	AREG,CDK5R1,DCN,DLG4,EGFR,ERBB2,EREG,ERRFI1,GRB7,HBEGF,HSP90AA1,HSP90B1,ITGA1,ITGA10,ITGA2,ITGA6,ITGA7,ITGAX,ITGB4,ITGB5,ITGB6,ITGB7,ITGB8,MAPK1,MAPK3,MRAS,MTOR,NRG2,PIK3R2,PIK3R3,PLCG2,PRKCA,PRKCG,PRKCH,PRKD1,PRKD3,PSEN1,PTEN,RAF1,RAP1A,RASD1,RASD2,RPS6KB1,SOS1,SOS2,SRC,STAT5A,STAT5B,TMEFF2	49
24 h	8.5 ug/mL	4-1BB Signaling in T Lymphocytes	2.48	0.545	0.535	IKBKB,IKBKG,JUN,MAP3K14,MAP3K5,MAPK1,MAPK12,MAPK14,MAPK3,NFKB2,NFKBIA,NFKBIB,NFKBID,RELA,RELB,TNFRSF9,TRAF1,TRAF2	18
24 h	8.5 ug/mL	Gαq Signaling	2.48	0.406	-0.832	ADRA1B,ARHGEF25,Calm1 (includes others),Cdc42,CSK,EPM2A,GNA12,GNAI1,GNAI2,GNAI3,GNAL,GNAO1,GNAQ,GNAS,GNAT1,GNB1,GNG10,GNG11,GNG7,GPLD1,GSK3B,HMOX1,HRH1,HTR2A,HTR2B,IKBKB,IKBKG,ITPR1,ITPR2,MAPK1,MAPK3,MRAS,NFATC1,NFATC3,NFKB2,NFKBIA,NFKBIB,NFKBID,PIK3R2,PIK3R3,PIK3R5,PIK3R6,PLCB1,PLCB3,PLCB4,PLCG2,PLD1,PPP3CA,PPP3CB,PRKCA,PRKCG,PRKCH,PRKD1,PRKD3,RAF1,RELA,RELB,RGS16,RGS2,RGS4,RHOC,RHOD,RHOH,RHOJ,R…	67
24 h	8.5 ug/mL	Sperm Motility	2.47	0.387	0.324	ABL1,ABL2,ADCY10,Calm1 (includes others),CATSPER2,CLK4,CNGA3,Cngb1,CSK,DDR1,DDR2,DYRK1A,DYRK3,EGFR,EPHA1,EPHA2,EPHB2,EPHB4,ERBB2,FER,FES,FGFR1,FGFR3,FLT1,FLT3LG,FYN,GNA12,GNAI1,GNAI2,GNAI3,GNAL,GNAO1,GNAQ,GNAS,GNAT1,GNB1,GNG10,GNG11,GNG7,IGF1R,ITPR1,ITPR2,JAK2,KDR,LYN,MAP2K3,MAP2K5,MAP2K6,MET,MRAS,MST1R,NPPA,NPPC,PDE1A,PDE2A,PDE4B,PDGFRB,PDIA3,PLA2G12B,PLA2G2E,PLA2G5,PLA2G6,PLAAT3,PLB1,PLCB1,PLCB…	94
24 h	8.5 ug/mL	B Cell Activating Factor Signaling	2.46	0.512	1.213	FOS,IKBKB,IKBKG,JUN,MAP3K14,MAPK1,MAPK12,MAPK14,NFAT5,NFATC1,NFATC3,NFKB2,NFKBIA,NFKBIB,NFKBID,RELA,RELB,TNFRSF13B,TRAF1,TRAF2,TRAF5,TRAF6	22
24 h	8.5 ug/mL	ID1 Signaling Pathway	2.45	0.397	0.798	ACVR2B,AMHR2,APP,ATF3,ATF6,AURKA,BCL3,BIRC5,BMP4,BMPR1A,CCN2,CDC20,CDKN1A,CHRNA1,CHRNB1,CHRNB4,CREBBP,EGFR,EGR1,EP300,ETS1,FGFR1,FGFR3,FN1,FOXO3,FYN,GSK3B,GSPT1,HIF1A,ID1,IGF1R,IL6,IL6R,LIFR,LYN,MAPK1,MAPK12,MAPK14,MAPK3,MDM2,MRAS,NFKB2,NGFR,PARK7,PDGFC,PIK3R2,PIK3R3,PIK3R5,PIK3R6,PLAC8,PLXNB2,PROK1,PTEN,PTGER4,RAF1,RAP1A,RAP1GAP,RASD1,RASD2,RHOC,SEMA4C,SMAD1,SMAD5,SRC,STAT3,STMN3,TGFB2,TGFB3,TGF…	77
24 h	8.5 ug/mL	Role Of Osteoclasts In Rheumatoid Arthritis Signaling Pathway	2.4	0.377	-0.392	ADAM10,ADAM12,ADAM15,ADAM23,ADAM30,ADAM32,ADAM8,BLNK,Calm1 (includes others),CAMK4,Cdc42,CERT1,COL16A1,Col17a1,COL18A1,COL1A1,COL1A2,COL27A1,COL28A1,COL2A1,COL3A1,COL4A5,COL4A6,COL5A1,COL5A2,COL5A3,COL6A1,COL6A2,COL7A1,COL8A1,COL9A3,CREB3L1,CREB3L2,CREB3L3,CREB3L4,CREB5,CREBBP,CSF1,CSF2,CTNNA1,FCGR1A,FCGR2A,FCGR3A/FCGR3B,FOS,FOXO3,FOXO6,GSK3B,IKBKB,IKBKG,IL18,IL18RAP,IL1RL1,IL1RL2,JUN,MAP2K3,MAP2…	112
24 h	8.5 ug/mL	Role of Osteoblasts, Osteoclasts and Chondrocytes in Rheumatoid Arthritis	2.39	0.389	#NUM!	ACVR2B,ADAMTS5,APC2,BGLAP,BMP4,BMP8A,BMPR1A,Calm1 (includes others),COL1A1,CSF1,CSF2,CSNK1A1,CSNK1E,DKK2,FOS,FZD1,FZD2,FZD4,FZD6,FZD7,FZD8,GSK3B,IGF1,IKBKB,IKBKG,IL11,IL18,IL18RAP,IL1RL1,IL1RL2,IL1RN,IL33,IL6,JUN,LRP1,LRP5,MAP2K3,MAP2K6,MAP3K14,MAP3K5,MAPK1,MAPK12,MAPK14,MAPK3,MMP13,MMP14,MMP3,NFAT5,NFATC1,NFATC3,NFKBIA,NFKBIB,NFKBID,NGFR,PIK3R2,PIK3R3,PIK3R5,PIK3R6,PPP3CA,PPP3CB,RELA,RUNX2,SFRP2…	86
24 h	8.5 ug/mL	Phosphatidylcholine Biosynthesis I	2.39	0.857	-0.816	CEPT1,CHKA,CHKB,CHPT1,PCYT1B,PHKA1	6
24 h	8.5 ug/mL	iNOS Signaling	2.38	0.5	1.147	Calm1 (includes others),CREBBP,FOS,HMGA1,IKBKB,IKBKG,IRAK1,IRAK3,IRAK4,JAK2,JUN,LBP,MAPK1,MAPK12,MAPK14,NFKB2,NFKBIA,NFKBIB,NFKBID,RELA,RELB,TLR4,TRAF6	23
24 h	8.5 ug/mL	Huntington's Disease Signaling	2.38	0.381	-2.236	AP2A2,APAF1,ATP5F1A,ATP5F1B,ATP5F1C,ATP5MC1,BDNF,BET1L,CAPN1,CAPN10,CAPN2,CAPN7,CASP14,CASP2,CASP4,CDK5R1,CLTA,CREB3L1,CREB3L2,CREB3L3,CREB3L4,CREB5,CREBBP,CTSD,DLG4,DNAJB1,DNAJC5,DNM3,EGFR,EP300,GLS,GNAQ,GNB1,GNG10,GNG11,GNG7,HAP1,HDAC2,HDAC5,HDAC6,HDAC9,HIP1,HSPA14,HSPA1A/HSPA1B,Hspa1b,HSPA2,HSPA4,HSPA8,IGF1,IGF1R,ITPR1,JUN,MAPK1,MAPK3,MTOR,NAPA,NAPB,NCOR1,NGF,NSF,PIK3R2,PIK3R3,PIK3R5,PIK3R6,PL…	102	Inactivated
24 h	8.5 ug/mL	Cholecystokinin/Gastrin-mediated Signaling	2.37	0.425	-0.905	BCAR1,CCKBR,Cdc42,CREM,EGFR,FOS,GAST,GNA12,GNAQ,IL18,IL1RN,IL33,ITPR1,ITPR2,JUN,MAP2K3,MAP2K5,MAP2K6,MAPK1,MAPK12,MAPK14,MAPK3,MEF2A,MRAS,PLCB1,PLCB3,PLCB4,PRKCA,PRKCG,PRKCH,PRKD1,PRKD3,PTGS2,RAF1,RAP1A,RASD1,RASD2,RHOC,RHOD,RHOH,RHOJ,RND1,RND2,RND3,SOS1,SOS2,SRC,TNF	48
24 h	8.5 ug/mL	Molecular Mechanisms of Cancer	2.37	0.363	#NUM!	ABL1,ACVR2B,ADCY1,ADCY10,ADCY9,APAF1,APC2,ARHGEF1,ARHGEF10,ARHGEF12,ARHGEF18,ARHGEF2,ARHGEF3,ARHGEF9,AURKA,BBC3,BCL2L11,BMP4,BMP8A,BMPR1A,BRCA1,CAMK2D,CAMK2G,CDC25B,CDC25C,Cdc42,CDK1,CDK12,CDK13,CDK14,CDK19,CDKN1A,CDKN2B,CFLAR,CREBBP,CTNNA1,CTNND1,DHH,E2F2,E2F7,E2F8,EP300,FOS,FYN,FZD1,FZD2,FZD4,FZD6,FZD7,FZD8,GNA12,GNAI1,GNAI2,GNAI3,GNAL,GNAO1,GNAQ,GNAS,GNAT1,GNB1,GNG10,GNG11,GNG7,GSK3B,HDAC2,HDA…	159
24 h	8.5 ug/mL	p53 Signaling	2.35	0.436	0.898	ADGRB1,APAF1,BBC3,BIRC5,BRCA1,CCNG1,CDKN1A,EP300,GADD45A,GADD45B,GADD45G,GSK3B,HDAC9,HIF1A,JUN,MAPK14,MDM2,MDM4,MED1,PERP,PIDD1,PIK3R2,PIK3R3,PIK3R5,PIK3R6,PLAGL1,PPP1R13B,PRKDC,PTEN,RB1,RPRM,SERPINB5,SERPINE2,SFN,SIRT1,SNAI2,THBS1,TNFRSF10A,TP53INP1,TP63,WT1	41
24 h	8.5 ug/mL	IL-1 Signaling	2.35	0.436	0.6	ADCY1,ADCY10,ADCY9,FOS,GNA12,GNAI1,GNAI2,GNAI3,GNAL,GNAO1,GNAQ,GNAS,GNAT1,GNB1,GNG10,GNG11,GNG7,IKBKB,IKBKG,IRAK1,IRAK3,IRAK4,JUN,MAP2K3,MAP2K6,MAP3K14,MAPK1,MAPK12,MAPK14,MRAS,NFKB2,NFKBIA,NFKBIB,NFKBID,PRKACA,PRKAG2,PRKAR1B,RELA,RELB,TOLLIP,TRAF6	41
24 h	8.5 ug/mL	Endocannabinoid Cancer Inhibition Pathway	2.29	0.408	-1.336	ADCY1,ADCY10,ADCY9,ATF3,CAMKK2,CASP14,CASP2,CASP4,CDKN1A,CNR1,CREB3L1,CREB3L2,CREB3L3,CREB3L4,CREB5,CREBBP,DDIT3,GNAI1,GNAI2,GNAI3,GNAL,GNAO1,GNAQ,GSK3B,HIF1A,MAP2K3,MAP2K5,MAP2K6,MAPK1,MAPK14,MAPK3,MTOR,NOS3,NSMAF,NUPR1,PDGFC,PIK3R2,PIK3R3,PIK3R5,PIK3R6,PRKAA1,PRKAA2,PRKACA,PRKAG2,PRKAR1B,PROK1,RAF1,SMPD2,SMPD3,SNAI2,SPTLC2,SRC,TCF3,TCF4,TWIST2,VEGFA,VEGFC,VEGFD	58
24 h	8.5 ug/mL	p38 MAPK Signaling	2.28	0.421	0.762	CDC25B,CREB3L1,CREB3L2,CREB3L3,CREB3L4,CREB5,CREBBP,DDIT3,DUSP1,DUSP10,EEF2K,H3-3A/H3-3B,H3C3,HSPB1,HSPB2,IL18,IL18RAP,IL1RL1,IL1RL2,IL1RN,IL33,IRAK1,IRAK3,IRAK4,MAP2K3,MAP2K6,MAP3K5,MAPK12,MAPK14,MAPKAPK3,MEF2A,MKNK2,PLA2G12B,PLA2G2E,PLA2G5,PLA2G6,RPS6KA3,RPS6KA4,RPS6KB1,TGFB2,TGFB3,TGFBR2,TIFA,TNF,TNFRSF1A,TNFRSF1B,TRAF2,TRAF6	48
24 h	8.5 ug/mL	Caveolar-mediated Endocytosis Signaling	2.27	0.452	#NUM!	ABL1,ACTA1,ACTA2,ARCN1,B2M,CAVIN1,COPA,COPB2,COPE,COPG1,DYRK3,EGFR,FLNB,FLOT1,FLOT2,FYN,HLA-A,HLA-G,ITGA1,ITGA10,ITGA2,ITGA6,ITGA7,ITGAX,ITGB4,ITGB5,ITGB6,ITGB7,ITGB8,MR1,PRKCA,SRC,ZBTB12	33
24 h	8.5 ug/mL	Phagosome Maturation	2.27	0.405	#NUM!	ATP6AP2,ATP6V0A1,ATP6V0B,ATP6V0C,ATP6V0D1,ATP6V0E1,ATP6V1A,ATP6V1B2,ATP6V1C1,ATP6V1C2,ATP6V1D,ATP6V1E1,ATP6V1E2,ATP6V1F,ATP6V1G1,ATP6V1H,B2M,BET1L,CALR,CTSA,CTSB,CTSD,CTSF,CTSV,CTSW,DCTN4,DYNC1I1,Dync1i2,DYNLT2,EEA1,HLA-A,HLA-G,LAMP1,LAMP2,MR1,NAPA,NAPB,NCF2,NSF,PIKFYVE,PRDX1,PRDX2,PRDX6,RAB7A,TAP1,TCIRG1,TUBA1A,TUBA1C,TUBA4A,TUBB2A,TUBB2B,TUBB3,TUBB4B,VAMP2,VPS11,VPS18,VPS37A,VPS37B,VTI1A,ZBTB12	60
24 h	8.5 ug/mL	α-Adrenergic Signaling	2.25	0.425	-1.512	ADCY1,ADCY10,ADCY9,Calm1 (includes others),CAMK4,EPM2A,GNA12,GNAI1,GNAI2,GNAI3,GNAL,GNAO1,GNAQ,GNAS,GNAT1,GNB1,GNG10,GNG11,GNG7,ITPR1,ITPR2,MAPK1,MAPK3,MRAS,PHKB,PHKG1,PHKG2,PLCG2,PRKACA,PRKAG2,PRKAR1B,PRKCA,PRKCG,PRKCH,PRKD1,PRKD3,PYGB,PYGL,PYGM,RAF1,RAP1A,RASD1,RASD2,SLC8A1,SLC8A2	45
24 h	8.5 ug/mL	Role of JAK family kinases in IL-6-type Cytokine Signaling	2.24	0.447	-1.029	ADAM10,BIRC5,CEBPD,CNTF,CTF1,FOS,HSP90AA1,HSP90B1,IL11,IL6,IL6R,IL6ST,JAK2,JUNB,LBP,LIFR,MAPK1,MAPK12,MAPK14,MAPK3,OSMR,PDGFC,POMC,PROK1,SERPINA9,STAT3,STAT5A,STAT5B,TGFB2,TGFB3,TIMP1,VEGFA,VEGFC,VEGFD	34
24 h	8.5 ug/mL	BEX2 Signaling Pathway	2.24	0.447	0	BBC3,BEX1,CDH2,CDKN1A,ERBB2,GSK3B,HIF1A,ITGB6,JUN,KLK3,LGALS1,MAP2,MAPK12,MTOR,NFKB2,NFKBIA,NGF,NGFR,PDGFC,PPP2R2B,PPP2R5E,PROK1,PTEN,RELA,RELB,SPP1,STAT3,SWAP70,TCF3,TCF4,TSC1,VEGFA,VEGFC,VEGFD	34
24 h	8.5 ug/mL	PFKFB4 Signaling Pathway	2.24	0.489	0	AMPD1,CREB3L1,CREB3L2,CREB3L3,CREB3L4,CREB5,CREBBP,GNAS,GPI,HK1,HK2,MAP2K3,MAP2K5,MAP2K6,MAPK1,MAPK3,NCOA3,PRKACA,PRKAG2,PRKAR1B,TGFB2,TGFB3,TKT	23
24 h	8.5 ug/mL	TNFR2 Signaling	2.22	0.531	2.138	FOS,IKBKB,IKBKG,JUN,MAP3K14,NFKB2,NFKBIA,NFKBIB,NFKBID,RELA,RELB,TANK,TNF,TNFAIP3,TNFRSF1B,TRAF1,TRAF2	17	Activated
24 h	8.5 ug/mL	Isoleucine Degradation I	2.17	0.611	-2.53	ACADSB,ACAT1,ACAT2,AUH,BCAT1,BCAT2,ECHS1,HADHA,HADHB,HSD17B10,HSD17B4	11	Inactivated
24 h	8.5 ug/mL	Colorectal Cancer Metastasis Signaling	2.17	0.376	-0.788	ADCY1,ADCY10,ADCY9,APPL1,BIRC5,Cdc42,DCC,EGFR,FOS,FZD1,FZD2,FZD4,FZD6,FZD7,FZD8,GNA12,GNAI1,GNAI2,GNAI3,GNAL,GNAO1,GNAQ,GNAS,GNAT1,GNB1,GNG10,GNG11,GNG7,GSK3B,IL6,IL6R,IL6ST,JAK2,JUN,LRP1,LRP5,MAPK1,MAPK12,MAPK3,MMP10,MMP13,MMP14,MMP16,MMP19,MMP23B,MMP3,MRAS,MSH3,NFKB2,PDGFC,PIK3R2,PIK3R3,PIK3R5,PIK3R6,PRKACA,PRKAG2,PRKAR1B,PROK1,PTGER3,PTGER4,PTGS2,RAP1A,RASD1,RASD2,RELA,RELB,RHOC,RHOD,RHOH,RHOJ…	99
24 h	8.5 ug/mL	NAD Signaling Pathway	2.15	0.404	0.412	ACADM,BST1,CD38,CEBPB,CLOCK,ETFA,GJA1,GSK3B,H1-0,H1-2,H1-3,H1f4,H2BC1,H2BC10,H2BC15,H2BC17,HIF1A,HMGCS2,IDH2,IGF1,LDHA,NADK,NAMPT,NAPRT,NFKB2,NMRK1,NT5E,NUDT12,OXT,PARP1,PARP10,PARP3,PIK3R2,PIK3R3,PIK3R5,PIK3R6,POLR2A,POLR2E,POLR2G,POLR2L,PRKAA1,PRKAA2,PRKAG2,RYR1,SIRT1,SIRT5,SLC12A8,SLC29A1,SLC29A4,SLC7A5,SOD2,SREBF1,TGFB2,TIPARP,TNKS2,TPCN1,VEGFA	57
24 h	8.5 ug/mL	ILK Signaling	2.15	0.389	0.762	ACTA1,ACTA2,Cdc42,CREB3L1,CREB3L2,CREB3L3,CREB3L4,CREB5,CREBBP,DOCK1,FLNB,FN1,FOS,GSK3B,HIF1A,ILK,IRS1,IRS2,ITGB4,ITGB5,ITGB6,ITGB7,ITGB8,JUN,LIMS2,MAP2K6,MAPK1,MAPK12,MAPK3,MTOR,MYH10,MYH3,MYH6,MYH7,MYH9,MYL6B,MYL7,MYL9,MYO10,MYO18A,MYO18B,MYO1H,NFKB2,PDGFC,PIK3R2,PIK3R3,PIK3R5,PIK3R6,PPP1R14B,PPP2R2B,PPP2R5E,PROK1,PTEN,PTGS2,RELA,RELB,RHOC,RHOD,RHOH,RHOJ,RICTOR,RND1,RND2,RND3,RPS6KA4,SNAI1,SNAI…	74
24 h	8.5 ug/mL	Thrombin Signaling	2.1	0.382	-1.778	ADCY1,ADCY10,ADCY9,ARHGEF1,ARHGEF10,ARHGEF12,ARHGEF18,ARHGEF2,ARHGEF25,ARHGEF3,ARHGEF39,ARHGEF40,ARHGEF9,CAMK1,CAMK1D,CAMK2D,CAMK2G,CAMK4,Cdc42,EGFR,F2R,GATA3,GATA6,GNA12,GNAI1,GNAI2,GNAI3,GNAL,GNAO1,GNAQ,GNAS,GNAT1,GNB1,GNG10,GNG11,GNG7,IKBKB,ITPR1,ITPR2,MAPK1,MAPK12,MAPK14,MAPK3,MRAS,MYL6B,MYL7,MYL9,MYLK,NFKB2,PDIA3,PIK3R2,PIK3R3,PIK3R5,PIK3R6,PLCB1,PLCB3,PLCB4,PLCD1,PLCD3,PLCE1,PLCG2,Ppp1r12b,…	83
24 h	8.5 ug/mL	Role of MAPK Signaling in Promoting the Pathogenesis of Influenza	2.08	0.417	1.677	ATP6AP2,ATP6V0A1,ATP6V0B,ATP6V0C,ATP6V0D1,ATP6V0E1,ATP6V1A,ATP6V1B2,ATP6V1C1,ATP6V1C2,ATP6V1D,ATP6V1E1,ATP6V1E2,ATP6V1F,ATP6V1G1,ATP6V1H,JUN,MAP2K3,MAP2K6,MAP3K5,MAPK1,MAPK12,MAPK14,MAPK3,MRAS,NFKB2,NFKBIA,NFKBIB,NFKBID,PLA2G12B,PLA2G2E,PLA2G5,PLA2G6,PLAAT3,PLB1,PNPLA8,PRDX6,PRKCA,PTGS2,RAF1,RAP1A,RASD1,RASD2,RPS6KA3,TCIRG1	45
24 h	8.5 ug/mL	Trans, trans-farnesyl Diphosphate Biosynthesis	2.07	1	0	FDPS,GGPS1,IDI1,Idi2	4
24 h	8.5 ug/mL	Adipogenesis pathway	2.05	0.405	#NUM!	ACVR2B,BMP4,BMPR1A,CEBPB,CEBPD,CLOCK,DDIT3,EGR2,FABP4,FBXW7,FGFR1,FGFR3,FZD1,FZD2,FZD4,FZD6,FZD7,FZD8,GTF2H1,HDAC2,HDAC5,HDAC6,HDAC9,HIF1A,KAT2A,Kat6b,KAT7,KLF5,LPIN1,LPL,NOCT,NR1D1,NR2F2,PER2,PPIP5K1,RB1,RPS6KB1,SAP18,SAP30,SENP2,SIRT1,SMAD1,SMAD5,SMO,SOX9,SREBF1,STAT5B,TBL1XR1,TNF,TNFRSF1A,TXNIP,WNT5A,XBP1	53
24 h	8.5 ug/mL	Dendritic Cell Maturation	2.03	0.386	0.478	B2M,CCR7,CD3D,CD80,COL18A1,COL1A1,COL1A2,COL2A1,COL3A1,COL5A3,CREB3L1,CREB3L2,CREB3L3,CREB3L4,CREB5,CREBBP,CSF2,DDR2,FCGR1A,FCGR2A,FCGR3A/FCGR3B,FSCN1,FSCN2,HLA-A,HLA-DMA,HLA-DMB,HLA-G,IFNAR1,IFNB1,IKBKB,IKBKG,IL15,IL18,IL1RL2,IL1RN,IL33,IL6,IRF8,JAK2,LY75,MAP3K14,MAPK1,MAPK12,MAPK14,MAPK3,MR1,NFKB2,NFKBIA,NFKBIB,NFKBID,NGFR,PDIA3,PIK3R2,PIK3R3,PIK3R5,PIK3R6,PLCB1,PLCB3,PLCB4,PLCD1,PLCD3,PLCE1,PL…	73
24 h	8.5 ug/mL	Signaling by Rho Family GTPases	2.01	0.373	0.831	ACTA1,ACTA2,ARHGEF1,ARHGEF10,ARHGEF12,ARHGEF18,ARHGEF2,ARHGEF3,ARHGEF9,ARPC5,BAIAP2,Cdc42,CDC42EP1,CDC42EP2,CDC42EP3,CDC42EP5,CDH10,CDH11,CDH16,CDH2,CDH26,CDH3,CDH5,CYFIP1,DIAPH3,EZR,FOS,GNA12,GNAI1,GNAI2,GNAI3,GNAL,GNAO1,GNAQ,GNAS,GNAT1,GNB1,GNG10,GNG11,GNG7,IQGAP1,ITGA1,ITGA10,ITGA2,ITGA6,ITGA7,ITGAX,ITGB4,ITGB5,ITGB6,ITGB7,ITGB8,JUN,MAP3K12,MAP3K20,MAPK1,MAPK12,MAPK3,MRAS,MYL6B,MYL7,MYL9,MYLK,…	97
24 h	8.5 ug/mL	IL-8 Signaling	2.01	0.383	0.124	ARRB2,Cdc42,CR2,CSTB,EGFR,FLT1,FOS,GNA12,GNAI1,GNAI2,GNAI3,GNAL,GNAO1,GNAQ,GNAS,GNAT1,GNB1,GNG10,GNG11,GNG7,GPLD1,HBEGF,HMOX1,IKBKB,IKBKG,IL9,IQGAP1,IRAK1,IRAK3,IRAK4,ITGAX,JUN,KDR,MAPK1,MAPK12,MAPK3,MRAS,MTOR,MYL7,MYL9,NCF2,NFKBIA,NFKBIB,PAK2,PDGFC,PIK3R2,PIK3R3,PIK3R5,PIK3R6,PLD1,PRKCA,PRKCG,PRKCH,PRKD1,PRKD3,PROK1,PTGS2,RAF1,RAP1A,RASD1,RASD2,RELA,RHOC,RHOD,RHOH,RHOJ,RND1,RND2,RND3,RPS6KB1,SRC…	77
24 h	8.5 ug/mL	D-myo-inositol (1,4,5)-Trisphosphate Biosynthesis	1.97	0.538	0	PI4K2B,PIKFYVE,PIP4K2A,PIP4K2B,PIP4K2C,PIP5K1A,PIP5KL1,PLCB1,PLCB3,PLCB4,PLCD1,PLCD3,PLCE1,PLCG2	14
24 h	8.5 ug/mL	Xenobiotic Metabolism PXR Signaling Pathway	1.95	0.39	0.75	ABCB1,ABCC2,ABCC3,ALDH18A1,ALDH1A1,ALDH1A3,ALDH1L1,ALDH1L2,ALDH4A1,ALDH5A1,ALDH6A1,CAMK2D,CAMK2G,Ces1e,CHST1,CHST11,CHST12,CITED2,CREBBP,CYP2C9,CYP3A5,CYP3A7,EP300,ESD,GAL3ST2,GRIP1,GSTA3,GSTA5,GSTK1,Gstm6,GSTO1,GSTO2,GSTZ1,HS3ST1,HS3ST6,HS6ST1,HS6ST2,HSP90AA1,HSP90B1,MAOA,MED1,MGST3,NCOR1,PPM1A,PPP1R10,PPP1R14B,PPP1R14C,PPP1R3C,PRKACA,PRKAG2,PRKAR1B,PRKCA,PRKCG,PRKCH,PRKD1,PRKD3,RXRA,SCAND1,SMOX…	64
24 h	8.5 ug/mL	Glycogen Degradation II	1.94	0.7	-0.378	AGL,MTAP,PGM1,PGM2L1,PYGB,PYGL,PYGM	7
24 h	8.5 ug/mL	Cardiac Hypertrophy Signaling (Enhanced)	1.94	0.351	-1.97	ACVR2B,ADCY1,ADCY10,ADCY9,ADRA1B,ADRB1,ADRB2,AKAP13,ATF6,ATP2A2,CACNA1C,CACNA2D1,CACNB4,Calm1 (includes others),CAMK2D,CAMK2G,CNTF,CSF2,CTF1,Diaph2,DIAPH3,DLG1,EIF2B2,EIF2B3,EIF2B4,EIF4E,EP300,FGF10,FGF19,FGF7,FGF9,FGFR1,FGFR3,FZD1,FZD2,FZD4,FZD6,FZD7,FZD8,GHR,GNA12,GNAI1,GNAI2,GNAI3,GNAQ,GNAS,GNB1,GNG10,GNG11,GNG7,GSK3B,HAND2,HDAC2,HDAC5,HDAC6,HDAC9,HSPB1,HSPB2,IFNAR1,IGF1,IGF1R,IKBKB,IKBKG,IL10…	183
24 h	8.5 ug/mL	Estrogen-Dependent Breast Cancer Signaling	1.94	0.43	0	CREB3L1,CREB3L2,CREB3L3,CREB3L4,CREB5,CREBBP,CYP19A1,EGFR,ESR1,FOS,HSD17B1,HSD17B10,HSD17B11,HSD17B4,HSD17B8,IGF1,IGF1R,JUN,MAPK1,MAPK3,MRAS,NFKB2,PIK3R2,PIK3R3,PIK3R5,PIK3R6,RAP1A,RASD1,RASD2,RELA,RELB,SRC,STAT5A,STAT5B	34
24 h	8.5 ug/mL	Glucocorticoid Receptor Signaling	1.93	0.351	#NUM!	ADRB2,ANXA1,AR,ARG2,ARID2,ATP5F1A,ATP5F1B,ATP5F1C,ATP5MC1,B2M,BCL2L11,BGLAP,BRCA1,CCL5,CD3D,CDKN1A,CREBBP,CREBZF,CSF2,CYC1,DCAF6,DNAH10,DUSP1,EGFR,EP300,ESR1,FCGR1A,FKBP4,FKBP5,FOS,FOXO3,GHR,GJA1,Gm13288 (includes others),GTF2A1,GTF2H1,H2-K2/H2-Q9,H2-Q8,H2-T3,H3-3A/H3-3B,H3C3,HLA-A,HLA-DMA,HLA-DMB,HLA-G,HSP90AA1,HSP90B1,HSPA14,HSPA1A/HSPA1B,Hspa1b,HSPA2,HSPA4,HSPA8,IFNA4,IFNAR1,IFNB1,IGF1,IKBKB,I…	178
24 h	8.5 ug/mL	GP6 Signaling Pathway	1.93	0.403	-1.286	ADAM10,APBB1IP,Calm1 (includes others),CERT1,COL16A1,Col17a1,COL18A1,COL1A1,COL1A2,COL27A1,COL28A1,COL2A1,COL3A1,COL4A5,COL4A6,COL5A1,COL5A2,COL5A3,COL6A1,COL6A2,COL7A1,COL8A1,COL9A3,FYB1,FYN,GSK3B,ITPR1,LAMA1,LAMA3,LAMA4,LAMB1,LAMB3,LAMC1,LAMC2,LAMC3,LYN,PIK3R2,PIK3R3,PIK3R5,PIK3R6,PLCG2,PRKCA,PRKCG,PRKCH,PRKD1,PRKD3,RASGRP2,SCHIP1,SYK,TLN1	50
24 h	8.5 ug/mL	Death Receptor Signaling	1.92	0.419	-1.029	ACIN1,ACTA1,ACTA2,APAF1,ARHGDIB,CASP2,CFLAR,CRADD,CYC1,Cyct,DFFA,DFFB,GAS2,HSPB1,HSPB2,IKBKB,IKBKG,LMNA,MAP3K14,MAP3K5,NFKB2,NFKBIA,NFKBIB,NFKBID,PARP1,PARP10,PARP3,RELA,RELB,TANK,TIPARP,TNF,TNFRSF10A,TNFRSF1A,TNFRSF1B,TNFRSF21,TNFSF12,TNKS2,TRAF2	39
24 h	8.5 ug/mL	Xenobiotic Metabolism General Signaling Pathway	1.92	0.402	-0.98	ABCA4,AHR,ARNT,CREBBP,EP300,FTL,GCLC,GSTA3,GSTA5,GSTK1,Gstm6,GSTO1,GSTO2,GSTZ1,HMOX1,KEAP1,MAF,MAP2K3,MAP2K5,MAP2K6,MAP3K12,MAP3K14,MAP3K4,MAP3K5,Map3k7,MAP3K8,MAPK1,MAPK12,MAPK14,MAPK3,MGST3,MRAS,NQO1,NQO2,PIK3R2,PIK3R3,PIK3R5,PIK3R6,PRKCA,PRKCG,PRKCH,PRKD1,PRKD3,RAF1,RAP1A,RASD1,RASD2,RXRA,UGT1A6,UGT1A9 (includes others),UGT2A1	51
24 h	8.5 ug/mL	Ephrin Receptor Signaling	1.9	0.38	-0.762	ABL1,ADAM10,ARPC5,BCAR1,CREB3L1,CREB3L2,CREB3L3,CREB3L4,CREB5,CREBBP,CXCL12,EFNA1,EFNA2,EFNA4,EFNA5,EFNB1,EFNB2,EFNB3,EPHA1,EPHA2,EPHA7,EPHB2,EPHB4,FYN,GNA12,GNAI1,GNAI2,GNAI3,GNAL,GNAO1,GNAQ,GNAS,GNAT1,GNB1,GNG10,GNG11,GNG7,GRIN3B,GRINA,ITGA1,ITGA10,ITGA2,ITGA6,ITGA7,ITGAX,ITGB4,ITGB5,ITGB6,ITGB7,ITGB8,JAK2,KALRN,MAP3K14,MAPK1,MAPK3,MRAS,NGEF,PAK2,PDGFC,PROK1,PTPN13,RAF1,RAP1A,RASD1,RASD2,SH2D3C…	76
24 h	8.5 ug/mL	Hypoxia Signaling in the Cardiovascular System	1.89	0.432	1.698	ARNT,BIRC6,COPS5,CREB3L1,CREB3L2,CREB3L3,CREB3L4,CREB5,CREBBP,EP300,HIF1A,HSP90AA1,HSP90B1,JUN,LDHA,MDM2,NFKBIA,NFKBIB,NFKBID,NOS3,NQO1,PTEN,UBE2B,UBE2C,UBE2E2,UBE2E3,UBE2G1,UBE2H,UBE2Q2,UBE2S,UBE2T,VEGFA	32
24 h	8.5 ug/mL	Role of NFAT in Cardiac Hypertrophy	1.88	0.376	-2.151	ADCY1,ADCY10,ADCY9,CACNA1C,CACNA2D1,CACNB4,Calm1 (includes others),CAMK1,CAMK1D,CAMK2D,CAMK2G,CAMK4,CATSPER2,CSNK1A1,CTF1,EP300,GNAI1,GNAI2,GNAI3,GNAQ,GNAS,GNB1,GNG10,GNG11,GNG7,GSK3B,HDAC2,HDAC5,HDAC6,HDAC9,IGF1,IGF1R,IL11,IL6,IL6R,IL6ST,ITPR1,ITPR2,MAP2K3,MAP2K6,MAPK1,MAPK12,MAPK14,MAPK3,MEF2A,MRAS,PDIA3,PIK3R2,PIK3R3,PIK3R5,PIK3R6,PLCB1,PLCB3,PLCB4,PLCD1,PLCD3,PLCE1,PLCG2,PPP3CA,PPP3CB,PRKACA,…	82	Inactivated
24 h	8.5 ug/mL	RHOA Signaling	1.88	0.403	-1.206	ABL2,ACTA1,ACTA2,ARHGAP12,ARHGAP8/PRR5-ARHGAP8,ARHGAP9,ARHGEF1,ARHGEF12,ARPC5,BAIAP2,CDC42EP1,CDC42EP2,CDC42EP3,CDC42EP5,DLC1,EPHA1,EZR,GNA12,IGF1,IGF1R,LPAR1,LPAR3,LPAR4,MYL6B,MYL7,MYL9,MYLK,NGEF,NRP2,PFN2,PIKFYVE,PIP4K2A,PIP4K2B,PIP4K2C,PIP5K1A,PIP5KL1,PKN1,PLD1,Ppp1r12b,RHPN2,RND3,SEMA3F,SEPTIN14,SEPTIN2,SEPTIN5,SEPTIN8,SEPTIN9,WASF1	48
24 h	8.5 ug/mL	Gap Junction Signaling	1.85	0.38	#NUM!	ACTA1,ACTA2,ADCY1,ADCY10,ADCY9,ADRB1,BGLAP,CCN3,CSNK1A1,CSNK1E,DBN1,EGFR,GAST,GJA1,GJA3,GJB3,GJC1,GNAI1,GNAI2,GNAI3,GNAQ,GNAS,GRIA3,GRIK1,HTR2A,HTR2B,ITPR1,ITPR2,LPAR1,MAP2K5,MAPK1,MAPK3,MRAS,NPR3,PDIA3,PIK3R2,PIK3R3,PIK3R5,PIK3R6,PLCB1,PLCB3,PLCB4,PLCD1,PLCD3,PLCE1,PLCG2,PPP3CA,PPP3CB,PRKACA,PRKAG2,PRKAR1B,PRKCA,PRKCG,PRKCH,PRKD1,PRKD3,PRKG2,RAF1,RAP1A,RASD1,RASD2,SMARCC2,SOS1,SOS2,SRC,TJP1,TUBA…	73
24 h	8.5 ug/mL	Activation of IRF by Cytosolic Pattern Recognition Receptors	1.8	0.453	1.46	CREBBP,DDX58,DHX58,IFIH1,IFNA4,IFNAR1,IFNB1,IKBKB,IKBKG,IL6,IRF7,ISG15,JUN,MAPK12,NFKB2,NFKBIA,NFKBIB,NFKBID,RELA,RELB,STAT2,TANK,TNF,TRAF6	24
24 h	8.5 ug/mL	Antioxidant Action of Vitamin C	1.79	0.406	-0.686	CSF2,GPLD1,GSTO1,GSTO2,HMOX1,IKBKB,IKBKG,JAK2,MAPK1,MAPK12,MAPK14,MAPK3,NFKB2,NFKBIA,NFKBIB,NFKBID,NXN,PDIA3,PLA2G12B,PLA2G2E,PLA2G5,PLA2G6,PLAAT3,PLB1,PLCB1,PLCB3,PLCB4,PLCD1,PLCD3,PLCE1,PLCG2,PLD1,PNPLA8,PRDX6,RELA,RELB,SLC23A3,SLC2A5,STAT5A,STAT5B,TNF,TXNRD1,TXNRD3	43
24 h	8.5 ug/mL	Role Of Osteoblasts In Rheumatoid Arthritis Signaling Pathway	1.77	0.371	1.427	ACVR2B,APC2,BGLAP,BMP4,BMPR1A,CNTF,COL1A1,CSF2,CSNK1A1,CSNK1E,CTSA,CTSB,CTSD,CTSF,CTSV,CTSW,CXCL12,DKK2,FZD1,FZD2,FZD4,FZD6,FZD7,FZD8,GSK3B,IGF1,IGF1R,IL11,IL15,IL17F,IL18,Il3,IL33,IL6,IL6R,IL6ST,JAK2,LRP1,LRP5,MAPK1,MAPK3,MMP10,MMP13,MMP14,MMP16,MMP19,MMP23B,MMP3,PDGFC,PIK3R2,PIK3R3,PIK3R5,PIK3R6,PROK1,PTGS2,RUNX2,SFRP2,SFRP4,SMAD1,SMAD5,SMAD6,SMO,SMURF1,SRC,STAT2,STAT3,STAT5A,STAT5B,TCF3,TCF4,T…	85
24 h	8.5 ug/mL	CD27 Signaling in Lymphocytes	1.77	0.446	0.471	APAF1,CYC1,Cyct,FOS,IKBKB,IKBKG,JUN,MAP2K3,MAP2K5,MAP2K6,MAP3K12,MAP3K14,MAP3K4,MAP3K5,Map3k7,MAP3K8,MAPK12,NFKB2,NFKBIA,NFKBIB,NFKBID,RELA,RELB,TRAF2,TRAF5	25
24 h	8.5 ug/mL	MYC Mediated Apoptosis Signaling	1.76	0.458	-1.706	ADRB1,ADRB2,APAF1,BBC3,BCL2L11,CASP2,CFLAR,CRADD,CREBBP,IKBKB,IKBKG,MDM2,NFKB2,NGFR,PRKACA,PRKAG2,PRKAR1B,TNF,TNFRSF11B,TNFRSF1A,TNFRSF1B,TRAF2	22
24 h	8.5 ug/mL	IL-9 Signaling	1.74	0.486	1.069	BCL3,CISH,IL9,IRS1,IRS2,NFKB2,PIK3R2,PIK3R3,PIK3R5,PIK3R6,RELA,RELB,SOCS2,STAT3,STAT5A,STAT5B,TNF	17
24 h	8.5 ug/mL	MSP-RON Signaling In Cancer Cells Pathway	1.7	0.39	0.289	ACTA2,ARNT,CREB3L1,CREB3L2,CREB3L3,CREB3L4,CREB5,CREBBP,EGFR,ETS1,FOS,GSK3B,HIF1A,ITGA6,ITGB4,JUN,KLK3,KLK9,MAPK1,MAPK3,MET,MRAS,MST1,MST1R,MTOR,NFKB2,NFKBIA,PDGFC,PIK3R2,PIK3R3,PIK3R5,PIK3R6,PLAUR,PROK1,RAF1,RAP1A,RASD1,RASD2,RELA,RELB,RPS6KA3,SFN,SOS1,SOS2,SRC,STAT3,TCF3,TCF4,TRIM24,VEGFA,VEGFC,VEGFD,YWHAQ	53
24 h	8.5 ug/mL	Lymphotoxin β Receptor Signaling	1.69	0.444	0.5	APAF1,CREBBP,CYC1,Cyct,EP300,IKBKB,IKBKG,MAP3K14,MAPK1,MAPK3,NFKB2,NFKBIA,NFKBID,PIK3R2,PIK3R3,PIK3R5,PIK3R6,RELA,RELB,TRAF1,TRAF2,TRAF5,TRAF6,VCAM1	24
24 h	8.5 ug/mL	Apelin Endothelial Signaling Pathway	1.69	0.388	-1.809	ADCY1,ADCY10,ADCY9,APLN,ARNT,Calm1 (includes others),FOS,GNA12,GNAI1,GNAI2,GNAI3,GNAL,GNAO1,GNAQ,GNAS,GNAT1,GNB1,GNG10,GNG11,GNG7,HDAC5,HIF1A,JUN,MAPK1,MAPK12,MAPK3,MEF2A,MRAS,MTOR,NFKB2,NOS3,PIK3R2,PIK3R3,PIK3R5,PIK3R6,PLCB1,PLCB3,PLCB4,PRKAA1,PRKAA2,PRKAG2,PRKCA,PRKCG,PRKCH,PRKD1,PRKD3,RAF1,RAP1A,RASD1,RASD2,RELA,RELB,RPS6KB1,VCAM1	54
24 h	8.5 ug/mL	Apelin Cardiomyocyte Signaling Pathway	1.68	0.406	-2.082	APLN,ARNT,ATP2A2,GNAI1,GNAI2,GNAI3,HIF1A,ITPR1,MAPK1,MAPK12,MAPK14,MAPK3,MAPK6,MYL6B,MYL7,MYL9,MYLK,NOS3,PDIA3,PIK3R2,PIK3R3,PIK3R5,PIK3R6,PLCB1,PLCB3,PLCB4,PLCD1,PLCD3,PLCE1,PLCG2,PRKCA,PRKCG,PRKCH,PRKD1,PRKD3,SLC8A1,SLC8A2,SLC9A5,SLC9A6	39	Inactivated
24 h	8.5 ug/mL	JAK/STAT Signaling	1.67	0.415	-1.616	CCKBR,CDKN1A,CEBPB,CISH,FOS,GAST,GNAQ,IL6,JAK2,JUN,MAPK1,MAPK3,MRAS,MTOR,NFKB2,PIK3R2,PIK3R3,PIK3R5,PIK3R6,PTPN6,RAF1,RAP1A,RASD1,RASD2,RELA,RELB,SOCS2,SOCS4,SOS1,SOS2,STAT2,STAT3,STAT5A,STAT5B	34
24 h	8.5 ug/mL	fMLP Signaling in Neutrophils	1.65	0.391	-1.897	ARPC5,Calm1 (includes others),FPR2,GNA12,GNAI1,GNAI2,GNAI3,GNAL,GNAO1,GNAQ,GNAS,GNAT1,GNB1,GNG10,GNG11,GNG7,ITPR1,ITPR2,MAPK1,MAPK3,MRAS,NCF2,NFAT5,NFATC1,NFATC3,NFKB2,NFKBIA,NFKBIB,NFKBID,PIK3R2,PIK3R3,PIK3R5,PIK3R6,PLCB1,PLCB3,PLCB4,PPP3CA,PPP3CB,PRKCA,PRKCG,PRKCH,PRKD1,PRKD3,RAF1,RAP1A,RASD1,RASD2,RELA,RELB,WAS	50
24 h	8.5 ug/mL	Pathogen Induced Cytokine Storm Signaling Pathway	1.65	0.358	1.323	2610528A11Rik,C5,CCL17,Ccl2,CCL20,CCL25,CCL4,CCL5,Ccl6,Ccl7,Ccl8,CERT1,CGAS,CNTF,COL16A1,Col17a1,COL18A1,COL1A1,COL1A2,COL27A1,COL28A1,COL2A1,COL3A1,COL4A5,COL4A6,COL5A1,COL5A2,COL5A3,COL6A1,COL6A2,COL7A1,COL8A1,COL9A3,CSF2,CX3CL1,CXCL10,CXCL12,Cxcl15,CXCL16,DDX58,DHX58,FOS,FTH1,FTL,HLA-DMA,HLA-DMB,HMGCR,IFIH1,IFNA4,IFNAR1,IFNAR2,IFNB1,IL11,IL15,IL17F,IL18,IL18RAP,IL1RL1,IL1RL2,IL1RN,IL23R,Il3,IL…	112
24 h	8.5 ug/mL	DNA Methylation and Transcriptional Repression Signaling	1.65	0.4	1.219	ARID4B,CDK1,CDK12,CDK13,CDK14,CDK19,CEBPB,CHD3,DNMT3A,E2F2,E2F7,E2F8,ERCC5,FOXA2,GADD45A,GADD45B,GADD45G,H3-3A/H3-3B,H4-16,H4C1,H4C12,H4C13,H4C15,H4C3,H4C6,H4C8,HDAC2,MBD1,MBD3,MECP2,MTA3,RB1,RELA,SAP18,SAP30,TCF12,TCF15,TCF25,TCF3,TCF4,TET2,ZNF354A	42
24 h	8.5 ug/mL	γ-linolenate Biosynthesis II (Animals)	1.64	0.556	0	ACSBG1,ACSL3,ACSL4,ACSL6,CYB5A,FADS1,FADS2,SLC27A1,SLC27A4,SLC27A5	10
24 h	8.5 ug/mL	Oleate Biosynthesis II (Animals)	1.63	0.636	-1.89	ALDH6A1,CYB5A,FADS1,FADS2,SCD,Scd2,Scd4	7
24 h	8.5 ug/mL	Purine Nucleotides De Novo Biosynthesis II	1.63	0.636	-1.89	ADSS1,ATIC,GART,IMPDH2,PAICS,PFAS,PPAT	7
24 h	8.5 ug/mL	Human Embryonic Stem Cell Pluripotency	1.63	0.372	-0.819	ACVR2B,APC2,BDNF,BMP4,BMP8A,BMPR1A,FGFR1,FGFR3,FZD1,FZD2,FZD4,FZD6,FZD7,FZD8,GSK3B,HSP90AA1,HSP90B1,ID1,ID2,ID3,ID4,INHBA,JAK2,KLF4,KLK3,LEFTY1,LEFTY2,LIFR,MAP2K3,MAP2K5,MAP2K6,MAPK1,MRAS,NFYB,NGF,PDGFC,PDGFRB,PIK3R2,PIK3R3,PIK3R5,PIK3R6,PRKCA,PRKCG,PRKCH,PRKD1,PRKD3,RAF1,RAP1A,RASD1,RASD2,RIF1,S1PR2,SMAD1,SMAD5,SMAD6,SMAD7,SMO,SOS1,SOS2,SPHK1,STAT3,TBX3,TCF3,TDGF1,TGFB2,TGFB3,TGFBR2,WNT11,WNT5A,…	73
24 h	8.5 ug/mL	Cardiac Hypertrophy Signaling	1.63	0.364	-1.132	ADCY1,ADCY10,ADCY9,ADRA1B,ADRB1,ADRB2,CACNA1C,CACNA2D1,CACNB4,Calm1 (includes others),Cdc42,CREBBP,EIF2B2,EIF2B3,EIF2B4,EIF4E,EP300,GNA12,GNAI1,GNAI2,GNAI3,GNAL,GNAO1,GNAQ,GNAS,GNAT1,GNB1,GNG10,GNG11,GNG7,GSK3B,HAND2,HSPB1,IGF1,IGF1R,IL6,IL6R,IRS1,JUN,MAP2K3,MAP2K6,MAP3K12,MAP3K14,MAP3K4,MAP3K5,Map3k7,MAP3K8,MAPK1,MAPK12,MAPK14,MAPK3,MAPKAPK3,MEF2A,MRAS,MTOR,MYL6B,MYL7,MYL9,PDIA3,PIK3R2,PIK3R3,PI…	91
24 h	8.5 ug/mL	IL-17A Signaling in Gastric Cells	1.63	0.522	-0.333	CCL20,CCL5,CXCL10,EGFR,FOS,JUN,MAPK1,MAPK12,MAPK14,MAPK3,RELA,TNF	12
24 h	8.5 ug/mL	IL-12 Signaling and Production in Macrophages	1.61	0.393	#NUM!	APOA2,APOE,APOM,CEBPB,CLU,EP300,FOS,IFNA4,IKBKB,IKBKG,IL18,IL23R,IRF8,JUN,LYZ,MAF,MAP3K8,MAPK1,MAPK12,MAPK14,MAPK3,MST1,MST1R,NFKB2,NFKBIA,NFKBIB,PCYOX1,PIK3R2,PIK3R3,PIK3R5,PIK3R6,PRKCA,PRKCG,PRKCH,PRKD1,PRKD3,RAB7A,RELA,RELB,RXRA,S100A8,TGFB2,TGFB3,TLR4,TNF,TRAF6	46
24 h	8.5 ug/mL	TGF-β Signaling	1.61	0.404	-2.121	ACVR2B,AMHR2,BMP4,BMPR1A,CREBBP,EP300,FOS,INHBA,IRF7,JUN,MAP2K3,MAP2K6,MAPK1,MAPK12,MAPK14,MAPK3,MRAS,PITX2,PMEPA1,RAF1,RAP1A,RASD1,RASD2,RNF111,RUNX2,SERPINE1,SMAD1,SMAD5,SMAD6,SMAD7,SMURF1,SOS1,SOS2,TGFB2,TGFB3,TGFBR2,TRAF6,ZFYVE9	38	Inactivated
24 h	8.5 ug/mL	Glioblastoma Multiforme Signaling	1.6	0.377	-2.449	APC2,Cdc42,CDKN1A,E2F2,E2F7,E2F8,EGFR,FZD1,FZD2,FZD4,FZD6,FZD7,FZD8,GSK3B,IGF1,IGF1R,ITPR1,ITPR2,MAPK1,MAPK3,MDM2,MRAS,MTOR,PDGFC,PDGFRB,PDIA3,PIK3R2,PIK3R3,PIK3R5,PIK3R6,PLCB1,PLCB3,PLCB4,PLCD1,PLCD3,PLCE1,PLCG2,PTEN,RAF1,RAP1A,RASD1,RASD2,RB1,RHOC,RHOD,RHOH,RHOJ,RND1,RND2,RND3,RPS6KB1,SMO,SOS1,SOS2,SRC,TCF3,TSC1,WNT11,WNT5A,WNT5B,WNT6,WNT7A,WNT9A	63	Inactivated
24 h	8.5 ug/mL	WNT/β-catenin Signaling	1.6	0.377	-1.82	ACVR2B,APC2,APPL1,BCL9,BTRC,CD44,CDH2,CDH3,CDH5,CREBBP,CSNK1A1,CSNK1E,CSNK2A1,CSNK2A2,DKK2,EP300,FRAT1,FZD1,FZD2,FZD4,FZD6,FZD7,FZD8,GJA1,GNAO1,GNAQ,GSK3B,ILK,JUN,KREMEN1,LRP1,LRP5,MDM2,NLK,PPARD,PPP2R2B,PPP2R5E,RARA,RARB,SFRP2,SFRP4,SMO,SOX11,SOX12,SOX3,SOX8,SOX9,SRC,TCF3,TCF4,TGFB2,TGFB3,TGFBR2,TLE1,TLE3,Ubb,UBC,WNT11,WNT5A,WNT5B,WNT6,WNT7A,WNT9A	63
24 h	8.5 ug/mL	TR/RXR Activation	1.6	0.412	#NUM!	ACACA,ADRB1,AKR1C3,BCL3,CAMK4,ENO1,EP300,FASN,HIF1A,LDLR,MDM2,ME1,MED1,MTOR,NCOA2,NCOA3,NCOR1,PDE3B,PIK3R2,PIK3R3,PIK3R5,PIK3R6,RAB3B,RCAN2,RXRA,SREBF1,SREBF2,STRBP,SYT2,TBL1XR1,THRA,TRH,UCP1	33
24 h	8.5 ug/mL	Tumor Microenvironment Pathway	1.59	0.376	-0.378	CD274,CD44,CFLAR,COL1A1,COL1A2,COL3A1,CSF1,CSF2,CXCL12,FGF10,FGF19,FGF7,FGF9,FN1,FOS,FOXO3,FOXO6,HIF1A,HLA-A,HLA-G,IDO2,IGF1,IL6,IL6R,JAK2,JUN,MAP3K14,MAPK1,MAPK3,MMP10,MMP13,MMP14,MMP16,MMP19,MMP23B,MMP3,MRAS,NFKB2,PDGFC,PIK3R2,PIK3R3,PIK3R5,PIK3R6,PLAU,PROK1,PTGS2,RAF1,RAP1A,RASD1,RASD2,RELA,RELB,SLC16A1,SLC1A4,SPP1,STAT3,TGFB2,TGFB3,TIAM1,TNF,TNFRSF1A,TSLP,VEGFA,VEGFC,VEGFD	65
24 h	8.5 ug/mL	LPS-stimulated MAPK Signaling	1.58	0.41	0.557	FOS,IKBKB,IKBKG,JUN,LBP,MAP2K3,MAP2K6,MAP3K14,MAP3K5,MAPK1,MAPK12,MAPK14,MAPK3,MRAS,NFKB2,NFKBIA,NFKBIB,NFKBID,PIK3R2,PIK3R3,PIK3R5,PIK3R6,PRKCA,PRKCG,PRKCH,PRKD1,PRKD3,RAF1,RAP1A,RASD1,RASD2,RELA,RELB,TLR4	34
24 h	8.5 ug/mL	Methylglyoxal Degradation I	1.55	1	#NUM!	GLO1,HAGH,HAGHL	3
24 h	8.5 ug/mL	5-aminoimidazole Ribonucleotide Biosynthesis I	1.55	1	#NUM!	GART,PFAS,PPAT	3
24 h	8.5 ug/mL	Cysteine Biosynthesis III (mammalia)	1.55	0.5	-1.508	AHCYL1,AHCYL2,ALKBH8,CBS/LOC102724560,EEF1AKMT3,EHMT1,MAT2A,MAT2B,MRM2,NSUN4,PRMT1,PRMT3,THUMPD3	13
24 h	8.5 ug/mL	Apelin Liver Signaling Pathway	1.55	0.5	-1.941	APLN,COL18A1,COL1A1,COL1A2,COL2A1,COL3A1,COL5A3,EDN2,GSK3B,IRS1,MAPK12,PDGFRB,TNF	13
24 h	8.5 ug/mL	Germ Cell-Sertoli Cell Junction Signaling	1.55	0.377	#NUM!	ACTA1,ACTA2,BCAR1,Cdc42,CDH2,CTNNA1,CTNND1,EPN2,FER,ILK,IQGAP1,ITGA2,ITGA6,KEAP1,LAMC3,MAP2K3,MAP2K6,MAP3K12,MAP3K14,MAP3K4,MAP3K5,Map3k7,MAP3K8,MAPK1,MAPK12,MAPK14,MAPK3,MRAS,NECTIN2,PAK2,PIK3R2,PIK3R3,PIK3R5,PIK3R6,RAP1A,RASD1,RASD2,RHOC,RHOD,RHOH,RHOJ,RND1,RND2,RND3,SORBS1,SRC,TGFB2,TGFB3,TGFBR2,TJP1,TNF,TNFRSF1A,TUBA1A,TUBA1C,TUBA4A,TUBB2A,TUBB2B,TUBB3,TUBB4B,VCL,ZYX	61
24 h	8.5 ug/mL	Oxytocin Signaling Pathway	1.55	0.359	-0.612	ARRB2,CACNA1C,CACNA2D1,CACNB4,Calm1 (includes others),CAMKK2,CCL5,CREB3L1,CREB3L2,CREB3L3,CREB3L4,CREB5,CREBBP,EGFR,FOS,GAST,GJA1,GNA12,GNAI1,GNAI2,GNAI3,GNAL,GNAO1,GNAQ,GNB1,GNG10,GNG11,GNG7,GSK3B,HSPB1,HSPB2,IL6,ITPR1,ITPR2,KCNT2,LPL,MAP2K5,MAPK1,MAPK12,MAPK14,MAPK3,MAPK6,MRAS,MYH10,MYH3,MYH6,MYH7,MYH9,MYL6B,MYL7,MYL9,MYLK,MYO10,MYO18A,MYO18B,MYO1H,NFATC1,NFKB2,NOS3,NPPA,NPR3,OXT,PIK3R2,PIK3R3,…	98
24 h	8.5 ug/mL	Role of PKR in Interferon Induction and Antiviral Response	1.54	0.388	0	APAF1,ATF3,CYC1,Cyct,DDX58,DNAJC3,FCGR1A,FOS,HSP90AA1,HSP90B1,HSPA14,HSPA1A/HSPA1B,Hspa1b,HSPA2,HSPA4,HSPA8,IFIH1,IFNA4,IFNAR1,IFNAR2,IFNB1,IKBKB,IKBKG,IL18,IL24,JUN,MAP2K3,MAP2K6,MAPK1,MAPK12,MAPK14,MAPK3,METAP2,NFKB2,NFKBIA,NFKBIB,NFKBID,PDGFC,PDGFRB,RELA,RELB,STAT2,STAT3,TLR4,TNF,TNFRSF1A,TRAF6	47
24 h	8.5 ug/mL	Cell Cycle: G2/M DNA Damage Checkpoint Regulation	1.54	0.44	-0.688	ABL1,AURKA,BRCA1,BTRC,CCNB1,CDC25B,CDC25C,CDK1,CDKN1A,CKS2,EP300,GADD45A,MDM2,MDM4,PPM1D,PRKDC,RPRM,SFN,TOP2A,TOP2B,TRIP12,YWHAQ	22
24 h	8.5 ug/mL	Valine Degradation I	1.54	0.524	-2.53	ACADSB,ALDH6A1,AUH,BCAT1,BCAT2,BCKDHB,ECHS1,HADHA,HADHB,HIBCH,HSD17B4	11	Inactivated
24 h	8.5 ug/mL	P2Y Purigenic Receptor Signaling Pathway	1.52	0.385	-0.603	ADCY1,ADCY10,ADCY9,CREB3L1,CREB3L2,CREB3L3,CREB3L4,CREB5,CREBBP,FOS,GNAI1,GNAI2,GNAI3,GNAQ,GNB1,GNG10,GNG11,GNG7,JUN,MAPK1,MAPK3,MRAS,NFKB2,P2RY6,PDIA3,PIK3R2,PIK3R3,PIK3R5,PIK3R6,PLCB1,PLCB3,PLCB4,PLCD1,PLCD3,PLCE1,PLCG2,PRKACA,PRKAG2,PRKAR1B,PRKCA,PRKCG,PRKCH,PRKD1,PRKD3,RAF1,RAP1A,RASD1,RASD2,RELA,RELB	50
24 h	8.5 ug/mL	Oncostatin M Signaling	1.52	0.452	-2.5	EPAS1,IL6ST,JAK2,MAPK1,MAPK3,MMP13,MMP3,MRAS,OSMR,PLAU,RAF1,RAP1A,RASD1,RASD2,SOS1,STAT3,STAT5A,STAT5B,TIMP3	19	Inactivated
24 h	8.5 ug/mL	Inositol Pyrophosphates Biosynthesis	1.52	0.714	1.342	IP6K1,IPMK,IPPK,PPIP5K1,PPIP5K2	5
24 h	8.5 ug/mL	Role of PI3K/AKT Signaling in the Pathogenesis of Influenza	1.51	0.434	0	CCL5,Gm13288 (includes others),GNAI1,GNAI2,GNAI3,GSK3B,IFNA4,IFNAR1,IFNB1,MAPK1,MAPK3,NFKB2,NFKBIA,NFKBIB,NFKBID,PIK3R2,PIK3R3,PIK3R5,PIK3R6,PLAC8,RELA,RELB,ZNF346	23
24 h	8.5 ug/mL	Corticotropin Releasing Hormone Signaling	1.5	0.378	-0.905	ADCY1,ADCY10,ADCY9,ARPC5,BDNF,CACNA1C,CACNA2D1,CACNB4,Calm1 (includes others),CAMK4,CATSPER2,CNR1,CREB3L1,CREB3L2,CREB3L3,CREB3L4,CREB5,CREBBP,CRHR2,FOS,GAST,GNAI1,GNAI2,GNAI3,GNAO1,GNAQ,GNAS,ITPR1,ITPR2,JUN,JUND,MAPK1,MAPK12,MAPK14,MAPK3,MEF2A,NOS3,NPR3,NR4A1,PLCG2,POMC,PRKACA,PRKAG2,PRKAR1B,PRKCA,PRKCG,PRKCH,PRKD1,PRKD3,PTCH1,PTGS2,RAF1,RAP1A,SMARCC2,SMO,VEGFA	56
24 h	8.5 ug/mL	Type II Diabetes Mellitus Signaling	1.5	0.377	0.667	ABCC8,ACSBG1,ACSL3,ACSL4,ACSL6,ADIPOQ,CACNA1C,CACNA2D1,CACNB4,CATSPER2,CEBPB,IKBKB,IKBKG,IRS1,IRS2,ITPR1,ITPR2,MAFA,MAP3K14,MAP3K5,MAPK1,MAPK12,MAPK3,MTOR,NFKB2,NFKBIA,NFKBIB,NFKBID,NGFR,NSMAF,PIK3R2,PIK3R3,PIK3R5,PIK3R6,PKM,PRKAA1,PRKAA2,PRKAG2,PRKCA,PRKCG,PRKCH,PRKD1,PRKD3,RELA,RELB,SLC27A1,SLC27A4,SLC27A5,SMPD2,SMPD3,SOCS2,SOCS4,TNF,TNFRSF11B,TNFRSF1A,TNFRSF1B,TRAF2	57
24 h	8.5 ug/mL	Arsenate Detoxification I (Glutaredoxin)	1.49	0.8	1	AS3MT,GLRX2,GSTO1,PNP	4
24 h	8.5 ug/mL	GADD45 Signaling	1.49	0.429	-1.633	ACVR2B,BRCA1,CCNB1,CDK1,CDKN1A,FOXO3,GADD45A,GADD45B,GADD45G,MAP2K3,MAP2K6,MAP3K4,MAPK1,MAPK12,MAPK14,NFKB2,POU2F1,RELA,RELB,TGFB2,TGFB3,TGFBR2,TNF,WT1	24
24 h	8.5 ug/mL	Hepatic Cholestasis	1.49	0.371	#NUM!	ABCB1,ABCB11,ABCB4,ABCC2,ABCC3,ADCY1,ADCY10,ADCY9,CNTF,CSF2,CYP3A5,ESR1,FGF19,HSD3B7,IKBKB,IKBKG,IL11,IL15,IL17F,IL18,IL18RAP,IL1RL1,IL1RL2,IL1RN,Il3,IL33,IL6,IRAK1,IRAK3,IRAK4,JUN,LBP,MAP3K14,MAP3K4,MAPK12,NFKB2,NFKBIA,NFKBIB,NFKBID,NGFR,PPRC1,PRKACA,PRKAG2,PRKAR1B,PRKCA,PRKCG,PRKCH,PRKD1,PRKD3,RARA,RELA,RELB,RXRA,SLCO3A1,SREBF1,TGFB2,TGFB3,TLR4,TNF,TNFRSF11B,TNFRSF1A,TNFRSF1B,TNFSF12,Tnfsf9,TRA…	66
24 h	8.5 ug/mL	ERK5 Signaling	1.47	0.411	-0.784	CREB3L1,CREB3L2,CREB3L3,CREB3L4,CREB5,CREBBP,CTF1,EGFR,ELK4,FOS,FOSL1,FOXO3,GNA12,GNAQ,IL6ST,MAP2K5,MAP3K8,MEF2A,MRAS,NGF,RAP1A,RASD1,RASD2,RPS6KA3,RPS6KA4,RPS6KB1,SFN,SGK1,SRC,YWHAQ	30
24 h	8.5 ug/mL	PXR/RXR Activation	1.47	0.424	-0.2	ABCB1,ABCB11,ABCB9,ABCC2,ABCC3,ALAS1,ALDH1A1,Aldh1a7,CPT1A,CYP2C9,CYP3A5,CYP3A7,FOXA2,HMGCS2,IL6,PAPSS2,PCK2,PRKACA,PRKAG2,PRKAR1B,RELA,RXRA,SCD,TNF,UGT1A9 (includes others)	25
24 h	8.5 ug/mL	Methionine Degradation I (to Homocysteine)	1.46	0.5	-1.897	AHCYL1,AHCYL2,ALKBH8,EEF1AKMT3,EHMT1,MAT2A,MAT2B,MRM2,NSUN4,PRMT1,PRMT3,THUMPD3	12
24 h	8.5 ug/mL	Chemokine Signaling	1.46	0.408	-2.414	Calm1 (includes others),CAMK1,CAMK1D,CAMK2D,CAMK2G,CAMK4,CCL4,CCL5,CXCL12,FOS,GNAI1,GNAI2,GNAI3,GNAQ,JUN,MAPK1,MAPK12,MAPK14,MAPK3,MRAS,PLCB1,PLCB3,PLCB4,PLCG2,Ppp1r12b,PRKCA,RAF1,RAP1A,RASD1,RASD2,SRC	31	Inactivated
24 h	8.5 ug/mL	Glutaryl-CoA Degradation	1.45	0.526	-2.333	ACAT1,ACAT2,CYP2S1,HADH,HADHA,HADHB,HSD17B10,HSD17B4,L3HYPDH,PARK7	10	Inactivated
24 h	8.5 ug/mL	Pyroptosis Signaling Pathway	1.45	0.405	0.707	CASP4,FOXO3,GAS5,GBP2,GBP4,GBP5,GBP7,IL18,IRF2,KCNQ1OT1,MAPK1,MAPK12,MAPK14,NFKB2,NGFR,NOL3,P2RX7,PANX1,PRKACA,PRKAG2,PRKAR1B,PTGER4,Tlr13,TLR4,TLR5,TLR6,TLR7,TNF,TNFRSF11B,TNFRSF1A,TNFRSF1B,TXNIP	32
24 h	8.5 ug/mL	PTEN Signaling	1.45	0.376	-0.156	BCAR1,BCL2L11,BMPR1A,CDKN1A,CNKSR3,CSNK2A1,CSNK2A2,EGFR,FGFR1,FGFR3,FLT1,FOXO3,FOXO6,GHR,GSK3B,IGF1R,IKBKB,IKBKG,ILK,INPP5B,INPP5D,INPP5F,ITGA1,ITGA10,ITGA2,ITGA6,ITGA7,ITGAX,ITGB4,ITGB5,ITGB6,ITGB7,ITGB8,KDR,MAGI3,MAPK1,MAPK3,MRAS,NFKB2,NGFR,PDGFRB,PIK3R2,PIK3R3,PIK3R5,PTEN,RAF1,RAP1A,RASD1,RASD2,RELA,RELB,RPS6KB1,SOS1,SOS2,SYNJ2,TGFBR2	56
24 h	8.5 ug/mL	AMPK Signaling	1.44	0.36	-0.137	ACACA,ADIPOQ,ADRA1B,ADRB1,ADRB2,AK5,AK8,ARID2,CAMKK2,CDKN1A,CHRNA1,CHRNB1,CHRNB4,CPT1A,CPT1C,CREB3L1,CREB3L2,CREB3L3,CREB3L4,CREB5,CREBBP,EEF2K,EP300,EPM2A,FASN,FOXO3,FOXO6,GNA12,GNAI1,GNAI2,GNAI3,GNAL,GNAO1,GNAQ,GNAS,GNAT1,GNB1,GNG10,GNG11,GNG7,HMGCR,IRS1,IRS2,MAP2K3,MAPK1,MAPK12,MAPK14,MRAS,MTOR,NOS3,PBRM1,PCK2,PFKFB2,PFKFB3,PFKL,PHLPP1,PIK3R2,PIK3R3,PIK3R5,PIK3R6,PPAT,PPM1A,PPM1B,PPM1D,PPM1K,P…	85
24 h	8.5 ug/mL	Neutrophil Extracellular Trap Signaling Pathway	1.44	0.349	0.451	ARG2,ATP5F1A,ATP5F1B,ATP5F1C,ATP5MC1,C5,CASP14,CASP2,CASP4,CCL5,CERT1,COL16A1,Col17a1,COL18A1,COL1A1,COL1A2,COL27A1,COL28A1,COL2A1,COL3A1,COL4A5,COL4A6,COL5A1,COL5A2,COL5A3,COL6A1,COL6A2,COL7A1,COL8A1,COL9A3,CYC1,DOCK1,FCGR3A/FCGR3B,FYN,Gm13288 (includes others),H3-3A/H3-3B,H4-16,H4C1,H4C12,H4C13,H4C15,H4C3,H4C6,H4C8,HIF1A,IFNA4,IFNAR1,IFNB1,ITGA2,ITPR1,ITPR2,LYN,MAP2K3,MAP2K5,MAP2K6,MAPK1,MAPK12…	123
24 h	8.5 ug/mL	UVB-Induced MAPK Signaling	1.44	0.431	-0.894	EGFR,EIF4E,FOS,H3-3A/H3-3B,H3C3,JUN,MAPK1,MAPK12,MAPK14,MAPK3,MTOR,PIK3R2,PIK3R3,PIK3R5,PIK3R6,PRKCA,PRKCG,PRKCH,PRKD1,PRKD3,RPS6KA3,RPS6KB1	22
24 h	8.5 ug/mL	Natural Killer Cell Signaling	1.44	0.371	0.508	B2M,COL18A1,COL1A1,COL1A2,COL2A1,COL3A1,COL5A3,FCGR2A,FCGR3A/FCGR3B,FYN,HLA-A,HLA-G,HSPA14,HSPA1A/HSPA1B,Hspa1b,HSPA2,HSPA4,HSPA8,IL15,IL18,IL18RAP,IRAK4,JAK2,Klra7 (includes others),KLRD1,MAP2K3,MAP3K12,MAP3K14,MAP3K4,MAP3K5,Map3k7,MAP3K8,MAPK1,MAPK12,MAPK14,MAPK3,MRAS,MTOR,NECTIN2,NFAT5,NFATC1,NFATC3,NFKB2,PAK2,PIK3R2,PIK3R3,PIK3R5,PIK3R6,PLCG2,PTPN6,RAF1,RAP1A,RASD1,RASD2,RELA,RELB,SOS1,SOS2,S…	63
24 h	8.5 ug/mL	Clathrin-mediated Endocytosis Signaling	1.43	0.366	#NUM!	ACTA1,ACTA2,AP1S2,AP2A2,AP2M1,AP3M1,AP4B1,AP4E1,AP4M1,AP4S1,AP5Z1,APOA2,APOE,APOM,ARPC5,ARRB2,CD2AP,CLTA,CLU,CSNK2A1,CSNK2A2,DAB2,DNM3,EPHB2,EPS15,F2R,FGF10,FGF19,FGF7,FGF9,HGS,HIP1,HIP1R,HSPA8,IGF1,ITGB4,ITGB5,ITGB6,ITGB7,ITGB8,LDLR,LYZ,MDM2,MET,MYO6,PCYOX1,PDGFC,PIK3R2,PIK3R3,PIK3R5,PIK3R6,PPP3CA,PPP3CB,PROK1,RAB4A,RAB4B,RAB7A,S100A8,SH3GL3,SH3GLB2,SH3KBP1,SNX9,SRC,STAM,STON2,TF,Ubb,UBC,VEGFA,V…	71
24 h	8.5 ug/mL	IL-15 Production	1.42	0.385	0.302	ABL1,ABL2,CLK4,CSK,DDR1,DDR2,DYRK1A,DYRK3,EGFR,EPHA1,EPHA2,EPHB2,EPHB4,ERBB2,FER,FES,FGFR1,FGFR3,FLT1,FLT3LG,FYN,IFNB1,IGF1R,IL15,IL6,JAK2,KDR,LYN,MAP2K3,MAP2K5,MAP2K6,MET,MST1R,NFKB2,PDGFRB,RELA,RELB,RET,ROR1,RYK,SRC,SYK,TEC,TNK2,TXK	45
24 h	8.5 ug/mL	Growth Hormone Signaling	1.42	0.412	-1.569	FOS,GHR,IGF1,IGF1R,IGFBP3,IRS1,JAK2,MAPK1,MAPK3,PIK3R2,PIK3R3,PIK3R5,PIK3R6,PLCG2,PRKCA,PRKCG,PRKCH,PRKD1,PRKD3,PTPN6,RPS6KA3,RPS6KA4,RPS6KB1,SOCS2,SOCS4,STAT3,STAT5A,STAT5B	28
24 h	8.5 ug/mL	Glioma Signaling	1.41	0.382	-2.191	ABL1,Calm1 (includes others),CAMK1,CAMK1D,CAMK2D,CAMK2G,CAMK4,CDKN1A,CDKN2B,E2F2,E2F7,E2F8,EGFR,HDAC2,HDAC5,HDAC6,HDAC9,IDH1,IDH2,IDH3G,IGF1,IGF1R,MAPK1,MAPK3,MDM2,MRAS,MTOR,PDGFC,PDGFRB,PIK3R2,PIK3R3,PIK3R5,PIK3R6,PLCG2,PRKCA,PRKCG,PRKCH,PRKD1,PRKD3,PTEN,RAF1,RAP1A,RASD1,RASD2,RB1,SOS1,SOS2	47	Inactivated
24 h	8.5 ug/mL	Synaptic Long Term Potentiation	1.41	0.38	-2.287	ADCY1,CACNA1C,Calm1 (includes others),CAMK2D,CAMK2G,CAMK4,CREB3L1,CREB3L2,CREB3L3,CREB3L4,CREB5,CREBBP,EP300,GNAQ,GRIA3,GRIN3B,GRINA,ITPR1,ITPR2,MAPK1,MAPK3,MRAS,PDIA3,PLCB1,PLCB3,PLCB4,PLCD1,PLCD3,PLCE1,PLCG2,PPP1R10,PPP1R14B,PPP1R14C,PPP1R3C,PPP3CA,PPP3CB,PRKACA,PRKAG2,PRKAR1B,PRKCA,PRKCG,PRKCH,PRKD1,PRKD3,RAF1,RAP1A,RAPGEF3,RASD1,RASD2	49	Inactivated
24 h	8.5 ug/mL	Melanocyte Development and Pigmentation Signaling	1.4	0.392	-0.354	ADCY1,ADCY10,ADCY9,CREB3L1,CREB3L2,CREB3L3,CREB3L4,CREB5,CREBBP,EP300,GNAS,KITLG,MAPK1,MAPK3,MITF,MRAS,PAX3,PIK3R2,PIK3R3,PIK3R5,PIK3R6,PLCG2,POMC,PRKACA,PRKAG2,PRKAR1B,PTPN6,RAF1,RAP1A,RASD1,RASD2,RPS6KA3,RPS6KA4,RPS6KB1,SH2B2,SOS1,SOS2,SRC	38
24 h	8.5 ug/mL	Semaphorin Neuronal Repulsive Signaling Pathway	1.4	0.375	0	ARHGEF12,CD44,CSPG5,DPYSL2,DPYSL3,DPYSL5,ERBB2,FARP1,FARP2,FES,FYN,GSK3B,ITGA1,ITGA10,ITGA2,ITGA6,ITGA7,ITGAX,ITGB4,ITGB5,ITGB6,ITGB7,ITGB8,MAP2K3,MAP2K5,MAP2K6,MICAL1,MYL6B,MYL7,MYL9,NRP1,NRP2,PAK2,PDE4B,PIK3R2,PIK3R3,PIK3R5,PIK3R6,PLCG2,PLXNA2,PLXNA3,Ppp1r12b,PRKACA,PRKAG2,PRKAR1B,PRKG2,RND1,SEMA3A,SEMA3E,SEMA3F,SEMA5A,SEMA6B,SEMA6D,VCAN	54
24 h	8.5 ug/mL	Factors Promoting Cardiogenesis in Vertebrates	1.39	0.374	-1.697	ACVR2B,APC2,BMP4,BMP8A,BMPR1A,CAMK2D,CAMK2G,CREB3L1,CREB3L2,CREB3L3,CREB3L4,CREB5,CREBBP,FZD1,FZD2,FZD4,FZD6,FZD7,FZD8,GSK3B,LRP1,LRP5,MAPK12,MAPK14,MYH6,MYH7,NPPA,PDIA3,PLCB1,PLCB3,PLCB4,PLCD1,PLCD3,PLCE1,PLCG2,PRKCA,PRKCG,PRKCH,PRKD1,PRKD3,SMAD1,SMAD5,SMO,TCF3,TCF4,TDGF1,TGFB2,TGFB3,TGFBR2,WNT11,WNT5A,WNT5B,WNT6,WNT7A,WNT9A	55
24 h	8.5 ug/mL	Xenobiotic Metabolism CAR Signaling Pathway	1.39	0.37	0.258	ABCB1,ABCC2,ABCC3,ALDH18A1,ALDH1A1,ALDH1A3,ALDH1L1,ALDH1L2,ALDH4A1,ALDH5A1,ALDH6A1,CHST1,CHST11,CHST12,CITED2,CREBBP,CYP2C9,CYP3A5,CYP3A7,EGFR,EP300,FMO5,GAL3ST2,GRIP1,GSTA3,GSTA5,GSTK1,Gstm6,GSTO1,GSTO2,GSTZ1,HS3ST1,HS3ST6,HS6ST1,HS6ST2,HSP90AA1,HSP90B1,MAP2K3,MAP2K5,MAP2K6,MAPK1,MAPK3,MED1,MGST3,PPP2R2B,PPP2R5E,PRKCA,PRKCG,PRKCH,PRKD1,PRKD3,RXRA,SCAND1,SOD3,SRC,SULT2B1,SULT4A1,UGT1A6,UGT1A9 (in…	60
24 h	8.5 ug/mL	Glycogen Degradation III	1.38	0.583	-0.378	AGL,MTAP,PGM1,PGM2L1,PYGB,PYGL,PYGM	7
24 h	8.5 ug/mL	Neurotrophin/TRK Signaling	1.38	0.403	0.192	BDNF,CREB3L1,CREB3L2,CREB3L3,CREB3L4,CREB5,CREBBP,FOS,JUN,KLK3,MAP2K3,MAP2K5,MAP2K6,MAP3K5,MAPK1,MAPK3,MRAS,NGF,NGFR,PIK3R2,PIK3R3,PIK3R5,PIK3R6,RAF1,RAP1A,RASD1,RASD2,SOS1,SOS2,SPRY1,SPRY2	31
24 h	8.5 ug/mL	Role of Tissue Factor in Cancer	1.37	0.384	#NUM!	ARRB2,CCN1,CCN2,CSF1,CSF2,EGFR,EGR1,EIF4E,F3,FYN,GNA12,GNAQ,HBEGF,ITGA6,JAK2,LYN,MAPK1,MAPK12,MAPK14,MAPK3,MMP13,MRAS,MTOR,PDIA6,PIK3R2,PIK3R3,PIK3R5,PIK3R6,PLAUR,PLCB1,PRKCA,PTEN,RAP1A,RASD1,RASD2,RPS6KA3,RPS6KA4,RPS6KB1,SRC,STAT5A,STAT5B,VEGFA,VEGFC	43
24 h	8.5 ug/mL	Atherosclerosis Signaling	1.36	0.381	#NUM!	ALOX5,ALOXE3,APOA2,APOE,APOM,CLU,CMA1,COL18A1,COL1A1,COL1A2,COL2A1,COL3A1,COL5A3,CSF1,CXCL12,F3,GLG1,IL18,IL1RN,IL33,IL6,LPL,LYZ,MMP13,MMP3,NFKB2,PCYOX1,PDGFC,PLA2G12B,PLA2G2E,PLA2G5,PLA2G6,PLAAT3,PLB1,PNPLA8,PRDX6,RELA,RELB,S100A8,SELP,SELPLG,TNF,TNFRSF12A,TNFSF12,VCAM1	45
24 h	8.5 ug/mL	RANK Signaling in Osteoclasts	1.35	0.393	0.539	Calm1 (includes others),FOS,IKBKB,IKBKG,JUN,MAP2K6,MAP3K12,MAP3K14,MAP3K4,MAP3K5,Map3k7,MAP3K8,MAPK1,MAPK12,MAPK14,MAPK3,MITF,NFATC1,NFKB2,NFKBIA,NFKBIB,NFKBID,PIK3R2,PIK3R3,PIK3R5,PIK3R6,PPP3CA,PPP3CB,RAF1,RELA,RELB,SRC,TRAF2,TRAF5,TRAF6	35
24 h	8.5 ug/mL	Fcγ Receptor-mediated Phagocytosis in Macrophages and Monocytes	1.34	0.391	0.333	ACTA1,ACTA2,ARPC5,CSF2,DOCK1,EZR,FCGR1A,FCGR2A,FCGR3A/FCGR3B,FYB1,FYN,GPLD1,HMOX1,INPP5D,LYN,MAPK1,MAPK3,MYO5A,PIK3R2,PIK3R3,PIP5K1A,PLA2G6,PLD1,PRKCA,PRKCG,PRKCH,PRKD1,PRKD3,PTEN,RPS6KB1,SRC,SYK,TLN1,TLN2,VASP,WAS	36
24 h	8.5 ug/mL	Ribonucleotide Reductase Signaling Pathway	1.34	0.37	0	ARID2,BIRC5,BTRC,CCNF,CDH3,CDK1,CDKN1A,CREB3L1,CREB3L2,CREB3L3,CREB3L4,CREB5,CREBBP,E2F2,E2F7,E2F8,EGFR,EIF4E,ERBB2,ESR1,FOS,FOXO3,H3-3A/H3-3B,H3C3,HIF1A,IL6,JUN,MAPK1,MAPK12,MAPK14,MAPK3,MET,MTOR,NFKB2,NFYB,PARP1,PARP10,PARP3,PBRM1,PIK3R2,PIK3R3,PIK3R5,PIK3R6,RB1,RRM2,SMARCA2,SMARCC2,SMARCD2,SMARCD3,SNAI1,SNAI2,SRC,STAT3,THBS1,TIPARP,TNKS2,VEGFA	57
24 h	8.5 ug/mL	Production of Nitric Oxide and Reactive Oxygen Species in Macrophages	1.34	0.365	1.172	APOA2,APOE,APOM,ARG2,Cdc42,CLU,CREBBP,FOS,IKBKB,IKBKG,IRF8,JAK2,JUN,LYZ,MAP3K12,MAP3K14,MAP3K4,MAP3K5,Map3k7,MAP3K8,MAPK1,MAPK12,MAPK14,MAPK3,NCF2,NFKB2,NFKBIA,NFKBIB,NFKBID,NGFR,PCYOX1,PIK3R2,PIK3R3,PIK3R5,PIK3R6,PLCG2,PPP1R10,PPP1R14B,PPP1R14C,PPP1R3C,PPP2R2B,PPP2R5E,PRKCA,PRKCG,PRKCH,PRKD1,PRKD3,PTPN6,RAP1A,RELA,RELB,RHOC,RHOD,RHOH,RHOJ,RND1,RND2,RND3,S100A8,SIRPA,TLR4,TNF,TNFRSF11B,TNFRSF1A,T…	65
24 h	8.5 ug/mL	EGF Signaling	1.32	0.418	-1.46	CSNK2A1,CSNK2A2,EGFR,FOS,ITPR1,ITPR2,JUN,MAPK1,MAPK12,MAPK14,MAPK3,MTOR,PIK3R2,PIK3R3,PIK3R5,PIK3R6,PRKCA,RAF1,RPS6KB1,SOS1,SOS2,SRC,STAT3	23
24 h	8.5 ug/mL	Neuroinflammation Signaling Pathway	1.31	0.351	2.226	ACVR2B,APP,B2M,BACE1,BDNF,BIRC5,BIRC6,BIRC7,CCL5,CD80,CFLAR,CNTF,CREB3L1,CREB3L2,CREB3L3,CREB3L4,CREB5,CREBBP,CX3CL1,CXCL10,CXCL12,FOS,FZD1,GLS,GLUL,GRIN3B,GRINA,GSK3B,HLA-A,HLA-DMA,HLA-DMB,HLA-G,HMOX1,IDE,IFNA4,IFNB1,IKBKB,IKBKG,IL18,IL34,IL6,IL6R,IRAK1,IRAK3,IRAK4,IRF7,JAK2,JUN,KLK3,MAPK1,MAPK12,MAPK14,MAPK3,MAPK6,MFGE8,MMP3,MR1,NCF2,NFAT5,NFATC1,NFATC3,NFKB2,NGF,P2RX7,PIK3R2,PIK3R3,PIK3R5,PIK3…	100	Activated
24 h	8.5 ug/mL	VDR/RXR Activation	1.31	0.397	0.853	BGLAP,CCL5,CDKN1A,CEBPB,CSF2,CSNK2A1,CXCL10,EP300,GADD45A,HR,IGFBP3,IL1RL1,KLF4,LRP5,MED1,MXD1,NCOA2,NCOA3,NCOR1,PPARD,PRKCA,PRKCG,PRKCH,PRKD1,PRKD3,RUNX2,RXRA,SERPINB1,SPP1,TGFB2,WT1	31
48 h	5.1 ug/mL	Kinetochore Metaphase Signaling Pathway	16.4	0.202	2.982	BIRC5,BUB1,BUB1B,CCNB1,CDC20,CDCA8,CENPA,CENPE,CENPH,CENPN,KIF2C,KNL1,MAD2L1,MASTL,NEK2,NUF2,PLK1,PTTG1,SKA1,SPC24,SPC25,TTK	22	Activated
48 h	5.1 ug/mL	Cell Cycle: G2/M DNA Damage Checkpoint Regulation	6.57	0.18	-1.414	AURKA,BRCA1,CCNB1,CCNB2,CDC25C,CKS2,GADD45A,PLK1,TOP2A	9
48 h	5.1 ug/mL	Mitotic Roles of Polo-Like Kinase	4.78	0.129	1.89	CCNB1,CCNB2,CDC20,CDC25C,KIF23,PLK1,PRC1,PTTG1	8
48 h	5.1 ug/mL	Complement System	3.51	0.152	-1.342	C1S,C2,C3,C4A/C4B,CFH	5
48 h	5.1 ug/mL	ATM Signaling	3.42	0.0833	-0.378	ATF4,BRCA1,CCNB1,CCNB2,CDC25C,GADD45A,RAD51,SMC2	8
48 h	5.1 ug/mL	Role of JAK family kinases in IL-6-type Cytokine Signaling	3.32	0.0921	0.378	BIRC5,CCND1,FOS,IL6,JUNB,SERPINA9,VEGFD	7
48 h	5.1 ug/mL	ID1 Signaling Pathway	3.03	0.0567	-0.302	AURKA,BIRC5,CCN2,CCND1,CDC20,FGFR1,HCK,ID1,IL6,SMAD9,VEGFD	11
48 h	5.1 ug/mL	Ribonucleotide Reductase Signaling Pathway	2.67	0.0584	1.667	ATF4,BIRC5,CCND1,E2F8,EIF4EBP1,FOS,FOXM1,IL6,THBS1	9
48 h	5.1 ug/mL	Pulmonary Healing Signaling Pathway	2.52	0.0518	0	CCNB1,CCND1,CDC25C,CELA1,FGFR1,FOXM1,HCK,SMAD9,THBS1,VEGFD	10
48 h	5.1 ug/mL	SPINK1 General Cancer Pathway	2.45	0.0893	-1.342	IL6,Mt1,Mt2,Prss1 (includes others),PRSS3	5
48 h	5.1 ug/mL	Acute Phase Response Signaling	2.35	0.0523	-0.447	C1S,C2,C3,C4A/C4B,FOS,IKBKG,IL33,IL6,SERPIND1	9
48 h	5.1 ug/mL	Aryl Hydrocarbon Receptor Signaling	2.27	0.0552	0.447	ALDH18A1,ALDH1L2,CCNA2,CCND1,FOS,GSTA3,IL6,NRIP1	8
48 h	5.1 ug/mL	p53 Signaling	2.12	0.0638	-1	BIRC5,BRCA1,CCND1,GADD45A,PLAGL1,THBS1	6
48 h	5.1 ug/mL	DNA damage-induced 14-3-3σ Signaling	2.11	0.093	-1	BRCA1,CCNB1,CCNB2,CDC25C	4
48 h	5.1 ug/mL	Xenobiotic Metabolism AHR Signaling Pathway	1.99	0.0694	0.447	ALDH18A1,ALDH1L2,GSTA3,IL6,NRIP1	5
48 h	5.1 ug/mL	Role of Macrophages, Fibroblasts and Endothelial Cells in Rheumatoid Arthritis	1.94	0.039	#NUM!	ATF4,CCND1,DKK2,FOS,IKBKG,IL33,IL6,PDGFD,Prss1 (includes others),PRSS3,TLR5,VEGFD	12
48 h	5.1 ug/mL	Estrogen-mediated S-phase Entry	1.94	0.115	#NUM!	CCNA2,CCND1,E2F8	3
48 h	5.1 ug/mL	IL-10 Signaling	1.88	0.0511	-0.378	ATF4,CCND1,CD80,FOS,IKBKG,IL33,IL6	7
48 h	5.1 ug/mL	Macrophage Alternative Activation Signaling Pathway	1.86	0.0468	0	ATF4,EIF4EBP1,FOS,IL33,IL6,KLF4,LPL,THBS1	8
48 h	5.1 ug/mL	Tumor Microenvironment Pathway	1.84	0.0462	0.707	CCND1,CD44,FGF13,FGF21,FOS,IL6,PDGFD,VEGFD	8
48 h	5.1 ug/mL	Role of BRCA1 in DNA Damage Response	1.8	0.0625	1.342	BRCA1,E2F8,GADD45A,PLK1,RAD51	5
48 h	5.1 ug/mL	LXR/RXR Activation	1.8	0.0545	-2	C3,C4A/C4B,IL33,IL6,LPL,SCD	6	Inactivated
48 h	5.1 ug/mL	Senescence Pathway	1.8	0.0387	-1.508	CAPN6,CCNB1,CCNB2,CCND1,CDC25C,E2F8,EIF4EBP1,GADD45A,IKBKG,IL6,SMAD9	11
48 h	5.1 ug/mL	Cyclins and Cell Cycle Regulation	1.76	0.061	2.236	CCNA2,CCNB1,CCNB2,CCND1,E2F8	5	Activated
48 h	5.1 ug/mL	Role of CHK Proteins in Cell Cycle Checkpoint Control	1.72	0.0714	-1	BRCA1,CDC25C,E2F8,PLK1	4
48 h	5.1 ug/mL	Role of JAK2 in Hormone-like Cytokine Signaling	1.72	0.0714	0	CCND1,FOS,THPO,VEGFD	4
48 h	5.1 ug/mL	GADD45 Signaling	1.72	0.0714	0	BRCA1,CCNB1,CCND1,GADD45A	4
48 h	5.1 ug/mL	Regulation Of The Epithelial Mesenchymal Transition By Growth Factors Pathway	1.7	0.0437	0	FGF13,FGF21,FGFR1,FOS,ID2,IKBKG,IL6,PDGFD	8
48 h	5.1 ug/mL	PXR/RXR Activation	1.64	0.0678	0	Aldh1a7,IL6,PCK2,SCD	4
48 h	5.1 ug/mL	IL-17A Signaling in Fibroblasts	1.59	0.0857	#NUM!	FOS,IKBKG,IL6	3
48 h	5.1 ug/mL	Pulmonary Fibrosis Idiopathic Signaling Pathway	1.5	0.0348	0.302	BIRC5,CCN2,CCND1,COL12A1,EFNB2,EIF4EBP1,FGFR1,FOS,IL6,PDGFD,THBS1	11
48 h	5.1 ug/mL	tRNA Charging	1.49	0.0789	#NUM!	AARS1,CARS1,EPRS1	3
48 h	5.1 ug/mL	Hereditary Breast Cancer Signaling	1.39	0.0438	#NUM!	BRCA1,CCNB1,CCND1,CDC25C,GADD45A,RAD51	6
48 h	5.1 ug/mL	PPAR Signaling	1.39	0.0485	-0.447	FOS,IKBKG,IL33,NRIP1,PDGFD	5
48 h	5.1 ug/mL	Toll-like Receptor Signaling	1.35	0.0548	#NUM!	FOS,IKBKG,IL33,TLR5	4
48 h	5.1 ug/mL	Endocannabinoid Cancer Inhibition Pathway	1.33	0.0423	1.633	ATF4,CCND1,DDIT3,NUPR1,TRIB3,VEGFD	6
48 h	8.5 ug/mL	Cell Cycle Control of Chromosomal Replication	10	0.755	4.743	CDC45,CDC6,CDC7,CDK1,CDK12,CDK14,CDK15,CDK18,CDK19,CDK2,CDK6,CDK8,CDT1,CHEK2,DBF4,DNA2,LIG1,MCM2,MCM3,MCM4,MCM5,MCM6,MCM7,MCM8,ORC1,ORC2,ORC4,ORC6,PCNA,POLA1,POLA2,POLD1,POLE,PRIM1,PRIM2,RPA1,RPA2,RPA3,TOP2A,TOP2B	40	Activated
48 h	8.5 ug/mL	Kinetochore Metaphase Signaling Pathway	9.17	0.606	4.355	ANAPC13,ANAPC5,ARPP19,AURKB,BIRC5,BUB1,BUB1B,BUB3,CCNB1,CDC20,CDC26,CDCA8,CDK1,CENPA,CENPC,CENPE,CENPH,CENPK,CENPL,CENPN,CENPO,CENPP,CENPQ,CENPT,CENPU,CENPW,DSN1,ESPL1,H2AC18/H2AC19,H2AC20,H2AX,H2AZ1,INCENP,KIF2C,KNL1,KNTC1,MAD1L1,MAD2L1,MAD2L2,MASTL,MIS12,MXD3,NDC80,NEK2,NSL1,NUF2,PLK1,PMF1/PMF1-BGLAP,PPP1R10,PPP1R11,PPP1R14C,PPP1R3D,PPP1R7,PPP2R5B,PPP2R5E,PTTG1,RAD21,SKA1,SKA3,SPC24,SPC25,SPDL1…	66	Activated
48 h	8.5 ug/mL	Pulmonary Fibrosis Idiopathic Signaling Pathway	7.75	0.468	-4.333	ACTA2,ACTC1,ACTG1,ACVR1B,ACVR2B,ADAM10,ADAMTS1,AEBP2,AREG,AXL,BAX,BCL2,BIRC5,BMPR2,BRAF,CCN2,CCND1,CDH2,CERT1,COL11A1,COL12A1,COL16A1,COL18A1,COL1A1,COL1A2,COL20A1,COL27A1,COL28A1,COL3A1,COL4A5,COL4A6,COL5A1,COL5A2,COL5A3,COL6A1,COL6A2,COL6A3,Col6a4,COL7A1,COL8A1,COL8A2,COL9A3,CTNNB1,CXCL12,EGFR,EGR1,EIF4EBP1,EPHB4,EZH1,EZH2,FGF18,FGFR1,FGFR2,FGFRL1,FN1,FOS,FOXG1,FOXO1,FOXO3,FOXO6,FZD1,FZD2,FZD3,…	148	Inactivated
48 h	8.5 ug/mL	Aryl Hydrocarbon Receptor Signaling	7.42	0.538	2.534	AHR,ALDH18A1,ALDH1A1,ALDH1L1,ALDH1L2,ALDH3B1,ALDH4A1,ALDH5A1,ALDH6A1,ALDH7A1,ALDH9A1,APAF1,ARNT,ATM,BAX,CCNA2,CCND1,CCND2,CCNE1,CDK2,CDK6,CDKN1A,CDKN1B,CHEK1,CHEK2,CYP1B1,CYP3A5,CYP3A7,DHFR,E2F1,ESR1,FAS,FOS,GSTA3,GSTA5,GSTK1,GSTM1,GSTM3,Gstm3,GSTM4,GSTM5,Gstm6,GSTO1,GSTO2,GSTP1,HSP90AA1,HSPB1,HSPB2,IL6,JUN,MAPK8,MCM7,MDM2,MGST1,MGST2,MGST3,MYC,NCOA2,NCOA3,NFIA,NFIB,NFIX,NQO1,NQO2,NRIP1,POLA1,PTG…	78	Activated
48 h	8.5 ug/mL	Ribonucleotide Reductase Signaling Pathway	7.11	0.526	1.222	ARID2,ATF4,ATM,BCL2,BIRC5,BRAF,BTRC,CCND1,CCNF,CDC25A,CDC34,CDH3,CDK1,CDK2,CDK6,CDKN1A,CHEK1,CREB1,CREB3L1,CREB3L2,CREB3L3,CREB3L4,CREB5,CTNNB1,DPF1,E2F1,E2F2,E2F6,E2F7,E2F8,EGFR,EIF4E,EIF4EBP1,ERBB2,ESR1,FOS,FOXM1,FOXO3,GNB1L,H3-3A/H3-3B,H3C14,H3C3,HIF1A,IL6,JUN,KRAS,MAPK11,MAPK13,MAPK8,MET,MMP2,MYBL2,MYC,PARP10,PARP11,PARP12,PARP14,PARP2,PARP4,PARP6,PARP9,PBRM1,PIK3CB,PIK3R2,PIK3R4,PIK3R5,RRM2,…	81
48 h	8.5 ug/mL	Hepatic Fibrosis / Hepatic Stellate Cell Activation	6.9	0.503	#NUM!	ACTA2,BAMBI,BAX,BCL2,CCL5,CCN2,CCR7,CD14,CERT1,COL11A1,COL12A1,COL16A1,COL18A1,COL1A1,COL1A2,COL20A1,COL27A1,COL28A1,COL3A1,COL4A5,COL4A6,COL5A1,COL5A2,COL5A3,COL6A1,COL6A2,COL6A3,Col6a4,COL7A1,COL8A1,COL8A2,COL9A3,EGFR,FAS,FGF1,FGFR1,FGFR2,FLT1,FN1,ICAM1,IFNAR1,IFNAR2,IGF1,IL18RAP,IL1R1,IL1RAP,IL1RL1,IL1RL2,IL4R,IL6,IL6R,KDR,KLF6,LAMA1,LBP,LY96,MET,MMP13,MMP2,MYH10,MYH3,MYH7,MYL6,MYL7,MYL9,MYO10…	94
48 h	8.5 ug/mL	NER (Nucleotide Excision Repair, Enhanced Pathway)	6.61	0.573	2.188	CCNH,CHAF1A,CHAF1B,COPS4,COPS7A,DDB2,DNA2,ERCC1,ERCC6,ERCC8,GTF2H1,H3-3A/H3-3B,H4-16,H4C1,H4C12,H4C13,H4C15,H4C2,H4C3,H4C6,H4C8,LIG1,PCNA,POLA1,POLA2,POLD1,POLD3,POLE,POLE2,POLE3,POLE4,POLK,POLR2A,POLR2C,POLR2G,POLR2L,PRIM1,PRIM2,RAD23B,RFC1,RFC2,RFC3,RFC4,RFC5,RNF111,RPA1,RPA2,RPA3,SLC19A1,TCEA1,TOP2A,TOP2B,UBE2I,UVSSA,XPA	55	Activated
48 h	8.5 ug/mL	Pulmonary Healing Signaling Pathway	6.1	0.487	-2.475	BMP4,BMPR1A,BMPR2,BRAF,CCNB1,CCND1,CDC25C,CELA1,CFL1,CSF2,CTNNB1,CXCL12,EGFR,ETV5,FGF7,FGFR1,FGFR2,FOXM1,FYN,FZD1,FZD2,FZD3,FZD4,FZD5,FZD6,FZD7,FZD8,HBEGF,HCK,HIF1A,IDH2,JAG1,KDR,KRAS,LCK,LYN,MAPK11,MAPK13,MAPK8,MMP10,MMP11,MMP13,MMP14,MMP16,MMP19,MMP2,MMP23B,MMP3,MMP8,MRAS,MYC,NFATC1,NOTCH1,NOTCH2,NOTCH3,PDGFC,PRKAB1,PRKAB2,PRKAG2,PRKAG3,PRKCZ,PRKD1,PRKD3,RAF1,RAP1A,RAP2A,RASD1,RBPJ,RRAS2,SMAD1,…	94	Inactivated
48 h	8.5 ug/mL	Ferroptosis Signaling Pathway	6.06	0.528	-1.116	ABCA1,ACSL4,AIFM2,ALOX5,ALOXE3,ANGPTL4,Arf2,ARF3,ARF5,ARF6,ATF4,BID,BRAF,CARS1,CBS/LOC102724560,CDKN1A,CHAC1,CTH,EIF2AK3,EMP1,FANCD2,FTH1,FTL,G3BP1,GCH1,GCLC,GLS2,GPX4,GSS,H2AC18/H2AC19,H2AC20,H2AX,H2AZ1,H2BC10,H2BC17,H2BC5,H2BC8,HMGCR,HMOX1,HSPB1,IREB2,KRAS,MAP2K1,MRAS,NCOA4,PRKAB1,PRKAB2,PRKAG2,PRKAG3,RAF1,RAP1A,RAP2A,RASD1,RBL1,RRAS2,SAT1,SLC11A2,SLC39A14,SLC39A8,SLC3A2,SLC7A11,SQSTM1,STAT3,TF…	67
48 h	8.5 ug/mL	Xenobiotic Metabolism AHR Signaling Pathway	5.97	0.597	-1.372	AHR,ALDH18A1,ALDH1A1,ALDH1L1,ALDH1L2,ALDH3B1,ALDH4A1,ALDH5A1,ALDH6A1,ALDH7A1,ALDH9A1,ANKRA2,ARNT,CYP1B1,GSTA3,GSTA5,GSTK1,GSTM1,GSTM3,Gstm3,GSTM4,GSTM5,Gstm6,GSTO1,GSTO2,GSTP1,HDAC5,HSP90AA1,IL6,MGST1,MGST2,MGST3,NCOA1,NCOA2,NQO1,NQO2,NRIP1,PTGES3,RELA,SENP1,TNF,UGT1A6,UGT1A9 (includes others)	43
48 h	8.5 ug/mL	Role of BRCA1 in DNA Damage Response	5.69	0.575	2.268	ARID2,ATM,BABAM1,BARD1,BLM,BRCA1,BRCA2,BRIP1,CDKN1A,CHEK1,CHEK2,DPF1,E2F1,E2F2,E2F6,E2F7,E2F8,FAAP100,FAAP24,FANCA,FANCB,FANCD2,FANCF,FANCM,GADD45A,MDC1,MRE11,PBRM1,PLK1,RAD50,RAD51,RBBP8,RBL1,RFC1,RFC2,RFC3,RFC4,RFC5,RPA1,SLC19A1,SMARCC2,SMARCD2,SMARCD3,STAT1,TOPBP1,TP53	46	Activated
48 h	8.5 ug/mL	Role of CHK Proteins in Cell Cycle Checkpoint Control	5.62	0.625	0.853	ATM,BRCA1,CDC25A,CDC25C,CDK1,CDK2,CDKN1A,CHEK1,CHEK2,CLSPN,E2F1,E2F2,E2F6,E2F7,E2F8,HUS1,MDC1,MRE11,PCNA,PLK1,PPP2R2B,PPP2R2D,PPP2R5B,PPP2R5E,RAD1,RAD50,RAD9A,RFC1,RFC2,RFC3,RFC4,RFC5,RPA1,SLC19A1,TP53	35
48 h	8.5 ug/mL	Cell Cycle: G2/M DNA Damage Checkpoint Regulation	5.51	0.64	-0.186	ABL1,ATM,AURKA,BORA,BRCA1,BTRC,CCNB1,CCNB2,CDC25B,CDC25C,CDC34,CDK1,CDKN1A,CHEK1,CHEK2,CKS1B,CKS2,GADD45A,HIPK2,MDM2,MDM4,PKMYT1,PLK1,RPRM,RPS6KA1,SKP2,TOP2A,TOP2B,TP53,TRIP12,WEE1,YWHAH	32
48 h	8.5 ug/mL	p53 Signaling	5.23	0.543	0.16	APAF1,ATM,BAX,BCL2,BIRC5,BRCA1,CASP6,CCND1,CCND2,CDK2,CDKN1A,CHEK1,CHEK2,COQ8A,CTNNB1,E2F1,FAS,GADD45A,GADD45B,GADD45G,GNL3,GSK3B,HDAC9,HIF1A,HIPK2,JUN,MAPK8,MDM2,MDM4,PCNA,PIAS1,PIDD1,PIK3CB,PIK3R2,PIK3R4,PIK3R5,PLAGL1,PML,PPP1R13B,PTEN,RPRM,SERPINE2,SNAI2,THBS1,TNFRSF10A,TOPBP1,TP53,TP53BP2,TP53INP1,TP63,WT1	51
48 h	8.5 ug/mL	MicroRNA Biogenesis Signaling Pathway	4.84	0.474	2.871	AAAS,ABL1,ADAR,AGO4,AHCTF1,ATM,BMP4,BRCA1,DBR1,DDX17,DIS3,DNAJB1,EGFR,ESR1,EXOSC1,EXOSC2,EXOSC6,EXOSC8,EXOSC9,Fus,GLE1,HMOX1,HNRNPD,HOPX,HSP90AA1,HSPA8,IFNA4,IFNB1,IGF1,ILF2,KRAS,MAPK11,MAPK13,MRAS,MTCL1,MYC,NDC1,NUP107,NUP133,NUP153,NUP155,NUP160,NUP205,NUP35,NUP37,NUP42,NUP43,NUP50,NUP54,NUP58,NUP62,NUP85,NUP98,PDGFB,PIK3CB,PIK3R2,PIK3R4,PIK3R5,PIWIL4,PNPT1,POLR2A,POLR2C,POLR2G,POLR2L,PRKRA,PTG…	82	Activated
48 h	8.5 ug/mL	Hereditary Breast Cancer Signaling	4.61	0.489	#NUM!	ARID2,ATM,BARD1,BLM,BRCA1,BRCA2,CCNB1,CCND1,CCND2,CDC25C,CDK1,CDK6,CDKN1A,CHEK1,CHEK2,DDB2,DPF1,E2F1,FAAP100,FAAP24,FANCA,FANCB,FANCD2,FANCF,FANCM,GADD45A,GADD45B,GADD45G,H2AX,HDAC11,HDAC5,HDAC9,KRAS,MRAS,MRE11,PALB2,PBRM1,PIK3CB,PIK3R2,PIK3R4,PIK3R5,PMS2,POLR2A,POLR2C,POLR2G,POLR2L,PTEN,RAD50,RAD51,RAP1A,RAP2A,RASD1,RFC1,RFC2,RFC3,RFC4,RFC5,RPA1,RRAS2,SLC19A1,SMARCC2,SMARCD2,SMARCD3,TP53,TUBG1,U…	67
48 h	8.5 ug/mL	Molecular Mechanisms of Cancer	4.57	0.411	#NUM!	ABL1,ACVR2B,ADCY1,ADCY10,ADCY3,ADCY5,ADCY9,APAF1,APC2,APH1A,APH1B,Aph1c,ARHGEF1,ARHGEF10,ARHGEF12,ARHGEF19,ARHGEF2,ARHGEF5,ATM,AURKA,BAX,BCL2,BCL2L11,BID,BIRC2,BMP1,BMP4,BMPR1A,BMPR2,BRAF,BRCA1,CAMK2D,CASP6,CBL,CCND1,CCND2,CCNE1,CDC25A,CDC25B,CDC25C,CDK1,CDK12,CDK14,CDK15,CDK18,CDK19,CDK2,CDK6,CDK8,CDKN1A,CDKN1B,CDKN2C,CDKN2D,CFLAR,CHEK1,CHEK2,CRK,CTNNB1,CTNND1,CYCS,DAXX,DVL1,E2F1,E2F2,E2F6,E2F7,…	180
48 h	8.5 ug/mL	Tumor Microenvironment Pathway	4.55	0.468	-0.894	BCL2,BRAF,CCND1,CD274,CD44,CFLAR,COL1A1,COL1A2,COL3A1,CSF2,CXCL12,FAS,FGF1,FGF13,FGF18,FGF19,FGF21,FGF7,FN1,FOS,FOXG1,FOXO1,FOXO3,FOXO6,HIF1A,HLA-A,HLA-E,HLA-G,ICAM1,IDO2,IGF1,IL6,IL6R,JUN,KRAS,MAP2K1,MAP3K14,MMP10,MMP11,MMP13,MMP14,MMP16,MMP19,MMP2,MMP23B,MMP3,MMP8,MRAS,MYC,PDGFA,PDGFB,PDGFC,PDGFD,PIK3CB,PIK3R2,PIK3R4,PIK3R5,PLAU,PTGS2,RAF1,RAP1A,RAP2A,RASD1,RELA,RRAS2,SLC16A1,SLC1A4,SLC2A1,SPP1…	81
48 h	8.5 ug/mL	Role of Macrophages, Fibroblasts and Endothelial Cells in Rheumatoid Arthritis	4.5	0.429	#NUM!	ADAMTS4,APC2,ATF4,C5,Calm1 (includes others),CAMK2D,CCL5,CCND1,CEBPD,CEBPG,CHP1,CHUK,CREB1,CREB3L1,CREB3L2,CREB3L3,CREB3L4,CREB5,CSF2,CSNK1A1,CSNK1E,CTNNB1,CXCL12,DVL1,F2RL1,FCGR3A/FCGR3B,FN1,FOS,FZD1,FZD2,FZD3,FZD4,FZD5,FZD6,FZD7,FZD8,GNAO1,GSK3B,ICAM1,IKBKG,IL15,IL16,IL18,IL18RAP,IL1R1,IL1RAP,IL1RL1,IL1RL2,IL33,IL6,IL6R,IL6ST,IL7,JUN,KRAS,LRP1,LRP5,LRP6,MAP2K1,MAP2K3,MAP2K6,MAP3K14,MIF,MMP13,MM…	132
48 h	8.5 ug/mL	ATM Signaling	4.5	0.521	-0.649	ABL1,ATF4,ATM,BID,BLM,BRAT1,BRCA1,CCNB1,CCNB2,CDC25A,CDC25C,CDK1,CDK2,CDKN1A,CHEK1,CHEK2,CREB1,CREB3L1,CREB3L2,CREB3L3,CREB3L4,CREB5,FANCD2,GADD45A,GADD45B,GADD45G,H2AX,JUN,MAPK11,MAPK13,MAPK8,MDC1,MDM2,MDM4,MRE11,PPP2R2B,PPP2R2D,PPP2R5B,PPP2R5E,RAD50,RAD51,RAD9A,RBBP8,SMC2,SUV39H1,TOPBP1,TP53,TP53BP1,ZEB1,ZNF420	50
48 h	8.5 ug/mL	Axonal Guidance Signaling	4.37	0.403	#NUM!	ABL1,ACE2,ADAM10,ADAM12,ADAM17,ADAM23,ADAM32,ADAM33,Adam5,ADAMTS1,ADAMTS10,ADAMTS12,ADAMTS14,ADAMTS2,ADAMTS3,ADAMTS4,ADAMTS5,ADAMTS6,ADAMTS7,ADAMTS9,ARHGEF12,ARPC5L,BAIAP2,BMP1,BMP4,CFL1,CHP1,CRK,CXCL12,DCC,DOCK1,DPYSL5,ECE2,EFNA1,EFNA2,EFNA4,EFNA5,EFNB1,EFNB3,EIF3F,EIF4E,EPHA1,EPHA2,EPHA7,EPHB4,EPHB6,ERBB2,FARP2,FYN,FZD1,FZD2,FZD3,FZD4,FZD5,FZD6,FZD7,FZD8,GLI1,GLI3,GLIS2,GNAI1,GNAO1,GNAS,GNB1L,G…	198
48 h	8.5 ug/mL	HIF1α Signaling	4.37	0.455	-1.706	ADM,ADRA1B,ARNT,BRAF,CAMK1,CAMK1D,CAMK2D,CAMK4,CCNG2,CDKN1A,CHP1,EGLN1,EIF4E,EIF4EBP1,ELOC,FLT1,HIF1A,HK1,HK2,HMOX1,HSP90AA1,HSPA14,HSPA1A/HSPA1B,Hspa1b,HSPA4,HSPA5,HSPA8,HSPA9,IGF1,IL6,IL6R,JUN,KDM1A,KDR,KRAS,LDHA,LDHB,MAP2K1,MAP2K3,MAP2K5,MAP2K6,MDM2,MET,MKNK2,MMP10,MMP11,MMP13,MMP14,MMP16,MMP19,MMP2,MMP23B,MMP3,MMP8,MRAS,NCF2,NCOA1,PDGFB,PDGFC,PIK3CB,PIK3R2,PIK3R4,PIK3R5,PKM,PLCG1,PLCG2,PPP3CA…	90
48 h	8.5 ug/mL	DNA Double-Strand Break Repair by Homologous Recombination	4.3	0.857	#NUM!	ABL1,ATM,ATRX,BRCA1,BRCA2,GEN1,LIG1,MRE11,POLA1,RAD50,RAD51,RPA1	12
48 h	8.5 ug/mL	IL-10 Signaling	4.29	0.482	-0.492	AHR,ATF4,BCL2,BCL3,BLVRB,CCND1,CD80,CDKN1A,CDKN2D,CHUK,CREB1,CREB3L1,CREB3L2,CREB3L3,CREB3L4,CREB5,DDIT4,DUSP1,FCGR2A,FOS,GSK3B,HIF1A,HLA-A,HLA-E,HLA-G,HMOX1,ICAM1,IKBKG,IL10RB,IL18,IL18RAP,IL1R1,IL1RAP,IL1RL1,IL1RL2,IL33,IL4R,IL6,IL6R,IL6ST,JUN,MAF,MAP2K3,MAP2K6,MAP3K14,MAPK11,MAPK13,MAPK8,NFKBIB,PBX1,PKM,PRKAB1,PRKAB2,PRKAG2,PRKAG3,RELA,SOCS3,STAT1,STAT3,STAT5A,STAT5B,TAB1,TLR4,TNF,TRAF6,UCP1	66
48 h	8.5 ug/mL	WNT/Ca+ pathway	4.12	0.554	-2.058	ATF4,CREB1,CREB3L1,CREB3L2,CREB3L3,CREB3L4,CREB5,DVL1,FZD1,FZD2,FZD3,FZD4,FZD5,FZD6,FZD7,FZD8,GSK3B,NFAT5,NFATC1,NFATC3,NFATC4,PDE6G,PLCB1,PLCB3,PLCB4,PLCD1,PLCE1,PLCG1,PLCG2,PLCL1,PLCL2,PPP3CA,RELA,SMO,WNT5A,WNT5B	36	Inactivated
48 h	8.5 ug/mL	Cell Cycle: G1/S Checkpoint Regulation	4.12	0.554	-1.671	ABL1,ATM,BTRC,CCND1,CCND2,CCNE1,CDC25A,CDC34,CDK2,CDK6,CDKN1A,CDKN1B,CDKN2C,CDKN2D,E2F1,E2F2,E2F6,E2F7,E2F8,FOXO1,GNL3,GSK3B,HDAC11,HDAC5,HDAC9,MDM2,MYC,PA2G4,PAK1IP1,RBL1,SKP2,SUV39H1,TFDP1,TGFB2,TGFB3,TP53	36
48 h	8.5 ug/mL	Mismatch Repair in Eukaryotes	4.07	0.778	3.207	EXO1,FEN1,LIG1,MSH3,PCNA,PMS2,POLD1,RFC1,RFC2,RFC3,RFC4,RFC5,RPA1,SLC19A1	14	Activated
48 h	8.5 ug/mL	Estrogen-mediated S-phase Entry	3.98	0.692	2.668	CCNA2,CCND1,CCNE1,CDC25A,CDK1,CDK2,CDKN1A,CDKN1B,E2F1,E2F2,E2F6,E2F7,E2F8,ESR1,MYC,RBL1,SKP2,TFDP1	18	Activated
48 h	8.5 ug/mL	Wound Healing Signaling Pathway	3.96	0.436	-1.98	ACTA2,ACVR1B,ACVR2B,BMPR2,CCL5,CERT1,CHUK,CNTF,COL11A1,COL12A1,COL16A1,COL18A1,COL1A1,COL1A2,COL20A1,COL27A1,COL28A1,COL3A1,COL4A5,COL4A6,COL5A1,COL5A2,COL5A3,COL6A1,COL6A2,COL6A3,Col6a4,COL7A1,COL8A1,COL8A2,COL9A3,CSF2,EGFR,FGF7,FGFR2,FN1,FOS,HBEGF,IL11,IL15,IL17D,IL18,IL18RAP,IL1R1,IL1RAP,IL1RL1,IL1RL2,Il3,IL33,IL6,ITGA6,ITGB4,JUN,KRAS,KRT16,KRT17,LAMA1,LAMA5,LAMC2,MAP2K1,MAP2K3,MAP2K5,MAP2K6,M…	102
48 h	8.5 ug/mL	Hepatic Fibrosis Signaling Pathway	3.73	0.403	-2.152	ACTA2,ACVR1B,ACVR2B,APC2,ATF4,BAMBI,BCL2,BMPR2,BRAF,CACNA1C,CACNA2D1,CACNB1,CACNB3,Calm1 (includes others),CCL5,CCN2,CCND1,CDKN1B,CHUK,CNR1,COL18A1,COL1A1,COL1A2,COL3A1,COL5A3,CREB1,CREB3L1,CREB3L2,CREB3L3,CREB3L4,CREB5,CSNK1A1,CSNK1E,CTNNB1,DVL1,EZH2,FGFR1,FLT1,FOS,FOXO1,FTH1,FTL,FZD1,FZD2,FZD3,FZD4,FZD5,FZD6,FZD7,FZD8,GLI1,GLI3,GLIS2,GNAI1,GSK3B,HIF1A,ICAM1,IKBKG,IL18,IL18RAP,IL1R1,IL1RAP,IL1RL…	163	Inactivated
48 h	8.5 ug/mL	Interferon Signaling	3.69	0.655	1.886	BAX,BCL2,IFI35,IFIT1,IFIT3,IFITM3,IFNAR1,IFNAR2,IFNB1,IRF9,ISG15,OAS1,PIAS1,PSMB8,RELA,SOCS1,STAT1,STAT2,TAP1	19
48 h	8.5 ug/mL	Cyclins and Cell Cycle Regulation	3.67	0.512	2.785	ABL1,ATM,BTRC,CCNA2,CCNB1,CCNB2,CCND1,CCND2,CCNE1,CCNH,CDC25A,CDC34,CDK1,CDK2,CDK6,CDKN1A,CDKN1B,CDKN2C,CDKN2D,E2F1,E2F2,E2F6,E2F7,E2F8,GSK3B,HDAC11,HDAC5,HDAC9,PA2G4,PPP2R2B,PPP2R2D,PPP2R5B,PPP2R5E,RAF1,RBL1,SKP2,SUV39H1,TFDP1,TGFB2,TGFB3,TP53,WEE1	42	Activated
48 h	8.5 ug/mL	HER-2 Signaling in Breast Cancer	3.59	0.433	1.179	AAAS,AHCTF1,AREG,Arf2,ARF3,ARF5,ARF6,BCL2L11,BIRC5,BRAF,CASP6,CCND1,CCNE1,CDKN1A,CDKN1B,CHUK,COX10,COX15,COX6A2,CYB5A,EGFR,ELK3,ERBB2,ETS1,FOS,FOXO1,FOXO3,FYN,GLE1,GNB1L,GSK3B,HBEGF,HCK,IKBKG,ITGB4,ITGB5,ITGB8,JUN,KPNB1,KRAS,LCK,LYN,MAP2K1,MDM2,MMP2,MRAS,MS4A2,MT-CO1,MT-CO2,MT-CO3,MTCL1,MYC,NDC1,NFKBIB,NUP107,NUP133,NUP153,NUP155,NUP160,NUP205,NUP35,NUP37,NUP42,NUP43,NUP50,NUP54,NUP58,NUP62,NUP85…	94
48 h	8.5 ug/mL	DNA Methylation and Transcriptional Repression Signaling	3.57	0.486	2.534	ARID4B,CDK1,CDK12,CDK14,CDK15,CDK18,CDK19,CDK2,CDK6,CDK8,CHD3,DNMT1,DNMT3A,DNMT3B,E2F1,E2F2,E2F6,E2F7,E2F8,GADD45A,GADD45B,GADD45G,GLI1,H3-3A/H3-3B,H4-16,H4C1,H4C12,H4C13,H4C15,H4C2,H4C3,H4C6,H4C8,MBD1,MBD2,MBD3,MECP2,MTA3,MYC,RBL1,RELA,SAP18,SUV39H1,TCF12,TCF19,TCF4,TDG,TET1,TP53,UHRF1,ZEB1	51	Activated
48 h	8.5 ug/mL	Glioma Signaling	3.54	0.472	-2.611	ABL1,Calm1 (includes others),CAMK1,CAMK1D,CAMK2D,CAMK4,CCND1,CCND2,CDK6,CDKN1A,CDKN2C,CDKN2D,E2F1,E2F2,E2F6,E2F7,E2F8,EGFR,HDAC11,HDAC5,HDAC9,IDH1,IDH2,IDH3G,IGF1,IGF2R,KRAS,MAP2K1,MDM2,MRAS,PA2G4,PDGFA,PDGFB,PDGFC,PDGFD,PDGFRA,PDGFRB,PIK3CB,PIK3R2,PIK3R4,PIK3R5,PLCG1,PLCG2,PRKCZ,PRKD1,PRKD3,PTEN,RAF1,RAP1A,RAP2A,RASD1,RBL1,RRAS2,SHC1,SOS1,SUV39H1,TFDP1,TP53	58	Inactivated
48 h	8.5 ug/mL	Death Receptor Signaling	3.5	0.495	0.905	ACTA2,ACTC1,ACTG1,APAF1,ARHGDIB,BCL2,BID,BIRC2,CASP6,CFLAR,CHUK,CRADD,CYC1,CYCS,DAXX,FAS,GAS2,HSPB1,HSPB2,HTRA2,IKBKG,LIMK1,LMNA,MAP3K14,MAP3K5,MAPK8,NFKBIB,PARP10,PARP11,PARP12,PARP14,PARP2,PARP4,PARP6,PARP9,RELA,TANK,TIPARP,TNF,TNFRSF10A,TNFRSF1A,TNFRSF21,TNFRSF25,TNFSF12,TRADD,TRAF2	46
48 h	8.5 ug/mL	ID1 Signaling Pathway	3.5	0.438	-1.41	ACVR1B,ACVR2B,APP,ATAD5,ATF3,AURKA,BAX,BCL2,BCL3,BHLHB9,BIRC5,BMP4,BMPR1A,BMPR2,BRAF,CCN2,CCND1,CCNE1,CDC20,CDKN1A,CDKN1B,CHRNA10,CHRNB1,CTNNB1,E2F1,EGFR,EGR1,ETS1,FGFR1,FGFR2,FGFRL1,FN1,FOXO3,FYN,GSK3B,HCK,HIF1A,ID1,IL6,IL6R,KIF11,KRAS,LCK,LIFR,LYN,MAPK11,MAPK13,MDM2,MMP2,MRAS,MYC,PDGFC,PIK3CB,PIK3R2,PIK3R4,PIK3R5,PLXNB1,PLXNB2,PTEN,PTGER4,RAF1,RAP1A,RAP2A,RASD1,RRAS2,SEMA4C,SMAD1,SMAD5,STAT3,TG…	85
48 h	8.5 ug/mL	Role of JAK family kinases in IL-6-type Cytokine Signaling	3.47	0.513	-0.48	ADAM10,ADAM17,BIRC5,CCND1,CEBPD,CNTF,CTF1,FOS,HSP90AA1,IL11,IL11RA,IL6,IL6R,IL6ST,JUNB,LBP,LIFR,MAPK11,MAPK13,MAPK8,MYC,OSMR,PDGFC,PIAS1,POMC,PTPN11,SOCS1,SOCS3,STAT1,STAT3,STAT5A,STAT5B,TGFB2,TGFB3,TIMP1,VEGFA,VEGFB,VEGFC,VEGFD	39
48 h	8.5 ug/mL	Regulation of the Epithelial-Mesenchymal Transition Pathway	3.47	0.439	#NUM!	ADAM17,APH1A,APH1B,Aph1c,BCL9,BRAF,CDH2,CTNNB1,DVL1,EGFR,EGR1,ESRP2,ETS1,FGF1,FGF13,FGF18,FGF19,FGF21,FGF7,FGFR1,FGFR2,FGFRL1,FRS2,FZD1,FZD2,FZD3,FZD4,FZD5,FZD6,FZD7,FZD8,GAB1,GSK3B,HIF1A,ID2,JAG1,JAK3,KRAS,LOX,MAP2K1,MAP2K3,MAP2K5,MAP2K6,MET,MMP2,MRAS,NOTCH1,NOTCH2,NOTCH3,PARD6B,PDGFD,PDGFRB,PIK3CB,PIK3R2,PIK3R4,PIK3R5,PSEN2,PTPN11,RAF1,RAP1A,RAP2A,RASD1,RBPJ,RELA,RRAS2,SMO,SMURF1,SNAI2,SOS1,STA…	83
48 h	8.5 ug/mL	DNA damage-induced 14-3-3σ Signaling	3.46	0.581	1	APAF1,ATM,BCL2,BRCA1,CASP14,CASP4,CASP6,CCNB1,CCNB2,CCNE1,CDC25C,CDK1,CDK2,CDKN1A,CDKN1B,CHEK1,CHEK2,COP1,E2F1,HUS1,MDM2,RAD1,RAD9A,TP53,WEE1	25
48 h	8.5 ug/mL	Glutathione-mediated Detoxification	3.44	0.625	-1.698	GGH,GSTA3,GSTA5,GSTK1,GSTM1,GSTM3,Gstm3,GSTM4,GSTM5,Gstm6,GSTO1,GSTO2,GSTP1,Gstt1,Gstt3,LANCL1,MGST1,MGST2,MGST3,NAT8B	20
48 h	8.5 ug/mL	NRF2-mediated Oxidative Stress Response	3.36	0.429	1.508	ABCC1,ABCC4,ACTA2,ACTC1,ACTG1,AKR7A2,AOX1,ATF4,CAT,CBR1,CDC34,Cyp2b13/Cyp2b9,CYP2B6,CYP2S1,CYP3A5,CYP3A7,DNAJA1,DNAJA3,DNAJB1,DNAJB14,DNAJB5,DNAJB6,DNAJB9,DNAJC1,DNAJC11,DNAJC14,DNAJC18,DNAJC19,DNAJC3,DNAJC8,DNAJC9,EIF2AK3,FOS,FOSL1,FTH1,FTL,GCLC,GCLM,GSK3B,GSTA3,GSTA5,GSTK1,GSTM1,GSTM3,Gstm3,GSTM4,GSTM5,Gstm6,GSTO1,GSTO2,GSTP1,HACD3,HMOX1,HSP90AA1,JUN,JUNB,JUND,KRAS,MAF,MAFF,MAFG,MAFK,MAP2K1,MAP…	93
48 h	8.5 ug/mL	Neurotrophin/TRK Signaling	3.32	0.506	0.522	ATF4,CREB1,CREB3L1,CREB3L2,CREB3L3,CREB3L4,CREB5,FOS,FRS2,GAB1,JUN,KRAS,MAP2K1,MAP2K3,MAP2K5,MAP2K6,MAP3K5,MAPK8,MRAS,NGF,NTF4,NTRK3,PIK3CB,PIK3R2,PIK3R4,PIK3R5,PLCG1,PTPN11,RAF1,RAP1A,RAP2A,RASD1,RPS6KA1,RRAS2,SHC1,SORCS1,SOS1,SPRY1,SPRY2	39
48 h	8.5 ug/mL	Glioblastoma Multiforme Signaling	3.3	0.443	-2.84	APC2,CCND1,CCND2,CCNE1,CDK2,CDK6,CDKN1A,CDKN1B,CTNNB1,E2F1,E2F2,E2F6,E2F7,E2F8,EGFR,FOXO1,FZD1,FZD2,FZD3,FZD4,FZD5,FZD6,FZD7,FZD8,GSK3B,IGF1,ITPR1,ITPR2,KRAS,MAP2K1,MDM2,MRAS,MYC,NF2,PDGFA,PDGFB,PDGFC,PDGFD,PDGFRA,PDGFRB,PIK3CB,PIK3R2,PIK3R4,PIK3R5,PLCB1,PLCB3,PLCB4,PLCD1,PLCE1,PLCG1,PLCG2,PLCL1,PLCL2,PTEN,RAC3,RAF1,RAP1A,RAP2A,RASD1,RHOB,RHOBTB1,RHOU,RND1,RND3,RRAS2,SHC1,SMO,SOS1,TP53,WNT11,WNT5…	74	Inactivated
48 h	8.5 ug/mL	GADD45 Signaling	3.2	0.536	-1.826	ACVR1B,ACVR2B,ATM,BRCA1,CCNB1,CCND1,CCND2,CCNE1,CDK1,CDK2,CDKN1A,FOXO3,GADD45A,GADD45B,GADD45G,MAP2K3,MAP2K6,MAPK11,MAPK13,MAPK8,MYC,PCNA,RELA,TGFB2,TGFB3,TGFBR1,TGFBR2,TNF,TP53,WT1	30
48 h	8.5 ug/mL	Role of PKR in Interferon Induction and Antiviral Response	3.19	0.463	0.412	APAF1,ATF3,BAX,BID,CHUK,COLEC12,CYC1,CYCS,DDX58,DNAJC3,E2F1,EIF2AK2,EIF2S1,FAS,FOS,HSP90AA1,HSPA14,HSPA1A/HSPA1B,Hspa1b,HSPA4,HSPA5,HSPA8,HSPA9,IFIH1,IFNA4,IFNAR1,IFNAR2,IFNB1,IKBKG,IL18,IRF9,JUN,MAP2K3,MAP2K6,MAPK11,MAPK13,MAPK8,NFKBIB,PDGFA,PDGFB,PDGFC,PDGFD,PDGFRB,PRKRA,RELA,STAT1,STAT2,STAT3,TARBP2,TLR3,TLR4,TNF,TNFRSF1A,TP53,TRAF3,TRAF6	56
48 h	8.5 ug/mL	Role Of Osteoclasts In Rheumatoid Arthritis Signaling Pathway	3.12	0.407	-1.976	ADAM10,ADAM12,ADAM17,ADAM23,ADAM32,ADAM33,Adam5,ATF4,BCL2,BIRC2,BLNK,BRAF,Calm1 (includes others),CAMK4,CBL,CCND1,CERT1,CHP1,CHUK,COL11A1,COL12A1,COL16A1,COL18A1,COL1A1,COL1A2,COL20A1,COL27A1,COL28A1,COL3A1,COL4A5,COL4A6,COL5A1,COL5A2,COL5A3,COL6A1,COL6A2,COL6A3,Col6a4,COL7A1,COL8A1,COL8A2,COL9A3,CREB1,CREB3L1,CREB3L2,CREB3L3,CREB3L4,CREB5,CSF2,CTNNB1,FCGR2A,FCGR3A/FCGR3B,FOS,FOXG1,FOXO1,FOXO3,FO…	121
48 h	8.5 ug/mL	tRNA Charging	3.08	0.579	4.264	AARS1,CARS1,DARS2,EPRS1,FARSA,FARSB,GARS1,HARS1,HARS2,IARS1,LARS1,MARS1,NARS1,PARS2,RARS1,SARS1,TARS1,TARS2,VARS1,WARS1,YARS1,YARS2	22	Activated
48 h	8.5 ug/mL	Senescence Pathway	3.06	0.408	-1.257	ACVR1B,ACVR2B,ANAPC13,ANAPC5,ATF3,ATM,BMPR2,BRAF,CACNA1C,CACNA2D1,CACNB1,CACNB3,Calm1 (includes others),CAPN5,CAPN6,CAPN7,CAT,CBX8,CCNB1,CCNB2,CCND1,CCND2,CCNE1,CDC25A,CDC25B,CDC25C,CDC26,CDK1,CDK2,CDK6,CDKN1A,CDKN1B,CGAS,CHEK1,CHEK2,CHP1,CHUK,E2F1,E2F2,E2F6,E2F7,E2F8,EIF4E,EIF4EBP1,ELK3,ETS1,EZH2,FOXO3,GADD45A,GADD45B,GADD45G,HBP1,HIPK2,IFNA4,IFNB1,IKBKG,IL6,ITPR2,JUN,KRAS,MAP2K1,MAP2K3,MAP2K5,M…	116
48 h	8.5 ug/mL	Sumoylation Pathway	3	0.474	-0.822	AR,ARHGDIB,ARHGDIG,CBX4,DAXX,DNMT3A,ETS1,FAS,FOS,ISG20,JUN,KDM1A,MAP3K5,MAPK8,MDM2,PCNA,PIAS1,PML,RAC3,RAN,RANGAP1,RCC1,RFC1,RFC2,RFC3,RFC4,RFC5,RHOB,RHOBTB1,RHOU,RND1,RND3,RNF4,RPA1,SAE1,SENP1,SENP2,SENP5,SENP6,SENP7,SLC19A1,SUMO3,TDG,TP53,UBE2I,ZEB1	46
48 h	8.5 ug/mL	Adipogenesis pathway	2.96	0.45	#NUM!	ACVR2B,ARNTL,ATG7,BMP4,BMPR1A,BMPR2,CCNH,CEBPD,CLOCK,CTNNB1,DDIT3,EGR2,EZH2,FABP4,FGF1,FGFR1,FGFR2,FGFRL1,FOXO1,FZD1,FZD2,FZD3,FZD4,FZD5,FZD6,FZD7,FZD8,GTF2H1,HAT1,HDAC11,HDAC5,HDAC9,HIF1A,KAT2A,Kat6b,KAT7,KDM1A,KLF3,KLF5,LPL,NFATC4,NOCT,NR1D1,PPIP5K1,RPS6KA1,RUNX1T1,SAP18,SENP2,SMAD1,SMAD5,SMO,SOX9,STAT5B,TBL1XR1,TNF,TNFRSF1A,TP53,TXNIP,WNT5A	59
48 h	8.5 ug/mL	Acute Phase Response Signaling	2.86	0.43	-2.023	AHSG,C1R,C1S,C2,C3,C4A/C4B,C5,CHUK,CP,F8,FN1,FOS,FTL,HMOX1,HMOX2,HP,IKBKG,IL18,IL1R1,IL1RAP,IL33,IL6,IL6R,IL6ST,ITIH2,JUN,KRAS,LBP,MAP2K1,MAP2K3,MAP2K6,MAP3K1,MAP3K14,MAP3K5,MAPK11,MAPK13,MAPK8,MRAS,NFKBIB,OSMR,PIK3CB,PIK3R2,PTPN11,RAF1,RAP1A,RAP2A,RASD1,RELA,RRAS2,SAA1,Saa3,SERPIND1,SERPINE1,SERPINF1,SERPINF2,SERPING1,SHC1,SOCS1,SOCS2,SOCS3,SOCS4,SOCS6,SOS1,STAT3,TAB1,TCF4,TF,TNF,TNFRSF11B,TNFRS…	74	Inactivated
48 h	8.5 ug/mL	IL-7 Signaling Pathway	2.84	0.493	1.095	BAX,BCL2,CCND1,CDC25A,CDK2,CDKN1B,DNTT,FOXG1,FOXO1,FOXO3,FOXO6,FYN,GSK3B,Igh,IL7,IL7R,JAK3,JUN,LYN,MAPK11,MAPK13,MET,MYC,NFATC1,PAX5,PIK3CB,PIK3R2,PIK3R4,PIK3R5,SHC1,SLC2A1,SOCS1,SOS1,STAT1,STAT5A,STAT5B	36
48 h	8.5 ug/mL	STAT3 Pathway	2.83	0.444	-2.592	BCL2,BMPR1A,BMPR2,CDC25A,CDKN1A,CISH,EGFR,FGFR1,FGFR2,FLT1,GHR,IFNAR1,IFNLR1,IGF1,IGF2R,IL10RB,IL11RA,IL13RA1,IL13RA2,IL15RA,IL17RD,IL17RE,IL18RAP,IL1R1,IL1RL1,IL1RL2,IL3RA,IL4R,IL6R,IL6ST,IL7R,KDR,KRAS,MAP2K1,MAP3K20,MAPK11,MAPK13,MAPK8,MRAS,MYC,NTRK3,PDGFB,PDGFRA,PDGFRB,RAF1,RAP1A,RAP2A,RASD1,RRAS2,SOCS1,SOCS2,SOCS3,SOCS4,SOCS6,STAT3,TGFB2,TGFBR1,TGFBR2,TGFBR3,VEGFA	60	Inactivated
48 h	8.5 ug/mL	Protein Kinase A Signaling	2.82	0.391	-1.061	ACP1,ADCY1,ADCY10,ADCY3,ADCY5,ADCY9,ADD1,ADD3,AKAP12,AKAP13,AKAP7,ANAPC13,ANAPC5,ATF4,BRAF,Calm1 (includes others),CAMK2D,CDC14B,CDC25A,CDC25B,CDC25C,CDC26,CDKN3,CHP1,CHUK,CNGA3,CREB1,CREB3L1,CREB3L2,CREB3L3,CREB3L4,CREB5,CTNNB1,DCC,DUSP1,DUSP10,DUSP12,DUSP16,DUSP2,DUSP4,DUSP5,DUSP6,DUSP8,FLNB,FLNC,GDE1,GDPD1,GLI3,GNAI1,GNAS,GNB1L,GNB4,GNG11,GNG13,GSK3B,GYS1,H1-0,H1-2,H1-3,H1f4,H3-3A/H3-3B,H3C14,…	151
48 h	8.5 ug/mL	NAD Signaling Pathway	2.76	0.44	-0.263	ACADM,ARNTL,BST1,CD38,CLOCK,EIF2AK3,ETFA,GJA1,GSK3B,H1-0,H1-2,H1-3,H1f4,H2BC10,H2BC17,H2BC5,H2BC8,HIF1A,HSPD1,IDH2,IGF1,LDHA,LDHB,NADK,NAMPT,NAPRT,NMNAT2,Nmnat3,NT5E,OXT,PARP10,PARP11,PARP12,PARP14,PARP2,PARP4,PARP6,PARP9,PDGFB,PIK3CB,PIK3R2,PIK3R4,PIK3R5,POLR2A,POLR2C,POLR2G,POLR2L,PRKAB1,PRKAB2,PRKAG2,PRKAG3,RYR1,SIRT5,SLC12A8,SLC29A1,SLC29A3,SLC7A5,TGFB2,TIPARP,TP53,TPCN1,VEGFA	62
48 h	8.5 ug/mL	TGF-β Signaling	2.75	0.468	-1.333	ACVR1B,ACVR2B,BCL2,BMP4,BMPR1A,BMPR2,FOS,HOXC9,INHA,INHBA,INHBB,IRF7,JUN,KRAS,MAP2K1,MAP2K3,MAP2K6,MAPK11,MAPK13,MAPK8,MRAS,PITX2,PMEPA1,RAF1,RAP1A,RAP2A,RASD1,RNF111,RRAS2,RUNX3,SERPINE1,SMAD1,SMAD5,SMAD6,SMAD7,SMURF1,SOS1,TAB1,TGFB2,TGFB3,TGFBR1,TGFBR2,TRAF6,VDR	44
48 h	8.5 ug/mL	Mouse Embryonic Stem Cell Pluripotency	2.72	0.461	-2.714	APC2,BMP4,BMPR1A,BMPR2,CTNNB1,DVL1,FZD1,FZD2,FZD3,FZD4,FZD5,FZD6,FZD7,FZD8,GSK3B,ID1,ID2,ID3,ID4,IL6ST,JAK3,KRAS,LIFR,MAP2K1,MAPK11,MAPK13,MRAS,MYC,PIK3CB,PIK3R2,PIK3R4,PIK3R5,PTPN11,RAF1,RAP1A,RAP2A,RASD1,RRAS2,SMAD1,SMAD5,SMO,SOS1,STAT3,TAB1,TCF4,TCF7L2,TP53	47	Inactivated
48 h	8.5 ug/mL	Osteoarthritis Pathway	2.72	0.414	-1.434	ADAMTS4,ADAMTS5,AGER,ANKH,ATF4,BMPR1A,BMPR2,CASP14,CASP4,CASP6,CHUK,CREB1,CREB3L1,CREB3L2,CREB3L3,CREB3L4,CREB5,CTNNB1,DCN,DDIT4,FGF18,FGFR1,FN1,FOXO3,FZD1,FZD2,FZD3,FZD4,FZD5,FZD6,FZD7,FZD8,GLI1,GLI3,GLIS2,HIF1A,HTRA1,IL18RAP,IL1R1,IL1RAP,IL1RL1,IL1RL2,ITGA1,ITGA10,ITGA11,ITGA2B,ITGA6,ITGA7,ITGB4,ITGB5,ITGB8,ITLN1,JAG1,LRP1,MEF2C,MMP10,MMP13,MMP3,MYBBP1A,NAMPT,NOTCH1,P2RX7,PDGFC,PRKAB1,PRKAB2,PR…	91
48 h	8.5 ug/mL	Factors Promoting Cardiogenesis in Vertebrates	2.7	0.435	-2.889	ACVR1B,ACVR2B,APC2,ATF4,BMP1,BMP4,BMPR1A,BMPR2,CAMK2D,CCND1,CREB1,CREB3L1,CREB3L2,CREB3L3,CREB3L4,CREB5,CTNNB1,DVL1,FZD1,FZD2,FZD3,FZD4,FZD5,FZD6,FZD7,FZD8,GSK3B,LRP1,LRP5,LRP6,MAPK8,MEF2C,MYC,MYH7,NPPA,PLCB1,PLCB3,PLCB4,PLCD1,PLCE1,PLCG1,PLCG2,PLCL1,PLCL2,PRKCZ,PRKD1,PRKD3,ROCK2,SMAD1,SMAD5,SMO,TCF4,TCF7L2,TDGF1,TGFB2,TGFB3,TGFBR1,TGFBR2,TGFBR3,WNT11,WNT5A,WNT5B,WNT7A,WNT9A	64	Inactivated
48 h	8.5 ug/mL	Endocannabinoid Cancer Inhibition Pathway	2.67	0.437	-1.432	ADCY1,ADCY10,ADCY3,ADCY5,ADCY9,ATF3,ATF4,CAMKK2,CASP14,CASP4,CASP6,CCND1,CCND2,CCNE1,CDKN1A,CDKN1B,CNR1,CREB1,CREB3L1,CREB3L2,CREB3L3,CREB3L4,CREB5,CTNNB1,DDIT3,GNAI1,GNAO1,GNB1L,GSK3B,HIF1A,MAP2K1,MAP2K3,MAP2K5,MAP2K6,MMP2,MYC,NSMAF,NUPR1,PDGFC,PIK3CB,PIK3R2,PIK3R4,PIK3R5,PRKAB1,PRKAB2,PRKAG2,PRKAG3,PRKAR2A,PRKAR2B,RAF1,ROCK2,SMPD2,SMPD3,SNAI2,SPTLC2,TCF4,TCF7L2,TRIB3,VEGFA,VEGFB,VEGFC,VEGFD	62
48 h	8.5 ug/mL	Mitotic Roles of Polo-Like Kinase	2.64	0.5	1.528	ANAPC13,ANAPC5,CCNB1,CCNB2,CDC20,CDC25A,CDC25B,CDC25C,CDC26,CDC7,CDK1,CHEK2,ESPL1,FBXO5,HSP90AA1,KIF11,KIF23,PKMYT1,PLK1,PLK2,PLK3,PLK4,PPP2R2B,PPP2R2D,PPP2R5B,PPP2R5E,PRC1,PTTG1,RAD21,SLK,WEE1	31
48 h	8.5 ug/mL	Xenobiotic Metabolism Signaling	2.64	0.404	#NUM!	ABCB1,ABCC3,AHR,ALDH18A1,ALDH1A1,ALDH1L1,ALDH1L2,ALDH3B1,ALDH4A1,ALDH5A1,ALDH6A1,ALDH7A1,ALDH9A1,ANKRA2,ARNT,CAMK1,CAMK1D,CAMK2D,CAMK4,CAT,Ces1e,Ces1g,CHST12,CHST7,CITED2,CYP1B1,CYP2B6,CYP3A5,CYP3A7,EIF2AK3,ESD,FMO2,FMO3,FMO5,FTL,GAL3ST2,GCLC,GRIP1,GSTA3,GSTA5,GSTK1,GSTM1,Gstm3,GSTM3,GSTM4,GSTM5,Gstm6,GSTO1,GSTO2,GSTP1,HDAC5,HMOX1,HS2ST1,HS3ST1,HS3ST6,HS6ST1,HSP90AA1,IL6,KRAS,MAF,MAOA,MAP2K1,MAP2…	105
48 h	8.5 ug/mL	Regulation Of The Epithelial Mesenchymal Transition By Growth Factors Pathway	2.63	0.421	-2.255	BRAF,CDH2,CHUK,EGFR,EGR1,ERBB2,ESRP2,ETS1,FGF1,FGF13,FGF18,FGF19,FGF21,FGF7,FGFR1,FGFR2,FGFRL1,FOS,FOXO1,FRS2,GAB1,GSK3B,ID2,IKBKG,IL6,IL6R,JAK3,JUN,KRAS,LATS2,MAP2K1,MAP2K3,MAP2K5,MAP2K6,MAP3K1,MAPK11,MAPK13,MAPK8,MET,MMP2,MRAS,PARD6B,PDGFA,PDGFB,PDGFC,PDGFD,PDGFRA,PDGFRB,PIK3CB,PIK3R2,PIK3R4,PIK3R5,PTPN11,RAF1,RAP1A,RAP2A,RASD1,RELA,RRAS2,SHC1,SMURF1,SNAI2,SOS1,STAT3,TAB1,TGFB2,TGFB3,TGFBR1,TGF…	77	Inactivated
48 h	8.5 ug/mL	Iron homeostasis signaling pathway	2.61	0.439	#NUM!	ARNT,ATP6AP2,ATP6V0A1,ATP6V0C,ATP6V0E1,ATP6V1B2,ATP6V1C1,ATP6V1H,BMP1,BMP4,BMPR1A,BMPR2,BTRC,CDC34,CP,CREB3L3,EGFR,FECH,FLVCR1,FTH1,FTL,GDF15,HBA1/HBA2,HIF1A,HMOX1,HMOX2,HP,HSPA9,IL6,IL6R,IREB2,JAK3,LRP1,LYRM4,MCOLN1,NUBP1,NUBP2,PDGFA,PDGFB,PDGFRA,PDGFRB,SKP2,SLC11A1,SLC11A2,SLC25A37,SLC39A14,SLC48A1,SMAD1,SMAD5,STAT3,STAT5A,STAT5B,TCIRG1,TF,TFR2,TFRC,TMPRSS6,TWSG1	58
48 h	8.5 ug/mL	FAT10 Cancer Signaling Pathway	2.6	0.52	-2.041	ACVR1B,ACVR2B,BMPR2,CHUK,CTNNB1,EEF1A1,GSK3B,HOXB9,IKBKG,IL6,MAD2L1,MAD2L2,NFKBIB,PCNA,RELA,STAT3,TCF7L2,TGFB2,TGFB3,TGFBR1,TGFBR2,TGFBR3,TNF,TNFRSF11B,TNFRSF1A,TP53	26	Inactivated
48 h	8.5 ug/mL	Prostate Cancer Signaling	2.6	0.45	#NUM!	ABL1,AR,ATF4,BCL2,CCND1,CCNE1,CDK2,CDKN1A,CDKN1B,CHUK,CREB1,CREB3L1,CREB3L2,CREB3L3,CREB3L4,CREB5,CTNNB1,E2F1,E2F2,E2F6,FOXO1,GSK3B,GSTP1,HDAC11,HDAC5,HDAC9,HSP90AA1,KRAS,MAP2K1,MDM2,MRAS,NFKBIB,PA2G4,PIK3CB,PIK3R2,PIK3R4,PIK3R5,PTEN,RAF1,RAP1A,RAP2A,RASD1,RBL1,RELA,RRAS2,SOS1,SRD5A1,SUV39H1,TFDP1,TP53	50
48 h	8.5 ug/mL	p38 MAPK Signaling	2.56	0.447	0	ATF4,CDC25B,CREB1,CREB3L1,CREB3L2,CREB3L3,CREB3L4,CREB5,DAXX,DDIT3,DUSP1,DUSP10,EEF2K,FAS,H3-3A/H3-3B,H3C14,H3C3,HSPB1,HSPB2,IL18,IL18RAP,IL1R1,IL1RAP,IL1RL1,IL1RL2,IL33,MAP2K3,MAP2K6,MAP3K5,MAPK11,MAPK13,MAPKAPK3,MAPKAPK5,MEF2C,MKNK2,MYC,PLA2G2E,RPS6KA1,RPS6KA2,STAT1,TAB1,TGFB2,TGFB3,TGFBR1,TGFBR2,TNF,TNFRSF1A,TP53,TRADD,TRAF2,TRAF6	51
48 h	8.5 ug/mL	Bladder Cancer Signaling	2.5	0.446	0.775	ABL1,CCND1,CDKN1A,DAPK1,E2F1,E2F2,E2F6,EGFR,ERBB2,FGF1,FGF13,FGF18,FGF19,FGF21,FGF7,HDAC11,HDAC5,HDAC9,KRAS,MAP2K1,MDM2,MMP10,MMP11,MMP13,MMP14,MMP16,MMP19,MMP2,MMP23B,MMP3,MMP8,MRAS,MYC,PA2G4,PDGFC,RAF1,RAP1A,RAP2A,RASD1,RASSF1,RBL1,RRAS2,SUV39H1,TFDP1,THBS1,TP53,VEGFA,VEGFB,VEGFC,VEGFD	50
48 h	8.5 ug/mL	Necroptosis Signaling Pathway	2.5	0.434	3.255	AXL,BIRC2,CAMK2D,CAPN5,CAPN6,CAPN7,CFLAR,CHP1,CHUK,CYLD,DAPK1,EIF2AK2,FAS,GLUL,IFNA4,IFNAR1,IFNB1,IKBKG,IRF9,MDM2,MLKL,PGAM5,PLA2G2E,PPID,PPIF,PPP3CA,PYGL,RBL1,RIPK3,SLC25A10,SLC25A13,SLC25A5,STAT1,STAT2,TAB1,TIMM10,TIMM13,TIMM17A,TIMM23,TIMM50,TIMM8A,TIMM9,TLR3,TLR4,TNF,TNFRSF10A,TNFRSF11B,TNFRSF1A,TNIP1,TOMM40,Tomm5,TOMM70,TP53,TRADD,TRAF2,TRPM7,TYRO3,UBC,ZBP1	59	Activated
48 h	8.5 ug/mL	Human Embryonic Stem Cell Pluripotency	2.48	0.413	-3.667	ACVR2B,APC2,BMP1,BMP4,BMPR1A,BMPR2,BRAF,CTNNB1,DVL1,FGFR1,FGFR2,FGFRL1,FOXO1,FZD1,FZD2,FZD3,FZD4,FZD5,FZD6,FZD7,FZD8,GSK3B,HSP90AA1,ID1,ID2,ID3,ID4,INHBA,JAK3,KLF2,KLF4,KRAS,LEFTY1,LEFTY2,LIFR,MAP2K1,MAP2K3,MAP2K5,MAP2K6,MRAS,MYC,NGF,NTF4,NTRK3,PDGFA,PDGFB,PDGFC,PDGFD,PDGFRA,PDGFRB,PIK3CB,PIK3R2,PIK3R4,PIK3R5,PRKCZ,PRKD1,PRKD3,RAF1,RAP1A,RAP2A,RASD1,RIF1,RRAS2,SMAD1,SMAD5,SMAD6,SMAD7,SMO,SOS1,STA…	81	Inactivated
48 h	8.5 ug/mL	Pancreatic Adenocarcinoma Signaling	2.46	0.439	0.522	ABL1,BCL2,BIRC5,BRCA2,CCND1,CCNE1,CDK2,CDKN1A,CDKN1B,E2F1,E2F2,E2F6,E2F7,E2F8,EGFR,ERBB2,HBEGF,HDAC11,HDAC5,HDAC9,HMOX1,JAK3,KRAS,MAP2K1,MAPK8,MDM2,NOTCH1,PA2G4,PDGFC,PIK3CB,PIK3R2,PIK3R4,PIK3R5,PLD2,PLD3,PTGS2,RAD51,RAF1,RALGDS,RBL1,RELA,STAT1,STAT3,SUV39H1,TFDP1,TGFB2,TGFB3,TGFBR1,TGFBR2,TP53,VEGFA,VEGFB,VEGFC,VEGFD	54
48 h	8.5 ug/mL	Role of Hypercytokinemia/hyperchemokinemia in the Pathogenesis of Influenza	2.44	0.485	3.889	AREG,CCL4,CCL5,CXCL10,DDX58,EIF2AK2,IFIT2,IFIT3,IFNA4,IFNAR1,IFNAR2,IFNB1,IFNLR1,IL18,IL33,IL6,IRF7,IRF9,ISG15,ISG20,OAS1,Oas1b,Oas1c (includes others),Oas1f,OAS2,OAS3,RSAD2,STAT1,STAT2,TLR3,TLR4,TNF	32	Activated
48 h	8.5 ug/mL	Role Of Chondrocytes In Rheumatoid Arthritis Signaling Pathway	2.44	0.433	-1.313	ADAMTS4,ADAMTS5,CAMKK2,CEBPD,CEBPG,CFLAR,CHP1,CHUK,CXCL12,EGR1,FN1,FOS,FOXO3,GNB1L,IL18,IL18RAP,IL1R1,IL1RAP,IL1RL1,IL1RL2,IL33,IL6,IL6R,IL6ST,JUN,LRP1,MAPK11,MAPK13,MLKL,MMP10,MMP11,MMP13,MMP14,MMP16,MMP19,MMP2,MMP23B,MMP3,MMP8,PDGFC,PGAM5,PLAU,PPP3CA,PRKAB1,PRKAB2,PRKAG2,PRKAG3,PTGS2,RIPK3,STAT3,TNF,TNFRSF11B,TNFRSF1A,TRAF6,VEGFA,VEGFB,VEGFC,VEGFD	58
48 h	8.5 ug/mL	Inhibition of Matrix Metalloproteases	2.37	0.541	2.668	ADAM10,ADAM12,ADAM17,HSPG2,LRP1,MMP10,MMP11,MMP13,MMP14,MMP16,MMP19,MMP2,MMP23B,MMP3,MMP8,RECK,SDC2,TIMP1,TIMP2,TIMP3	20	Activated
48 h	8.5 ug/mL	Immunogenic Cell Death Signaling Pathway	2.3	0.463	2.795	ATF4,BAX,BCL2,CFLAR,CGAS,CXCL10,DAPK1,DDIT3,EIF2AK3,Gzmb,GZMM,HSP90AA1,HSPA14,HSPA1A/HSPA1B,Hspa1b,HSPA4,HSPA5,HSPA8,HSPA9,IFNA4,IFNAR1,IFNAR2,IFNB1,IL6,LRP1,MLKL,P2RX7,P2RY2,PANX1,PGAM5,RIPK3,STING1,TLR3,TLR4,TNF,TNFRSF11B,TNFRSF1A	37	Activated
48 h	8.5 ug/mL	Role of Osteoblasts, Osteoclasts and Chondrocytes in Rheumatoid Arthritis	2.29	0.403	#NUM!	ACVR2B,ADAM17,ADAMTS4,ADAMTS5,APC2,BCL2,BIRC2,BMP1,BMP4,BMPR1A,BMPR2,Calm1 (includes others),CBL,CHP1,CHUK,COL1A1,CSF2,CSNK1A1,CSNK1E,CTNNB1,DVL1,FOS,FOXO1,FZD1,FZD2,FZD3,FZD4,FZD5,FZD6,FZD7,FZD8,GSK3B,IGF1,IKBKG,IL11,IL18,IL18RAP,IL1R1,IL1RAP,IL1RL1,IL1RL2,IL33,IL6,IL7,JUN,LRP1,LRP5,LRP6,MAP2K3,MAP2K6,MAP3K14,MAP3K5,MAPK8,MMP13,MMP14,MMP3,MMP8,NFAT5,NFATC1,NFATC3,NFATC4,NFKBIB,PIK3CB,PIK3R2,PIK3…	89
48 h	8.5 ug/mL	IL-6 Signaling	2.29	0.432	-0.283	ABCB1,CD14,CHUK,COL1A1,CYP19A1,FOS,HSPB1,HSPB2,IKBKG,IL18,IL18RAP,IL1R1,IL1RAP,IL1RL1,IL1RL2,IL33,IL6,IL6R,IL6ST,JUN,KRAS,LBP,MAP2K1,MAP2K3,MAP2K6,MAP3K14,MAPK11,MAPK13,MAPK8,MRAS,NFKBIB,PIK3CB,PIK3R2,PIK3R4,PIK3R5,PTPN11,RAF1,RAP1A,RAP2A,RASD1,RELA,RRAS2,SHC1,SOCS1,SOCS3,SOS1,STAT3,TAB1,TNF,TNFRSF11B,TNFRSF1A,TRAF2,TRAF6,VEGFA	54
48 h	8.5 ug/mL	Ovarian Cancer Signaling	2.27	0.419	-0.209	ABL1,BCL2,BRAF,BRCA1,BRCA2,CCND1,CD44,CTNNB1,DVL1,E2F1,E2F2,E2F6,EGFR,FZD1,FZD2,FZD3,FZD4,FZD5,FZD6,FZD7,FZD8,GJA1,GSK3B,HDAC11,HDAC5,HDAC9,KRAS,MAP2K1,MMP2,MRAS,PA2G4,PDGFC,PIK3CB,PIK3R2,PIK3R4,PIK3R5,PMS2,PRKAG2,PRKAR2A,PRKAR2B,PTEN,PTGS1,PTGS2,RAD51,RAF1,RAP1A,RAP2A,RASD1,RBL1,RRAS2,SMO,SUV39H1,TCF4,TCF7L2,TFDP1,TP53,VEGFA,VEGFB,VEGFC,VEGFD,WNT11,WNT5A,WNT5B,WNT7A,WNT9A	65
48 h	8.5 ug/mL	Cysteine Biosynthesis III (mammalia)	2.23	0.577	1.508	AHCY,Ahcyl,AHCYL1,AHCYL2,CBS/LOC102724560,CTH,Eef1akmt4,MAT2A,MGMT,NSUN4,PRMT3,PRMT5,SUV39H1,SUV39H2,THUMPD3	15
48 h	8.5 ug/mL	RAN Signaling	2.22	0.667	3.162	CSE1L,IPO5,KPNA1,KPNA2,KPNB1,RAN,RANBP1,RANGAP1,RCC1,XPO1	10	Activated
48 h	8.5 ug/mL	Activation of IRF by Cytosolic Pattern Recognition Receptors	2.16	0.491	2.746	ADAR,CHUK,DDX58,DHX58,IFIH1,IFIT2,IFNA4,IFNAR1,IFNB1,IKBKG,IL6,IRF7,IRF9,ISG15,JUN,MAPK8,NFKBIB,PIN1,RELA,STAT1,STAT2,TANK,TNF,TRAF3,TRAF6,ZBP1	26	Activated
48 h	8.5 ug/mL	Xenobiotic Metabolism General Signaling Pathway	2.12	0.425	-1.905	ABCA2,AHR,ARNT,EIF2AK3,FTL,GCLC,GSTA3,GSTA5,GSTK1,GSTM1,GSTM3,Gstm3,GSTM4,GSTM5,Gstm6,GSTO1,GSTO2,GSTP1,HMOX1,KRAS,MAF,MAP2K1,MAP2K3,MAP2K5,MAP2K6,MAP3K1,MAP3K14,MAP3K2,MAP3K5,MAP3K6,MAPK11,MAPK13,MAPK8,MGST1,MGST2,MGST3,MRAS,NQO1,NQO2,PIK3CB,PIK3R2,PIK3R4,PIK3R5,PRKCZ,PRKD1,PRKD3,RAF1,RAP1A,RAP2A,RASD1,RRAS2,RXRA,UGT1A6,UGT1A9 (includes others)	54
48 h	8.5 ug/mL	Small Cell Lung Cancer Signaling	2.1	0.442	2.132	ABL1,APAF1,BCL2,BID,BIRC2,CCND1,CCND2,CCNE1,CDK2,CDK6,CDKN1B,CHUK,CKS1B,CYC1,CYCS,E2F1,E2F2,E2F6,HDAC11,HDAC5,HDAC9,IKBKG,MYC,NFKBIB,PA2G4,PIK3CB,PIK3R2,PIK3R4,PIK3R5,PTEN,PTGS2,RBL1,RELA,RXRA,SKP2,SUV39H1,TFDP1,TP53,TRAF1,TRAF2,TRAF3,TRAF6	42	Activated
48 h	8.5 ug/mL	Chronic Myeloid Leukemia Signaling	2.07	0.434	#NUM!	ABL1,CCND1,CCND2,CDK6,CDKN1A,CDKN1B,CHUK,CRK,E2F1,E2F2,E2F6,E2F7,E2F8,GAB2,HDAC11,HDAC5,HDAC9,IKBKG,KRAS,MAP2K1,MDM2,MRAS,MYC,PA2G4,PIK3CB,PIK3R2,PIK3R4,PIK3R5,PTPN11,RAF1,RAP1A,RAP2A,RASD1,RBL1,RELA,RRAS2,SOS1,STAT5A,STAT5B,SUV39H1,TFDP1,TGFB2,TGFB3,TGFBR1,TGFBR2,TP53	46
48 h	8.5 ug/mL	Role of WNT/GSK-3β Signaling in the Pathogenesis of Influenza	2.06	0.469	-1.886	APC2,CSNK1A1,CSNK1E,CTNNB1,DVL1,FZD1,FZD2,FZD3,FZD4,FZD5,FZD6,FZD7,FZD8,Gm13288 (includes others),GSK3B,IFNA4,IFNAR1,IFNB1,NCOA1,NCOA2,NCOA3,NCOA4,SMO,TCF4,TCF7L2,WNT11,WNT5A,WNT5B,WNT7A,WNT9A	30
48 h	8.5 ug/mL	HOTAIR Regulatory Pathway	2.05	0.415	-1.457	AEBP2,AGO4,AR,ATG7,ATXN1,CD44,CDKN1A,COL1A1,COL1A2,COL3A1,CTNNB1,DNMT3B,DZIP3,ERBB2,ESR1,EZH2,FOXM1,H3-3A/H3-3B,H3C14,H3C3,ICAM1,JARID2,KDM1A,KMT2C,MDM2,MET,MMP10,MMP11,MMP13,MMP14,MMP16,MMP19,MMP2,MMP23B,MMP3,MMP8,MRTFA,MTF2,MYC,PCDHB5,PIK3CB,PIK3R2,PIK3R4,PIK3R5,PTEN,RBM38,RELA,ROCK2,SNAI2,SPP1,STAT3,STK38,SUZ12,TCF4,TCF7L2,TLR4,WNT11,WNT5A,WNT5B,WNT7A,WNT9A	61
48 h	8.5 ug/mL	UVA-Induced MAPK Signaling	2.01	0.438	-1.279	ATM,CYCS,EGFR,FOS,JUN,KRAS,MAPK11,MAPK13,MAPK8,MRAS,PARP10,PARP11,PARP12,PARP14,PARP2,PARP4,PARP6,PARP9,PIK3CB,PIK3R2,PIK3R4,PIK3R5,PLCB1,PLCB3,PLCB4,PLCD1,PLCE1,PLCG1,PLCG2,PLCL1,PLCL2,RAP1A,RAP2A,RASD1,RPS6KA1,RPS6KA2,RRAS2,SMPD2,SMPD3,STAT1,TIPARP,TP53	42
48 h	8.5 ug/mL	Coronavirus Pathogenesis Pathway	2	0.403	-2.828	ABL1,ACE2,ADAM17,AR,ATF4,BAX,BCL2,BCL2L11,CCL5,CCND1,CCNE1,CDK2,CHUK,DDIT3,DDX58,E2F1,E2F2,E2F6,E2F7,E2F8,EEF1A1,EIF2AK3,EIF4E,FOS,HDAC11,HDAC5,HDAC9,HIF1A,IFNA4,IFNAR1,IFNAR2,IFNB1,IL6,IRF7,IRF9,JUN,KNG1,KPNB1,MAPK11,MAPK13,MAPK8,NFKBIB,NPC1,NUP98,OAS1,Oas1b,Oas1c (includes others),Oas1f,OAS2,OAS3,PA2G4,PTGS2,RBL1,RELA,RIPK3,RNU2-1,RPS13,SERPINE1,SIGMAR1,STAT1,STAT2,STAT3,STING1,SUV39H1,TFDP1,TG…	73	Inactivated
48 h	8.5 ug/mL	Oncostatin M Signaling	1.95	0.5	-2.236	IL6ST,JAK3,KRAS,MAP2K1,MMP13,MMP3,MRAS,OSMR,PLAU,RAF1,RAP1A,RAP2A,RASD1,RRAS2,SHC1,SOS1,STAT1,STAT3,STAT5A,STAT5B,TIMP3	21	Inactivated
48 h	8.5 ug/mL	Retinoic acid Mediated Apoptosis Signaling	1.95	0.5	1.789	APAF1,BID,CFLAR,CYCS,Gm13288 (includes others),IFNA4,IFNAR1,IFNB1,PARP10,PARP11,PARP12,PARP14,PARP2,PARP4,PARP6,PARP9,RARA,RARG,RXRA,TIPARP,TNFRSF10A	21
48 h	8.5 ug/mL	PFKFB4 Signaling Pathway	1.95	0.489	1.789	AMPD1,ATF4,CREB1,CREB3L1,CREB3L2,CREB3L3,CREB3L4,CREB5,GNAS,HK1,HK2,MAP2K1,MAP2K3,MAP2K5,MAP2K6,NCOA3,PFKM,PRKAG2,PRKAR2A,PRKAR2B,TGFB2,TGFB3,TP53	23
48 h	8.5 ug/mL	FGF Signaling	1.95	0.442	-0.845	ATF4,CREB1,CREB3L1,CREB3L2,CREB3L3,CREB3L4,CREB5,CRK,FGF1,FGF13,FGF18,FGF19,FGF21,FGF7,FGFR1,FGFR2,FGFRL1,FRS2,GAB1,ITPR1,MAP2K1,MAP2K3,MAP2K6,MAP3K1,MAP3K5,MAPK11,MAPK13,MAPK8,MET,PIK3CB,PIK3R2,PIK3R4,PIK3R5,PLCG1,PTPN11,RAF1,SOS1,STAT3	38
48 h	8.5 ug/mL	PDGF Signaling	1.95	0.442	-1.808	ABL1,ACP1,CRK,EIF2AK2,FOS,INPP5F,INPP5J,INPP5K,JAK3,JUN,KRAS,MAP2K1,MAP3K1,MAPK8,MRAS,MYC,PDGFA,PDGFB,PDGFC,PDGFD,PDGFRA,PDGFRB,PIK3CB,PIK3R2,PIK3R4,PIK3R5,PLCG1,PLCG2,RAF1,RAP1A,RAP2A,RASA1,RASD1,RRAS2,SHC1,SOS1,STAT1,STAT3	38
48 h	8.5 ug/mL	14-3-3-mediated Signaling	1.93	0.419	-1.029	BAX,CBL,CDKN1B,EDC3,FOS,FOXO1,GSK3B,JUN,KRAS,MAP2K1,MAP3K5,MAPK8,MRAS,PDCD6IP,PIK3CB,PIK3R2,PIK3R4,PIK3R5,PLCB1,PLCB3,PLCB4,PLCD1,PLCE1,PLCG1,PLCG2,PLCL1,PLCL2,PRKCZ,PRKD1,PRKD3,RAF1,RAP1A,RAP2A,RASD1,RPS6KA1,RRAS2,SRPK2,STRADA,TNF,TNFRSF1A,TRAF2,TUBA1B,TUBA1C,TUBA3E,TUBA4A,TUBB,TUBB2A,TUBB3,TUBB4B,TUBB6,TUBG1,YWHAH	52
48 h	8.5 ug/mL	Unfolded protein response	1.92	0.438	1.528	ATF4,BCL2,CD82,CEBPD,CEBPG,DDIT3,DNAJA1,DNAJA3,DNAJB1,DNAJB14,DNAJB5,DNAJB6,DNAJB9,DNAJC1,DNAJC11,DNAJC14,DNAJC18,DNAJC19,DNAJC3,DNAJC8,DNAJC9,EIF2AK3,ERO1B,HSPA14,HSPA1A/HSPA1B,Hspa1b,HSPA4,HSPA5,HSPA8,HSPA9,HSPH1,INSIG1,MAP3K5,MAPK8,MBTPS1,OS9,PPP1R15A,SCAP,TRAF2	39
48 h	8.5 ug/mL	PTEN Signaling	1.91	0.409	0.714	BCL2,BCL2L11,BMPR1A,BMPR2,CBL,CCND1,CDKN1A,CDKN1B,CHUK,CNKSR3,EGFR,FGFR1,FGFR2,FLT1,FOXG1,FOXO1,FOXO3,FOXO6,GHR,GSK3B,IGF2R,IKBKG,INPP5F,INPP5J,INPP5K,ITGA1,ITGA10,ITGA11,ITGA2B,ITGA6,ITGA7,ITGB4,ITGB5,ITGB8,KDR,KRAS,MAGI1,MAGI3,MAP2K1,MRAS,NTRK3,PDGFRA,PDGFRB,PIK3CB,PIK3R2,PIK3R5,PRKCZ,PTEN,RAC3,RAF1,RAP1A,RAP2A,RASD1,RELA,RRAS2,SHC1,SOS1,TGFBR1,TGFBR2,TGFBR3,YWHAH	61
48 h	8.5 ug/mL	Fatty Acid β-oxidation I	1.89	0.514	-1.886	ACAA1,ACAA2,ACADM,ACSBG1,ACSL4,ACSL5,AUH,ECHS1,ECI1,ECI2,Eci3,HADH,HADHB,HSD17B4,SCP2,SLC27A1,SLC27A4,SLC27A5	18
48 h	8.5 ug/mL	Regulation Of The Epithelial Mesenchymal Transition In Development Pathway	1.89	0.44	-2.401	ADAM17,APH1A,APH1B,Aph1c,BCL9,BRCA1,CTNNB1,DVL1,FZD1,FZD2,FZD3,FZD4,FZD5,FZD6,FZD7,FZD8,GLI1,GLI3,GLIS2,GSK3B,HIF1A,JAG1,LOX,NOTCH1,PSEN2,RBPJ,RELA,S100A4,SMO,SNAI2,TCF4,TCF7L2,WNT11,WNT5A,WNT5B,WNT7A,WNT9A	37	Inactivated
48 h	8.5 ug/mL	PPARα/RXRα Activation	1.87	0.399	0.525	ABCA1,ACAA1,ACVR1B,ACVR2B,ADCY1,ADCY10,ADCY3,ADCY5,ADCY9,ADIPOR1,AP2A2,BCL3,BMPR2,CAND1,CHUK,CKAP5,CLOCK,GHR,GNAS,HELZ2,HSP90AA1,IKBKG,IL18RAP,IL1R1,IL1RAP,IL1RL1,IL1RL2,IL6,ITGB5,JUN,KRAS,LPL,MAP2K1,MAP2K3,MAP2K6,MAP3K14,MAPK8,MEF2C,MRAS,NCOA3,NFKBIB,PLCB1,PLCB3,PLCB4,PLCD1,PLCE1,PLCG1,PLCG2,PLCL1,PLCL2,PRKAB1,PRKAB2,PRKAG2,PRKAG3,PRKAR2A,PRKAR2B,RAF1,RAP1A,RAP2A,RASD1,RELA,RRAS2,RXRA,SHC1,SLC27…	73
48 h	8.5 ug/mL	PPAR Signaling	1.87	0.427	0.762	CHUK,CITED2,FOS,HSP90AA1,IKBKG,IL18,IL18RAP,IL1R1,IL1RAP,IL1RL1,IL1RL2,IL33,JUN,KRAS,MAP2K1,MAP3K14,MRAS,NCOA1,NFKBIB,NRIP1,PDGFA,PDGFB,PDGFC,PDGFD,PDGFRA,PDGFRB,PTGS2,RAF1,RAP1A,RAP2A,RASD1,RELA,RRAS2,RXRA,SHC1,SOS1,STAT5A,STAT5B,TAB1,TNF,TNFRSF11B,TNFRSF1A,TRAF2,TRAF6	44
48 h	8.5 ug/mL	Colorectal Cancer Metastasis Signaling	1.84	0.384	-2.182	ADCY1,ADCY10,ADCY3,ADCY5,ADCY9,BAX,BIRC5,BRAF,CCND1,CTNNB1,DCC,DVL1,EGFR,FOS,FZD1,FZD2,FZD3,FZD4,FZD5,FZD6,FZD7,FZD8,GNAI1,GNAO1,GNAS,GNB1L,GNB4,GNG11,GNG13,GSK3B,IL6,IL6R,IL6ST,JAK3,JUN,KRAS,LRP1,LRP5,LRP6,MAP2K1,MAPK8,MMP10,MMP11,MMP13,MMP14,MMP16,MMP19,MMP2,MMP23B,MMP3,MMP8,MRAS,MSH3,MYC,PDGFC,PIK3CB,PIK3R2,PIK3R4,PIK3R5,PRKAG2,PRKAR2A,PRKAR2B,PTGER4,PTGS2,RAC3,RALGDS,RAP1A,RAP2A,RASD1,RELA,RH…	101	Inactivated
48 h	8.5 ug/mL	Zymosterol Biosynthesis	1.84	0.833	1.342	CYP51A1,HSD17B7,LBR,MSMO1,TM7SF2	5
48 h	8.5 ug/mL	Epithelial Adherens Junction Signaling	1.83	0.405	0.896	ACVR1B,ACVR2B,ARPC5L,BAIAP2,BMPR2,CDH2,CFL1,CRK,CTNNB1,CTNND1,DLL1,ECT2,EGFR,FARP2,FGF1,FGFR1,FRMD6,FYN,KIF23,KRAS,LATS2,LIMK1,MAGI1,MET,MRAS,MST1,MYH10,MYL7,NANOS1,NECTIN1,NF2,NOTCH1,NOTCH2,NOTCH3,PPP2R2B,PPP2R2D,PPP2R5B,PPP2R5E,PRKAB1,PRKAB2,PRKAG2,PRKAG3,PTEN,RACGAP1,RAP1A,RAP2A,RASD1,ROCK2,RRAS2,SNAI2,STK4,TCF4,TCF7L2,TGFB2,TGFBR1,TGFBR2,TGFBR3,TIAM1,TNS1,WASF1,WWC1,YWHAH	62
48 h	8.5 ug/mL	Hypoxia Signaling in the Cardiovascular System	1.83	0.446	2.5	ARNT,ATF4,ATM,CDC34,CREB1,CREB3L1,CREB3L2,CREB3L3,CREB3L4,CREB5,HIF1A,HSP90AA1,JUN,LDHA,MDM2,NFKBIB,NQO1,PTEN,TP53,UBE2C,UBE2E1,UBE2E3,UBE2G2,UBE2H,UBE2I,UBE2J2,UBE2L6,UBE2R2,UBE2S,UBE2T,UBE2W,VEGFA,VHL	33	Activated
48 h	8.5 ug/mL	ERB2-ERBB3 Signaling	1.77	0.453	-0.392	CCND1,CDKN1B,ERBB2,ETV4,FOXO1,GSK3B,JAK3,JUN,KRAS,MAP2K1,MRAS,MYC,Nrg1,NRG2,PIK3CB,PIK3R2,PIK3R4,PIK3R5,PTEN,RAF1,RAP1A,RAP2A,RASD1,RRAS2,SHC1,SOS1,STAT3,STAT5A,STAT5B	29
48 h	8.5 ug/mL	Methionine Degradation I (to Homocysteine)	1.71	0.542	1	AHCY,Ahcyl,AHCYL1,AHCYL2,Eef1akmt4,MAT2A,MGMT,NSUN4,PRMT3,PRMT5,SUV39H1,SUV39H2,THUMPD3	13
48 h	8.5 ug/mL	Cancer Drug Resistance By Drug Efflux	1.7	0.469	0.218	ABCB1,ABCC1,ABCC10,BRAF,FOXG1,FOXO1,FOXO3,FOXO6,KRAS,MAP2K1,MDM2,MRAS,PIK3CB,PIK3R2,PTEN,PTGS2,RAF1,RAP1A,RAP2A,RASD1,RRAS2,TP53,YBX1	23
48 h	8.5 ug/mL	Polyamine Regulation in Colon Cancer	1.68	0.456	1.569	AZIN1,BCL2L11,BRAF,CTNNB1,DHPS,EIF5A,FOS,GNB1L,GSK3B,JUN,KRAS,MAP2K1,MAP2K3,MAP2K5,MAP2K6,MYC,ODC1,RAF1,SAT1,SAT2,SLC3A2,SMS,SRM,TCF4,TCF7L2,TP53	26
48 h	8.5 ug/mL	Sonic Hedgehog Signaling	1.68	0.517	-0.905	ARRB2,CCNB1,CCNB2,CDK1,DYRK1A,DYRK1B,GLI1,GLI3,GLIS2,GSK3B,PRKAG2,PRKAR2A,PRKAR2B,SMO,STK36	15
48 h	8.5 ug/mL	FLT3 Signaling in Hematopoietic Progenitor Cells	1.67	0.432	-0.18	ATF4,CBL,CREB1,CREB3L1,CREB3L2,CREB3L3,CREB3L4,CREB5,EIF4E,EIF4EBP1,GAB2,KRAS,MAP2K1,MAPK11,MAPK13,MRAS,PIK3CB,PIK3R2,PIK3R4,PIK3R5,PTPN11,RAF1,RAP1A,RAP2A,RASD1,RPS6KA1,RPS6KA2,RRAS2,SHC1,SOS1,STAT1,STAT2,STAT3,STAT5A,STAT5B	35
48 h	8.5 ug/mL	CD40 Signaling	1.67	0.446	0	CHUK,FOS,ICAM1,IKBKG,JAK3,JUN,MAP2K1,MAP2K3,MAP2K5,MAP2K6,MAP3K14,MAPK11,MAPK13,MAPK8,NFKBIB,PIK3CB,PIK3R2,PIK3R4,PIK3R5,PTGS1,PTGS2,RELA,STAT3,TANK,TNFAIP3,TRAF1,TRAF2,TRAF3,TRAF6	29
48 h	8.5 ug/mL	Xenobiotic Metabolism PXR Signaling Pathway	1.66	0.396	-1.116	ABCB1,ABCC3,ALDH18A1,ALDH1A1,ALDH1L1,ALDH1L2,ALDH3B1,ALDH4A1,ALDH5A1,ALDH6A1,ALDH7A1,ALDH9A1,CAMK2D,CAT,CDK2,Ces1e,Ces1g,CHST12,CHST7,CITED2,CYP2B6,CYP3A5,CYP3A7,ESD,GAL3ST2,GRIP1,GSTA3,GSTA5,GSTK1,GSTM1,GSTM3,Gstm3,GSTM4,GSTM5,Gstm6,GSTO1,GSTO2,GSTP1,HS2ST1,HS3ST1,HS3ST6,HS6ST1,HSP90AA1,MAOA,MGST1,MGST2,MGST3,NCOA1,NDST1,NRIP1,PPM1A,PPP1R10,PPP1R11,PPP1R14C,PPP1R3D,PPP1R7,PRKAG2,PRKAR2A,PRKAR2B,…	65
48 h	8.5 ug/mL	Salvage Pathways of Pyrimidine Ribonucleotides	1.66	0.424	1.761	ADPGK,AK4,AK5,APOBEC1,APOBEC3B,BRAF,CDA,CDADC1,CDK1,CDK18,CDK2,CDK6,CDK8,CMPK2,CSNK1A1,DAPK1,DMPK,DYRK1A,EIF2AK2,GRK4,GRK6,LIMK1,MAP2K1,MAP2K3,MAP2K6,MAP3K6,MAPK6,MAPK8,NEK2,NME1,NME3,NME6,PKN1,PLK1,SGK1,TTK,UCK2,UPP1,UPRT	39
48 h	8.5 ug/mL	Role of IL-17F in Allergic Inflammatory Airway Diseases	1.62	0.476	2.324	ATF4,CCL4,CREB1,CREB3L1,CREB3L2,CREB3L3,CREB3L4,CREB5,CSF2,CXCL10,IGF1,IL11,IL6,MAP2K1,MMP13,RAF1,RELA,RPS6KA1,RPS6KA2,TRAF6	20	Activated
48 h	8.5 ug/mL	Cardiac Hypertrophy Signaling (Enhanced)	1.62	0.36	-2.949	ACVR1B,ACVR2B,ADCY1,ADCY10,ADCY3,ADCY5,ADCY9,ADRA1B,AKAP13,ATP2A2,BMPR2,CACNA1C,CACNA2D1,CACNB1,CACNB3,Calm1 (includes others),CAMK2D,CHP1,CHUK,CNTF,CSF2,CTF1,CTNNB1,Diaph2,DIAPH3,DLG1,DVL1,EIF2B2,EIF2B3,EIF4E,EIF4EBP1,FGF1,FGF13,FGF18,FGF19,FGF21,FGF7,FGFR1,FGFR2,FGFRL1,FZD1,FZD2,FZD3,FZD4,FZD5,FZD6,FZD7,FZD8,GDE1,GDPD1,GHR,GNAI1,GNAS,GNB1L,GNB4,GNG11,GNG13,GSK3B,HAND2,HDAC11,HDAC5,HDAC9,HSPB1,H…	188	Inactivated
48 h	8.5 ug/mL	Thrombopoietin Signaling	1.61	0.444	-0.962	FOS,GAB2,JUN,KRAS,MAP2K1,MRAS,MYC,PIK3CB,PIK3R2,PIK3R4,PIK3R5,PLCG1,PLCG2,PRKCZ,PRKD1,PRKD3,PTPN11,RAF1,RAP1A,RAP2A,RASD1,RRAS2,SHC1,SOS1,STAT1,STAT3,STAT5A,STAT5B	28
48 h	8.5 ug/mL	Endoplasmic Reticulum Stress Pathway	1.56	0.55	1.265	ATF4,DDIT3,DNAJC3,EIF2AK3,EIF2S1,HSPA5,MAP3K5,MAPK8,MBTPS1,TAOK3,TRAF2	11
48 h	8.5 ug/mL	Role Of Osteoblasts In Rheumatoid Arthritis Signaling Pathway	1.53	0.38	0.108	ACVR2B,APC2,BCL2,BMP4,BMPR1A,BMPR2,CNTF,COL1A1,CSF2,CSNK1A1,CSNK1E,CTNNB1,CTSF,CTSH,CTSO,CTSW,CXCL12,DVL1,FZD1,FZD2,FZD3,FZD4,FZD5,FZD6,FZD7,FZD8,GSK3B,IGF1,IGF2R,IL11,IL15,IL17D,IL18,Il3,IL33,IL6,IL6R,IL6ST,JAK3,LRP1,LRP5,LRP6,MMP10,MMP11,MMP13,MMP14,MMP16,MMP19,MMP2,MMP23B,MMP3,MMP8,PDGFC,PIK3CB,PIK3R2,PIK3R4,PIK3R5,PTGS2,SFRP2,SFRP4,SMAD1,SMAD5,SMAD6,SMO,SMURF1,STAT1,STAT2,STAT3,STAT5A,STAT5B,…	87
48 h	8.5 ug/mL	MYC Mediated Apoptosis Signaling	1.52	0.458	-0.853	APAF1,BAX,BCL2,BCL2L11,BID,CFLAR,CHUK,CRADD,CYCS,FAS,IKBKG,MDM2,MYC,PRKAG2,PRKAR2A,PRKAR2B,TNF,TNFRSF11B,TNFRSF1A,TP53,TRADD,TRAF2	22
48 h	8.5 ug/mL	Superpathway of Inositol Phosphate Compounds	1.5	0.379	-0.93	ACP1,ATP1A1,CDC25A,CDC25B,CDC25C,DUSP1,DUSP10,DUSP12,DUSP13,DUSP14,DUSP16,DUSP2,DUSP23,DUSP4,DUSP5,DUSP6,DUSP8,EPHX2,EYA4,FIG4,IGBP1,INPP5A,INPP5E,INPP5F,INPP5J,INPP5K,IP6K2,IPMK,ITPKC,NOCT,NUDT14,NUDT4,NUDT5,NUDT9,PALD1,PAWR,PDXP,PGAM5,PI4K2A,PI4K2B,PI4KA,PIK3CB,PIK3R2,PIK3R4,PIK3R5,PIP4K2A,PIP4P1,PIP5K1A,PIP5KL1,PLCB1,PLCB3,PLCB4,PLCD1,PLCE1,PLCG1,PLCG2,PPFIBP2,PPIP5K1,PPP1R10,PPP1R11,PPP1R12C,…	85
48 h	8.5 ug/mL	BER (Base Excision Repair) Pathway	1.5	0.465	3.578	E2F1,FEN1,LIG1,MAP2K1,MAP2K3,MAP2K5,MAP2K6,MPG,OGG1,PCNA,POLE,RFC1,RFC2,RFC3,RFC4,RFC5,RPA1,SLC19A1,TDG,TP53	20	Activated
48 h	8.5 ug/mL	Aldosterone Signaling in Epithelial Cells	1.49	0.389	-1.3	AHCY,DNAJA1,DNAJB1,DNAJB14,DNAJB5,DNAJB6,DNAJB9,DNAJC1,DNAJC11,DNAJC14,DNAJC18,DNAJC19,DNAJC2,DNAJC28,DNAJC3,DNAJC8,DNAJC9,DUSP1,HSP90AA1,HSPA14,HSPA1A/HSPA1B,HSPA4,HSPA4L,HSPA5,HSPA8,HSPA9,HSPB1,HSPB11,HSPB2,HSPB6,HSPD1,HSPE1,HSPH1,ITPR1,ITPR2,KCNMA1,KCNMB4,KRAS,MAP2K1,PI4KA,PIK3CB,PIK3R2,PIK3R4,PIK3R5,PIP4K2A,PIP5K1A,PIP5KL1,PLCB1,PLCB3,PLCB4,PLCD1,PLCE1,PLCG1,PLCG2,PLCL1,PLCL2,PRKCZ,PRKD1,PRKD…	65
48 h	8.5 ug/mL	WNT/β-catenin Signaling	1.49	0.389	0	ACVR1B,ACVR2B,APC2,APPL2,BCL9,BMPR2,BTRC,CCND1,CD44,CDH2,CDH3,CDH5,CSNK1A1,CSNK1E,CTNNB1,DVL1,FZD1,FZD2,FZD3,FZD4,FZD5,FZD6,FZD7,FZD8,GJA1,GNAO1,GSK3B,JUN,LRP1,LRP5,LRP6,MDM2,MYC,PIN1,PPP2R2B,PPP2R2D,PPP2R5B,PPP2R5E,RARA,RARG,RUVBL2,SFRP2,SFRP4,SMO,SOX12,SOX4,SOX5,SOX8,SOX9,TAB1,TCF4,TCF7L2,TGFB2,TGFB3,TGFBR1,TGFBR2,TGFBR3,TLE1,TP53,UBC,WNT11,WNT5A,WNT5B,WNT7A,WNT9A	65
48 h	8.5 ug/mL	5-aminoimidazole Ribonucleotide Biosynthesis I	1.49	1	#NUM!	GART,PFAS,PPAT	3
48 h	8.5 ug/mL	Glutathione Biosynthesis	1.49	1	#NUM!	GCLC,GCLM,GSS	3
48 h	8.5 ug/mL	Ascorbate Recycling (Cytosolic)	1.49	1	#NUM!	GLRX,GSTO1,GSTO2	3
48 h	8.5 ug/mL	Uridine-5'-phosphate Biosynthesis	1.49	1	#NUM!	CAD,DHODH,UMPS	3
48 h	8.5 ug/mL	Leucine Degradation I	1.46	0.667	-1.633	ACADM,AUH,BCAT1,BCAT2,MCCC1,MCCC2	6
48 h	8.5 ug/mL	PI3K/AKT Signaling	1.46	0.383	2.92	BCL2,CCND1,CDKN1A,CDKN1B,CHUK,CTNNB1,EIF4E,EIF4EBP1,FOXO1,FOXO3,GAB1,GAB2,GDF15,GHR,GSK3B,GYS1,HSP90AA1,IFNAR1,IFNLR1,IKBKG,IL10RB,IL11RA,IL13RA1,IL13RA2,IL15RA,IL17RD,IL17RE,IL18RAP,IL1R1,IL1RL1,IL1RL2,IL3RA,IL4R,IL6R,IL6ST,IL7R,INPP5F,INPP5J,INPP5K,ITGA1,ITGA10,ITGA11,ITGA2B,ITGA6,ITGA7,ITGB4,ITGB5,ITGB8,JAK3,KRAS,MAP2K1,MAP3K5,MAPK8IP1,MDM2,MRAS,NFKBIB,PIK3CB,PIK3R2,PPP2R2B,PPP2R2D,PPP2R5B,PPP…	75	Activated
48 h	8.5 ug/mL	Neuregulin Signaling	1.46	0.404	-1.372	ADAM17,AREG,BTC,CDK5R1,CDKN1B,CRK,DCN,DLG4,EGFR,ERBB2,EREG,ERRFI1,HBEGF,HSP90AA1,ITGA1,ITGA10,ITGA11,ITGA2B,ITGA6,ITGA7,ITGB4,ITGB5,ITGB8,KRAS,MAP2K1,MRAS,MYC,NRG2,PIK3R2,PLCG1,PLCG2,PRKCZ,PRKD1,PRKD3,PTEN,PTPN11,RAF1,RAP1A,RAP2A,RASD1,RRAS2,SHC1,SOS1,STAT5A,STAT5B,TMEFF2	46
48 h	8.5 ug/mL	Xenobiotic Metabolism CAR Signaling Pathway	1.45	0.389	-2.032	ABCB1,ABCC1,ABCC3,ALDH18A1,ALDH1A1,ALDH1L1,ALDH1L2,ALDH3B1,ALDH4A1,ALDH5A1,ALDH6A1,ALDH7A1,ALDH9A1,CHST12,CHST7,CITED2,Cyp2b13/Cyp2b9,CYP2B6,CYP3A5,CYP3A7,EGFR,FMO2,FMO3,FMO5,GAL3ST2,GRIP1,GSTA3,GSTA5,GSTK1,GSTM1,GSTM3,Gstm3,GSTM4,GSTM5,Gstm6,GSTO1,GSTO2,GSTP1,HS2ST1,HS3ST1,HS3ST6,HS6ST1,HSP90AA1,MAP2K1,MAP2K3,MAP2K5,MAP2K6,MGST1,MGST2,MGST3,NCOA1,NDST1,NRIP1,PPP2R2B,PPP2R2D,PPP2R5B,PPP2R5E,PRKCZ…	63	Inactivated
48 h	8.5 ug/mL	April Mediated Signaling	1.43	0.463	0.471	CHUK,FOS,IKBKG,JUN,MAP3K1,MAP3K14,MAPK11,MAPK13,MAPK8,NFAT5,NFATC1,NFATC3,NFATC4,NFKBIB,RELA,TRAF1,TRAF2,TRAF3,TRAF6	19
48 h	8.5 ug/mL	HIPPO signaling	1.42	0.417	0.471	AMOT,BTRC,CD44,CSNK1E,DLG1,DLG3,DLG4,FAT4,FRMD6,ITCH,LATS2,MST1,NF2,PARD3,PATJ,PPP1R10,PPP1R11,PPP1R14C,PPP1R3D,PPP1R7,PPP2R2B,PPP2R2D,PPP2R5B,PPP2R5E,RASSF1,RASSF6,SKP2,SMAD1,SMAD5,STK4,TEAD3,TEAD4,TP53BP2,WWC1,YWHAH	35
48 h	8.5 ug/mL	Tetrahydrofolate Salvage from 5,10-methenyltetrahydrofolate	1.41	0.8	1	GART,MTHFD1L,MTHFD2,MTHFD2L	4
48 h	8.5 ug/mL	Endocannabinoid Developing Neuron Pathway	1.41	0.397	0.469	ADCY1,ADCY10,ADCY3,ADCY5,ADCY9,ATF4,BRAF,BRCA1,CCND1,CDKN1B,CNR1,CREB1,CREB3L1,CREB3L2,CREB3L3,CREB3L4,CREB5,CTNNB1,GNAI1,GNAO1,GNB1L,GNB4,GNG11,GNG13,GSK3B,KRAS,MAP2K1,MAP2K3,MAP2K5,MAP2K6,MAPK11,MAPK13,MAPK6,MAPK8,MGLL,MRAS,PIK3CB,PIK3R2,PIK3R4,PIK3R5,PRKAG2,PRKAR2A,PRKAR2B,RAC3,RAF1,RAP1A,RAP2A,RASD1,RRAS2,STAT3	50
48 h	8.5 ug/mL	LPS/IL-1 Mediated Inhibition of RXR Function	1.4	0.376	0.186	ABCA1,ABCB1,ABCC3,ABCC4,ACOX2,ACSBG1,ACSL4,ACSL5,ALDH18A1,ALDH1A1,ALDH1L1,ALDH1L2,ALDH3B1,ALDH4A1,ALDH5A1,ALDH6A1,ALDH7A1,ALDH9A1,APOE,CAT,CD14,CHST12,CHST7,CPT1A,CPT2,CRAT,Cyp2b13/Cyp2b9,CYP2B6,CYP2S1,CYP3A5,CYP3A7,FABP2,FABP4,FABP5,FMO2,FMO3,FMO5,GAL3ST2,GSTA3,GSTA5,GSTK1,GSTM1,GSTM3,Gstm3,GSTM4,GSTM5,Gstm6,GSTO1,GSTO2,GSTP1,HS2ST1,HS3ST1,HS3ST6,HS6ST1,IL18,IL18RAP,IL1R1,IL1RAP,IL1RL1,IL1RL2,IL…	86
48 h	8.5 ug/mL	Estrogen-Dependent Breast Cancer Signaling	1.39	0.418	0.816	AKR1B10,ATF4,CCND1,CREB1,CREB3L1,CREB3L2,CREB3L3,CREB3L4,CREB5,CYP19A1,EGFR,ESR1,FOS,HSD17B11,HSD17B12,HSD17B4,HSD17B7,HSD17B8,IGF1,JUN,KRAS,MRAS,PIK3CB,PIK3R2,PIK3R4,PIK3R5,RAP1A,RAP2A,RASD1,RELA,RRAS2,STAT5A,STAT5B	33
48 h	8.5 ug/mL	PCP (Planar Cell Polarity) Pathway	1.38	0.433	-1.8	CELSR1,CTHRC1,DVL1,EFNB1,FZD1,FZD2,FZD3,FZD4,FZD5,FZD6,FZD7,FZD8,JUN,JUNB,JUND,MAPK8,PFN1,PFN2,ROCK2,RSPO3,SMO,WNT11,WNT5A,WNT5B,WNT7A,WNT9A	26
48 h	8.5 ug/mL	D-myo-inositol (1,4,5)-Trisphosphate Biosynthesis	1.38	0.5	-0.832	PI4K2A,PI4K2B,PI4KA,PIP4K2A,PIP5K1A,PIP5KL1,PLCB1,PLCB3,PLCB4,PLCD1,PLCE1,PLCG1,PLCG2	13
48 h	8.5 ug/mL	JAK/STAT Signaling	1.37	0.415	0.174	CDKN1A,CISH,FOS,GAST,IL6,JAK3,JUN,KRAS,MAP2K1,MRAS,PIAS1,PIK3CB,PIK3R2,PIK3R4,PIK3R5,PTPN11,RAF1,RAP1A,RAP2A,RASD1,RELA,RRAS2,SHC1,SOCS1,SOCS2,SOCS3,SOCS4,SOCS6,SOS1,STAT1,STAT2,STAT3,STAT5A,STAT5B	34
48 h	8.5 ug/mL	Superpathway of Methionine Degradation	1.36	0.462	1.069	AHCY,Ahcyl,AHCYL1,AHCYL2,CBS/LOC102724560,CTH,Eef1akmt4,GOT1,MAT2A,MCEE,MGMT,NSUN4,PCCB,PRMT3,PRMT5,SUV39H1,SUV39H2,THUMPD3	18
48 h	8.5 ug/mL	GP6 Signaling Pathway	1.36	0.395	-3.063	ADAM10,Calm1 (includes others),CERT1,COL11A1,COL12A1,COL16A1,COL18A1,COL1A1,COL1A2,COL20A1,COL27A1,COL28A1,COL3A1,COL4A5,COL4A6,COL5A1,COL5A2,COL5A3,COL6A1,COL6A2,COL6A3,Col6a4,COL7A1,COL8A1,COL8A2,COL9A3,FYB1,FYN,GSK3B,ITGA2B,ITPR1,LAMA1,LAMA4,LAMA5,LAMB2,LAMC2,LAMC3,LYN,PIK3CB,PIK3R2,PIK3R4,PIK3R5,PLCG1,PLCG2,PRKCZ,PRKD1,PRKD3,SCHIP1,SYK	49	Inactivated
48 h	8.5 ug/mL	VEGF Signaling	1.35	0.406	0.557	ACTA2,ACTC1,ACTG1,ARNT,BCL2,EIF1AX,EIF1AY,EIF2B2,EIF2B3,EIF2S1,EIF2S2,FLT1,FOXO1,FOXO3,HIF1A,KDR,KRAS,MAP2K1,MRAS,PDGFC,PIK3CB,PIK3R2,PIK3R4,PIK3R5,PLCG1,PLCG2,PTPN11,RAF1,RAP1A,RAP2A,RASD1,ROCK2,RRAS2,SHC1,SOS1,VEGFA,VEGFB,VEGFC,VEGFD	39
48 h	8.5 ug/mL	P2Y Purigenic Receptor Signaling Pathway	1.34	0.392	0.302	ADCY1,ADCY10,ADCY3,ADCY5,ADCY9,ATF4,CREB1,CREB3L1,CREB3L2,CREB3L3,CREB3L4,CREB5,FOS,GNAI1,GNB1L,GNB4,GNG11,GNG13,ITGA2B,JUN,KRAS,MAP2K1,MRAS,MYC,P2RY2,P2RY6,PIK3CB,PIK3R2,PIK3R4,PIK3R5,PLCB1,PLCB3,PLCB4,PLCD1,PLCE1,PLCG1,PLCG2,PLCL1,PLCL2,PRKAG2,PRKAR2A,PRKAR2B,PRKCZ,PRKD1,PRKD3,RAF1,RAP1A,RAP2A,RASD1,RELA,RRAS2	51
48 h	8.5 ug/mL	TNFR1 Signaling	1.31	0.44	0.655	APAF1,BID,BIRC2,CASP6,CHUK,CRADD,CYCS,FOS,IKBKG,JUN,MAP3K1,MAP3K14,MAP4K2,MAPK8,NFKBIB,RELA,TANK,TNF,TNFAIP3,TNFRSF1A,TRADD,TRAF2	22
