# Supplementary material for: Toxicity of Metal Oxide Nanoparticles: Looking through the Lens of Toxicogenomics
Source: Int J Mol Sci. 2023 Dec 30;25(1):529. doi: 10.3390/ijms25010529 (PMC10779048; doi:10.3390/ijms25010529)
Supplement: Supplementary file 1 [file ijms-25-00529-s001.zip › Supplementary File 2.xlsx]

## Sheet: CuO NP
Timepoint	Concentration	Ingenuity Canonical Pathways	-log(p-value)	Ratio	z-score	Molecules	# DEGs	Activated / Inactivated
24 h	5 ug/mL	CLEAR Signaling Pathway	15.6	0.0783	0.655	ATP6V0B,ATP6V0D1,ATP6V1A,ATP6V1C1,ATP6V1D,ATP6V1E1,ATP6V1G1,CLCN7,CTNS,CTSA,FLCN,FNIP1,GNPTG,HEXB,IFI30,LAMP1,LAMTOR3,MCOLN1,NEU1,RRAGC,SCPEP1,TPP1	22
24 h	5 ug/mL	Iron homeostasis signaling pathway	7.18	0.0758	#NUM!	ATP6V0B,ATP6V0D1,ATP6V1A,ATP6V1C1,ATP6V1D,ATP6V1E1,ATP6V1G1,FTL,HMOX1,MCOLN1	10
24 h	5 ug/mL	Phagosome Maturation	5.71	0.0608	#NUM!	ATP6V0B,ATP6V0D1,ATP6V1A,ATP6V1C1,ATP6V1D,ATP6V1E1,ATP6V1G1,CTSA,LAMP1	9
24 h	5 ug/mL	Role of MAPK Signaling in Promoting the Pathogenesis of Influenza	4.73	0.0648	2.646	ATP6V0B,ATP6V0D1,ATP6V1A,ATP6V1C1,ATP6V1D,ATP6V1E1,ATP6V1G1	7	Activated
24 h	5 ug/mL	Ferroptosis Signaling Pathway	2.54	0.0394	0.447	FTL,HMOX1,HSPB1,SAT1,SQSTM1	5
24 h	5 ug/mL	RHOA Signaling	1.89	0.0336	#NUM!	EPHA1,PIP4K2C,PIP5K1A,SEPTIN12	4
24 h	5 ug/mL	IL-10 Signaling	1.69	0.0292	0	BHLHE40,CDKN2D,HMOX1,IL33	4
24 h	5 ug/mL	LPS/IL-1 Mediated Inhibition of RXR Function	1.51	0.0218	#NUM!	ACOX1,GSTA3,HS3ST1,IL33,PPARGC1B	5
24 h	5 ug/mL	Aldosterone Signaling in Epithelial Cells	1.41	0.024	#NUM!	HSPA1A/HSPA1B,HSPB1,PIP4K2C,PIP5K1A	4
24 h	5 ug/mL	Regulation of Actin-based Motility by Rho	1.31	0.0278	#NUM!	ITGB2,PIP4K2C,PIP5K1A	3
24 h	10 ug/mL	CLEAR Signaling Pathway	10.3	0.21	1.722	ATP6AP2,ATP6V0B,ATP6V0C,ATP6V0D1,ATP6V1A,ATP6V1B2,ATP6V1C1,ATP6V1D,ATP6V1E1,ATP6V1G1,ATP6V1H,CASTOR1,CD63,CLCN7,CREB3L1,CREB5,CTNS,CTSA,CTSB,CTSD,EGFR,FLCN,FNIP1,GAA,GABARAP,GBA,GLMP,GNPTG,GNS,HEXA,HEXB,IFI30,IKBKB,ITPR3,KCNIP3,LAMP1,LAMTOR3,M6PR,MAPK6,MCOLN1,NEU1,PIP4P1,PPP2R2B,PRKAB2,RALB,RRAGC,SCPEP1,SLC36A1,STK4,TCIRG1,TFEB,TGFB2,TGFBR2,TLR4,TNFRSF1B,TPP1,TSC1,VPS18,VPS26A	59
24 h	10 ug/mL	NRF2-mediated Oxidative Stress Response	7.84	0.207	4.379	ABCC1,ABCC4,CAT,CYP3A5,CYP3A7,DNAJA1,DNAJA4,DNAJB1,DNAJB2,DNAJB6,FOSL1,FTH1,FTL,GCLC,GCLM,GSR,GSTA3,GSTA5,GSTO1,GSTO2,GSTP1,GSTZ1,HMOX1,HSP90AA1,HSPB8,JUN,JUNB,MAF,MAFF,MAFG,MAFK,MAP2K3,MGST1,NQO1,PIK3C2A,PIK3R3,PIK3R5,PIK3R6,PRDX1,RALB,SOD1,SQSTM1,TXNRD1,USP14,VCP	45	Activated
24 h	10 ug/mL	Protein Ubiquitination Pathway	7.5	0.192	#NUM!	B2M,CDC20,CRYAB,DNAJA1,DNAJB1,DNAJB2,DNAJB6,DNAJC30,ELOC,FZR1,HSP90AA1,HSPA1A/HSPA1B,HSPA4,HSPA4L,HSPA8,HSPB1,HSPB11,HSPB8,HSPH1,NEDD4L,PSMA3,PSMA5,PSMB2,PSMB3,PSMB9,PSMC2,PSMC6,PSMD1,PSMD11,PSMD12,PSMD3,PSMD4,PSMD5,PSMD7,SMURF1,TAP1,TRAF6,Ubb,UBC,UBE2C,UCHL1,USP11,USP14,USP15,USP21,USP22,USP31,USP32,USP46,ZBTB12	50
24 h	10 ug/mL	Phagosome Maturation	7.21	0.23	#NUM!	ATP6AP2,ATP6V0B,ATP6V0C,ATP6V0D1,ATP6V1A,ATP6V1B2,ATP6V1C1,ATP6V1D,ATP6V1E1,ATP6V1G1,ATP6V1H,B2M,CTSA,CTSB,CTSD,CTSV,DYNC1H1,DYNLL1,EEA1,LAMP1,LAMP2,M6PR,NAPB,PRDX1,PRDX6,TAP1,TCIRG1,TUBA4A,TUBB3,TUBD1,VPS18,VPS37A,VPS37B,ZBTB12	34
24 h	10 ug/mL	BAG2 Signaling Pathway	6.4	0.278	2.121	BAG2,CTSB,HSP90AA1,HSPA1A/HSPA1B,Hspa1b,HSPA4,HSPA8,PSMA3,PSMA5,PSMB2,PSMB3,PSMB9,PSMC2,PSMC6,PSMD1,PSMD11,PSMD12,PSMD3,PSMD4,PSMD5,PSMD7,PSME4	22	Activated
24 h	10 ug/mL	FAT10 Signaling Pathway	6.03	0.321	#NUM!	MAP1LC3B,PSMA3,PSMA5,PSMB2,PSMB3,PSMB9,PSMC2,PSMC6,PSMD1,PSMD11,PSMD12,PSMD3,PSMD4,PSMD5,PSMD7,PSME4,SQSTM1	17
24 h	10 ug/mL	Iron homeostasis signaling pathway	4.85	0.205	#NUM!	ATP6AP2,ATP6V0B,ATP6V0C,ATP6V0D1,ATP6V1A,ATP6V1B2,ATP6V1C1,ATP6V1D,ATP6V1E1,ATP6V1G1,ATP6V1H,BMP2,BMP4,EGFR,FLVCR1,FTH1,FTL,GDF15,HMOX1,IL6R,MCOLN1,SLC25A37,SLC46A1,SLC48A1,SMAD1,TCIRG1,TF	27
24 h	10 ug/mL	IL-10 Signaling	4.11	0.19	-0.784	AHR,BCL3,BHLHE40,BLVRB,BMP2,CD80,CDKN2D,CREB3L1,CREB5,DUSP1,HMOX1,ICAM1,IKBKB,IKBKG,IL18,IL33,IL6R,IL6ST,JUN,MAF,MAP2K3,PBX1,PKM,PRKAB2,TLR4,TRAF6	26
24 h	10 ug/mL	Role Of Osteoblasts In Rheumatoid Arthritis Signaling Pathway	3.65	0.157	0.507	BGLAP,BMP2,BMP4,COL1A1,CSNK1E,CTSA,CTSB,CTSD,CTSV,CXCL12,FZD4,FZD7,FZD8,IL15,IL18,IL33,IL6R,IL6ST,MMP10,MMP13,MMP14,MMP16,PIK3C2A,PIK3R3,PIK3R5,PIK3R6,SFRP4,SMAD1,SMURF1,Tcf7,TGFB2,TGFB3,Tnfsf9,WNT11,WNT5A,WNT5B	36
24 h	10 ug/mL	Mitotic Roles of Polo-Like Kinase	3.25	0.226	-1.508	CCNB1,CCNB2,CDC16,CDC20,CDC25C,FBXO5,FZR1,HSP90AA1,KIF23,PLK1,PLK3,PPP2R2B,PRC1,PTTG1	14
24 h	10 ug/mL	Glutathione Redox Reactions I	3.12	0.32	0.378	GPX1,GSR,GSTA5,GSTP1,Gstt1,GSTZ1,MGST1,PRDX6	8
24 h	10 ug/mL	Aryl Hydrocarbon Receptor Signaling	2.94	0.166	-0.632	AHR,ALDH1A1,ALDH7A1,CCNA2,CTSD,CYP1B1,CYP3A5,CYP3A7,GSTA3,GSTA5,GSTO1,GSTO2,GSTP1,GSTZ1,HSP90AA1,HSPB1,JUN,MGST1,NFIA,NFIB,NFIX,NQO1,TGFB2,TGFB3	24
24 h	10 ug/mL	Huntington's Disease Signaling	2.93	0.142	1.732	CDK5R1,CLTB,CREB3L1,CREB5,CTSD,DNAJB1,EGFR,HIP1,HSPA1A/HSPA1B,Hspa1b,HSPA4,HSPA8,JUN,NAPB,PIK3C2A,PIK3R3,PIK3R5,PIK3R6,PSMA3,PSMA5,PSMB2,PSMB3,PSMB9,PSMC2,PSMC6,PSMD1,PSMD11,PSMD12,PSMD3,PSMD4,PSMD5,PSMD7,PSME4,RCOR2,SGK1,TAF9B,Ubb,UBC	38
24 h	10 ug/mL	Unfolded protein response	2.93	0.191	2.333	ATF6,CD82,CEBPD,DNAJA1,DNAJA4,DNAJB1,DNAJB2,DNAJB6,HSPA1A/HSPA1B,Hspa1b,HSPA4,HSPA8,HSPH1,INSIG1,PPP1R15A,UBXN4,VCP	17	Activated
24 h	10 ug/mL	PCP (Planar Cell Polarity) Pathway	2.88	0.217	-0.905	CELSR1,DAAM1,DVL2,EFNB1,FZD4,FZD7,FZD8,JUN,JUNB,VANGL1,WNT11,WNT5A,WNT5B	13
24 h	10 ug/mL	Pulmonary Fibrosis Idiopathic Signaling Pathway	2.87	0.136	-1.852	ADAMTS1,BBC3,CCN2,COL1A1,COL3A1,COL5A2,COL6A1,COL6A2,COL7A1,CXCL12,EFNB2,EGFR,FGF18,FZD4,FZD7,FZD8,GLI1,IL13RA1,IL6ST,JARID2,JUN,MAP2K3,MMP10,MMP13,MMP14,MMP16,MTF2,NOTCH4,PIK3C2A,PIK3R3,PIK3R5,PIK3R6,RALB,RBBP4,RBPJ,SERPINE1,Tcf7,TGFB2,TGFB3,TGFBR2,WNT11,WNT5A,WNT5B	43
24 h	10 ug/mL	LPS/IL-1 Mediated Inhibition of RXR Function	2.74	0.144	-0.277	ABCC3,ABCC4,ACOX1,ACSBG1,ALAS1,ALDH1A1,ALDH7A1,APOE,CAT,CPT1C,CPT2,CRAT,CYP3A5,CYP3A7,FABP4,GSTA3,GSTA5,GSTO1,GSTO2,GSTP1,GSTZ1,HS3ST1,HS6ST1,HS6ST2,IL18,IL33,JUN,LY96,MGST1,PPARGC1B,TLR4,TNFRSF1B,TRAF6	33
24 h	10 ug/mL	Role of Osteoblasts, Osteoclasts and Chondrocytes in Rheumatoid Arthritis	2.7	0.145	#NUM!	ADAMTS5,BGLAP,BMP2,BMP4,COL1A1,CSF1,CSNK1E,FZD4,FZD7,FZD8,IKBKB,IKBKG,IL18,IL33,ITGB3,JUN,MAP2K3,MMP13,MMP14,PIK3C2A,PIK3R3,PIK3R5,PIK3R6,SFRP4,SMAD1,SMURF1,Tcf7,TNFRSF1B,TRAF6,WNT11,WNT5A,WNT5B	32
24 h	10 ug/mL	Xenobiotic Metabolism General Signaling Pathway	2.64	0.165	2.4	AHR,FTL,GCLC,GSTA3,GSTA5,GSTO1,GSTO2,GSTP1,GSTZ1,HMOX1,MAF,MAP2K3,MAP3K6,MGST1,NQO1,PIK3C2A,PIK3R3,PIK3R5,PIK3R6,RALB,UGT1A6	21	Activated
24 h	10 ug/mL	Ferroptosis Signaling Pathway	2.64	0.165	1.886	ALOXE3,CTSB,FTH1,FTL,GCH1,GCLC,H2AC18/H2AC19,H2AC20,H2AX,H2AZ2,H2BC1,H2BC10,H2BC15,HMOX1,HSPB1,PRKAB2,RALB,SAT1,SQSTM1,TF,TXNRD1	21
24 h	10 ug/mL	Xenobiotic Metabolism Signaling	2.63	0.138	#NUM!	ABCC3,AHR,ALDH1A1,ALDH7A1,CAMK2B,CAMK4,CAT,CYP1B1,CYP3A5,CYP3A7,ESD,FTL,GCLC,GSTA3,GSTA5,GSTO1,GSTO2,GSTP1,GSTZ1,HMOX1,HS3ST1,HS6ST1,HS6ST2,HSP90AA1,MAF,MAP2K3,MAP3K6,MGST1,NQO1,PIK3C2A,PIK3R3,PIK3R5,PIK3R6,PPP2R2B,RALB,UGT1A6	36
24 h	10 ug/mL	Xenobiotic Metabolism AHR Signaling Pathway	2.59	0.194	0	AHR,ALDH1A1,ALDH7A1,CYP1B1,GSTA3,GSTA5,GSTO1,GSTO2,GSTP1,GSTZ1,HSP90AA1,MGST1,NQO1,UGT1A6	14
24 h	10 ug/mL	Regulation of the Epithelial-Mesenchymal Transition Pathway	2.58	0.148	#NUM!	BCL9,DVL2,EGFR,FGF18,FZD4,FZD7,FZD8,ID2,MAP2K3,NOTCH4,PIK3C2A,PIK3R3,PIK3R5,PIK3R6,PSEN1,PSEN2,RALB,RBPJ,SMURF1,Tcf7,TGFB2,TGFB3,TGFBR2,TWIST1,WNT11,WNT5A,WNT5B,ZEB2	28
24 h	10 ug/mL	HIF1α Signaling	2.58	0.146	0.186	ADM,CAMK2B,CAMK4,CCNG2,ELOC,HK2,HMOX1,HSP90AA1,HSPA1A/HSPA1B,Hspa1b,HSPA4,HSPA8,IL6R,JUN,MAP2K3,MMP10,MMP13,MMP14,MMP16,PIK3C2A,PIK3R3,PIK3R5,PIK3R6,PKM,RALB,SAT1,SERPINE1,TF,TGFB2	29
24 h	10 ug/mL	Superoxide Radicals Degradation	2.56	0.5	1	CAT,CYGB,NQO1,SOD1	4
24 h	10 ug/mL	HOTAIR Regulatory Pathway	2.52	0.156	-0.655	AGO3,COL1A1,COL3A1,H3C3,ICAM1,JARID2,MEX3B,MMP10,MMP13,MMP14,MMP16,MTF2,PIK3C2A,PIK3R3,PIK3R5,PIK3R6,RBBP4,Tcf7,TLR4,TWIST1,WNT11,WNT5A,WNT5B	23
24 h	10 ug/mL	Pulmonary Healing Signaling Pathway	2.45	0.145	-1.134	BMP4,CCNB1,CDC25C,CELA1,CXCL12,EGFR,ETV5,FZD4,FZD7,FZD8,LYN,MMP10,MMP13,MMP14,MMP16,NOTCH4,PRKAB2,RALB,RBPJ,SMAD1,Tcf7,TGFB2,TGFB3,TLR4,TNFRSF1B,WNT11,WNT5A,WNT5B	28
24 h	10 ug/mL	CDX Gastrointestinal Cancer Signaling Pathway	2.39	0.145	0.577	BMP2,BMP4,EFNB1,EGFR,FZD4,FZD7,FZD8,GATA6,IKBKB,IKBKG,IL15,IL18,IL33,IL6R,JUN,KLF5,PIK3C2A,PIK3R3,PIK3R5,PIK3R6,Tcf7,TGFB2,TGFB3,Tnfsf9,WNT11,WNT5A,WNT5B	27
24 h	10 ug/mL	Glutathione-mediated Detoxification	2.36	0.25	1.414	GSTA3,GSTA5,GSTO1,GSTO2,GSTP1,Gstt1,GSTZ1,MGST1	8
24 h	10 ug/mL	TGF-β Signaling	2.27	0.17	0.577	BMP2,BMP4,JUN,MAP2K3,PITX2,RALB,RNF111,SERPINE1,SMAD1,SMURF1,TGFB2,TGFB3,TGFBR2,TLX2,TRAF6,VDR	16
24 h	10 ug/mL	Osteoarthritis Pathway	2.19	0.136	0.218	ADAMTS5,BGLAP,BMP2,CREB3L1,CREB5,FGF18,FZD4,FZD7,FZD8,GLI1,ITGA6,ITGA7,ITGB2,ITGB3,ITGB8,MMP10,MMP13,MTF1,P2RX7,PPARD,PRKAB2,RBPJ,SDC4,SMAD1,SPHK1,Tcf7,TGFBR2,TIMP3,TLR4,TNFRSF1B	30
24 h	10 ug/mL	ID1 Signaling Pathway	2.14	0.139	0.192	ATF3,ATF6,BCL3,BHLHE40,BMP2,BMP4,CCN2,CDC20,DVL2,EGFR,FZR1,IL6R,LIFR,LYN,PIK3C2A,PIK3R3,PIK3R5,PIK3R6,PTGER4,RALB,SEMA4C,SMAD1,TGFB2,TGFB3,TGFBR2,TNFRSF1B,WDR48	27
24 h	10 ug/mL	Aldosterone Signaling in Epithelial Cells	2.13	0.144	2.121	CRYAB,DNAJA1,DNAJB1,DNAJB2,DNAJB6,DNAJC30,DUSP1,HSP90AA1,HSPA1A/HSPA1B,HSPA4,HSPA4L,HSPA8,HSPB1,HSPB11,HSPB8,HSPH1,ITPR3,PIK3C2A,PIK3R3,PIK3R5,PIK3R6,PIP4K2C,PIP5K1A,SGK1	24	Activated
24 h	10 ug/mL	Toll-like Receptor Signaling	2.1	0.178	1.897	IKBKB,IKBKG,IL18,IL33,IRAK2,JUN,LY96,MAP2K3,TLR4,TOLLIP,TRAF6,Ubb,UBC	13
24 h	10 ug/mL	NAD Signaling Pathway	2.1	0.149	-1.528	ACADM,CLOCK,GJA1,H1-0,H1-10,H1-2,H1-3,H1f4,H2BC1,H2BC10,H2BC15,NAPRT,OXT,PIK3C2A,PIK3R3,PIK3R5,PIK3R6,PRKAB2,SIRT2,SLC12A8,TGFB2	21
24 h	10 ug/mL	Role of MAPK Signaling in Promoting the Pathogenesis of Influenza	2.03	0.157	3.357	ATP6AP2,ATP6V0B,ATP6V0C,ATP6V0D1,ATP6V1A,ATP6V1B2,ATP6V1C1,ATP6V1D,ATP6V1E1,ATP6V1G1,ATP6V1H,JUN,MAP2K3,NUP153,PRDX6,RALB,TCIRG1	17	Activated
24 h	10 ug/mL	Chondroitin and Dermatan Biosynthesis	2	0.5	#NUM!	CHPF2,CSGALNACT1,CSGALNACT2	3
24 h	10 ug/mL	Apelin Cardiac Fibroblast Signaling Pathway	1.97	0.261	0	CCN2,PRKAB2,SERPINE1,SPHK1,TGFB2,TGFB3	6
24 h	10 ug/mL	Regulation Of The Epithelial Mesenchymal Transition In Development Pathway	1.97	0.167	-1.941	BCL9,DVL2,FZD4,FZD7,FZD8,GLI1,PSEN1,PSEN2,RBPJ,Tcf7,TWIST1,WNT11,WNT5A,WNT5B	14
24 h	10 ug/mL	MicroRNA Biogenesis Signaling Pathway	1.95	0.139	2.041	AGO3,BMP4,DNAJB1,EGFR,EXOSC8,GLE1,HMOX1,HOPX,HSP90AA1,HSPA8,NUP133,NUP153,NUP214,NUP35,PIK3C2A,PIK3R3,PIK3R5,PIK3R6,PRKRA,RALB,SMAD1,ST13,TGFB2,TGFB3	24	Activated
24 h	10 ug/mL	Basal Cell Carcinoma Signaling	1.9	0.174	-1.667	BMP2,BMP4,DVL2,FZD4,FZD7,FZD8,GLI1,KIF7,Tcf7,WNT11,WNT5A,WNT5B	12
24 h	10 ug/mL	WNT/β-catenin Signaling	1.85	0.138	0.688	BCL9,CSNK1E,DVL2,FZD4,FZD7,FZD8,GJA1,JUN,PPARD,PPP2R2B,SFRP4,SOX12,SOX4,Tcf7,TGFB2,TGFB3,TGFBR2,TLE3,Ubb,UBC,WNT11,WNT5A,WNT5B	23
24 h	10 ug/mL	Macrophage Classical Activation Signaling Pathway	1.81	0.14	0	CD80,CXCL10,GBP2,IKBKB,IKBKG,IL13RA1,IL15,IL18,IL33,JARID2,LY96,MAF,MTF2,PDHB,PKM,RBBP4,TGFB2,TGFB3,TLR4,Tnfsf9,TRAF6	21
24 h	10 ug/mL	Senescence Pathway	1.79	0.123	1.915	ASXL2,ATF3,BHLHE40,CAT,CCNB1,CCNB2,CDC16,CDC25C,E2F6,FZR1,GADD45A,GADD45G,IKBKB,IKBKG,ITPR3,JUN,MAP2K3,MAPK6,PDHB,PDK2,PHF19,PIK3C2A,PIK3R3,PIK3R5,PIK3R6,PPP2R2B,RALB,SERPINE1,SMAD1,SQSTM1,TGFB2,TGFB3,TGFBR2,TRAF6,ZFP36L1	35
24 h	10 ug/mL	Inhibition of ARE-Mediated mRNA Degradation Pathway	1.78	0.139	0.378	AGO3,EXOSC8,MAPK6,PPP2R2B,PSMA3,PSMA5,PSMB2,PSMB3,PSMB9,PSMC2,PSMC6,PSMD1,PSMD11,PSMD12,PSMD3,PSMD4,PSMD5,PSMD7,PSME4,TNFRSF1B,ZFP36L1	21
24 h	10 ug/mL	Macrophage Alternative Activation Signaling Pathway	1.74	0.135	-0.209	ACADM,ARG1,CREB3L1,CREB5,CSF1,DUSP1,H3C3,H4-16,IL13RA1,IL18,IL33,IRS2,JUN,MAF,PIK3C2A,PIK3R3,PIK3R5,PIK3R6,PPARD,TGFB2,TGFB3,TLR4,TSC22D3	23
24 h	10 ug/mL	Autophagy	1.74	0.129	2.041	ATG9B,CREB3L1,CREB5,GABARAP,GABARAPL2,IRS2,JUN,LAMP1,LAMP2,MAP1LC3B,OPTN,PIK3C2A,PIK3R3,PIK3R5,PIK3R6,PPP2R2B,PRKAB2,RALB,SQSTM1,TFEB,TGFB2,TLR4,TNFRSF1B,TRAF6,TSC1,VPS18,WIPI2	27	Activated
24 h	10 ug/mL	CD40 Signaling	1.7	0.169	1.265	ICAM1,IKBKB,IKBKG,JUN,MAP2K3,PIK3C2A,PIK3R3,PIK3R5,PIK3R6,PTGS1,TRAF6	11
24 h	10 ug/mL	Kinetochore Metaphase Signaling Pathway	1.67	0.147	-0.832	CCNB1,CDC16,CDC20,CENPA,CENPE,DSN1,H2AC18/H2AC19,H2AC20,H2AX,H2AZ2,KIF2C,MXD3,PLK1,PTTG1,SPC24,ZWINT	16
24 h	10 ug/mL	Hepatic Fibrosis Signaling Pathway	1.61	0.114	0.164	CCN2,COL1A1,COL3A1,CREB3L1,CREB5,CSNK1E,DVL2,FTH1,FTL,FZD4,FZD7,FZD8,GLI1,ICAM1,IKBKB,IKBKG,IL18,IL33,IRAK2,IRS2,ITGA6,ITGA7,ITGB2,ITGB3,ITGB8,JUN,MAP2K3,MMP13,PDCD4,PIK3C2A,PIK3R3,PIK3R5,PIK3R6,RALB,SERPINE1,Tcf7,TF,TGFB2,TGFB3,TGFBR2,TLR4,TNFRSF1B,TRAF6,WNT11,WNT5A,WNT5B	46
24 h	10 ug/mL	Mouse Embryonic Stem Cell Pluripotency	1.6	0.147	0.258	BMP4,DVL2,FZD4,FZD7,FZD8,ID2,IL6ST,LIFR,PIK3C2A,PIK3R3,PIK3R5,PIK3R6,RALB,SMAD1,Tcf7	15
24 h	10 ug/mL	IL-13 Signaling Pathway	1.57	0.149	1.069	ARG1,DUSP1,IL13RA1,IL33,JUN,LYN,PIK3C2A,PIK3R3,PIK3R5,PIK3R6,TGFB2,TGFB3,TRAF6,TSLP	14
24 h	10 ug/mL	Adipogenesis pathway	1.55	0.137	#NUM!	BMP2,BMP4,CEBPD,CLOCK,FABP4,FZD4,FZD7,FZD8,GTF2H1,HAT1,KLF5,NOCT,RBBP4,RUNX1T1,SIRT2,SMAD1,TBL1XR1,WNT5A	18
24 h	10 ug/mL	Role of NANOG in Mammalian Embryonic Stem Cell Pluripotency	1.55	0.139	0.378	BMP2,BMP4,FZD4,FZD7,FZD8,GATA6,IL6ST,LIFR,PIK3C2A,PIK3R3,PIK3R5,PIK3R6,RALB,SMAD1,WNT11,WNT5A,WNT5B	17
24 h	10 ug/mL	Role of Macrophages, Fibroblasts and Endothelial Cells in Rheumatoid Arthritis	1.51	0.117	#NUM!	CAMK2B,CEBPD,CREB3L1,CREB5,CSF1,CSNK1E,CXCL12,DAAM1,FZD4,FZD7,FZD8,ICAM1,IKBKB,IKBKG,IL15,IL18,IL33,IL6R,IL6ST,IRAK2,JUN,MAP2K3,MMP13,PIK3C2A,PIK3R3,PIK3R5,PIK3R6,RALB,SFRP4,Tcf7,TLR4,TNFRSF1B,TRAF6,WNT11,WNT5A,WNT5B	36
24 h	10 ug/mL	Xenobiotic Metabolism CAR Signaling Pathway	1.48	0.13	0.218	ABCC1,ABCC3,ALDH1A1,ALDH7A1,CYP3A5,CYP3A7,EGFR,GSTA3,GSTA5,GSTO1,GSTO2,GSTP1,GSTZ1,HS3ST1,HS6ST1,HS6ST2,HSP90AA1,MAP2K3,MGST1,PPP2R2B,UGT1A6	21
24 h	10 ug/mL	Leucine Degradation I	1.46	0.333	#NUM!	ACADM,BCAT2,MCCC2	3
24 h	10 ug/mL	Folate Transformations I	1.46	0.333	#NUM!	MTHFD2L,MTHFR,MTHFS	3
24 h	10 ug/mL	IL-6 Signaling	1.46	0.136	1.213	COL1A1,HSPB1,IKBKB,IKBKG,IL18,IL33,IL6R,IL6ST,JUN,MAP2K3,PIK3C2A,PIK3R3,PIK3R5,PIK3R6,RALB,TNFRSF1B,TRAF6	17
24 h	10 ug/mL	Tumor Microenvironment Pathway	1.44	0.127	-0.218	ARG1,COL1A1,COL3A1,CSF1,CXCL12,FGF18,ICAM1,IL6R,ITGB3,JUN,MMP10,MMP13,MMP14,MMP16,PIK3C2A,PIK3R3,PIK3R5,PIK3R6,RALB,TGFB2,TGFB3,TSLP	22
24 h	10 ug/mL	Ephrin A Signaling	1.42	0.174	#NUM!	EFNA2,EFNA4,EPHA1,EPHA7,PIK3C2A,PIK3R3,PIK3R5,PIK3R6	8
24 h	10 ug/mL	Ethanol Degradation IV	1.39	0.217	-1	ALDH1A1,Aldh1a7,ALDH7A1,CAT,CYGB	5
24 h	10 ug/mL	Vitamin-C Transport	1.39	0.217	1.342	GSTO1,GSTO2,NXN,STOM,TXNRD1	5
24 h	10 ug/mL	Chondroitin Sulfate Degradation (Metazoa)	1.39	0.25	0	CEMIP,HEXA,HEXB,OGA	4
24 h	10 ug/mL	Human Embryonic Stem Cell Pluripotency	1.36	0.122	-1.225	BMP2,BMP4,FZD4,FZD7,FZD8,HSP90AA1,ID2,LEFTY1,LIFR,MAP2K3,NTF4,PIK3C2A,PIK3R3,PIK3R5,PIK3R6,RALB,SMAD1,SPHK1,TGFB2,TGFB3,TGFBR2,WNT11,WNT5A,WNT5B	24
24 h	10 ug/mL	Th2 Pathway	1.36	0.134	0	CD80,ICAM1,IL12RB1,IL33,ITGB2,JUN,MAF,NOTCH4,PIK3C2A,PIK3R3,PIK3R5,PIK3R6,PSEN1,PSEN2,TGFBR2,TSLP	16
24 h	10 ug/mL	SPINK1 General Cancer Pathway	1.35	0.161	0.333	EGFR,IL6R,Mt1,Mt2,PIK3C2A,PIK3R3,PIK3R5,PIK3R6,RALB	9
24 h	25 ug/mL	Kinetochore Metaphase Signaling Pathway	10.2	0.468	-3.703	ANAPC13,ANAPC7,AURKB,BIRC5,BUB1,BUB1B,CCNB1,CDC20,CDCA8,CDK1,CENPA,CENPE,CENPH,CENPK,CENPN,CENPP,CENPT,CENPU,ESPL1,H2AC18/H2AC19,H2AC20,H2AX,H2AZ1,H2AZ2,INCENP,KIF2C,KNL1,KNTC1,MAD2L1,MAD2L2,MASTL,MXD3,NDC80,NEK2,NSL1,NUF2,PLK1,PMF1/PMF1-BGLAP,PPP1R10,PPP1R3C,PPP1R3D,PPP2R5D,PTTG1,RAD21,SKA1,SKA3,SMC3,SPC24,SPC25,TTK,ZWINT	51	Inactivated
24 h	25 ug/mL	Protein Ubiquitination Pathway	7.73	0.338	#NUM!	B2M,BAP1,CDC20,CRYAB,DNAJA1,DNAJB1,DNAJB2,DNAJB4,DNAJB6,DNAJB9,DNAJC10,DNAJC15,DNAJC19,DNAJC30,DNAJC5,DNAJC9,ELOC,FZR1,HLA-A,HSP90AA1,HSP90B1,HSPA1A/HSPA1B,HSPA4,HSPA4L,HSPA8,HSPB1,HSPB11,HSPB2,HSPB6,HSPB8,HSPH1,MDM2,MR1,NEDD4L,PAN2,PSMA1,PSMA5,PSMB10,PSMB2,PSMB3,PSMB4,PSMC3,PSMC4,PSMC6,PSMD1,PSMD11,PSMD12,PSMD13,PSMD2,PSMD3,PSMD4,PSMD7,PSMD8,SMO,SMURF1,TRAF6,Ubb,UBC,UBE2B,UBE2C,UBE2D1,UBE2E1,UBE…	88
24 h	25 ug/mL	CLEAR Signaling Pathway	6.95	0.324	1.919	ASAH1,ATP6AP1,ATP6AP2,ATP6V0A1,ATP6V0B,ATP6V0C,ATP6V0D1,ATP6V1A,ATP6V1B2,ATP6V1C1,ATP6V1D,ATP6V1E1,ATP6V1G1,ATP6V1H,BMP6,CASTOR1,CD63,CHP1,CLCN7,CLN3,CREB3L1,CREB3L2,CTNS,CTSA,CTSB,CTSD,DDIT4,EGFR,FLCN,FNIP1,GAA,GABARAP,GBA,GHR,GLMP,GNB1L,GNPTG,GNS,HEXA,HEXB,IFI30,IGF1,IGF2R,IKBKB,ITPR3,KCNIP3,LAMP1,LAMTOR3,M6PR,MAPK6,MCOLN1,MRAS,NAGPA,NEU1,NTRK3,PML,PPP2R2B,PPP2R5D,PPP3CC,PRKAB2,PSAP,RAB7A,RALB,…	91
24 h	25 ug/mL	Phagosome Maturation	6.54	0.372	#NUM!	ATP6AP1,ATP6AP2,ATP6V0A1,ATP6V0B,ATP6V0C,ATP6V0D1,ATP6V1A,ATP6V1B2,ATP6V1C1,ATP6V1D,ATP6V1E1,ATP6V1G1,ATP6V1H,B2M,BET1L,CTSA,CTSB,CTSD,CTSV,DYNC1H1,DYNC1I1,DYNLL1,EEA1,HLA-A,LAMP1,LAMP2,M6PR,MR1,NAPA,NAPB,NCF2,PIKFYVE,PRDX1,PRDX2,PRDX6,RAB5A,RAB7A,SNAP25,TUBA1A,TUBA1B,TUBA1C,TUBA4A,TUBB,TUBB2B,TUBB3,TUBB6,TUBD1,TUBE1,VPS11,VPS18,VPS28,VPS33A,VPS37A,VPS37B,ZBTB12	55
24 h	25 ug/mL	NRF2-mediated Oxidative Stress Response	6.42	0.336	2.475	ABCC1,ABCC2,ABCC4,ACTG1,BACH1,CAT,Cyp2j11/Cyp2j8,CYP2J2,CYP2S1,CYP3A5,CYP3A7,DNAJA1,DNAJA3,DNAJA4,DNAJB1,DNAJB2,DNAJB4,DNAJB6,DNAJB9,DNAJC10,DNAJC15,DNAJC19,DNAJC5,DNAJC9,ERP29,FKBP5,FOS,FOSL1,FTH1,FTL,GCLC,GCLM,GSTA3,GSTA5,GSTK1,GSTM1,GSTO1,GSTO2,GSTZ1,HERPUD1,HMOX1,HSP90AA1,HSP90B1,HSPB8,JUN,JUNB,MAF,MAFF,MAFG,MAFK,MAP2K3,MAP3K5,MGST1,MGST2,MRAS,NFE2L2,NQO1,NQO2,PIK3C2A,PIK3CA,PIK3R3,PIK3R5,PIK…	73	Activated
24 h	25 ug/mL	Aryl Hydrocarbon Receptor Signaling	5.68	0.359	-0.898	AHR,ALDH18A1,ALDH1A1,ALDH1L2,ALDH6A1,ALDH7A1,ATM,ATR,CCNA2,CCND1,CCNE1,CDKN1A,CHEK1,CTSD,CYP1B1,CYP3A5,CYP3A7,ESR2,FAS,FOS,GSTA3,GSTA5,GSTK1,GSTM1,GSTO1,GSTO2,GSTZ1,HSP90AA1,HSP90B1,HSPB1,HSPB2,IL6,JUN,MCM7,MDM2,MGST1,MGST2,MYC,NCOA3,NFE2L2,NFIA,NFIB,NFIC,NFIX,NQO1,NQO2,NR2F1,POLA1,RBL1,TGFB2,TGFB3,TGM2	52
24 h	25 ug/mL	Role of BRCA1 in DNA Damage Response	5.3	0.412	-1.043	ABRAXAS1,ATM,ATR,BABAM2,BARD1,BRCA2,BRIP1,CDKN1A,CHEK1,E2F3,E2F5,E2F6,E2F8,FAAP100,FANCA,FANCD2,FANCE,GADD45A,MDC1,MLH1,MSH2,MSH6,PLK1,POU2F1,RBL1,RFC1,RFC2,RFC4,RFC5,SLC19A1,SMARCD2,SMARCD3,TOPBP1	33
24 h	25 ug/mL	Unfolded protein response	5.02	0.393	0.688	ATF6,BCL2,CD82,CEBPA,CEBPD,DDIT3,DNAJA1,DNAJA3,DNAJA4,DNAJB1,DNAJB2,DNAJB4,DNAJB6,DNAJB9,DNAJC10,DNAJC15,DNAJC19,DNAJC5,DNAJC9,HSP90B1,HSPA1A/HSPA1B,Hspa1b,HSPA4,HSPA8,HSPH1,INSIG1,MAP3K5,MBTPS1,NFE2L2,PDIA6,PPP1R15A,SEL1L,UBXN4,VCP,XBP1	35
24 h	25 ug/mL	BAG2 Signaling Pathway	4.96	0.405	1.604	ANXA2,ATXN3,CDKN1A,CTSB,HSP90AA1,HSPA1A/HSPA1B,Hspa1b,HSPA4,HSPA8,MAPT,MDM2,MYC,PSMA1,PSMA5,PSMB10,PSMB2,PSMB3,PSMB4,PSMC3,PSMC4,PSMC6,PSMD1,PSMD11,PSMD12,PSMD13,PSMD2,PSMD3,PSMD4,PSMD7,PSMD8,PSME4,UBE2D1	32
24 h	25 ug/mL	Mismatch Repair in Eukaryotes	4.82	0.667	-3.464	EXO1,LIG1,MCM9,MLH1,MSH2,MSH6,POLD1,RFC1,RFC2,RFC4,RFC5,SLC19A1	12	Inactivated
24 h	25 ug/mL	Cell Cycle: G2/M DNA Damage Checkpoint Regulation	4.79	0.46	1.279	ATM,ATR,AURKA,BORA,CCNB1,CCNB2,CDC25B,CDC25C,CDK1,CDKN1A,CHEK1,CKS1B,CKS2,GADD45A,MDM2,PKMYT1,PLK1,RPRM,SFN,TOP2A,TOP2B,TRIP12,WEE1	23
24 h	25 ug/mL	Mitotic Roles of Polo-Like Kinase	4.45	0.419	-0.943	ANAPC13,ANAPC7,CCNB1,CCNB2,CDC20,CDC25B,CDC25C,CDK1,ESPL1,FBXO5,FZR1,HSP90AA1,HSP90B1,KIF11,KIF23,PKMYT1,PLK1,PLK3,PPP2R2B,PPP2R5D,PRC1,PTTG1,RAD21,SLK,SMC3,WEE1	26
24 h	25 ug/mL	Autophagy	3.7	0.297	2.101	ARL8B,ATG12,ATG14,ATG16L1,ATG2A,ATG9A,ATG9B,ATM,ATR,BCL2,BMP6,Calm1 (includes others),CAMKK2,CHP1,CREB3L1,CREB3L2,DDIT3,EPG5,FOS,FUNDC1,GABARAP,GABARAPL1,GABARAPL2,GNB1L,IGF1,IRS1,IRS2,JUN,LAMP1,LAMP2,MAP1LC3B,MYC,OPTN,PIK3C2A,PIK3CA,PIK3R3,PIK3R5,PIK3R6,PLEKHM1,PPP2R2B,PPP2R5D,PPP3CC,PRKAB2,PRKACA,RAB7A,RALB,RPTOR,SESN1,SNAP29,SQSTM1,STX17,TFEB,TGFB2,TLR4,TNFRSF1B,TRAF6,UVRAG,VEGFA,VPS11,VPS18,V…	62	Activated
24 h	25 ug/mL	FAT10 Signaling Pathway	3.31	0.396	#NUM!	MAP1LC3B,PSMA1,PSMA5,PSMB10,PSMB2,PSMB3,PSMB4,PSMC3,PSMC4,PSMC6,PSMD1,PSMD11,PSMD12,PSMD13,PSMD2,PSMD3,PSMD4,PSMD7,PSMD8,PSME4,SQSTM1	21
24 h	25 ug/mL	DNA damage-induced 14-3-3σ Signaling	3.25	0.419	0	ATM,ATR,BCL2,CASP2,CASP4,CASP7,CCNB1,CCNB2,CCNE1,CDC25C,CDK1,CDKN1A,CHEK1,HUS1,MDM2,RAD9A,SFN,WEE1	18
24 h	25 ug/mL	NER (Nucleotide Excision Repair, Enhanced Pathway)	3.1	0.333	-0.378	CETN2,COPS3,GTF2H1,GTF2H4,H4-16,H4C1,H4C12,H4C13,H4C2,H4C3,H4C6,H4C8,LIG1,POLA1,POLD1,POLD2,POLE,POLE2,POLK,POLR2F,PRIM1,RAD23B,RFC1,RFC2,RFC4,RFC5,RNF111,RPA3,SLC19A1,TCEA1,TOP2A,TOP2B	32
24 h	25 ug/mL	Hereditary Breast Cancer Signaling	3.02	0.307	#NUM!	ATM,ATR,BARD1,BRCA2,CCNB1,CCND1,CDC25C,CDK1,CDKN1A,CHEK1,FAAP100,FANCA,FANCD2,FANCE,GADD45A,GADD45G,H2AX,HDAC5,MLH1,MRAS,MSH2,MSH6,PALB2,PIK3C2A,PIK3CA,PIK3R3,PIK3R5,PIK3R6,POLR2F,RALB,RAP2B,RFC1,RFC2,RFC4,RFC5,SFN,SLC19A1,SMARCD2,SMARCD3,Ubb,UBC,WEE1	42
24 h	25 ug/mL	Ribonucleotide Reductase Signaling Pathway	2.98	0.299	-1.342	ATM,ATR,BCL2,BIRC5,CCND1,CDH3,CDK1,CDKN1A,CHEK1,CREB3L1,CREB3L2,E2F3,E2F5,E2F6,E2F8,EGFR,EIF4E,EIF4EBP1,FOS,FOXM1,GNB1L,H3C3,IL6,JUN,MET,MYC,NFYC,PARP1,PARP12,PARP3,PARP9,PIK3C2A,PIK3CA,PIK3R3,PIK3R5,PIK3R6,RPTOR,SMARCD2,SMARCD3,SNAI1,SNAI2,THBS1,TIPARP,TNKS,VEGFA,WEE1	46
24 h	25 ug/mL	Role of CHK Proteins in Cell Cycle Checkpoint Control	2.94	0.375	-0.258	ATM,ATR,CDC25C,CDK1,CDKN1A,CHEK1,E2F3,E2F5,E2F6,E2F8,HUS1,MDC1,PLK1,PPP2R2B,PPP2R5D,RAD9A,RFC1,RFC2,RFC4,RFC5,SLC19A1	21
24 h	25 ug/mL	p53 Signaling	2.94	0.33	0	ATM,ATR,BBC3,BCL2,BIRC5,CCND1,CCNK,CDKN1A,CHEK1,FAS,GADD45A,GADD45G,GML,JUN,MDM2,PIK3C2A,PIK3CA,PIK3R3,PIK3R5,PIK3R6,PML,RPRM,SERPINE2,SFN,SNAI2,ST13,THBS1,TNFRSF10A,TOPBP1,TP53INP1,WT1	31
24 h	25 ug/mL	Pulmonary Fibrosis Idiopathic Signaling Pathway	2.84	0.263	-2.556	ACTG1,ADAMTS1,AEBP2,AREG,BBC3,BCL2,BIRC5,CAV1,CCN4,CCND1,CERT1,COL16A1,COL1A1,COL1A2,COL27A1,COL3A1,COL4A6,COL5A1,COL5A2,COL6A1,COL6A2,COL7A1,COL8A1,CXCL12,EDN1,EFNB2,EGFR,EGR1,EIF4EBP1,EIF4EBP3,EPHB4,F2R,FGF18,FN1,FOS,FOXO6,FZD2,FZD4,FZD5,FZD6,FZD7,FZD8,GLI1,GNA12,IL13RA1,IL6,IL6ST,JUN,MAP2K3,MMP10,MMP13,MMP14,MMP16,MMP19,MMP23B,MMP3,MRAS,NOTCH1,PIK3C2A,PIK3CA,PIK3R3,PIK3R5,PIK3R6,PTK2B,RALB,RAP…	83	Inactivated
24 h	25 ug/mL	Estrogen-mediated S-phase Entry	2.77	0.462	-1.155	CCNA2,CCND1,CCNE1,CDK1,CDKN1A,E2F3,E2F5,E2F6,E2F8,ESR2,MYC,RBL1	12
24 h	25 ug/mL	HOTAIR Regulatory Pathway	2.63	0.293	-1.406	AEBP2,AGO2,AGO3,AR,CD44,CDKN1A,COL1A1,COL1A2,COL3A1,DNMT3B,DZIP3,ESR2,FOXM1,H3C3,ICAM1,IRF1,MDM2,MET,MMP10,MMP13,MMP14,MMP16,MMP19,MMP23B,MMP3,MYC,PIK3C2A,PIK3CA,PIK3R3,PIK3R5,PIK3R6,RBBP4,SNAI2,SRF,TCF3,TCF4,TLR4,TWIST1,TWIST2,WNT11,WNT5A,WNT5B,XIAP	43
24 h	25 ug/mL	Folate Transformations I	2.6	0.667	-1.633	MTHFD1,MTHFD2,MTHFD2L,MTHFR,MTHFS,SHMT2	6
24 h	25 ug/mL	PCP (Planar Cell Polarity) Pathway	2.51	0.35	-1.789	CTHRC1,DAAM1,DVL2,EFNB1,FZD2,FZD4,FZD5,FZD6,FZD7,FZD8,JUN,JUNB,PFN2,PRICKLE1,ROR2,RSPO3,SMO,VANGL1,WNT11,WNT5A,WNT5B	21
24 h	25 ug/mL	Xenobiotic Metabolism AHR Signaling Pathway	2.47	0.333	-0.816	ABCG2,AHR,ALDH18A1,ALDH1A1,ALDH1L2,ALDH6A1,ALDH7A1,CYP1B1,GSTA3,GSTA5,GSTK1,GSTM1,GSTO1,GSTO2,GSTZ1,HDAC5,HSP90AA1,HSP90B1,IL6,MGST1,MGST2,NQO1,NQO2,UGT1A6	24
24 h	25 ug/mL	Cell Cycle Control of Chromosomal Replication	2.45	0.358	-3.441	CDC6,CDK1,CDK10,CDK12,CDK17,LIG1,MCM2,MCM5,MCM6,MCM7,MCM8,MCM9,POLA1,POLD1,POLE,PRIM1,RPA3,TOP2A,TOP2B	19	Inactivated
24 h	25 ug/mL	Axonal Guidance Signaling	2.43	0.242	#NUM!	ABLIM1,ADAM23,ADAM8,ADAMDEC1,ADAMTS1,ADAMTS10,ADAMTS12,ADAMTS14,ADAMTS3,ADAMTS5,BCAR1,BMP4,BMP6,CHP1,CXCL12,DCC,DOCK1,DPYSL5,EFNA2,EFNA4,EFNB1,EFNB2,EIF4E,EPHA1,EPHA2,EPHA7,EPHB4,FZD2,FZD4,FZD5,FZD6,FZD7,FZD8,GLI1,GLI3,GLIS2,GNA12,GNA14,GNAI1,GNAS,GNAT2,GNB1L,GNG10,GNG11,IGF1,ITGA11,ITGA6,ITGA7,ITGAM,ITGB2,ITGB3,ITGB8,KALRN,KIF7,LRRC4C,MEP1A,MET,MMP10,MMP13,MMP14,MMP16,MMP23B,MMP3,MRAS,MYL12A,MYL…	119
24 h	25 ug/mL	Huntington's Disease Signaling	2.43	0.261	1	ATP5F1A,BET1L,CASP2,CASP4,CASP7,CDK5R1,CLTA,CLTB,CPLX2,CREB3L1,CREB3L2,CTSD,DLG4,DNAJB1,DNAJC5,DNM2,EGFR,GLS,GNA14,GNB1L,GNG10,GNG11,HAP1,HDAC5,HIP1,HSPA1A/HSPA1B,Hspa1b,HSPA4,HSPA8,IFT57,IGF1,JUN,MAP3K10,NAPA,NAPB,PIK3C2A,PIK3CA,PIK3R3,PIK3R5,PIK3R6,PLCB4,POLR2F,PSMA1,PSMA5,PSMB10,PSMB2,PSMB3,PSMB4,PSMC3,PSMC4,PSMC6,PSMD1,PSMD11,PSMD12,PSMD13,PSMD2,PSMD3,PSMD4,PSMD7,PSMD8,PSME4,RCOR2,SGK1,SNAP25…	70
24 h	25 ug/mL	Tumor Microenvironment Pathway	2.36	0.277	-0.438	ARG1,BCL2,CCND1,CD44,CFLAR,COL1A1,COL1A2,COL3A1,CSF1,CSF2,CXCL12,FAS,FGF10,FGF13,FGF18,FGF23,FGF6,FGF7,FN1,FOS,FOXO6,HLA-A,ICAM1,IGF1,IL6,IL6R,ITGB3,JUN,MMP10,MMP13,MMP14,MMP16,MMP19,MMP23B,MMP3,MRAS,MYC,PIK3C2A,PIK3CA,PIK3R3,PIK3R5,PIK3R6,PTGS2,RALB,RAP2B,TGFB2,TGFB3,VEGFA	48
24 h	25 ug/mL	Prostanoid Biosynthesis	2.28	0.6	0.447	CYP2S1,PTGDS,PTGES,PTGIS,PTGS1,PTGS2	6
24 h	25 ug/mL	Tetrahydrofolate Salvage from 5,10-methenyltetrahydrofolate	2.23	0.8	-2	GART,MTHFD1,MTHFD2,MTHFD2L	4	Inactivated
24 h	25 ug/mL	IL-10 Signaling	2.22	0.285	-1.761	AHR,BCL2,BCL3,BHLHE40,BLVRB,CCN4,CCND1,CD80,CDKN1A,CDKN2D,CREB3L1,CREB3L2,DDIT4,DUSP1,ELK1,FOS,HLA-A,HMOX1,ICAM1,IFNGR2,IKBKB,IKBKG,IL10RB,IL18,IL33,IL6,IL6R,IL6ST,JUN,MAF,MAP2K3,NFKBIB,NFKBIE,PBX1,PRKAB2,TAB1,TLR4,TRAF6,UCP1	39
24 h	25 ug/mL	Glutathione Biosynthesis	2.14	1	#NUM!	GCLC,GCLM,GSS	3
24 h	25 ug/mL	p38 MAPK Signaling	2.08	0.289	0.784	CDC25B,CREB3L1,CREB3L2,DDIT3,DUSP1,ELK1,FADD,FAS,H3C3,HSPB1,HSPB2,IL18,IL33,IRAK2,IRAK3,MAP2K3,MAP3K5,MAPT,MEF2A,MEF2D,MYC,PLA2G2E,PLA2G5,RPS6KA3,RPS6KB1,SRF,TAB1,TGFB2,TGFB3,TGFBR2,TIFA,TNFRSF1B,TRAF6	33
24 h	25 ug/mL	Methionine Degradation I (to Homocysteine)	2.01	0.417	-1	AHCY,Ahcyl,AHCYL1,AHCYL2,EEF1AKMT3,MAT2A,MAT2B,MRM2,PRMT1,SUV39H2	10
24 h	25 ug/mL	iNOS Signaling	2.01	0.348	1.941	Calm1 (includes others),FOS,HMGA1,IFNGR2,IKBKB,IKBKG,IRAK2,IRAK3,IRF1,JUN,LY96,NFKBIB,NFKBIE,TAB1,TLR4,TRAF6	16
24 h	25 ug/mL	NAD Signaling Pathway	2	0.277	-0.822	ACADM,BMP6,CLOCK,GJA1,H1-0,H1-10,H1-2,H1-3,H1f4,H2BC1,H2BC15,H2BC8,IDH2,IGF1,NMNAT2,NT5E,OXT,PARP1,PARP12,PARP3,PARP9,PIK3C2A,PIK3CA,PIK3R3,PIK3R5,PIK3R6,POLR2F,POLRMT,PRKAB2,RYR1,SIRT2,SLC12A8,SLC22A13,SLC29A1,SLC29A2,TGFB2,TIPARP,TNKS,VEGFA	39
24 h	25 ug/mL	Hypoxia Signaling in the Cardiovascular System	1.98	0.311	1.414	ATM,CREB3L1,CREB3L2,EDN1,HSP90AA1,HSP90B1,JUN,MDM2,NFKBIB,NFKBIE,NOS3,NQO1,UBE2B,UBE2C,UBE2D1,UBE2E1,UBE2E2,UBE2E3,UBE2F,UBE2O,UBE2S,UBE2T,VEGFA	23
24 h	25 ug/mL	Glutathione-mediated Detoxification	1.9	0.375	2.53	ANPEP,GSTA3,GSTA5,GSTK1,GSTM1,GSTO1,GSTO2,GSTZ1,LANCL1,MGST1,MGST2,PTGES	12	Activated
24 h	25 ug/mL	Glutathione Redox Reactions I	1.87	0.4	0.707	GPX1,GPX7,GSTA5,GSTK1,GSTM1,GSTZ1,MGST1,MGST2,PRDX6,PTGES	10
24 h	25 ug/mL	Ferroptosis Signaling Pathway	1.83	0.276	1.061	ALOXE3,Arf2,BAP1,CDKN1A,CHAC1,CTSB,FANCD2,FDFT1,FTH1,FTL,GCH1,GCLC,GLS2,GSS,H2AC18/H2AC19,H2AC20,H2AX,H2AZ1,H2AZ2,H2BC1,H2BC15,H2BC8,HMOX1,HSPB1,MRAS,NFE2L2,NFS1,PRKAB2,RALB,RAP2B,RBL1,SAT1,SQSTM1,TF,TXNRD1	35
24 h	25 ug/mL	Macrophage Alternative Activation Signaling Pathway	1.82	0.263	-1.64	ACADM,ARG1,CREB3L1,CREB3L2,CSF1,DUSP1,EIF4EBP1,FOS,GNB1L,H3C3,H4-16,H4C1,H4C12,H4C13,H4C2,H4C3,H4C6,H4C8,IL10RB,IL13RA1,IL18,IL33,IL6,IRS1,IRS2,JCHAIN,JUN,KDM6B,MAF,MYC,NFKBIB,NFKBIE,PIK3C2A,PIK3CA,PIK3R3,PIK3R5,PIK3R6,PPARD,RPS6KB1,RPTOR,TGFB2,TGFB3,THBS1,TLR4,TSC22D3	45
24 h	25 ug/mL	Senescence Pathway	1.82	0.246	1.116	ANAPC13,ANAPC7,ASXL2,ATF3,ATM,ATR,BHLHE40,CACNA1A,CACNB4,Calm1 (includes others),CAT,CCNB1,CCNB2,CCND1,CCNE1,CDC25B,CDC25C,CDK1,CDKN1A,CDKN2B,CHEK1,CHP1,DMTF1,E2F3,E2F5,E2F6,E2F8,EIF4E,EIF4EBP1,FZR1,GADD45A,GADD45G,HBP1,IFNA4,IKBKB,IKBKG,IL6,ITPR3,JUN,MAP2K3,MAPK6,MDM2,MRAS,NFAT5,PARP1,PDK1,PHF1,PHF19,PIK3C2A,PIK3CA,PIK3R3,PIK3R5,PIK3R6,PML,PPP2R2B,PPP2R5D,PPP3CC,RALB,RAP2B,RASSF5,RBL1,SERPINE1,S…	70
24 h	25 ug/mL	Sonic Hedgehog Signaling	1.82	0.379	-0.378	ARRB2,CCNB1,CCNB2,CDK1,DYRK1A,DYRK1B,GLI1,GLI3,GLIS2,PRKACA,SMO	11
24 h	25 ug/mL	Death Receptor Signaling	1.82	0.29	-1.569	ACTG1,BCL2,CASP2,CASP7,CFLAR,CRADD,FADD,FAS,HSPB1,HSPB2,IKBKB,IKBKG,MAP3K5,NAIP,NFKBIB,NFKBIE,PARP1,PARP12,PARP3,PARP9,TANK,TIPARP,TNFRSF10A,TNFRSF1B,TNFSF12,TNKS,XIAP	27
24 h	25 ug/mL	γ-glutamyl Cycle	1.79	0.5	2.449	ANPEP,CHAC1,GCLC,GCLM,GGT1,GSS	6	Activated
24 h	25 ug/mL	UDP-N-acetyl-D-galactosamine Biosynthesis II	1.79	0.5	0.447	GALE,GNPDA1,GNPNAT1,HK1,HK2,HKDC1	6
24 h	25 ug/mL	Ovarian Cancer Signaling	1.74	0.265	-0.258	ARRB1,BCL2,BRCA2,CCND1,CD44,E2F3,E2F5,E2F6,EDN1,EGFR,FZD2,FZD4,FZD5,FZD6,FZD7,FZD8,GJA1,HDAC5,MLH1,MRAS,MSH2,MSH6,PIK3C2A,PIK3CA,PIK3R3,PIK3R5,PIK3R6,PRKACA,PTGS1,PTGS2,RALB,RAP2B,RBL1,RPS6KB1,SMO,TCF3,TCF4,VEGFA,WNT11,WNT5A,WNT5B	41
24 h	25 ug/mL	Cysteine Biosynthesis III (mammalia)	1.74	0.385	-1	AHCY,Ahcyl,AHCYL1,AHCYL2,EEF1AKMT3,MAT2A,MAT2B,MRM2,PRMT1,SUV39H2	10
24 h	25 ug/mL	MicroRNA Biogenesis Signaling Pathway	1.73	0.26	-0.745	AGO2,AGO3,ATM,BMP4,BMP6,DNAJB1,EGFR,ESR2,EXOSC5,EXOSC8,Fus,GLE1,HMOX1,HNRNPA2B1,HNRNPD,HOPX,HSP90AA1,HSP90B1,HSPA8,IFNA4,IGF1,MRAS,MYC,NUP107,NUP35,NUP37,NUP43,NUP50,NUP85,PIK3C2A,PIK3CA,PIK3R3,PIK3R5,PIK3R6,POLR2F,PRKRA,RALB,RAP2B,RPS6KB1,SMAD1,ST13,TARBP2,TGFB2,TGFB3,VEGFA	45
24 h	25 ug/mL	Mitochondrial L-carnitine Shuttle Pathway	1.72	0.421	-0.707	ACSBG1,ACSL3,ACSL5,ACSL6,CPT1C,CPT2,SLC27A1,SLC27A4	8
24 h	25 ug/mL	Protein Kinase A Signaling	1.68	0.236	0.577	ADCY1,ADD3,AKAP12,AKAP7,ANAPC13,ANAPC7,Calm1 (includes others),CAMK2D,CDC25B,CDC25C,CDKN3,CHP1,CNGA3,Cngb1,CREB3L1,CREB3L2,CREM,DCC,DUSP1,DUSP16,DUSP2,DUSP22,DUSP3,DUSP4,DUSP5,ELK1,FLNB,FLNC,GDPD1,GLI3,GNAI1,GNAS,GNB1L,GNG10,GNG11,GYS2,H1-0,H1-10,H1-2,H1-3,H1f4,H3C3,ITPR3,MYH10,MYL12A,MYL4,NFAT5,NFKBIB,NFKBIE,NOS3,NTN1,PDE1C,PDE2A,PDE3B,PDE4B,PDE8B,PDE9A,PLCB4,PLCD3,PLCE1,PLCG2,PPP1R10,PPP1R3C,PP…	91
24 h	25 ug/mL	Molecular Mechanisms of Cancer	1.68	0.233	#NUM!	ADCY1,ARHGEF18,ARHGEF2,ARHGEF9,ATM,ATR,AURKA,BBC3,BCL2,BMP4,BMP6,CAMK2D,CASP7,CCND1,CCNE1,CDC25B,CDC25C,CDK1,CDK10,CDK12,CDK17,CDKN1A,CDKN2B,CDKN2C,CDKN2D,CFLAR,CHEK1,CTNNA1,CTNND1,E2F3,E2F5,E2F6,E2F8,ELK1,FADD,FANCD2,FAS,FOS,FZD2,FZD4,FZD5,FZD6,FZD7,FZD8,GAB1,GAB2,GLI1,GNA12,GNA14,GNAI1,GNAS,GNAT2,GNB1L,GNG10,GNG11,HDAC5,IRS1,ITGA11,ITGA6,ITGA7,ITGAM,ITGB2,ITGB3,ITGB8,JUN,LAMTOR3,MAP2K3,MAP3K5,M…	102
24 h	25 ug/mL	tRNA Charging	1.66	0.342	-3.051	DARS1,DARS2,EARS2,EPRS1,GARS1,HARS2,MARS1,PARS2,RARS1,RARS2,TARS1,TARS3,VARS1	13	Inactivated
24 h	25 ug/mL	ATM Signaling	1.64	0.281	-0.447	ATM,ATR,CBX3,CBX5,CCNB1,CCNB2,CDC25C,CDK1,CDKN1A,CHEK1,CREB3L1,CREB3L2,FANCD2,GADD45A,GADD45G,H2AX,HP1BP3,JUN,MDC1,MDM2,PPP2R2B,PPP2R5D,RAD9A,SMC2,SMC3,TDP1,TOPBP1	27
24 h	25 ug/mL	HIF1α Signaling	1.63	0.253	0.849	ADM,BMP6,CAMK1D,CAMK2D,CDKN1A,CHP1,EDN1,EIF4E,EIF4EBP1,ELOC,HK1,HK2,HMOX1,HSP90AA1,HSPA1A/HSPA1B,Hspa1b,HSPA4,HSPA8,IGF1,IL6,IL6R,JUN,MAP2K3,MDM2,MET,MMP10,MMP13,MMP14,MMP16,MMP19,MMP23B,MMP3,MRAS,NAA10,NCF2,PIK3C2A,PIK3CA,PIK3R3,PIK3R5,PIK3R6,PLCG2,PPP3CC,RALB,RAP2B,RPS6KB1,SAT1,SERPINE1,TF,TGFB2,VEGFA	50
24 h	25 ug/mL	Role of Osteoblasts, Osteoclasts and Chondrocytes in Rheumatoid Arthritis	1.62	0.249	#NUM!	ADAMTS5,BCL2,BGLAP,BMP4,BMP6,Calm1 (includes others),CHP1,COL1A1,CSF1,CSF2,CSNK1E,FOS,FZD2,FZD4,FZD5,FZD6,FZD7,FZD8,GSN,IGF1,IKBKB,IKBKG,IL18,IL33,IL6,ITGB3,JUN,MAP2K3,MAP3K5,MMP13,MMP14,MMP3,NAIP,NFAT5,NFKBIB,NFKBIE,PIK3C2A,PIK3CA,PIK3R3,PIK3R5,PIK3R6,PPP3CC,PTK2B,SFRP4,SMAD1,SMO,SMURF1,TCF3,TCF4,TNFRSF1B,TRAF6,WNT11,WNT5A,WNT5B,XIAP	55
24 h	25 ug/mL	DNA Methylation and Transcriptional Repression Signaling	1.61	0.276	-1.4	CDK1,CDK10,CDK12,CDK17,DNMT3B,E2F3,E2F5,E2F6,E2F8,GADD45A,GADD45G,GLI1,H4-16,H4C1,H4C12,H4C13,H4C2,H4C3,H4C6,H4C8,MBD1,MBD3,MYC,RBBP4,RBL1,TCF19,TCF3,TCF4,UHRF1	29
24 h	25 ug/mL	ID1 Signaling Pathway	1.61	0.253	-1	ABI1,ATAD5,ATF3,ATF6,AURKA,BCL2,BCL3,BHLHE40,BIRC5,BMP4,CAV1,CCND1,CCNE1,CDC20,CDKN1A,CHRNB4,DVL2,EGFR,EGR1,FN1,FZR1,IL6,IL6R,KIF11,LIFR,LYN,MDM2,MRAS,MYC,PARK7,PIK3C2A,PIK3CA,PIK3R3,PIK3R5,PIK3R6,PTGER4,RALB,RAP2B,SEMA4C,SMAD1,TGFB2,TGFB3,TGFBR2,TGM2,TNFRSF1B,TYMS,USP1,VEGFA,WDR48	49
24 h	25 ug/mL	Proline Biosynthesis I	1.61	0.75	#NUM!	ALDH18A1,PYCR1,PYCR2	3
24 h	25 ug/mL	Aldosterone Signaling in Epithelial Cells	1.61	0.257	2	AHCY,CRYAB,DNAJA1,DNAJB1,DNAJB2,DNAJB4,DNAJB6,DNAJB9,DNAJC10,DNAJC15,DNAJC19,DNAJC30,DNAJC5,DNAJC9,DUSP1,HSP90AA1,HSP90B1,HSPA1A/HSPA1B,HSPA4,HSPA4L,HSPA8,HSPB1,HSPB11,HSPB2,HSPB6,HSPB8,HSPH1,ITPR3,PI4KA,PIK3C2A,PIK3CA,PIK3R3,PIK3R5,PIK3R6,PIKFYVE,PIP4K2C,PIP5K1A,PLCB4,PLCD3,PLCE1,PLCG2,SGK1,SMO	43	Activated
24 h	25 ug/mL	Granzyme A Signaling	1.6	0.299	4.025	F2R,FN1,H1-0,H1-10,H1-2,H1-3,H1f4,HMGB2,LMNB1,LMNB2,NDUFA12,NDUFAB1,NDUFB10,NDUFB4,NDUFB8,NDUFV2,PARP1,Serpinb6b,SET,XRCC6	20	Activated
24 h	25 ug/mL	Endoplasmic Reticulum Stress Pathway	1.58	0.4	-0.378	ATF6,CASP7,DDIT3,HSP90B1,MAP3K5,MBTPS1,TAOK3,XBP1	8
24 h	25 ug/mL	Inositol Pyrophosphates Biosynthesis	1.53	0.571	1	IP6K1,IP6K2,IPPK,PPIP5K2	4
24 h	25 ug/mL	Remodeling of Epithelial Adherens Junctions	1.52	0.297	0.816	ACTG1,CBLL1,CTNNA1,CTNND1,DNM2,HGS,MET,RAB5A,RAB7A,TUBA1A,TUBA1B,TUBA1C,TUBA4A,TUBB,TUBB2B,TUBB3,TUBB6,VCL,ZYX	19
24 h	25 ug/mL	Superpathway of Inositol Phosphate Compounds	1.52	0.246	0.146	CDC25B,CDC25C,DUSP1,DUSP13,DUSP16,DUSP2,DUSP23,DUSP4,DUSP5,EPHX2,EYA4,INPP5B,INPP5E,IP6K1,IP6K2,IPPK,ITPK1,NOCT,NUDT1,NUDT14,PALD1,PI4K2B,PI4KA,PIK3C2A,PIK3CA,PIK3R3,PIK3R5,PIK3R6,PIKFYVE,PIP4K2C,PIP5K1A,PLCB4,PLCD3,PLCE1,PLCG2,PLPP6,PPFIBP2,PPIP5K2,PPP1R10,PPP1R3C,PPP1R3D,PPP2R2B,PPP2R5D,PPP3CC,PSPH,PTPN12,PTPN13,PTPN22,PTPN23,PTPRJ,SET,SGPP1,SIRPA,SYNJ1,THTPA	55
24 h	25 ug/mL	Role of Macrophages, Fibroblasts and Endothelial Cells in Rheumatoid Arthritis	1.5	0.237	#NUM!	Calm1 (includes others),CAMK2D,CCND1,CEBPA,CEBPD,CHP1,CREB3L1,CREB3L2,CSF1,CSF2,CSNK1E,CXCL12,DAAM1,FCGR3A/FCGR3B,FN1,FOS,FZD2,FZD4,FZD5,FZD6,FZD7,FZD8,ICAM1,IKBKB,IKBKG,IL15,IL18,IL33,IL6,IL6R,IL6ST,IRAK2,IRAK3,JCHAIN,JUN,MAP2K3,MMP13,MMP3,MRAS,MYC,NFAT5,NFKBIB,NFKBIE,PIK3C2A,PIK3CA,PIK3R3,PIK3R5,PIK3R6,PLCB4,PLCD3,PLCE1,PLCG2,PPP3CC,RALB,RAP2B,ROR2,RYK,SFRP4,SMO,TCF3,TCF4,TLR4,TLR5,TLR7,TLR9,TN…	73
24 h	25 ug/mL	Dermatan Sulfate Degradation (Metazoa)	1.5	0.412	0.378	CEMIP,HEXA,HEXB,HYAL1,IDS,IDUA,OGA	7
24 h	25 ug/mL	Thyroid Cancer Signaling	1.5	0.286	-0.426	CCND1,ELK1,FOS,IGF1,IRS1,IRS2,JUN,KLK3,MRAS,MYC,NTF4,NTRK3,PDK1,PIK3C2A,PIK3CA,PIK3R3,PIK3R5,PIK3R6,RALB,RAP2B,TCF3,TCF4	22
24 h	25 ug/mL	GADD45 Signaling	1.5	0.304	0.728	ATM,ATR,CCNB1,CCND1,CCNE1,CDK1,CDKN1A,GADD45A,GADD45G,MAP2K3,MAP3K4,MYC,POU2F1,TGFB2,TGFB3,TGFBR2,WT1	17
24 h	25 ug/mL	MYC Mediated Apoptosis Signaling	1.48	0.312	-3.357	ADRB1,ADRB2,BBC3,BCL2,CASP2,CFLAR,CRADD,FADD,FAS,IKBKB,IKBKG,MDM2,MYC,PRKACA,TNFRSF1B	15	Inactivated
24 h	25 ug/mL	Toll-like Receptor Signaling	1.48	0.288	2	ELK1,FOS,IKBKB,IKBKG,IL18,IL33,IRAK2,IRAK3,JUN,LY96,MAP2K3,TAB1,TLR4,TLR5,TLR7,TLR9,TOLLIP,TRAF4,TRAF6,Ubb,UBC	21	Activated
24 h	25 ug/mL	Role of Tissue Factor in Cancer	1.48	0.268	#NUM!	ARRB1,ARRB2,CCN1,CSF1,CSF2,EGFR,EGR1,EIF4E,F3,GNA12,GNA14,HBEGF,ITGA6,ITGB3,LYN,MMP13,MRAS,PDIA6,PIK3C2A,PIK3CA,PIK3R3,PIK3R5,PIK3R6,PLAUR,PTK2B,RALB,RAP2B,RPS6KA3,RPS6KB1,VEGFA	30
24 h	25 ug/mL	Cell Cycle Regulation by BTG Family Proteins	1.48	0.333	0.707	BTG1,BTG2,CCND1,CCNE1,E2F3,E2F5,E2F6,E2F8,NOCT,PPP2R2B,PPP2R5D,PRMT1	12
24 h	25 ug/mL	Pulmonary Healing Signaling Pathway	1.48	0.249	-1.732	BMP4,CCNB1,CCND1,CDC25C,CELA1,CSF2,CXCL12,DLK1,EGFR,FGF10,FGF7,FOXM1,FZD2,FZD4,FZD5,FZD6,FZD7,FZD8,HBEGF,IDH2,LYN,MMP10,MMP13,MMP14,MMP16,MMP19,MMP23B,MMP3,MRAS,MYC,NOTCH1,PRKAB2,RALB,RAP2B,RBPJ,SMAD1,SMO,TCF3,TCF4,TGFB2,TGFB3,THBS1,TLR4,TNFRSF1B,VEGFA,WNT11,WNT5A,WNT5B	48
24 h	25 ug/mL	Role of MAPK Signaling in Promoting the Pathogenesis of Influenza	1.46	0.269	3.272	ATP6AP1,ATP6AP2,ATP6V0A1,ATP6V0B,ATP6V0C,ATP6V0D1,ATP6V1A,ATP6V1B2,ATP6V1C1,ATP6V1D,ATP6V1E1,ATP6V1G1,ATP6V1H,BCL2,JUN,MAP2K3,MAP3K5,MRAS,NFKBIB,NFKBIE,PLA2G2E,PLA2G5,PLB1,PRDX6,PTGS2,RABGEF1,RALB,RAP2B,RPS6KA3	29	Activated
24 h	25 ug/mL	Cyclins and Cell Cycle Regulation	1.45	0.28	0.655	ATM,ATR,CCNA2,CCNB1,CCNB2,CCND1,CCNE1,CDK1,CDKN1A,CDKN2B,CDKN2C,CDKN2D,E2F3,E2F5,E2F6,E2F8,HDAC5,PPP2R2B,PPP2R5D,RBL1,TGFB2,TGFB3,WEE1	23
24 h	25 ug/mL	Colorectal Cancer Metastasis Signaling	1.45	0.24	-1.82	ADCY1,ARRB1,BIRC5,CCND1,DCC,EGFR,FOS,FZD2,FZD4,FZD5,FZD6,FZD7,FZD8,GNA12,GNA14,GNAI1,GNAS,GNAT2,GNB1L,GNG10,GNG11,IL6,IL6R,IL6ST,JUN,MLH1,MMP10,MMP13,MMP14,MMP16,MMP19,MMP23B,MMP3,MRAS,MSH2,MSH6,MYC,PIK3C2A,PIK3CA,PIK3R3,PIK3R5,PIK3R6,PRKACA,PTGER1,PTGER4,PTGS2,RALB,RALGDS,RAP2B,SMO,TCF3,TCF4,TGFB2,TGFB3,TGFBR2,TLR4,TLR5,TLR7,TLR9,VEGFA,WNT11,WNT5A,WNT5B	63
24 h	25 ug/mL	Cell Cycle: G1/S Checkpoint Regulation	1.45	0.292	-0.728	ATM,ATR,CCND1,CCNE1,CDKN1A,CDKN2B,CDKN2C,CDKN2D,E2F3,E2F5,E2F6,E2F8,HDAC5,MDM2,MYC,PAK1IP1,RBL1,TGFB2,TGFB3	19
24 h	25 ug/mL	Colanic Acid Building Blocks Biosynthesis	1.43	0.429	-0.816	GALE,GALK1,GALK2,GMDS,GMPPB,UGDH	6
24 h	25 ug/mL	CDP-diacylglycerol Biosynthesis I	1.42	0.36	-0.333	ABHD5,AGPAT2,AGPAT4,CDS2,CRLS1,GPAT3,LPCAT1,MBOAT1,TAMM41	9
24 h	25 ug/mL	UVA-Induced MAPK Signaling	1.4	0.271	0	ATM,EGFR,FOS,JUN,MRAS,PARP1,PARP12,PARP3,PARP9,PIK3C2A,PIK3CA,PIK3R3,PIK3R5,PIK3R6,PLCB4,PLCD3,PLCE1,PLCG2,RALB,RAP2B,RPS6KA3,RPS6KB1,SMPD2,SMPD3,TIPARP,TNKS	26
24 h	25 ug/mL	γ-linolenate Biosynthesis II (Animals)	1.36	0.389	-0.378	ACSBG1,ACSL3,ACSL5,ACSL6,FADS2,SLC27A1,SLC27A4	7
24 h	25 ug/mL	Regulation Of The Epithelial Mesenchymal Transition In Development Pathway	1.34	0.274	-1.964	DVL2,FZD2,FZD4,FZD5,FZD6,FZD7,FZD8,GLI1,GLI3,GLIS2,NOTCH1,PSEN1,RBPJ,S100A4,SMO,SNAI1,SNAI2,TCF3,TCF4,TWIST1,WNT11,WNT5A,WNT5B	23
24 h	25 ug/mL	Osteoarthritis Pathway	1.34	0.241	-0.333	ADAMTS5,ANXA2,BGLAP,CASP2,CASP4,CASP7,CCN4,CREB3L1,CREB3L2,CTNNA1,DDIT4,FADD,FGF18,FN1,FZD2,FZD4,FZD5,FZD6,FZD7,FZD8,GLI1,GLI3,GLIS2,ITGA11,ITGA6,ITGA7,ITGAM,ITGB2,ITGB3,ITGB8,MMP10,MMP13,MMP3,MTF1,NOTCH1,P2RX7,PPARD,PRKAB2,PTGS2,RBPJ,S100A8,SMAD1,SMAD7,SMO,SOX9,SPHK1,TCF3,TCF4,TGFBR2,TIMP3,TLR4,TNFRSF1B,VEGFA	53
24 h	25 ug/mL	Endocannabinoid Cancer Inhibition Pathway	1.34	0.254	0.686	ADCY1,ATF3,CAMKK2,CASP2,CASP4,CASP7,CCND1,CCNE1,CDKN1A,CREB3L1,CREB3L2,DDIT3,GNAI1,GNB1L,MAP2K3,MYC,NOS3,NSMAF,NUPR1,PIK3C2A,PIK3CA,PIK3R3,PIK3R5,PIK3R6,PRKAB2,PRKACA,RPTOR,SMPD2,SMPD3,SNAI2,TCF3,TCF4,TRIB3,TWIST1,TWIST2,VEGFA	36
24 h	25 ug/mL	Immunogenic Cell Death Signaling Pathway	1.32	0.275	1.706	ATG12,ATG16L1,BCL2,CFLAR,CXCL10,DDIT3,FADD,HSP90AA1,HSP90B1,HSPA1A/HSPA1B,Hspa1b,HSPA4,HSPA8,IFNA4,IFNAR1,IFNAR2,IFNGR2,IL6,MLKL,P2RX7,TLR4,TNFRSF1B	22
24 h	25 ug/mL	D-myo-inositol (1,4,5)-Trisphosphate Biosynthesis	1.31	0.346	1.667	PI4K2B,PI4KA,PIKFYVE,PIP4K2C,PIP5K1A,PLCB4,PLCD3,PLCE1,PLCG2	9
48 h	5 ug/mL	Kinetochore Metaphase Signaling Pathway	11.4	0.468	4.003	ANAPC13,ANAPC5,AURKB,BIRC5,BUB1,BUB1B,CCNB1,CDC20,CDCA8,CENPE,CENPH,CENPK,CENPL,CENPN,CENPO,CENPP,CENPQ,CENPT,CENPU,CENPW,DSN1,ESPL1,H2al2a (includes others),H2AZ1,H2AZ2,INCENP,KNL1,KNTC1,MAD1L1,MAD2L1,MASTL,NDC80,NEK2,NSL1,NUF2,PLK1,PMF1/PMF1-BGLAP,PPP1R10,PPP1R14C,PPP1R3C,PPP1R3D,PPP2R5B,PTTG1,SKA1,SKA3,SPC25,SPDL1,TTK,ZW10,ZWILCH,ZWINT	51	Activated
48 h	5 ug/mL	BAG2 Signaling Pathway	11.1	0.519	2.138	ANXA2,ATXN3,BAG2,CDKN1A,HSP90AA1,HSPA1A/HSPA1B,Hspa1b,HSPA4,HSPA5,HSPA8,HSPA9,MDM2,PSMA1,PSMA5,PSMA7,PSMB3,PSMB4,PSMB5,PSMB6,PSMB7,PSMC1,PSMC2,PSMC3,PSMC4,PSMC5,PSMC6,PSMD1,PSMD11,PSMD12,PSMD13,PSMD14,PSMD2,PSMD3,PSMD4,PSMD5,PSMD6,PSMD7,PSMD8,PSMD9,PSME4,TP53	41	Activated
48 h	5 ug/mL	FAT10 Signaling Pathway	8.73	0.547	#NUM!	PSMA1,PSMA5,PSMA7,PSMB3,PSMB4,PSMB5,PSMB6,PSMB7,PSMC1,PSMC2,PSMC3,PSMC4,PSMC5,PSMC6,PSMD1,PSMD11,PSMD12,PSMD13,PSMD14,PSMD2,PSMD3,PSMD4,PSMD5,PSMD6,PSMD7,PSMD8,PSMD9,PSME4,SQSTM1	29
48 h	5 ug/mL	Protein Ubiquitination Pathway	7.14	0.315	#NUM!	ANAPC5,BAP1,BRCA1,CDC20,CRYAB,DNAJB1,DNAJB2,DNAJB4,DNAJB6,DNAJB9,DNAJC19,DNAJC2,ELOC,HLA-A,HSP90AA1,HSPA1A/HSPA1B,HSPA4,HSPA4L,HSPA5,HSPA8,HSPA9,HSPB1,HSPB11,HSPB2,HSPB6,HSPB8,HSPH1,MDM2,NEDD4L,PSMA1,PSMA5,PSMA7,PSMB3,PSMB4,PSMB5,PSMB6,PSMB7,PSMC1,PSMC2,PSMC3,PSMC4,PSMC5,PSMC6,PSMD1,PSMD11,PSMD12,PSMD13,PSMD14,PSMD2,PSMD3,PSMD4,PSMD5,PSMD6,PSMD7,PSMD8,PSMD9,SASS6,SMO,SMURF1,Ubb,UBC,UBE2C,UBE2E3,U…	82
48 h	5 ug/mL	NRF2-mediated Oxidative Stress Response	6.27	0.318	3.781	ABCC1,ABCC2,ABCC4,ACTA2,ACTC1,ACTG1,ACTG2,AOX1,ATF4,CAT,Cyp2b13/Cyp2b9,CYP2B6,CYP3A5,CYP3A7,DNAJA3,DNAJA4,DNAJB1,DNAJB2,DNAJB4,DNAJB6,DNAJB9,DNAJC19,ENC1,FOS,FOSL1,FTH1,FTL,GCLC,GCLM,GSR,GSTA5,GSTK1,Gstm6,GSTO1,GSTO2,GSTP1,GSTZ1,HERPUD1,HMOX1,HSP90AA1,HSPB8,JUN,JUNB,JUND,MAF,MAFF,MAFG,MAFK,MAP2K3,MAP3K1,MAP3K5,MAPK8,MAPK9,NFE2L2,NQO1,PIK3R3,PIK3R6,PMF1/PMF1-BGLAP,PRDX1,PRKD3,RAP2A,SOD1,SOD3,SQSTM…	69	Activated
48 h	5 ug/mL	Unfolded protein response	5.27	0.382	2.558	ATF4,ATF6,BCL2,CD82,CEBPD,CEBPG,DDIT3,DNAJA3,DNAJA4,DNAJB1,DNAJB2,DNAJB4,DNAJB6,DNAJB9,DNAJC19,EDEM1,ERN1,HSPA1A/HSPA1B,Hspa1b,HSPA4,HSPA5,HSPA8,HSPA9,HSPH1,INSIG1,MAP3K5,MAPK8,MBTPS1,NFE2L2,PPP1R15A,SCAP,SYVN1,UBXN4,VCP	34	Activated
48 h	5 ug/mL	Pulmonary Fibrosis Idiopathic Signaling Pathway	5.05	0.278	-3.71	ACTA2,ACTC1,ACTG1,ACTG2,ACVR1B,ACVR2B,ADAMTS1,BCL2,BIRC5,CCN2,CCND1,CERT1,COL11A1,COL12A1,COL16A1,COL1A1,COL1A2,COL27A1,COL28A1,COL2A1,COL3A1,COL4A1,COL4A5,COL4A6,COL5A1,COL5A2,COL6A1,COL6A2,COL6A3,COL7A1,COL8A1,COL8A2,CTNNB1,CXCL12,EGFR,EGR1,EIF4EBP1,F2,FGFR1,FGFR3,FGFRL1,FN1,FOS,FOXO1,FZD1,FZD2,FZD4,FZD6,FZD7,FZD8,IL11RA,IL13RA1,IL6ST,JUN,MAP2K3,MAPK12,MAPK13,MAPK8,MAPK9,MMP10,MMP11,MMP13,MMP14…	88	Inactivated
48 h	5 ug/mL	Huntington's Disease Signaling	4.75	0.284	-0.2	AP2A2,ATF4,ATP5F1A,BET1L,CAPN6,CASP2,CASP6,CDK5R1,CLTB,CREB3,CTSD,DNAJB1,DNM2,EGF,EGFR,GNG11,GNG13,HSPA1A/HSPA1B,Hspa1b,HSPA4,HSPA5,HSPA8,HSPA9,IFT57,IGF1,ITPR1,JUN,MAPK8,MAPK9,NAPA,NAPB,NCOR1,NGF,PIK3R3,PIK3R6,PLCB4,PRKD3,PSMA1,PSMA5,PSMA7,PSMB3,PSMB4,PSMB5,PSMB6,PSMB7,PSMC1,PSMC2,PSMC3,PSMC4,PSMC5,PSMC6,PSMD1,PSMD11,PSMD12,PSMD13,PSMD14,PSMD2,PSMD3,PSMD4,PSMD5,PSMD6,PSMD7,PSMD8,PSMD9,PSME4,RASA…	76
48 h	5 ug/mL	Hepatic Fibrosis / Hepatic Stellate Cell Activation	4.07	0.294	#NUM!	ACTA2,BCL2,CCL5,CCN2,CD14,CERT1,COL11A1,COL12A1,COL16A1,COL1A1,COL1A2,COL27A1,COL28A1,COL2A1,COL3A1,COL4A1,COL4A5,COL4A6,COL5A1,COL5A2,COL6A1,COL6A2,COL6A3,COL7A1,COL8A1,COL8A2,EGF,EGFR,FGFR1,FLT1,FN1,IFNAR1,IFNAR2,IGF1,IL18RAP,IL1R1,IL1RL1,IL4R,LY96,MET,MMP13,MYL6,MYL7,MYO18A,MYO18B,PDGFA,PDGFRA,SERPINE1,SMAD7,TGFB3,TGFBR1,VCAM1,VEGFA,VEGFC,VEGFD	55
48 h	5 ug/mL	Inhibition of ARE-Mediated mRNA Degradation Pathway	3.9	0.305	0.943	CNOT6,DDX6,EXOSC8,MAPK12,MAPK13,MAPK6,PAPOLA,PPP2R2B,PPP2R2D,PPP2R5B,PRKAR2A,PSMA1,PSMA5,PSMA7,PSMB3,PSMB4,PSMB5,PSMB6,PSMB7,PSMC1,PSMC2,PSMC3,PSMC4,PSMC5,PSMC6,PSMD1,PSMD11,PSMD12,PSMD13,PSMD14,PSMD2,PSMD3,PSMD4,PSMD5,PSMD6,PSMD7,PSMD8,PSMD9,PSME4,TIA1,TNFSF12,TNFSF12-TNFSF13,TNFSF18,YWHAG,ZFP36,ZFP36L1	46
48 h	5 ug/mL	Cell Cycle: G2/M DNA Damage Checkpoint Regulation	3.66	0.4	0.471	ABL1,AURKA,BRCA1,CCNB1,CDC25C,CDKN1A,CHEK1,CKS2,GADD45A,HIPK2,MDM2,PKMYT1,PLK1,PTPMT1,RPRM,RPS6KA1,TOP2A,TP53,TRIP12,YWHAG	20
48 h	5 ug/mL	PCP (Planar Cell Polarity) Pathway	3.34	0.367	-1.706	CTHRC1,DAAM1,FZD1,FZD2,FZD4,FZD6,FZD7,FZD8,JUN,JUNB,JUND,LGR4,MAPK12,MAPK8,MAPK9,PFN2,ROCK2,ROR2,RSPO3,SMO,WNT5A,WNT5B	22
48 h	5 ug/mL	GADD45 Signaling	2.92	0.357	0	ACVR1B,ACVR2B,BRCA1,CCNB1,CCND1,CCND3,CDK4,CDKN1A,GADD45A,GADD45G,MAP2K3,MAPK12,MAPK13,MAPK8,MAPK9,POU2F1,TGFB3,TGFBR1,TP53,WT1	20
48 h	5 ug/mL	Role of BRCA1 in DNA Damage Response	2.91	0.325	1.147	ABRAXAS1,BARD1,BLM,BRCA1,CDKN1A,CHEK1,E2F2,E2F3,E2F6,E2F7,FANCB,FANCC,FANCE,GADD45A,MSH2,MSH6,PLK1,POU2F1,RAD51,RBL1,RFC5,SLC19A1,SMARCC1,SMARCD2,SMARCD3,TP53	26
48 h	5 ug/mL	ID1 Signaling Pathway	2.84	0.268	-1.941	ABI1,ACVR1B,ACVR2B,APP,ATF3,ATF6,AURKA,BCL2,BCL3,BIRC5,BMP4,CCN2,CCND1,CDC20,CDK4,CDKN1A,CHRNA10,CTNNB1,EGF,EGFR,EGR1,ETS1,FGFR1,FGFR3,FGFRL1,FN1,FRK,HIF1A,ID1,KIF11,LIFR,LYN,MAPK12,MAPK13,MDM2,PIK3R3,PIK3R6,PLXNB1,PTEN,PTGER4,RAP2A,SEMA4C,SMAD5,TGFB3,TGFBR1,TGFBR3,TGM2,TP53,TYMS,VEGFA,VEGFC,VEGFD	52
48 h	5 ug/mL	tRNA Charging	2.82	0.395	2.84	AARS1,CARS1,DARS1,EARS2,EPRS1,FARSB,GARS1,IARS1,LARS1,MARS1,MARS2,NARS1,RARS1,SARS1,WARS1	15	Activated
48 h	5 ug/mL	Ovarian Cancer Signaling	2.5	0.271	-1.155	ABL1,ARRB1,BCL2,BRCA1,CCND1,CD44,CDK4,CTNNB1,E2F2,E2F3,E2F6,EGF,EGFR,FZD1,FZD2,FZD4,FZD6,FZD7,FZD8,GJA1,MSH2,MSH6,PIK3R3,PIK3R6,PRKAR2A,PTEN,PTGS2,RAD51,RAP2A,RBL1,SIN3A,SMO,SUV39H1,TCF3,TCF4,TCF7L2,TP53,VEGFA,VEGFC,VEGFD,WNT5A,WNT5B	42
48 h	5 ug/mL	Cysteine Biosynthesis III (mammalia)	2.47	0.423	-1	AHCYL1,AHCYL2,CTH,EEF1AKMT2,EEF1AKMT3,Eef1akmt4,MAT2B,NSUN4,PRMT1,SUV39H1,SUV39H2	11
48 h	5 ug/mL	Bladder Cancer Signaling	2.41	0.286	0	ABL1,CCND1,CDK4,CDKN1A,DAPK1,E2F2,E2F3,E2F6,EGF,EGFR,FGF10,FGF13,FGF21,FGF6,FGFR3,MDM2,MMP10,MMP11,MMP13,MMP14,MMP16,MMP19,RAP2A,RASSF1,RBL1,RPS6KA5,SIN3A,SUV39H1,TP53,VEGFA,VEGFC,VEGFD	32
48 h	5 ug/mL	STAT3 Pathway	2.36	0.274	-1.512	BCL2,BMP6,CDKN1A,CISH,EGF,EGFR,FGFR1,FGFR3,FLT1,GHR,IFNAR1,IFNLR1,IGF1,IGF2R,IL10RB,IL11RA,IL13RA1,IL17RC,IL17RE,IL18RAP,IL1R1,IL1RL1,IL4R,IL6ST,MAP3K20,MAP3K9,MAPK12,MAPK13,MAPK8,MAPK9,PDGFRA,RAP2A,SOCS2,SOCS4,TGFBR1,TGFBR3,VEGFA	37
48 h	5 ug/mL	Tetrahydrofolate Salvage from 5,10-methenyltetrahydrofolate	2.35	0.8	0	GART,MTHFD1,MTHFD1L,MTHFD2	4
48 h	5 ug/mL	Autophagy	2.33	0.254	2.1	ATF4,ATG12,ATG14,ATG2A,ATG2B,ATG7,ATG9B,BCL2,BMP6,CAMKK2,CREB3,DAPK1,DAPK2,DDIT3,EGF,EPG5,ERN1,FOS,FOXO1,GABARAPL2,GORASP2,HIF1A,IGF1,JUN,LAMP1,MAPK12,MAPK8,MAPK9,OPTN,PIK3R3,PIK3R6,PLEKHM1,PPP2R2B,PPP2R2D,PPP2R5B,PPP3CA,PRKAB2,PRKAR2A,PTEN,RAB7A,RPTOR,SESN1,SLC3A2,SNAP29,SQSTM1,TFEB,TP53,TRAF3,VAMP8,VEGFA,VPS18,VPS33A,WIPI2	53	Activated
48 h	5 ug/mL	Endoplasmic Reticulum Stress Pathway	2.32	0.45	1.414	ATF4,ATF6,DDIT3,ERN1,HSPA5,MAP3K5,MAPK8,MBTPS1,TAOK3	9
48 h	5 ug/mL	Ribonucleotide Reductase Signaling Pathway	2.31	0.266	-0.156	ATF4,BCL2,BIRC5,CCND1,CCNF,CDK4,CDKN1A,CHEK1,CREB3,CTNNB1,E2F2,E2F3,E2F6,E2F7,EGFR,EIF4EBP1,FOS,FOXM1,H3-3A/H3-3B,H3C14,H3C3,HIF1A,JUN,MAPK12,MAPK13,MAPK8,MAPK9,MET,PARP1,PARP6,PARP8,PIK3R3,PIK3R6,RPTOR,RRM2,SMARCC1,SMARCD2,SMARCD3,TNKS,TP53,VEGFA	41
48 h	5 ug/mL	Aryl Hydrocarbon Receptor Signaling	2.31	0.269	-0.408	AHR,ALDH1L2,ALDH4A1,CCND1,CCND3,CDK4,CDKN1A,CHEK1,CTSD,CYP1B1,CYP3A5,CYP3A7,DHFR,FOS,GSTA5,GSTK1,Gstm6,GSTO1,GSTO2,GSTP1,GSTZ1,HSP90AA1,HSPB1,HSPB2,JUN,MAPK8,MDM2,NCOA3,NFE2L2,NFIA,NFIB,NFIX,NQO1,NRIP1,PTGES3,RBL1,TGFB3,TGM2,TP53	39
48 h	5 ug/mL	Axonal Guidance Signaling	2.3	0.226	#NUM!	ABL1,ABLIM1,ACTR3,ADAM19,Adam5,ADAMTS1,ADAMTS10,ADAMTS12,ADAMTS2,ADAMTS4,ADAMTS5,ADAMTS9,AFG3L2,ARPC4,BMP1,BMP4,BMP6,COPS5,CXCL12,EFNA1,EFNA2,EFNA4,EFNA5,EGF,EPHA2,EPHA7,EPHB6,FZD1,FZD2,FZD4,FZD6,FZD7,FZD8,GLIS2,GNG11,GNG13,IGF1,ITGA1,ITGA11,ITGA5,ITGA6,ITGA7,ITGB2,ITGB8,KALRN,KIF7,KLC1,MEP1A,MET,MICAL1,MMP10,MMP11,MMP13,MMP14,MMP16,MYL12A,MYL6,MYL7,MYLPF,NCK2,NGF,NRP1,NRP2,NTF4,NTN4,PAK1,PDGFA,P…	111
48 h	5 ug/mL	Osteoarthritis Pathway	2.26	0.25	-0.457	ADAMTS4,ADAMTS5,AGER,ANXA2,ATF4,BGLAP,CASP2,CASP6,COL2A1,CREB3,CTNNB1,DCN,FGFR1,FGFR3,FN1,FZD1,FZD2,FZD4,FZD6,FZD7,FZD8,GLIS2,HIF1A,IL18RAP,IL1R1,IL1RL1,ITGA1,ITGA11,ITGA5,ITGA6,ITGA7,ITGB2,ITGB8,MMP10,MMP13,MTF1,OCRL,P2RX7,PPARD,PRKAB2,PTGS2,S100A8,SMAD5,SMAD6,SMAD7,SMO,SPP1,TCF3,TCF4,TCF7L2,TGFBR1,TIMP3,VEGFA,VEGFC,VEGFD	55
48 h	5 ug/mL	Guanine and Guanosine Salvage I	2.24	1	#NUM!	HPRT1,LACC1,PNP	3
48 h	5 ug/mL	Glutathione Biosynthesis	2.24	1	#NUM!	GCLC,GCLM,GSS	3
48 h	5 ug/mL	Methionine Degradation I (to Homocysteine)	2.23	0.417	-1.414	AHCYL1,AHCYL2,EEF1AKMT2,EEF1AKMT3,Eef1akmt4,MAT2B,NSUN4,PRMT1,SUV39H1,SUV39H2	10
48 h	5 ug/mL	Superpathway of Methionine Degradation	2.22	0.359	-1.155	AHCYL1,AHCYL2,CTH,EEF1AKMT2,EEF1AKMT3,Eef1akmt4,GOT1,MAT2B,MCEE,NSUN4,PCCB,PRMT1,SUV39H1,SUV39H2	14
48 h	5 ug/mL	Death Receptor Signaling	2.22	0.29	-1.177	ACTA2,ACTC1,ACTG1,ACTG2,BCL2,CASP2,CASP6,CRADD,GAS2,HSPB1,HSPB2,IKBKG,LMNA,MAP3K5,MAPK8,NAIP,NFKBIB,PARP1,PARP6,PARP8,TANK,TNFRSF10A,TNFRSF21,TNFRSF25,TNFSF12,TNKS,XIAP	27
48 h	5 ug/mL	Role of Osteoblasts, Osteoclasts and Chondrocytes in Rheumatoid Arthritis	2.22	0.249	#NUM!	ACVR2B,ADAMTS4,ADAMTS5,BCL2,BGLAP,BMP1,BMP4,BMP6,COL1A1,CSNK1A1,CSNK1E,CTNNB1,DKK2,FOS,FOXO1,FZD1,FZD2,FZD4,FZD6,FZD7,FZD8,IGF1,IKBKG,IL18,IL18RAP,IL1R1,IL1RL1,IL33,ITGA5,JUN,MAP2K3,MAP3K5,MAPK12,MAPK8,MAPK9,MMP13,MMP14,NAIP,NFKBIB,PIK3R3,PIK3R6,PPP3CA,SFRP2,SFRP4,SMAD5,SMAD6,SMO,SMURF1,SPP1,TCF3,TCF4,TCF7L2,WNT5A,WNT5B,XIAP	55
48 h	5 ug/mL	Role of JAK family kinases in IL-6-type Cytokine Signaling	2.21	0.303	-1.043	BIRC5,CCND1,CEBPD,CLCF1,CTF1,FOS,HSP90AA1,IL11RA,IL6ST,IRF1,JUNB,LIFR,MAPK12,MAPK13,MAPK8,MAPK9,OSMR,PTPN11,SERPINA9,TGFB3,VEGFA,VEGFC,VEGFD	23
48 h	5 ug/mL	BEX2 Signaling Pathway	2.21	0.303	-0.655	BCL2,CCND1,CDKN1A,CTNNB1,HIF1A,JUN,LDB1,MAP2,MAPK12,MAPK8,MAPK9,NGF,PPP2R2B,PPP2R2D,PPP2R5B,PTEN,SPP1,TCF3,TCF4,TCF7L2,VEGFA,VEGFC,VEGFD	23
48 h	5 ug/mL	HIF1α Signaling	2.2	0.253	-1	BMP6,CAMK1,CAMK2B,CAMK2D,CAMK4,CDKN1A,COPS5,EGF,EIF4EBP1,ELOC,FLT1,HIF1A,HK1,HK2,HMOX1,HSP90AA1,HSPA1A/HSPA1B,Hspa1b,HSPA4,HSPA5,HSPA8,HSPA9,IGF1,JUN,MAP2K3,MDM2,MET,MMP10,MMP11,MMP13,MMP14,MMP16,MMP19,NCF2,PIK3R3,PIK3R6,PKM,PLCG1,PPP3CA,PRKD3,RAN,RAP2A,SAT1,SERPINE1,SLC2A1,SLC2A5,TP53,VEGFA,VEGFC,VEGFD	50
48 h	5 ug/mL	Superoxide Radicals Degradation	2.19	0.625	1.342	CAT,CYGB,NQO1,SOD1,SOD3	5
48 h	5 ug/mL	Role Of Chondrocytes In Rheumatoid Arthritis Signaling Pathway	2.16	0.269	0	ADAMTS4,ADAMTS5,CAMKK2,CEBPD,CEBPG,CXCL12,EGR1,FN1,FOS,IL17RC,IL18,IL18RAP,IL1R1,IL1RL1,IL33,IL6ST,ITGA5,JUN,MAPK12,MAPK13,MAPK9,MLKL,MMP10,MMP11,MMP13,MMP14,MMP16,MMP19,PPP3CA,PRKAB2,PTGS2,RIPK3,RPTOR,VEGFA,VEGFC,VEGFD	36
48 h	5 ug/mL	p53 Signaling	2.15	0.287	-0.688	BCL2,BIRC5,BRCA1,CASP6,CCND1,CCNK,CDK4,CDKN1A,CHEK1,COQ8A,CTNNB1,GADD45A,GADD45G,HIF1A,HIPK2,JUN,MAPK8,MDM2,PIK3R3,PIK3R6,PLAGL1,PPP1R13B,PTEN,RPRM,TNFRSF10A,TP53,WT1	27
48 h	5 ug/mL	Phagosome Maturation	2.15	0.264	#NUM!	ATP6V0B,ATP6V0C,ATP6V1A,ATP6V1C1,ATP6V1D,ATP6V1H,BET1L,CTSD,CTSH,Ctsj,CTSW,DYNC1H1,DYNC1I1,Dync1i2,DYNLL1,EEA1,HLA-A,LAMP1,M6PR,NAPA,NAPB,NCF2,PRDX1,PRDX2,PRDX5,PRDX6,RAB7A,TCIRG1,TUBA1C,TUBA4A,TUBB4A,TUBB4B,TUBB6,TUBE1,VPS18,VPS33A,VPS37A,VPS37B,ZBTB12	39
48 h	5 ug/mL	Caveolar-mediated Endocytosis Signaling	2.11	0.301	#NUM!	ABL1,ACTA2,ACTC1,ACTG1,ACTG2,CAVIN1,CD55,DNM2,EGF,EGFR,FLNA,FLNB,FLNC,HLA-A,ITGA1,ITGA11,ITGA5,ITGA6,ITGA7,ITGB2,ITGB8,ZBTB12	22
48 h	5 ug/mL	Hepatic Fibrosis Signaling Pathway	2.09	0.228	-1.937	ACTA2,ACVR1B,ACVR2B,ATF4,BCL2,CACNA1C,CACNB1,CCL5,CCN2,CCND1,COL1A1,COL1A2,COL2A1,COL3A1,CREB3,CSNK1A1,CSNK1E,CTNNB1,FGFR1,FLT1,FOS,FOXO1,FTH1,FTL,FZD1,FZD2,FZD4,FZD6,FZD7,FZD8,GLIS2,HIF1A,IKBKG,IL18,IL18RAP,IL1R1,IL1RL1,IL33,IRAK2,ITGA1,ITGA11,ITGA5,ITGA6,ITGA7,ITGB2,ITGB8,JUN,MAP2K3,MAPK12,MAPK13,MAPK8,MAPK9,MMP13,MYL12A,MYL6,MYL7,MYLK,MYLPF,NCF2,NFKBIB,PDCD4,PDGFA,PDGFRA,PDK1,PIK3R3,PIK3R6,PLC…	92
48 h	5 ug/mL	Wound Healing Signaling Pathway	2.08	0.244	-3.311	ACTA2,ACVR1B,ACVR2B,CCL5,CERT1,CLCF1,COL11A1,COL12A1,COL16A1,COL1A1,COL1A2,COL27A1,COL28A1,COL2A1,COL3A1,COL4A1,COL4A5,COL4A6,COL5A1,COL5A2,COL6A1,COL6A2,COL6A3,COL7A1,COL8A1,COL8A2,EGF,EGFR,F2,FN1,FOS,IL15,IL18,IL18RAP,IL1R1,IL1RL1,IL33,ITGA6,JUN,LAMA2,LAMC2,MAP2K3,MAPK12,MAPK8,MAPK9,Mcpt8,MMP10,NFKBIB,PDGFA,RAP2A,TGFB3,TGFBR1,TGFBR3,TNFSF12,VEGFA,VEGFC,VEGFD	57	Inactivated
48 h	5 ug/mL	Pyridoxal 5'-phosphate Salvage Pathway	2.07	0.308	1.147	CDK18,CDK4,CSNK1A1,DAPK1,DYRK1A,FAM20B,HIPK1,MAP2K3,MAP3K9,MAPK6,MAPK8,MAPK9,NEK2,PAK1,PDXK,PLK1,PRKX,PSTK,SGK1,TTK	20
48 h	5 ug/mL	Ferroptosis Signaling Pathway	2.05	0.268	-0.707	ACSL4,ALOXE3,ANGPTL4,Arf2,ATF4,BAP1,CARS1,CDKN1A,CHAC1,CTH,FTH1,FTL,GCH1,GCLC,GPX4,GSS,H2al2a (includes others),H2AZ1,H2AZ2,HMOX1,HSPB1,IREB2,LPCAT3,NFE2L2,PRKAB2,RAP2A,RBL1,SAT1,SLC3A2,SLC7A11,SQSTM1,TFRC,TP53,TXNRD1	34
48 h	5 ug/mL	Protein Kinase A Signaling	2.04	0.228	0	ADCY1,ADCY5,ADD3,AKAP12,AKAP13,AKAP5,ANAPC13,ANAPC5,ATF4,CAMK2B,CAMK2D,CDC25C,CREB3,CTNNB1,DUSP1,DUSP10,DUSP12,DUSP16,DUSP2,DUSP4,DUSP5,DUSP6,DUSP7,DUSP8,FLNA,FLNB,FLNC,GNG11,GNG13,H1-2,H3-3A/H3-3B,H3C14,H3C3,ITPR1,KDELR3,LIPE,MAP3K1,MTMR3,MTMR7,MYL12A,MYL6,MYL7,MYLK,MYLPF,NFKBIB,PDE10A,PDE12,PDE2A,PDE8B,PLCB4,PLCE1,PLCG1,PLCL2,PPP1R10,PPP1R14C,PPP1R3C,PPP1R3D,PPP3CA,PRKAR2A,PRKD3,PTEN,PTGS2,PTP4…	88
48 h	5 ug/mL	ATM Signaling	2.02	0.281	-0.447	ABL1,ATF4,BLM,BRCA1,CBX1,CBX3,CBX5,CCNB1,CDC25C,CDKN1A,CHEK1,CREB3,GADD45A,GADD45G,JUN,MAPK12,MAPK13,MAPK8,MAPK9,MDM2,PPP2R2B,PPP2R2D,PPP2R5B,RAD51,SMC2,SUV39H1,TP53	27
48 h	5 ug/mL	p38 MAPK Signaling	2.02	0.272	-0.378	ATF4,CREB3,DDIT3,DUSP1,DUSP10,H3-3A/H3-3B,H3C14,H3C3,HMGN1,HSPB1,HSPB2,IL18,IL18RAP,IL1R1,IL1RL1,IL33,IRAK2,MAP2K3,MAP3K5,MAPK12,MAPK13,MEF2D,PLA2G2E,PLA2G5,PLA2G6,RPS6KA1,RPS6KA2,RPS6KA5,TGFB3,TGFBR1,TP53	31
48 h	5 ug/mL	Mitotic Roles of Polo-Like Kinase	1.97	0.306	1.387	ANAPC13,ANAPC5,CCNB1,CDC20,CDC25C,ESPL1,HSP90AA1,KIF11,PKMYT1,PLK1,PLK2,PLK3,PLK4,PPP2R2B,PPP2R2D,PPP2R5B,PRC1,PTTG1,SLK	19
48 h	5 ug/mL	Sumoylation Pathway	1.96	0.278	-1.091	AR,DNMT3A,ETS1,FOS,ISG20,JUN,MAP3K5,MAPK12,MAPK8,MAPK9,MDM2,NR3C1,PIAS4,RAN,RANGAP1,RFC5,RHOB,RHOBTB1,SENP2,SENP5,SENP7,SLC19A1,SNCA,SUMO2,TDG,TP53,XIAP	27
48 h	5 ug/mL	Adenine and Adenosine Salvage III	1.94	0.667	#NUM!	ADA,HPRT1,LACC1,PNP	4
48 h	5 ug/mL	γ-glutamyl Cycle	1.94	0.5	1.633	CHAC1,GCLC,GCLM,GGT1,GGT6,GSS	6
48 h	5 ug/mL	Folate Transformations I	1.91	0.556	0.447	MTHFD1,MTHFD1L,MTHFD2,MTHFS,SHMT2	5
48 h	5 ug/mL	IL-17A Signaling in Gastric Cells	1.85	0.391	0	CCL5,EGFR,FOS,IL17RC,JUN,MAPK12,MAPK13,MAPK8,MAPK9	9
48 h	5 ug/mL	UVB-Induced MAPK Signaling	1.84	0.314	-0.277	EGFR,EIF4EBP1,FOS,H3-3A/H3-3B,H3C14,H3C3,JUN,MAPK12,MAPK13,MAPK8,MAPK9,PIK3R3,PIK3R6,PRKD3,RPS6KA5,TP53	16
48 h	5 ug/mL	Remodeling of Epithelial Adherens Junctions	1.82	0.297	1.414	ACTA2,ACTC1,ACTG1,ACTG2,ACTR3,ARPC4,CBLL1,CTNNB1,DNM2,HGS,IQGAP1,Mapre2,MET,RAB7A,TUBA1C,TUBA4A,TUBB4A,TUBB4B,TUBB6	19
48 h	5 ug/mL	Pulmonary Healing Signaling Pathway	1.81	0.244	-3.355	BMP4,CCNB1,CCND1,CDC25C,CELA3A,CTNNB1,CXCL12,EGF,EGFR,ETV5,FGF10,FGFR1,FOXM1,FRK,FZD1,FZD2,FZD4,FZD6,FZD7,FZD8,HIF1A,IDH2,LYN,MAPK12,MAPK13,MAPK8,MAPK9,MMP10,MMP11,MMP13,MMP14,MMP16,MMP19,PRKAB2,PRKD3,RAP2A,SMAD5,SMO,TCF3,TCF4,TCF7L2,TGFB3,VEGFA,VEGFC,VEGFD,WNT5A,WNT5B	47	Inactivated
48 h	5 ug/mL	CLEAR Signaling Pathway	1.78	0.231	1	ATF4,ATP6V0B,ATP6V0C,ATP6V1A,ATP6V1C1,ATP6V1D,ATP6V1H,BLOC1S1,BMP6,CREB3,CTSD,EGF,EGFR,FGF21,FGFR1,FGFR3,FLT1,GAA,GBA,GHR,GLMP,HIF1A,IFI30,IGF1,IGF2R,ITPR1,KCNIP3,LAMP1,M6PR,MAP4K3,MAPK12,MAPK13,MAPK6,MAPK9,MCOLN1,NEU1,NPRL2,PDGFRA,PLBD2,PLCG1,PPP2R2B,PPP2R2D,PPP2R5B,PPP3CA,PRKAB2,PRKD3,RAB7A,RAP2A,RPTOR,RRAGC,RRAGD,SCPEP1,SESN2,SLC36A1,STK4,TCIRG1,TFEB,TGFBR1,TGFBR3,TLR7,TP53,VEGFA,VPS18,VPS33A,…	65
48 h	5 ug/mL	Glioma Signaling	1.78	0.26	-2	ABL1,CAMK1,CAMK2B,CAMK2D,CAMK4,CCND1,CCND3,CDK4,CDKN1A,CDKN2C,E2F2,E2F3,E2F6,E2F7,EGF,EGFR,IDH2,IGF1,IGF2R,MDM2,PDGFA,PDGFRA,PIK3R3,PIK3R6,PLCG1,PRKD3,PTEN,RAP2A,RBL1,SIN3A,SUV39H1,TP53	32	Inactivated
48 h	5 ug/mL	RHOA Signaling	1.75	0.261	0.186	ACTA2,ACTC1,ACTG1,ACTG2,ACTR3,ARHGAP9,ARPC4,CIT,DLC1,IGF1,LPAR2,LPAR4,MSN,MYL12A,MYL6,MYL7,MYLK,MYLPF,NRP2,PFN2,PIP4K2A,PIP4K2B,PIP5K1A,PLEKHG5,RAPGEF2,RHPN2,ROCK2,SEMA3F,SEPTIN11,SEPTIN6,TTN	31
48 h	5 ug/mL	Factors Promoting Cardiogenesis in Vertebrates	1.75	0.252	-3.124	ACVR1B,ACVR2B,ATF4,BMP1,BMP4,BMP6,CAMK2B,CAMK2D,CCND1,CREB3,CTNNB1,FZD1,FZD2,FZD4,FZD6,FZD7,FZD8,MAPK12,MAPK8,MAPK9,NPPA,PLCB4,PLCE1,PLCG1,PLCL2,PRKD3,ROCK2,SMAD5,SMO,TCF3,TCF4,TCF7L2,TGFB3,TGFBR1,TGFBR3,WNT5A,WNT5B	37	Inactivated
48 h	5 ug/mL	GP6 Signaling Pathway	1.73	0.258	-2.335	CERT1,COL11A1,COL12A1,COL16A1,COL1A1,COL1A2,COL27A1,COL28A1,COL2A1,COL3A1,COL4A1,COL4A5,COL4A6,COL5A1,COL5A2,COL6A1,COL6A2,COL6A3,COL7A1,COL8A1,COL8A2,ITPR1,LAMA2,LAMA4,LAMC2,LAMC3,LYN,PIK3R3,PIK3R6,PLCG1,PRKD3,SYK	32	Inactivated
48 h	5 ug/mL	Salvage Pathways of Pyrimidine Ribonucleotides	1.73	0.272	0.816	AK4,APOBEC3B,CDK18,CDK4,CSNK1A1,DAPK1,DYRK1A,FAM20B,HIPK1,MAP2K3,MAP3K9,MAPK6,MAPK8,MAPK9,NEK2,NME3,NME4,PAK1,PLK1,PRKX,PSTK,PYCR3,SGK1,TTK,UPP1	25
48 h	5 ug/mL	Cell Cycle Regulation by BTG Family Proteins	1.7	0.333	1.89	CCND1,CDK4,E2F2,E2F3,E2F6,E2F7,HOXB9,NOCT,PPP2R2B,PPP2R2D,PPP2R5B,PRMT1	12
48 h	5 ug/mL	Heme Degradation	1.7	0.75	#NUM!	BLVRB,HMOX1,HMOX2	3
48 h	5 ug/mL	Spermine and Spermidine Degradation I	1.7	0.75	#NUM!	PAOX,SAT1,SMOX	3
48 h	5 ug/mL	dTMP De Novo Biosynthesis	1.7	0.75	#NUM!	DHFR,SHMT2,TYMS	3
48 h	5 ug/mL	Cell Cycle Control of Chromosomal Replication	1.68	0.302	2.5	CDC45,CDC6,CDK12,CDK18,CDK19,CDK4,DBF4,MCM3,MCM5,MCM8,ORC1,POLA2,POLE,PRIM2,RPA3,TOP2A	16	Activated
48 h	5 ug/mL	Adipogenesis pathway	1.62	0.252	#NUM!	ACVR2B,ATG7,BMP4,CEBPD,CTNNB1,DDIT3,FABP4,FGFR1,FGFR3,FGFRL1,FOXO1,FZD1,FZD2,FZD4,FZD6,FZD7,FZD8,GTF2H1,HIF1A,Kat6b,KLF5,LPL,NOCT,NR2F2,RPS6KA1,RUNX1T1,SENP2,SIN3A,SIRT2,SMAD5,SMO,TP53,WNT5A	33
48 h	5 ug/mL	Glycolysis I	1.6	0.36	2.333	ALDOA,ALDOC,ENO1,ENO3,GAPDH,PFKP,PGAM1,PGK1,PKM	9	Activated
48 h	5 ug/mL	Regulation of the Epithelial-Mesenchymal Transition Pathway	1.59	0.238	#NUM!	APH1B,Aph1c,BCL9,CTNNB1,EGF,EGFR,EGR1,ESRP2,ETS1,FGF10,FGF13,FGF21,FGF6,FGFR1,FGFR3,FGFRL1,FZD1,FZD2,FZD4,FZD6,FZD7,FZD8,GAB1,HIF1A,ID2,LOX,MAP2K3,MET,PARD6B,PARD6G,PIK3R3,PIK3R6,PSEN1,PTPN11,RAP2A,SMO,SMURF1,TCF3,TCF4,TCF7L2,TGFB3,TGFBR1,WNT5A,WNT5B,ZEB2	45
48 h	5 ug/mL	Virus Entry via Endocytic Pathways	1.59	0.257	#NUM!	ABL1,ACTA2,ACTC1,ACTG1,ACTG2,AP1G1,AP1S3,AP2A2,AP2M1,AP4M1,AP5Z1,CD55,CLTB,CXADR,DNM2,FLNA,FLNB,FLNC,HLA-A,ITGA5,ITGB2,ITGB8,PIK3R3,PIK3R6,PLCG1,PRKD3,RAP2A,TFRC,ZBTB12	29
48 h	5 ug/mL	Superpathway of Inositol Phosphate Compounds	1.56	0.232	-0.617	CDC25C,DUSP1,DUSP10,DUSP12,DUSP13,DUSP14,DUSP16,DUSP2,DUSP4,DUSP5,DUSP6,DUSP8,EPHX2,EYA4,INPP5A,INPP5E,IP6K1,MTMR7,NOCT,NUDT5,OCRL,PALD1,PAWR,PI4K2B,PIK3R3,PIK3R6,PIP4K2A,PIP4K2B,PIP5K1A,PLCB4,PLCE1,PLCG1,PPFIA3,PPFIBP2,PPP1R10,PPP1R13B,PPP1R14C,PPP1R3C,PPP1R3D,PPP2R2B,PPP2R5B,PPP3CA,PSPH,PTEN,PTPN11,PTPN13,PTPRJ,PTPRN,RASA1,SGPP1,SSH2,TNS3	52
48 h	5 ug/mL	Pancreatic Adenocarcinoma Signaling	1.55	0.252	0.447	ABL1,BCL2,BIRC5,CCND1,CDK4,CDKN1A,E2F2,E2F3,E2F6,E2F7,EGF,EGFR,HMOX1,MAPK12,MAPK8,MAPK9,MDM2,PIK3R3,PIK3R6,PTGS2,RAD51,RALGDS,RBL1,SIN3A,SUV39H1,TGFB3,TGFBR1,TP53,VEGFA,VEGFC,VEGFD	31
48 h	5 ug/mL	FGF Signaling	1.55	0.267	-1.46	ATF4,CREB3,FGF10,FGF13,FGF21,FGF6,FGFR1,FGFR3,FGFRL1,GAB1,ITPR1,MAP2K3,MAP3K1,MAP3K5,MAPK12,MAPK13,MAPK8,MET,PIK3R3,PIK3R6,PLCG1,PTPN11,RPS6KA5	23
48 h	5 ug/mL	HOTAIR Regulatory Pathway	1.54	0.245	-1.414	AR,ATG7,CD44,CDKN1A,COL1A1,COL1A2,COL3A1,CTNNB1,DNMT3B,FOXM1,H3-3A/H3-3B,H3C14,H3C3,IRF1,JAM2,MDM2,MET,MEX3B,MMP10,MMP11,MMP13,MMP14,MMP16,MMP19,PIK3R3,PIK3R6,PTEN,ROCK2,SPP1,SUZ12,TCF3,TCF4,TCF7L2,WNT5A,WNT5B,XIAP	36
48 h	5 ug/mL	MIF Regulation of Innate Immunity	1.54	0.31	1.387	CD14,FOS,JUN,LY96,MAPK12,MAPK8,MAPK9,NFKBIB,PLA2G2E,PLA2G5,PLA2G6,PTGS2,TP53	13
48 h	5 ug/mL	D-myo-inositol-5-phosphate Metabolism	1.52	0.237	-1.029	CDC25C,DUSP1,DUSP10,DUSP12,DUSP13,DUSP14,DUSP16,DUSP2,DUSP4,DUSP5,DUSP6,DUSP8,EPHX2,EYA4,MTMR7,NOCT,NUDT5,OCRL,PALD1,PAWR,PIP4K2A,PLCB4,PLCE1,PLCG1,PPFIA3,PPFIBP2,PPP1R10,PPP1R13B,PPP1R14C,PPP1R3C,PPP1R3D,PPP2R2B,PPP2R5B,PPP3CA,PSPH,PTEN,PTPN11,PTPN13,PTPRJ,PTPRN,RASA1,SGPP1,SSH2,TNS3	44
48 h	5 ug/mL	Mismatch Repair in Eukaryotes	1.52	0.389	0.378	EXO1,FEN1,MSH2,MSH3,MSH6,RFC5,SLC19A1	7
48 h	5 ug/mL	3-phosphoinositide Biosynthesis	1.51	0.235	-0.333	CDC25C,DUSP1,DUSP10,DUSP12,DUSP13,DUSP14,DUSP16,DUSP2,DUSP4,DUSP5,DUSP6,DUSP8,EPHX2,EYA4,MTMR7,NOCT,NUDT5,OCRL,PALD1,PAWR,PI4K2B,PIK3R3,PIK3R6,PIP4K2A,PIP4K2B,PIP5K1A,PPFIA3,PPFIBP2,PPP1R10,PPP1R13B,PPP1R14C,PPP1R3C,PPP1R3D,PPP2R2B,PPP2R5B,PPP3CA,PSPH,PTEN,PTPN11,PTPN13,PTPRJ,PTPRN,RASA1,SGPP1,SSH2,TNS3	46
48 h	5 ug/mL	3-phosphoinositide Degradation	1.49	0.236	-0.87	CDC25C,DUSP1,DUSP10,DUSP12,DUSP13,DUSP14,DUSP16,DUSP2,DUSP4,DUSP5,DUSP6,DUSP8,EPHX2,EYA4,INPP5E,MTMR3,MTMR7,NOCT,NUDT5,OCRL,PALD1,PAWR,PPFIA3,PPFIBP2,PPP1R10,PPP1R13B,PPP1R14C,PPP1R3C,PPP1R3D,PPP2R2B,PPP2R5B,PPP3CA,PSPH,PTEN,PTPMT1,PTPN11,PTPN13,PTPRJ,PTPRN,RASA1,SGPP1,SSH2,TNS3	43
48 h	5 ug/mL	Basal Cell Carcinoma Signaling	1.49	0.275	-3.357	BMP1,BMP4,BMP6,CTNNB1,FZD1,FZD2,FZD4,FZD6,FZD7,FZD8,GLIS2,KIF7,SMO,TCF3,TCF4,TCF7L2,TP53,WNT5A,WNT5B	19	Inactivated
48 h	5 ug/mL	Molecular Mechanisms of Cancer	1.47	0.215	#NUM!	ABL1,ACVR2B,ADCY1,ADCY5,APH1B,Aph1c,ARHGEF18,ARHGEF19,ARHGEF2,ARHGEF9,AURKA,BCL2,BCL2L11,BMP1,BMP4,BMP6,BRCA1,CAMK2B,CAMK2D,CASP6,CCND1,CCND3,CDC25C,CDK12,CDK18,CDK19,CDK4,CDKN1A,CDKN2C,CHEK1,CTNNB1,E2F2,E2F3,E2F6,E2F7,FOS,FOXO1,FZD1,FZD2,FZD4,FZD6,FZD7,FZD8,GAB1,GNG11,GNG13,HIF1A,HIPK2,ITGA1,ITGA11,ITGA5,ITGA6,ITGA7,ITGB2,ITGB8,JUN,MAP2K3,MAP3K5,MAPK12,MAPK13,MAPK8,MAPK9,MDM2,NAIP,NFKBIB,PAK1,PI…	94
48 h	5 ug/mL	Hypoxia Signaling in the Cardiovascular System	1.46	0.27	2.111	ATF4,COPS5,CREB3,HIF1A,HSP90AA1,JUN,MDM2,NFKBIB,NQO1,PTEN,TP53,UBE2C,UBE2E3,UBE2F,UBE2G2,UBE2H,UBE2N,UBE2O,UBE2T,VEGFA	20	Activated
48 h	5 ug/mL	Cell Cycle: G1/S Checkpoint Regulation	1.45	0.277	-0.5	ABL1,CCND1,CCND3,CDK4,CDKN1A,CDKN2C,E2F2,E2F3,E2F6,E2F7,FOXO1,MDM2,PAK1IP1,RBL1,SIN3A,SUV39H1,TGFB3,TP53	18
48 h	5 ug/mL	Mouse Embryonic Stem Cell Pluripotency	1.44	0.255	-4.315	BMP4,CTNNB1,FZD1,FZD2,FZD4,FZD6,FZD7,FZD8,ID1,ID2,ID3,IL6ST,LIFR,MAPK12,MAPK13,PIK3R3,PIK3R6,PTPN11,RAP2A,SMAD5,SMO,TCF3,TCF4,TCF7L2,TP53,XIAP	26	Inactivated
48 h	5 ug/mL	Clathrin-mediated Endocytosis Signaling	1.41	0.232	#NUM!	ACTA2,ACTC1,ACTG1,ACTG2,ACTR3,AP1G1,AP1S3,AP2A2,AP2M1,AP4M1,AP5Z1,APOA2,ARPC4,ARRB1,ARRB2,CD2AP,CLTB,DNM2,EGF,F2,FGF10,FGF13,FGF21,FGF6,HGS,HSPA8,IGF1,ITGA5,ITGB2,ITGB8,MDM2,MET,PDGFA,PIK3R3,PIK3R6,PPP3CA,RAB7A,S100A8,SH3GLB1,TFRC,Ubb,UBC,VEGFA,VEGFC,VEGFD	45
48 h	5 ug/mL	Regulation Of The Epithelial Mesenchymal Transition In Development Pathway	1.41	0.262	-3.771	APH1B,Aph1c,BCL9,BRCA1,CTNNB1,FZD1,FZD2,FZD4,FZD6,FZD7,FZD8,GLIS2,HIF1A,LOX,PSEN1,S100A4,SMO,TCF3,TCF4,TCF7L2,WNT5A,WNT5B	22	Inactivated
48 h	5 ug/mL	Histidine Degradation III	1.4	0.5	0	HAL,MTHFD1,MTHFD1L,MTHFD2	4
48 h	5 ug/mL	Role Of Osteoblasts In Rheumatoid Arthritis Signaling Pathway	1.4	0.227	0.849	ACVR2B,BCL2,BGLAP,BMP4,CLCF1,COL1A1,CSNK1A1,CSNK1E,CTNNB1,CTSD,CTSH,Ctsj,CTSW,CXCL12,DKK2,FZD1,FZD2,FZD4,FZD6,FZD7,FZD8,IGF1,IGF2R,IL15,IL18,IL33,IL6ST,MMP10,MMP11,MMP13,MMP14,MMP16,MMP19,PIK3R3,PIK3R6,PTGS2,SFRP2,SFRP4,SMAD5,SMAD6,SMO,SMURF1,TCF3,TCF4,TCF7L2,TGFB3,TNFSF12,VEGFA,VEGFC,VEGFD,WNT5A,WNT5B	52
48 h	5 ug/mL	D-myo-inositol (1,4,5,6)-Tetrakisphosphate Biosynthesis	1.4	0.235	-0.73	CDC25C,DUSP1,DUSP10,DUSP12,DUSP13,DUSP14,DUSP16,DUSP2,DUSP4,DUSP5,DUSP6,DUSP8,EPHX2,EYA4,MTMR7,NOCT,NUDT5,OCRL,PALD1,PAWR,PPFIA3,PPFIBP2,PPP1R10,PPP1R13B,PPP1R14C,PPP1R3C,PPP1R3D,PPP2R2B,PPP2R5B,PPP3CA,PSPH,PTEN,PTPN11,PTPN13,PTPRJ,PTPRN,RASA1,SGPP1,SSH2,TNS3	40
48 h	5 ug/mL	D-myo-inositol (3,4,5,6)-tetrakisphosphate Biosynthesis	1.4	0.235	-0.73	CDC25C,DUSP1,DUSP10,DUSP12,DUSP13,DUSP14,DUSP16,DUSP2,DUSP4,DUSP5,DUSP6,DUSP8,EPHX2,EYA4,MTMR7,NOCT,NUDT5,OCRL,PALD1,PAWR,PPFIA3,PPFIBP2,PPP1R10,PPP1R13B,PPP1R14C,PPP1R3C,PPP1R3D,PPP2R2B,PPP2R5B,PPP3CA,PSPH,PTEN,PTPN11,PTPN13,PTPRJ,PTPRN,RASA1,SGPP1,SSH2,TNS3	40
48 h	5 ug/mL	Arsenate Detoxification I (Glutaredoxin)	1.36	0.6	#NUM!	GSTO1,LACC1,PNP	3
48 h	5 ug/mL	Tetrapyrrole Biosynthesis II	1.36	0.6	#NUM!	ALAD,ALAS1,UROS	3
48 h	5 ug/mL	Folate Polyglutamylation	1.36	0.6	#NUM!	MTHFD1,MTHFD1L,SHMT2	3
48 h	5 ug/mL	WNT/β-catenin Signaling	1.33	0.234	0	ACVR1B,ACVR2B,BCL9,CCND1,CD44,CSNK1A1,CSNK1E,CTNNB1,DKK2,FZD1,FZD2,FZD4,FZD6,FZD7,FZD8,GJA1,JUN,MDM2,PPARD,PPP2R2B,PPP2R2D,PPP2R5B,SFRP2,SFRP4,SMO,SOX12,SOX4,SOX5,TCF3,TCF4,TCF7L2,TGFB3,TGFBR1,TGFBR3,TP53,Ubb,UBC,WNT5A,WNT5B	39
48 h	10 ug/mL	Protein Ubiquitination Pathway	12.3	0.565	#NUM!	ANAPC5,BAG1,BAP1,BIRC2,BRCA1,BTRC,CDC20,CRYAB,CUL1,DNAJA1,DNAJB1,DNAJB14,DNAJB2,DNAJB4,DNAJB6,DNAJB9,DNAJC16,DNAJC17,DNAJC18,DNAJC19,DNAJC2,DNAJC21,DNAJC28,DNAJC3,DNAJC30,DNAJC5,DNAJC9,ELOC,HLA-A,HLA-E,HLA-F,HSCB,HSP90AA1,HSPA1A/HSPA1B,HSPA1L,HSPA2,HSPA4,HSPA4L,HSPA5,HSPA8,HSPA9,HSPB1,HSPB11,HSPB2,HSPB8,HSPD1,HSPE1,HSPH1,MDM2,MR1,NEDD4L,PAN2,PSMA1,PSMA2,PSMA3,PSMA4,PSMA5,PSMA6,PSMA7,PSMB10,PSMB2,…	147
48 h	10 ug/mL	BAG2 Signaling Pathway	8.92	0.684	1.789	ATXN3,BAG2,CDKN1A,HSP90AA1,HSPA1A/HSPA1B,Hspa1b,HSPA1L,HSPA2,HSPA4,HSPA5,HSPA8,HSPA9,MDM2,MYC,PINK1,PSMA1,PSMA2,PSMA3,PSMA4,PSMA5,PSMA6,PSMA7,PSMB10,PSMB2,PSMB3,PSMB4,PSMB5,PSMB6,PSMB7,PSMB9,PSMC1,PSMC2,PSMC3,PSMC4,PSMC5,PSMC6,PSMD1,PSMD11,PSMD12,PSMD13,PSMD14,PSMD2,PSMD3,PSMD4,PSMD5,PSMD6,PSMD7,PSMD8,PSMD9,PSME1,PSME3,PSME4,TP53,UBE2D1	54
48 h	10 ug/mL	Ribonucleotide Reductase Signaling Pathway	8.81	0.584	0.53	ACTB,AKT1,AKT1S1,ARID2,ATF4,BAD,BIRC5,BRAF,BTRC,CASP9,CCND1,CCNF,CDH3,CDK1,CDK4,CDK6,CDKN1A,CDKN2A,CHEK1,CREB1,CREB3,CREB3L1,CREB3L2,CREB3L4,CREB5,CTNNB1,CUL1,E2F2,E2F3,E2F5,E2F6,E2F7,E2F8,EGFR,EIF4E,EIF4EBP1,ESR1,FOS,FOXM1,FOXO3,H3-3A/H3-3B,H3C14,H3C3,HIF1A,HLTF,IL6,JUN,MAPK11,MAPK12,MAPK13,MAPK8,MAPK9,MET,MTOR,MYBL2,MYC,NFYA,PARP1,PARP10,PARP12,PARP14,PARP6,PARP8,PARP9,PBRM1,PIK3C2A,PIK3R2,PIK3…	90
48 h	10 ug/mL	Cell Cycle Control of Chromosomal Replication	8.78	0.755	4.111	CDC45,CDC6,CDC7,CDK1,CDK10,CDK11A,CDK12,CDK14,CDK15,CDK17,CDK19,CDK4,CDK6,CDK8,CDT1,CHEK2,DBF4,DNA2,LIG1,MCM2,MCM3,MCM4,MCM5,MCM6,MCM7,MCM8,ORC1,ORC4,PCNA,POLA1,POLA2,POLD1,POLE,PRIM1,PRIM2,RPA1,RPA2,RPA3,TOP2A,TOP2B	40	Activated
48 h	10 ug/mL	FAT10 Signaling Pathway	8.04	0.736	0	HTT,PSMA1,PSMA2,PSMA3,PSMA4,PSMA5,PSMA6,PSMA7,PSMB10,PSMB2,PSMB3,PSMB4,PSMB5,PSMB6,PSMB7,PSMB9,PSMC1,PSMC2,PSMC3,PSMC4,PSMC5,PSMC6,PSMD1,PSMD11,PSMD12,PSMD13,PSMD14,PSMD2,PSMD3,PSMD4,PSMD5,PSMD6,PSMD7,PSMD8,PSMD9,PSME1,PSME3,PSME4,SQSTM1	39
48 h	10 ug/mL	Inhibition of ARE-Mediated mRNA Degradation Pathway	6.93	0.556	0.714	AGO2,AGO3,AGO4,AKT1,CNOT1,CNOT6,CNOT8,CNOT9,DCP2,DDX6,DIS3,EXOSC2,EXOSC5,EXOSC6,EXOSC8,MAPK11,MAPK12,MAPK13,MAPK6,PAPOLA,PAPOLG,PARN,PPM1L,PPP2CA,PPP2R2A,PPP2R2B,PPP2R2D,PPP2R5B,PPP2R5D,PPP2R5E,PRKACA,PRKACB,PRKAG2,PRKAR1A,PRKAR2A,PRKAR2B,PSMA1,PSMA2,PSMA3,PSMA4,PSMA5,PSMA6,PSMA7,PSMB10,PSMB2,PSMB3,PSMB4,PSMB5,PSMB6,PSMB7,PSMB9,PSMC1,PSMC2,PSMC3,PSMC4,PSMC5,PSMC6,PSMD1,PSMD11,PSMD12,PSMD13,PSMD14…	84
48 h	10 ug/mL	Cell Cycle: G2/M DNA Damage Checkpoint Regulation	6.39	0.7	0.18	ABL1,AURKA,BRCA1,BTRC,CCNB1,CCNB2,CDC25C,CDK1,CDKN1A,CDKN2A,CHEK1,CHEK2,CKS1B,CKS2,CUL1,GADD45A,HIPK2,MDM2,PKMYT1,PLK1,PPM1D,PTPMT1,RPRM,RPS6KA1,SKP1,SKP2,TOP2A,TOP2B,TP53,TRIP12,YWHAB,YWHAG,YWHAH,YWHAQ,YWHAZ	35
48 h	10 ug/mL	Kinetochore Metaphase Signaling Pathway	6.14	0.578	4.061	ANAPC13,ANAPC5,ANAPC7,AURKB,BIRC5,BUB1,BUB1B,CCNB1,CDC20,CDC26,CDC27,CDCA8,CDK1,CENPE,CENPH,CENPK,CENPL,CENPN,CENPO,CENPP,CENPQ,CENPT,CENPU,CENPW,DSN1,ESPL1,H2AC20,H2AX,H2AZ1,H2AZ2,INCENP,KNL1,KNTC1,MACROH2A1,MAD1L1,MAD2L1,MASTL,MIS12,NDC80,NEK2,NSL1,NUF2,PLK1,PMF1/PMF1-BGLAP,PPP1R10,PPP1R11,PPP1R14A,PPP1R14C,PPP1R3C,PPP1R3D,PPP2R5B,PPP2R5D,PPP2R5E,PTTG1,SKA1,SKA3,SPC24,SPC25,SPDL1,TTK,ZW10,ZWILC…	63	Activated
48 h	10 ug/mL	Role of BRCA1 in DNA Damage Response	5.45	0.6	2.414	ABRAXAS1,ACTB,ARID2,BABAM2,BARD1,BLM,BRCA1,BRCA2,CDKN1A,CHEK1,CHEK2,E2F2,E2F3,E2F5,E2F6,E2F7,E2F8,FAAP100,FAAP24,FANCA,FANCB,FANCC,FANCD2,FANCE,FANCM,GADD45A,HLTF,MRE11,MSH2,MSH6,PBRM1,PLK1,POU2F1,RAD51,RBBP8,RBL1,RFC3,RFC4,RFC5,RPA1,SMARCA2,SMARCC1,SMARCC2,SMARCD2,SMARCD3,SMARCE1,STAT1,TP53	48	Activated
48 h	10 ug/mL	Autophagy	5.26	0.498	0.704	AKT1,AKT1S1,ATF4,ATG10,ATG12,ATG14,ATG2A,ATG2B,ATG7,ATG9A,ATG9B,BAD,BMP6,Calm1 (includes others),CAMKK2,CDKN1B,CHP1,CREB1,CREB3,CREB3L1,CREB3L2,CREB3L4,CREB5,DAPK1,DDIT3,EGF,EPG5,ERN1,FOS,FOXO1,FOXO3,FUNDC1,GABARAP,GABARAPL1,GABARAPL2,GORASP2,GSK3A,HIF1A,IGF1,IRS1,JUN,LAMP1,LAMP2,MAPK12,MAPK8,MAPK9,MTOR,MYC,MYD88,OPTN,PIK3C2A,PIK3R2,PIK3R3,PIK3R4,PIK3R5,PIK3R6,PLEKHM1,PPM1D,PPM1L,PPP2CA,PPP2R2A,P…	104
48 h	10 ug/mL	Senescence Pathway	5.25	0.475	-1.086	ACVR1B,ACVR2A,ACVR2B,AKT1,ANAPC13,ANAPC5,ANAPC7,ARAF,ASXL1,ASXL2,ATF3,BRAF,CACNA1C,CACNA2D1,CACNB1,CACNB3,CACNB4,Calm1 (includes others),CAPN2,CAPN5,CAPN6,CAT,CBX2,CCNB1,CCNB2,CCND1,CCND2,CCND3,CCNE1,CDC25C,CDC26,CDC27,CDK1,CDK4,CDK6,CDKN1A,CDKN1B,CDKN2A,CDKN2B,CGAS,CHEK1,CHEK2,CHP1,CHUK,DMTF1,E2F2,E2F3,E2F5,E2F6,E2F7,E2F8,EIF4E,EIF4EBP1,ETS1,ETS2,FOXO3,GADD45A,GADD45B,GADD45G,HIPK2,IFNA4,IKBKB,I…	135
48 h	10 ug/mL	Pulmonary Fibrosis Idiopathic Signaling Pathway	5.25	0.468	-4.098	ACTA2,ACTB,ACTC1,ACTG1,ACTG2,ACVR1B,ACVR2A,ACVR2B,ADAM10,ADAMTS1,AEBP2,AKT1,ARAF,BBC3,BIRC5,BRAF,CCN2,CCND1,CDH2,CERT1,COL11A1,COL12A1,COL16A1,COL1A1,COL1A2,COL20A1,COL27A1,COL28A1,COL2A1,COL3A1,COL4A1,COL4A2,COL4A5,COL4A6,COL5A1,COL5A2,COL5A3,COL6A1,COL6A2,COL6A3,COL7A1,COL8A1,COL8A2,CTNNB1,CXCL12,EDN1,EGFR,EGR1,EIF4EBP1,EIF4EBP3,EPHB4,F2,FGF18,FGFR1,FGFR3,FGFRL1,FN1,FOS,FOXO1,FOXO3,FOXO6,FZD1,F…	148	Inactivated
48 h	10 ug/mL	Protein Kinase A Signaling	5.22	0.456	-0.671	ADCY1,ADCY5,ADCY6,ADCY9,ADD1,ADD3,AKAP11,AKAP12,AKAP13,AKAP5,AKAP7,ANAPC13,ANAPC5,ANAPC7,ATF4,BAD,BRAF,Calm1 (includes others),CAMK2B,CAMK2D,CDC14B,CDC25C,CDC26,CDC27,CHP1,CHUK,CNGA3,Cngb1,CREB1,CREB3,CREB3L1,CREB3L2,CREB3L4,CREB5,CREM,CTNNB1,DCC,DUSP1,DUSP10,DUSP12,DUSP16,DUSP2,DUSP3,DUSP4,DUSP5,DUSP6,DUSP8,EBI3,EYA3,FLNA,FLNB,FLNC,GDE1,GDPD1,GNAI1,GNAS,GNG10,GNG11,GNG12,GNG13,GNG5,GSK3A,H1-0,H1…	176
48 h	10 ug/mL	HIPPO signaling	5.07	0.583	0.192	BTRC,CD44,CRB1,CSNK1D,CSNK1E,CUL1,DLG2,DLG3,DLG4,FAT4,FRMD6,LATS1,LATS2,LLGL1,NF2,PATJ,PPM1L,PPP1R10,PPP1R11,PPP1R14A,PPP1R14C,PPP1R3C,PPP1R3D,PPP2CA,PPP2R2A,PPP2R2B,PPP2R2D,PPP2R5B,PPP2R5D,PPP2R5E,RASSF1,RASSF6,SKP1,SKP2,SMAD1,SMAD2,SMAD5,STK4,TEAD1,TEAD2,TEAD3,TEAD4,TJP2,TP53BP2,YWHAB,YWHAG,YWHAH,YWHAQ,YWHAZ	49
48 h	10 ug/mL	Hypoxia Signaling in the Cardiovascular System	4.91	0.595	2.828	AKT1,ATF4,COPS5,CREB1,CREB3,CREB3L1,CREB3L2,CREB3L4,CREB5,CSNK1D,EDN1,HIF1A,HSP90AA1,JUN,LDHA,MDM2,NFKBIA,NFKBIB,NQO1,PTEN,TP53,UBE2A,UBE2B,UBE2C,UBE2D1,UBE2D3,UBE2E2,UBE2E3,UBE2F,UBE2G2,UBE2H,UBE2J2,UBE2K,UBE2L3,UBE2L6,UBE2M,UBE2N,UBE2O,UBE2Q2,UBE2S,UBE2T,UBE2V1,VEGFA,VHL	44	Activated
48 h	10 ug/mL	ATM Signaling	4.88	0.562	-0.649	ABL1,ATF4,BLM,BRCA1,CBX1,CBX3,CBX5,CCNB1,CCNB2,CDC25C,CDK1,CDKN1A,CHEK1,CHEK2,CREB1,CREB3,CREB3L1,CREB3L2,CREB3L4,CREB5,FANCD2,GADD45A,GADD45B,GADD45G,H2AX,HP1BP3,JUN,MAPK11,MAPK12,MAPK13,MAPK8,MAPK9,MDM2,MRE11,NFKBIA,PPM1D,PPM1L,PPP2CA,PPP2R2A,PPP2R2B,PPP2R2D,PPP2R5B,PPP2R5D,PPP2R5E,RAD51,RAD9A,RBBP8,SMC2,SUV39H1,TLK2,TP53,TP53BP1,TRRAP,ZNF420	54
48 h	10 ug/mL	GADD45 Signaling	4.68	0.625	-1.521	ACVR1B,ACVR2A,ACVR2B,BRCA1,CCNB1,CCND1,CCND2,CCND3,CCNE1,CDK1,CDK4,CDKN1A,FOXO3,GADD45A,GADD45B,GADD45G,MAP2K3,MAP2K6,MAP3K4,MAPK11,MAPK12,MAPK13,MAPK8,MAPK9,MYC,NFYA,PCNA,POU2F1,SMAD2,TGFB2,TGFB3,TGFBR1,TGFBR2,TP53,WT1	35
48 h	10 ug/mL	ERK5 Signaling	4.67	0.589	1.581	AKT1,ATF4,BAD,CREB1,CREB3,CREB3L1,CREB3L2,CREB3L4,CREB5,CTF1,EGF,EGFR,FOS,FOSL1,FOXO3,GAB1,IL6ST,LIF,MAP2K5,MAP3K8,MEF2D,MRAS,MYC,NGF,PTPN11,RALB,RAP1A,RAP2A,RASD2,RPS6KA1,RPS6KA2,RPS6KA3,RPS6KA4,RPS6KA5,RPS6KB1,RRAS2,SGK1,WNK1,YWHAB,YWHAG,YWHAH,YWHAQ,YWHAZ	43
48 h	10 ug/mL	Huntington's Disease Signaling	4.67	0.47	0	AKT1,AP2A2,ATF4,BET1L,CAPN2,CAPN5,CAPN6,CASP14,CASP2,CASP6,CASP9,CDK5R1,CLTB,CLTC,CPLX2,CREB1,CREB3,CREB3L1,CREB3L2,CREB3L4,CREB5,CTSD,CYCS,DLG4,DNAJB1,DNAJC5,DNM2,EGF,EGFR,GNG10,GNG11,GNG12,GNG13,GNG5,GOSR1,HAP1,HDAC11,HIP1,HSPA1A/HSPA1B,Hspa1b,HSPA1L,HSPA2,HSPA4,HSPA5,HSPA8,HSPA9,HTT,IFT57,IGF1,IGF1R,ITPR1,JUN,MAP3K10,MAPK8,MAPK9,MTOR,NAPA,NAPB,NAPG,NCOR1,NGF,PDPK1,PIK3C2A,PIK3R2,PIK3R3,PIK3R4,…	126
48 h	10 ug/mL	Endocannabinoid Cancer Inhibition Pathway	4.48	0.514	-0.356	ADCY1,ADCY5,ADCY6,ADCY9,AKT1,AKT1S1,ATF3,ATF4,BAD,CAMKK2,CASP14,CASP2,CASP6,CASP9,CCND1,CCND2,CCND3,CCNE1,CDKN1A,CDKN1B,CNR1,CREB1,CREB3,CREB3L1,CREB3L2,CREB3L4,CREB5,CTNNB1,DDIT3,GNAI1,GNAO1,HIF1A,MAP2K3,MAP2K5,MAP2K6,MTOR,MYC,NSMAF,NUPR1,PDGFC,PIK3C2A,PIK3R2,PIK3R3,PIK3R4,PIK3R5,PIK3R6,PRKAB1,PRKAB2,PRKACA,PRKACB,PRKAG2,PRKAR1A,PRKAR2A,PRKAR2B,PTK2,RAF1,ROCK2,RPTOR,SMPD2,SMPD3,SMPD4,SNAI2,SPTLC…	73
48 h	10 ug/mL	Molecular Mechanisms of Cancer	4.17	0.436	#NUM!	ABL1,ACVR2A,ACVR2B,ADCY1,ADCY5,ADCY6,ADCY9,AKT1,APC2,APH1B,Aph1c,ARHGEF1,ARHGEF10,ARHGEF12,ARHGEF18,ARHGEF19,ARHGEF3,ARHGEF9,AURKA,BAD,BBC3,BCL2L11,BIRC2,BMP1,BMP4,BMP6,BMPR1A,BMPR1B,BRAF,BRCA1,CAMK2B,CAMK2D,CASP6,CASP9,CCND1,CCND2,CCND3,CCNE1,CDC25C,CDK1,CDK10,CDK11A,CDK12,CDK14,CDK15,CDK17,CDK19,CDK4,CDK6,CDK8,CDKN1A,CDKN1B,CDKN2A,CDKN2B,CDKN2C,CFLAR,CHEK1,CHEK2,CRK,CTNNB1,CTNND1,CYCS,DIABLO,DV…	191
48 h	10 ug/mL	CLEAR Signaling Pathway	4.16	0.459	-0.356	AKT1,AKT1S1,ATF4,ATP6AP2,ATP6V0B,ATP6V0C,ATP6V0D1,ATP6V1A,ATP6V1C1,ATP6V1C2,ATP6V1D,ATP6V1E1,ATP6V1F,ATP6V1H,BLOC1S1,BMP6,BMPR1A,BMPR1B,CASTOR1,CHP1,CREB1,CREB3,CREB3L1,CREB3L2,CREB3L4,CREB5,CRTC2,CTSD,CTSF,EGF,EGFR,FGF21,FGFR1,FGFR3,FLCN,FLT1,GABARAP,GBA,GHR,GLB1,GLMP,GNS,GSK3A,HEXA,HEXB,HIF1A,HPS1,IFI30,IGF1,IGF1R,IGF2R,IKBKB,ITPR1,ITPR2,KCNIP3,LAMP1,LAMTOR2,LAMTOR3,LAMTOR4,M6PR,MAP4K3,MAPK11,M…	129
48 h	10 ug/mL	Unfolded protein response	4.16	0.551	3.024	ATF4,ATF6,CD82,CEBPD,CEBPG,CEBPZ,DDIT3,DNAJA1,DNAJA3,DNAJA4,DNAJB1,DNAJB14,DNAJB2,DNAJB4,DNAJB6,DNAJB9,DNAJC16,DNAJC17,DNAJC18,DNAJC19,DNAJC21,DNAJC3,DNAJC5,DNAJC9,EDEM1,ERN1,HSPA1A/HSPA1B,Hspa1b,HSPA1L,HSPA2,HSPA4,HSPA5,HSPA8,HSPA9,HSPH1,INSIG1,MAP3K5,MAPK8,MBTPS1,MBTPS2,NFE2L2,OS9,PPP1R15A,SCAP,SEL1L,SYVN1,TRAF2,UBXN4,VCP	49	Activated
48 h	10 ug/mL	ERK/MAPK Signaling	4.06	0.476	-0.113	ARAF,ATF4,BAD,BRAF,CREB1,CREB3,CREB3L1,CREB3L2,CREB3L4,CREB5,CRK,DOCK1,DUSP1,DUSP2,DUSP4,DUSP6,EIF4E,EIF4EBP1,ESR1,ETS1,ETS2,FOS,H3-3A/H3-3B,H3C14,H3C3,HSPB1,HSPB2,ITGA1,ITGA10,ITGA11,ITGA5,ITGA6,ITGA7,ITGB2,ITGB4,ITGB7,ITGB8,LAMTOR3,MAPKAPK5,MKNK2,MRAS,MYC,MYCN,NFATC1,PAK1,PAK3,PIK3C2A,PIK3R2,PIK3R3,PIK3R4,PIK3R5,PIK3R6,PLA2G2E,PLA2G4B,PLA2G5,PLA2G6,PLCG1,PPM1L,PPP1R10,PPP1R11,PPP1R14A,PPP1R14C,…	99
48 h	10 ug/mL	UVA-Induced MAPK Signaling	3.77	0.531	-1.347	CASP9,CYCS,EGFR,FOS,JUN,MAPK11,MAPK12,MAPK13,MAPK8,MAPK9,MRAS,MTOR,PARP1,PARP10,PARP12,PARP14,PARP6,PARP8,PARP9,PIK3C2A,PIK3R2,PIK3R3,PIK3R4,PIK3R5,PIK3R6,PLCB1,PLCB3,PLCB4,PLCD1,PLCE1,PLCG1,PLCL1,PLCL2,PRKCA,RALB,RAP1A,RAP2A,RASD2,RPS6KA1,RPS6KA2,RPS6KA3,RPS6KA4,RPS6KA5,RPS6KB1,RRAS2,SMPD2,SMPD3,SMPD4,STAT1,TNKS,TP53	51
48 h	10 ug/mL	p53 Signaling	3.73	0.532	-1.029	AKT1,BBC3,BIRC5,BRCA1,CASP6,CCND1,CCND2,CCNG1,CCNK,CDK4,CDKN1A,CDKN2A,CHEK1,CHEK2,COQ8A,CSNK1D,CTNNB1,GADD45A,GADD45B,GADD45G,GML,GNL3,HIF1A,HIPK2,JMY,JUN,MAPK8,MDM2,MED1,PCNA,PIAS1,PIK3C2A,PIK3R2,PIK3R3,PIK3R4,PIK3R5,PIK3R6,PLAGL1,PPP1R13B,PTEN,RPRM,SERPINE2,SIRT1,SNAI2,THBS1,TNFRSF10A,TP53,TP53BP2,TP53INP1,WT1	50
48 h	10 ug/mL	Epithelial Adherens Junction Signaling	3.72	0.49	2.092	ACTR2,ACTR3,ACVR1B,ACVR2A,ACVR2B,AFDN,AKT1,ARPC1B,ARPC4,BAIAP2,CDH2,CFL1,CFL2,CRK,CTNNB1,CTNND1,DIAPH1,ECT2,EGF,EGFR,FGFR1,FRMD6,IGF1R,IQGAP1,KIF23,LATS1,LATS2,LIMK1,MET,MRAS,MYH10,MYL12A,MYL7,NECTIN1,NF2,NOTCH4,PAK1,PAK3,PPM1L,PPP2CA,PPP2R2A,PPP2R2B,PPP2R2D,PPP2R5B,PPP2R5D,PPP2R5E,PRKAB1,PRKAB2,PRKAG2,PTEN,RAC1,RACGAP1,RALB,RAP1A,RAP2A,RAPGEF1,RASD2,ROCK2,RRAS2,SNAI1,SNAI2,STK4,TCF3,TCF4,TCF7L2,…	75	Activated
48 h	10 ug/mL	NRF2-mediated Oxidative Stress Response	3.67	0.465	2.828	ABCC1,ABCC2,ABCC4,ACTA2,ACTB,ACTC1,ACTG1,ACTG2,AKR7A2,AKT1,ATF4,CAT,CBR1,CCT7,CYP2J2,CYP3A5,CYP3A7,DNAJA1,DNAJA3,DNAJA4,DNAJB1,DNAJB14,DNAJB2,DNAJB4,DNAJB6,DNAJB9,DNAJC16,DNAJC17,DNAJC18,DNAJC19,DNAJC21,DNAJC3,DNAJC5,DNAJC9,ERP29,FOS,FOSL1,FTH1,FTL,GCLC,GCLM,GSR,GSTA3,GSTA5,GSTK1,Gstm3,GSTM3,GSTM5,GSTO1,GSTO2,GSTP1,GSTZ1,HACD3,HMOX1,HSP90AA1,HSPB8,JUN,JUNB,JUND,MAF,MAFF,MAFG,MAFK,MAP2K3,MAP2K5,MA…	101	Activated
48 h	10 ug/mL	Polyamine Regulation in Colon Cancer	3.53	0.579	1.219	AKT1,AKT1S1,ARAF,ARG1,AZIN1,BCL2L11,BRAF,CSNK2A1,CTNNB1,DOHH,EIF5A,EIF5A2,FOS,JUN,MAP2K3,MAP2K5,MAP2K6,MTA1,MTOR,MXD1,MYC,ODC1,RAF1,RPTOR,SAT1,SAT2,SLC3A2,SMOX,SRM,TCF4,TCF7L2,TP53,TRPC1	33
48 h	10 ug/mL	Cyclins and Cell Cycle Regulation	3.46	0.537	2.335	ABL1,BTRC,CCNA2,CCNB1,CCNB2,CCND1,CCND2,CCND3,CCNE1,CCNH,CDK1,CDK4,CDK6,CDKN1A,CDKN1B,CDKN2A,CDKN2B,CDKN2C,CUL1,E2F2,E2F3,E2F5,E2F6,E2F7,E2F8,HDAC11,PA2G4,PPM1L,PPP2CA,PPP2R2A,PPP2R2B,PPP2R2D,PPP2R5B,PPP2R5D,PPP2R5E,RAF1,RBL1,SIN3A,SKP1,SKP2,SUV39H1,TGFB2,TGFB3,TP53	44	Activated
48 h	10 ug/mL	Regulation of eIF4 and p70S6K Signaling	3.37	0.476	-0.2	AGO2,AGO3,AGO4,AKT1,EIF1AX,EIF2B1,EIF2B2,EIF2B3,EIF2B4,EIF2B5,EIF2S1,EIF2S2,EIF2S3,EIF3B,EIF3C,EIF3D,EIF3E,EIF3F,EIF3J,EIF4A2,EIF4A3,EIF4E,EIF4EBP1,EIF4EBP3,EIF4G1,EIF4G2,IRS1,ITGA1,ITGA10,ITGA11,ITGA5,ITGA6,ITGA7,ITGB2,ITGB4,ITGB7,ITGB8,MAPK11,MAPK12,MAPK13,MRAS,MTOR,PABPC1,PAIP1,PAIP2,PDPK1,PIK3C2A,PIK3R2,PIK3R3,PIK3R4,PIK3R5,PIK3R6,PPM1L,PPP2CA,PPP2R2A,PPP2R2B,PPP2R2D,PPP2R5B,PPP2R5D,PPP2R5E,R…	79
48 h	10 ug/mL	Hereditary Breast Cancer Signaling	3.35	0.489	#NUM!	ACTB,AKT1,ARID2,BARD1,BLM,BRCA1,BRCA2,CCNB1,CCND1,CCND2,CCND3,CDC25C,CDK1,CDK4,CDK6,CDKN1A,CHEK1,CHEK2,FAAP100,FAAP24,FANCA,FANCB,FANCC,FANCD2,FANCE,FANCM,GADD45A,GADD45B,GADD45G,H2AX,HDAC11,HLTF,MRAS,MRE11,MSH2,MSH6,NPM1,PBRM1,PIK3C2A,PIK3R2,PIK3R3,PIK3R4,PIK3R5,PIK3R6,POLR2C,POLR2L,PTEN,RAD51,RALB,RAP1A,RAP2A,RASD2,RFC3,RFC4,RFC5,RPA1,RRAS2,SMARCA2,SMARCC1,SMARCC2,SMARCD2,SMARCD3,SMARCE1,TP53,U…	67
48 h	10 ug/mL	RAN Signaling	3.35	0.8	3.464	CSE1L,IPO5,KPNA1,KPNA2,KPNA4,KPNB1,RAN,RANBP1,RANGAP1,RCC1,TNPO1,XPO1	12	Activated
48 h	10 ug/mL	Cell Cycle: G1/S Checkpoint Regulation	3.28	0.554	-1.512	ABL1,BTRC,CCND1,CCND2,CCND3,CCNE1,CDK4,CDK6,CDKN1A,CDKN1B,CDKN2A,CDKN2B,CDKN2C,CUL1,E2F2,E2F3,E2F5,E2F6,E2F7,E2F8,FOXO1,GNL3,HDAC11,MDM2,MYC,PA2G4,PAK1IP1,RBL1,RPL5,SIN3A,SKP1,SKP2,SUV39H1,TGFB2,TGFB3,TP53	36
48 h	10 ug/mL	p38 MAPK Signaling	3.24	0.5	0.289	ATF4,CREB1,CREB3,CREB3L1,CREB3L2,CREB3L4,CREB5,DDIT3,DUSP1,DUSP10,EEF2K,H3-3A/H3-3B,H3C14,H3C3,HMGN1,HSPB1,HSPB2,IL18,IL18RAP,IL1R1,IL1RAP,IL1RL1,IL1RL2,IL1RN,IL33,IRAK2,IRAK3,MAP2K3,MAP2K6,MAP3K5,MAPK11,MAPK12,MAPK13,MAPKAPK5,MEF2D,MKNK2,MYC,PLA2G2E,PLA2G4B,PLA2G5,PLA2G6,RPS6KA1,RPS6KA2,RPS6KA3,RPS6KA4,RPS6KA5,RPS6KB1,STAT1,TAB1,TGFB2,TGFB3,TGFBR1,TGFBR2,TP53,TRADD,TRAF2,TRAF6	57
48 h	10 ug/mL	RHOA Signaling	3.21	0.496	0.137	ABL2,ACTA2,ACTB,ACTC1,ACTG1,ACTG2,ACTR2,ACTR3,ANLN,ARHGAP9,ARHGEF1,ARHGEF12,ARPC1B,ARPC4,BAIAP2,CDC42EP1,CDC42EP5,CFL1,CFL2,CIT,DLC1,EPHA1,EZR,IGF1,IGF1R,LIMK1,LPAR2,LPAR4,MSN,MYL12A,MYL6,MYL6B,MYL7,MYL9,MYLK,MYLPF,NRP2,PFN1,PFN2,PI4KA,PIKFYVE,PIP4K2A,PIP4K2B,PIP5K1A,PLD1,PLEKHG5,PTK2,RAPGEF2,RHPN2,RND3,ROCK2,RTKN,SEMA3F,SEPTIN11,SEPTIN4,SEPTIN5,SEPTIN6,SEPTIN8,TTN	59
48 h	10 ug/mL	Neurotrophin/TRK Signaling	3.18	0.532	1	AKT1,ATF4,CREB1,CREB3,CREB3L1,CREB3L2,CREB3L4,CREB5,FOS,GAB1,JUN,KLK3,MAP2K3,MAP2K5,MAP2K6,MAP3K5,MAPK8,MRAS,NGF,NTF4,NTRK3,PDPK1,PIK3C2A,PIK3R2,PIK3R3,PIK3R4,PIK3R5,PIK3R6,PLCG1,PTPN11,RAF1,RALB,RAP1A,RAP2A,RASD2,RPS6KA1,RRAS2,SORCS1,SOS1,SPRY1,SPRY2	41
48 h	10 ug/mL	EIF2 Signaling	3.15	0.46	-2.496	ACTA2,ACTB,ACTC1,ACTG2,AGO2,AGO3,AGO4,AKT1,ATF3,ATF4,CCND1,CDK11A,DDIT3,EIF1AX,EIF2AK4,EIF2B1,EIF2B2,EIF2B3,EIF2B4,EIF2B5,EIF2S1,EIF2S2,EIF2S3,EIF3B,EIF3C,EIF3D,EIF3E,EIF3F,EIF3J,EIF4A2,EIF4A3,EIF4E,EIF4G1,EIF4G2,EIF5,HSPA5,IGF1R,MRAS,MYC,MYCN,PABPC1,PAIP1,PDPK1,PIK3C2A,PIK3R2,PIK3R3,PIK3R4,PIK3R5,PIK3R6,PPP1R15A,RAF1,RALB,RAP1A,RAP2A,RASD2,RPL10,RPL10A,RPL17,RPL21,Rpl22l1,RPL23,RPL26,RPL27,RPL3,…	91	Inactivated
48 h	10 ug/mL	ID1 Signaling Pathway	3.06	0.459	-2.226	ABI1,ACVR1B,ACVR2A,ACVR2B,AKT1,AMHR2,ARAF,ATAD5,ATF3,ATF6,AURKA,BCL3,BHLHB9,BIRC5,BMP4,BMPR1A,BMPR1B,BRAF,CCN2,CCND1,CCNE1,CDC20,CDK4,CDKN1A,CDKN1B,CDKN2A,CHRNA10,CHRNB4,CTNNB1,EGF,EGFR,EGR1,ETS1,FGFR1,FGFR3,FGFRL1,FN1,FOXO3,FRK,HIF1A,ID1,IGF1R,IL6,KIF11,LIF,LIFR,LYN,MAPK11,MAPK12,MAPK13,MDM2,MRAS,MYC,PDGFC,PIK3C2A,PIK3R2,PIK3R3,PIK3R4,PIK3R5,PIK3R6,PLAC8,PLXNB1,POU5F1,PTEN,PTGER4,RAF1,RALB,RAP1A…	89	Inactivated
48 h	10 ug/mL	Hepatic Fibrosis Signaling Pathway	3.05	0.423	-2	ACTA2,ACVR1B,ACVR2A,ACVR2B,AKT1,APC2,ARAF,ATF4,BRAF,CACNA1C,CACNA2D1,CACNB1,CACNB3,CACNB4,Calm1 (includes others),CCL5,CCN2,CCND1,CDKN1B,CHUK,CNR1,COL1A1,COL1A2,COL2A1,COL3A1,COL5A3,CREB1,CREB3,CREB3L1,CREB3L2,CREB3L4,CREB5,CSNK1A1,CSNK1D,CSNK1E,CSNK1G2,CTNNB1,DVL1,EDN1,FGFR1,FLT1,FOS,FOXO1,FTH1,FTL,FZD1,FZD2,FZD3,FZD4,FZD6,FZD7,FZD8,GLIS1,GLIS2,GNAI1,HIF1A,ICAM1,IKBKB,IKBKG,IL17RA,IL18,IL18RAP,I…	171	Inactivated
48 h	10 ug/mL	tRNA Charging	2.98	0.605	2.711	AARS1,CARS1,DARS1,EARS2,EPRS1,FARSA,FARSB,GARS1,HARS1,HARS2,IARS1,IARS2,LARS1,MARS1,MARS2,NARS1,RARS1,SARS1,SARS2,TARS1,VARS1,WARS1,YARS2	23	Activated
48 h	10 ug/mL	MicroRNA Biogenesis Signaling Pathway	2.94	0.462	2.907	ABL1,AGO2,AGO3,AGO4,AKT1,BMP4,BMP6,BRCA1,DDX17,DDX19B,DDX5,DICER1,DIS3,DNAJB1,EGF,EGFR,ESR1,EXOSC2,EXOSC5,EXOSC6,EXOSC8,GLE1,HMOX1,HNRNPA2B1,HOPX,HSP90AA1,HSPA8,IFNA4,IGF1,MAPK11,MAPK12,MAPK13,MRAS,MTOR,MYC,NDC1,NUP107,NUP133,NUP153,NUP155,NUP205,NUP214,NUP35,NUP37,NUP42,NUP50,NUP54,NUP58,NUP62,NUP85,NUP88,NUP98,PIK3C2A,PIK3R2,PIK3R3,PIK3R4,PIK3R5,PIK3R6,POLR2C,POLR2L,POLR3D,PRKRA,PTGES3,QKI,RALB…	80	Activated
48 h	10 ug/mL	FLT3 Signaling in Hematopoietic Progenitor Cells	2.93	0.519	0	AKT1,ATF4,BAD,CREB1,CREB3,CREB3L1,CREB3L2,CREB3L4,CREB5,EIF4E,EIF4EBP1,MAPK11,MAPK12,MAPK13,MRAS,MTOR,PDPK1,PIK3C2A,PIK3R2,PIK3R3,PIK3R4,PIK3R5,PIK3R6,PTPN11,RAF1,RALB,RAP1A,RAP2A,RASD2,RPS6KA1,RPS6KA2,RPS6KA3,RPS6KA4,RPS6KA5,RPS6KB1,RRAS2,SOS1,STAT1,STAT2,STAT3,STAT5A,STAT5B	42
48 h	10 ug/mL	Ferroptosis Signaling Pathway	2.86	0.48	-1.05	ABCA1,ACSL4,AIFM2,ALOXE3,ANGPTL4,ARAF,Arf2,ARF5,ARF6,ATF4,BAP1,BRAF,CARS1,CDKN1A,CHAC1,CTH,EMP1,FANCD2,FDFT1,FTH1,FTL,GCH1,GCLC,GSS,H2AC20,H2AX,H2AZ1,H2AZ2,H2BC5,H2BC8,HMGCR,HMOX1,HSPB1,IREB2,LPCAT3,MACROH2A1,MRAS,NFE2L2,NFS1,PRKAB1,PRKAB2,PRKAG2,RAF1,RALB,RAP1A,RAP2A,RASD2,RBL1,RRAS2,SAT1,SLC38A1,SLC39A8,SLC3A2,SLC7A11,SQSTM1,STAT3,STEAP3,TF,TFRC,TP53,TXNRD1	61
48 h	10 ug/mL	Endoplasmic Reticulum Stress Pathway	2.85	0.7	1.732	ATF4,ATF6,CASP9,DDIT3,DNAJC3,EIF2S1,ERN1,HSPA5,MAP3K5,MAPK8,MBTPS1,MBTPS2,TAOK3,TRAF2	14
48 h	10 ug/mL	Estrogen-mediated S-phase Entry	2.85	0.654	1.698	CCNA2,CCND1,CCNE1,CDK1,CDK4,CDKN1A,CDKN1B,E2F2,E2F3,E2F5,E2F6,E2F7,E2F8,ESR1,MYC,RBL1,SKP2	17
48 h	10 ug/mL	IL-10 Signaling	2.84	0.474	0.62	AHR,AKT1,ATF4,BCL3,BLVRB,CCND1,CD80,CDKN1A,CHUK,CREB1,CREB3,CREB3L1,CREB3L2,CREB3L4,CREB5,DUSP1,FOS,HIF1A,HLA-A,HLA-E,HLA-F,HMOX1,ICAM1,IFNGR2,IHH,IKBKB,IKBKG,IL10RB,IL18,IL18RAP,IL1R1,IL1RAP,IL1RL1,IL1RL2,IL1RN,IL33,IL4R,IL6,IL6ST,JUN,MAF,MAP2K3,MAP2K6,MAP3K14,MAPK11,MAPK12,MAPK13,MAPK8,MTOR,NFKBIA,NFKBIB,PBX1,PKM,PRKAB1,PRKAB2,PRKAG2,SIRT1,STAT1,STAT3,STAT5A,STAT5B,TAB1,TLR4,TRAF6,UCP1	65
48 h	10 ug/mL	Glioblastoma Multiforme Signaling	2.8	0.461	-2.324	AKT1,APC2,CCND1,CCND2,CCND3,CCNE1,CDK4,CDK6,CDKN1A,CDKN1B,CDKN2A,CTNNB1,E2F2,E2F3,E2F5,E2F6,E2F7,E2F8,EGF,EGFR,FOXO1,FZD1,FZD2,FZD3,FZD4,FZD6,FZD7,FZD8,IGF1,IGF1R,ITPR1,ITPR2,MDM2,MRAS,MTOR,MYC,NF1,NF2,PDGFA,PDGFC,PDGFD,PDGFRA,PIK3C2A,PIK3R2,PIK3R3,PIK3R4,PIK3R5,PIK3R6,PLCB1,PLCB3,PLCB4,PLCD1,PLCE1,PLCG1,PLCL1,PLCL2,PTEN,RAC1,RAF1,RALB,RAP1A,RAP2A,RASD2,RHOB,RHOBTB1,RND1,RND3,RPS6KB1,RRAS2,SMO,SO…	77	Inactivated
48 h	10 ug/mL	NGF Signaling	2.78	0.483	1.109	AKT1,ATF4,CHUK,CREB1,CREB3,CREB3L1,CREB3L2,CREB3L4,CREB5,CRK,GAB1,IKBKB,IKBKG,MAP3K1,MAP3K10,MAP3K14,MAP3K4,MAP3K5,MAP3K6,Map3k7,MAP3K8,MAPK12,MAPK8,MAPK9,MRAS,NGF,PDPK1,PIK3C2A,PIK3R2,PIK3R3,PIK3R4,PIK3R5,PIK3R6,PLCG1,PTPN11,RAC1,RAF1,RALB,RAP1A,RAP2A,RASD2,ROCK2,RPS6KA1,RPS6KA2,RPS6KA3,RPS6KA4,RPS6KA5,RPS6KB1,RRAS2,SMPD2,SMPD3,SMPD4,SOS1,TP53,TRAF4,TRAF6,TRIO	57
48 h	10 ug/mL	Glioma Signaling	2.77	0.48	-1.372	ABL1,AKT1,Calm1 (includes others),CAMK1,CAMK1D,CAMK2B,CAMK2D,CAMK4,CCND1,CCND2,CCND3,CDK4,CDK6,CDKN1A,CDKN2A,CDKN2B,CDKN2C,E2F2,E2F3,E2F5,E2F6,E2F7,E2F8,EGF,EGFR,HDAC11,IDH2,IGF1,IGF1R,IGF2R,MDM2,MRAS,MTOR,PA2G4,PDGFA,PDGFC,PDGFD,PDGFRA,PIK3C2A,PIK3R2,PIK3R3,PIK3R4,PIK3R5,PIK3R6,PLCG1,PRKCA,PRKD3,PTEN,RAF1,RALB,RAP1A,RAP2A,RASD2,RBL1,RRAS2,SIN3A,SOS1,SUV39H1,TP53	59
48 h	10 ug/mL	Endocannabinoid Developing Neuron Pathway	2.71	0.476	1.021	ADCY1,ADCY5,ADCY6,ADCY9,AKT1,AKT1S1,ARAF,ATF4,BRAF,BRCA1,CCND1,CDKN1B,CNR1,CREB1,CREB3,CREB3L1,CREB3L2,CREB3L4,CREB5,CTNNB1,GNAI1,GNAO1,GNG10,GNG11,GNG12,GNG13,GNG5,MAP2K3,MAP2K5,MAP2K6,MAPK11,MAPK12,MAPK13,MAPK6,MAPK8,MAPK9,MGLL,MRAS,MTOR,PIK3C2A,PIK3R2,PIK3R3,PIK3R4,PIK3R5,PIK3R6,PRKACA,PRKACB,PRKAG2,PRKAR1A,PRKAR2A,PRKAR2B,RAC1,RAF1,RALB,RAP1A,RAP2A,RASD2,RPTOR,RRAS2,STAT3	60
48 h	10 ug/mL	MSP-RON Signaling In Cancer Cells Pathway	2.69	0.471	1.152	ACTA2,AKT1,ARAF,ATF4,BRAF,CCND1,CREB1,CREB3,CREB3L1,CREB3L2,CREB3L4,CREB5,CSF2RB,CTNNB1,EGFR,ETS1,ETS2,FLNA,FOS,HIF1A,IL3RA,ITGA6,ITGB4,JUN,KLK3,MET,MRAS,MTOR,MYC,NFKBIA,PDGFC,PIK3C2A,PIK3R2,PIK3R3,PIK3R4,PIK3R5,PIK3R6,PLAUR,PTK2,RAF1,RALB,RAP1A,RAP2A,RASD2,RPS6KA2,RPS6KA3,RRAS2,SMAD2,SOS1,STAT3,TCF3,TCF4,TCF7L2,TRIM24,VEGFA,VEGFC,VEGFD,VHL,VIM,YWHAB,YWHAG,YWHAH,YWHAQ,YWHAZ	64
48 h	10 ug/mL	Wound Healing Signaling Pathway	2.69	0.44	-2.266	ACTA2,ACVR1B,ACVR2A,ACVR2B,CCL5,CERT1,CHUK,CLCF1,COL11A1,COL12A1,COL16A1,COL1A1,COL1A2,COL20A1,COL27A1,COL28A1,COL2A1,COL3A1,COL4A1,COL4A2,COL4A5,COL4A6,COL5A1,COL5A2,COL5A3,COL6A1,COL6A2,COL6A3,COL7A1,COL8A1,COL8A2,EGF,EGFR,F2,FN1,FOS,HBEGF,IFNGR2,IKBKB,IL11,IL15,IL17C,IL17D,IL18,IL18RAP,IL1R1,IL1RAP,IL1RL1,IL1RL2,IL1RN,IL33,IL6,ITGA6,ITGB4,JUN,LAMA1,LAMA2,LAMA5,LAMB1,LAMB3,LAMC1,LAMC2,LIF,MAP2K…	103	Inactivated
48 h	10 ug/mL	PI3K/AKT Signaling	2.68	0.449	2.496	AKT1,BAD,CCND1,CDKN1A,CDKN1B,CHUK,CSF2RB,CTNNB1,EIF4E,EIF4EBP1,FOXO1,FOXO3,GAB1,GDF15,GHR,GSK3A,HSP90AA1,IFNAR1,IFNLR1,IKBKB,IKBKG,IL10RB,IL11RA,IL13RA1,IL17RA,IL17RC,IL17RD,IL17RE,IL18RAP,IL1R1,IL1RL1,IL1RL2,IL3RA,IL4R,IL6ST,IL7R,INPP5F,INPP5J,INPP5K,ITGA1,ITGA10,ITGA11,ITGA5,ITGA6,ITGA7,ITGB2,ITGB4,ITGB7,ITGB8,MAP3K5,MAP3K8,MAPK8IP1,MDM2,MRAS,MTOR,NFKBIA,NFKBIB,OCRL,PDPK1,PIK3R2,PIK3R3,PPM1L,PP…	88	Activated
48 h	10 ug/mL	IGF-1 Signaling	2.68	0.49	0.16	AKT1,BAD,CASP9,CCN1,CCN2,CSNK2A1,FOS,FOXO1,FOXO3,GRB10,IGF1,IGF1R,IGFBP6,IRS1,JUN,MAPK8,MRAS,PDPK1,PIK3C2A,PIK3R2,PIK3R3,PIK3R4,PIK3R5,PIK3R6,PRKACA,PRKACB,PRKAG2,PRKAR1A,PRKAR2A,PRKAR2B,PTK2,PTPN11,RAF1,RALB,RAP1A,RAP2A,RASA1,RASD2,RPS6KB1,RRAS2,SOCS2,SOCS4,SOCS6,SOS1,STAT3,YWHAB,YWHAG,YWHAH,YWHAQ,YWHAZ	50
48 h	10 ug/mL	Mitotic Roles of Polo-Like Kinase	2.66	0.532	1.789	ANAPC13,ANAPC5,ANAPC7,CCNB1,CCNB2,CDC20,CDC25C,CDC26,CDC27,CDC7,CDK1,CHEK2,ESPL1,FBXO5,HSP90AA1,KIF11,KIF23,PKMYT1,PLK1,PLK2,PLK3,PLK4,PPM1L,PPP2CA,PPP2R2A,PPP2R2B,PPP2R2D,PPP2R5B,PPP2R5D,PPP2R5E,PRC1,PTTG1,SLK	33
48 h	10 ug/mL	HER-2 Signaling in Breast Cancer	2.63	0.442	0.918	AKT1,AKT1S1,ARAF,Arf2,ARF5,ARF6,BAD,BCL2L11,BIRC5,BRAF,CASP6,CASP9,CCND1,CCNE1,CDK4,CDKN1A,CDKN1B,CHUK,COX10,COX6A2,COX7B,CYB5A,DDX19B,EGF,EGFR,ETS1,ETS2,FOS,FOXO1,FOXO3,FRK,GLE1,GSK3A,HBEGF,IKBKB,IKBKG,ITGB2,ITGB4,ITGB7,ITGB8,JUN,KPNB1,LYN,MDM2,MRAS,MS4A2,MTOR,MYC,NDC1,NFKBIA,NFKBIB,NUP107,NUP133,NUP153,NUP155,NUP205,NUP214,NUP35,NUP37,NUP42,NUP50,NUP54,NUP58,NUP62,NUP85,NUP88,NUP98,PARD6B,PARD6…	96
48 h	10 ug/mL	Non-Small Cell Lung Cancer Signaling	2.61	0.495	-0.378	ABL1,AKT1,BAD,CASP9,CCND1,CCND2,CCND3,CDK4,CDK6,CDKN2A,E2F2,E2F3,E2F5,E2F6,EGF,EGFR,FOXO3,HDAC11,ITPR1,ITPR2,MRAS,PA2G4,PDPK1,PIK3C2A,PIK3R2,PIK3R3,PIK3R4,PIK3R5,PIK3R6,PLCG1,PRKCA,RAF1,RALB,RAP1A,RAP2A,RASD2,RASSF1,RASSF5,RBL1,RRAS2,RXRA,SIN3A,SOS1,STK4,SUV39H1,TP53	46
48 h	10 ug/mL	UVB-Induced MAPK Signaling	2.6	0.549	0.408	AKT1,BAD,EGFR,EIF4E,EIF4EBP1,FOS,H3-3A/H3-3B,H3C14,H3C3,JUN,MAPK11,MAPK12,MAPK13,MAPK8,MAPK9,MTOR,PIK3C2A,PIK3R2,PIK3R3,PIK3R4,PIK3R5,PIK3R6,PRKCA,PRKD3,RPS6KA3,RPS6KA5,RPS6KB1,TP53	28
48 h	10 ug/mL	Role of Macrophages, Fibroblasts and Endothelial Cells in Rheumatoid Arthritis	2.57	0.425	#NUM!	AKT1,APC2,ATF4,C5,Calm1 (includes others),CAMK2B,CAMK2D,CCL5,CCND1,CEBPD,CEBPG,CEBPZ,CHP1,CHUK,CREB1,CREB3,CREB3L1,CREB3L2,CREB3L4,CREB5,CSF1,CSNK1A1,CSNK1D,CSNK1E,CSNK1G2,CTNNB1,CXCL12,DAAM1,DKK2,DVL1,FCGR3A/FCGR3B,FN1,FOS,FZD1,FZD2,FZD3,FZD4,FZD6,FZD7,FZD8,GNAO1,ICAM1,IKBKB,IKBKG,IL15,IL17RA,IL17RC,IL18,IL18RAP,IL1R1,IL1RAP,IL1RL1,IL1RL2,IL1RN,IL33,IL6,IL6ST,IRAK2,IRAK3,JUN,MAP2K3,MAP2K6,MAP3K1…	131
48 h	10 ug/mL	Aryl Hydrocarbon Receptor Signaling	2.55	0.462	1.718	AHR,ALDH1A1,ALDH1L2,ALDH2,ALDH3B1,ALDH4A1,ALDH5A1,ALDH6A1,ALDH7A1,ALDH9A1,CCNA2,CCND1,CCND2,CCND3,CCNE1,CDK4,CDK6,CDKN1A,CDKN1B,CDKN2A,CHEK1,CHEK2,CTSD,CYP1B1,CYP3A5,CYP3A7,DHFR,ESR1,FOS,GSTA3,GSTA5,GSTK1,GSTM3,Gstm3,GSTM5,GSTO1,GSTO2,GSTP1,GSTZ1,HSP90AA1,HSPB1,HSPB2,IL6,JUN,MAPK8,MCM7,MDM2,MED1,MGST3,MYC,NCOA3,NFE2L2,NFIA,NFIB,NFIX,NQO1,NR2F1,NRIP1,POLA1,PTGES3,RARG,RBL1,RXRA,TGFB2,TGFB3,TGM2,TP…	67
48 h	10 ug/mL	Ovarian Cancer Signaling	2.54	0.458	-1.567	ABL1,AKT1,ARRB1,BRAF,BRCA1,BRCA2,CCND1,CD44,CDK4,CDKN2A,CTNNB1,DVL1,E2F2,E2F3,E2F5,E2F6,EDN1,EGF,EGFR,FZD1,FZD2,FZD3,FZD4,FZD6,FZD7,FZD8,GJA1,HDAC11,MRAS,MSH2,MSH6,MTOR,PA2G4,PDGFC,PIK3C2A,PIK3R2,PIK3R3,PIK3R4,PIK3R5,PIK3R6,PRKACA,PRKACB,PRKAG2,PRKAR1A,PRKAR2A,PRKAR2B,PTEN,PTGS2,RAD51,RAF1,RALB,RAP1A,RAP2A,RASD2,RBL1,RPS6KB1,RRAS2,SIN3A,SMO,SUV39H1,TCF3,TCF4,TCF7L2,TP53,VEGFA,VEGFC,VEGFD,WNT11,WN…	71
48 h	10 ug/mL	Virus Entry via Endocytic Pathways	2.54	0.478	#NUM!	ABL1,ACTA2,ACTB,ACTC1,ACTG1,ACTG2,AP1G1,AP1S1,AP1S2,AP1S3,AP2A2,Ap2b1,AP2M1,AP3B2,AP3M2,AP3S1,AP4M1,AP5B1,CD55,CLTB,CLTC,CXADR,DNM2,FLNA,FLNB,FLNC,HLA-A,HLA-E,HLA-F,ITGA5,ITGB2,ITGB4,ITGB7,ITGB8,ITSN1,MR1,MRAS,PIK3C2A,PIK3R2,PIK3R3,PIK3R4,PIK3R5,PIK3R6,PLCG1,PRKCA,PRKD3,RAC1,RALB,RAP1A,RAP2A,RASD2,RRAS2,TFRC,ZBTB12	54
48 h	10 ug/mL	HIF1α Signaling	2.53	0.444	-1.294	ADM,AKT1,ARAF,BMP6,BRAF,CAMK1,CAMK1D,CAMK2B,CAMK2D,CAMK4,CCNG2,CDKN1A,CHP1,COPS5,EDN1,EGF,EIF4E,EIF4EBP1,ELOC,FLT1,HIF1A,HK1,HK2,HMOX1,HSP90AA1,HSPA1A/HSPA1B,Hspa1b,HSPA1L,HSPA2,HSPA4,HSPA5,HSPA8,HSPA9,IGF1,IL6,JUN,LDHA,MAP2K3,MAP2K5,MAP2K6,MDM2,MET,MKNK2,MMP10,MMP11,MMP13,MMP14,MMP16,MMP23B,MMP3,MRAS,MTOR,NCF2,PDGFC,PIK3C2A,PIK3R2,PIK3R3,PIK3R4,PIK3R5,PIK3R6,PKM,PLCG1,PPP3CA,PPP3CC,PRKCA,PRKD3,R…	88
48 h	10 ug/mL	Role of CHK Proteins in Cell Cycle Checkpoint Control	2.53	0.536	-0.209	BRCA1,CDC25C,CDK1,CDKN1A,CHEK1,CHEK2,E2F2,E2F3,E2F5,E2F6,E2F7,E2F8,MRE11,PCNA,PLK1,PPM1L,PPP2CA,PPP2R2A,PPP2R2B,PPP2R2D,PPP2R5B,PPP2R5D,PPP2R5E,RAD9A,RFC3,RFC4,RFC5,RPA1,TLK2,TP53	30
48 h	10 ug/mL	Pulmonary Healing Signaling Pathway	2.52	0.446	-3.019	ARAF,BMP4,BMPR1A,BMPR1B,BRAF,CCNB1,CCND1,CDC25C,CELA1,CELA3A,CFL1,CFL2,CTNNB1,CXCL12,EGF,EGFR,ETV5,FGF10,FGFR1,FOXM1,FRK,FZD1,FZD2,FZD3,FZD4,FZD6,FZD7,FZD8,HBEGF,HIF1A,IDH2,JAG1,LYN,MAPK11,MAPK12,MAPK13,MAPK8,MAPK9,MMP10,MMP11,MMP13,MMP14,MMP16,MMP23B,MMP3,MRAS,MYC,MYD88,NFATC1,NFKBIA,NOTCH4,PDGFC,PRKAB1,PRKAB2,PRKAG2,PRKCA,PRKD3,RAC1,RAF1,RALB,RAP1A,RAP2A,RASD2,RBPJ,RRAS2,SMAD1,SMAD5,SMO,SOS1,ST…	86	Inactivated
48 h	10 ug/mL	Pancreatic Adenocarcinoma Signaling	2.52	0.472	-0.333	ABL1,AKT1,BAD,BIRC5,BRCA2,CASP9,CCND1,CCNE1,CDK4,CDKN1A,CDKN1B,CDKN2A,CDKN2B,E2F2,E2F3,E2F5,E2F6,E2F7,E2F8,EGF,EGFR,HBEGF,HDAC11,HMOX1,MAPK12,MAPK8,MAPK9,MDM2,PA2G4,PDGFC,PIK3C2A,PIK3R2,PIK3R3,PIK3R4,PIK3R5,PIK3R6,PLD1,PLD2,PLD3,PTGS2,RAC1,RAD51,RAF1,RALGDS,RBL1,SIN3A,SMAD2,STAT1,STAT3,SUV39H1,TGFB2,TGFB3,TGFBR1,TGFBR2,TP53,VEGFA,VEGFC,VEGFD	58
48 h	10 ug/mL	PFKFB4 Signaling Pathway	2.51	0.553	0.626	ATF4,CREB1,CREB3,CREB3L1,CREB3L2,CREB3L4,CREB5,GNAS,HK1,HK2,MAP2K3,MAP2K5,MAP2K6,NCOA3,PFKFB4,PRKACA,PRKACB,PRKAG2,PRKAR1A,PRKAR2A,PRKAR2B,RPS6KA5,TGFB2,TGFB3,TP53,XDH	26
48 h	10 ug/mL	Chronic Myeloid Leukemia Signaling	2.51	0.481	#NUM!	ABL1,AKT1,BAD,CCND1,CCND2,CCND3,CDK4,CDK6,CDKN1A,CDKN1B,CDKN2A,CHUK,CRK,CTBP1,E2F2,E2F3,E2F5,E2F6,E2F7,E2F8,HDAC11,IKBKB,IKBKG,MDM2,MRAS,MYC,PA2G4,PIK3C2A,PIK3R2,PIK3R3,PIK3R4,PIK3R5,PIK3R6,PTPN11,RAF1,RALB,RAP1A,RAP2A,RASD2,RBL1,RRAS2,SIN3A,SOS1,STAT5A,STAT5B,SUV39H1,TGFB2,TGFB3,TGFBR1,TGFBR2,TP53	51
48 h	10 ug/mL	Superpathway of Inositol Phosphate Compounds	2.49	0.438	-1.222	ACP6,CDC25C,DOT1L,DUSP1,DUSP10,DUSP12,DUSP13,DUSP14,DUSP16,DUSP2,DUSP23,DUSP4,DUSP5,DUSP6,DUSP8,EPHX2,EYA4,IGBP1,INPP5A,INPP5E,INPP5F,INPP5J,INPP5K,IP6K1,IPPK,MDP1,MTMR2,MTMR4,MTMR7,NOCT,NT5C,NUDT14,NUDT4,OCRL,PALD1,PAWR,PI4K2B,PI4KA,PIK3C2A,PIK3R2,PIK3R3,PIK3R4,PIK3R5,PIK3R6,PIKFYVE,PIP4K2A,PIP4K2B,PIP5K1A,PLCB1,PLCB3,PLCB4,PLCD1,PLCE1,PLCG1,PLPP6,PPFIA3,PPFIBP2,PPIP5K2,PPM1H,PPM1L,PPP1R10,PPP1R…	98
48 h	10 ug/mL	Prostate Cancer Signaling	2.49	0.477	#NUM!	ABL1,AKT1,AR,ATF4,BAD,CASP9,CCND1,CCNE1,CDKN1A,CDKN1B,CHUK,CREB1,CREB3,CREB3L1,CREB3L2,CREB3L4,CREB5,CTNNB1,E2F2,E2F3,E2F5,E2F6,FOXO1,GSTP1,HDAC11,HSP90AA1,KLK3,MDM2,MRAS,MTOR,NFKBIA,NFKBIB,PA2G4,PDPK1,PIK3C2A,PIK3R2,PIK3R3,PIK3R4,PIK3R5,PIK3R6,PTEN,RAF1,RALB,RAP1A,RAP2A,RASD2,RBL1,RRAS2,SIN3A,SOS1,SRD5A1,SUV39H1,TP53	53
48 h	10 ug/mL	Cell Cycle Regulation by BTG Family Proteins	2.49	0.583	2.111	BTG1,CCND1,CCNE1,CDK4,E2F2,E2F3,E2F5,E2F6,E2F7,E2F8,HOXB9,NOCT,PPM1L,PPP2CA,PPP2R2A,PPP2R2B,PPP2R2D,PPP2R5B,PPP2R5D,PPP2R5E,PRMT1	21	Activated
48 h	10 ug/mL	Clathrin-mediated Endocytosis Signaling	2.45	0.443	#NUM!	AAK1,ACTA2,ACTB,ACTC1,ACTG1,ACTG2,ACTR2,ACTR3,AP1G1,AP1S1,AP1S2,AP1S3,AP2A2,Ap2b1,AP2M1,AP3B2,AP3M2,AP3S1,AP4M1,AP5B1,APOA2,APOE,ARF6,ARPC1B,ARPC4,ARRB1,ARRB2,CD2AP,CHP1,CLTB,CLTC,CLU,CSNK2A1,DAB2,DNM2,EGF,EPS15,F2,FGF10,FGF13,FGF18,FGF21,FGF6,GAK,HGS,HIP1,HSPA8,IGF1,ITGA5,ITGB2,ITGB4,ITGB7,ITGB8,MDM2,MET,PCYOX1,PDGFA,PDGFC,PDGFD,PIK3C2A,PIK3R2,PIK3R3,PIK3R4,PIK3R5,PIK3R6,PPP3CA,PPP3CC,RAB4A,RAB5…	86
48 h	10 ug/mL	BER (Base Excision Repair) Pathway	2.42	0.558	2.449	ARL6IP5,CDKN2A,FEN1,HUWE1,LIG1,LIG3,MAP2K3,MAP2K5,MAP2K6,MPG,NEIL2,NF1,NTHL1,OGG1,PARP1,PCNA,POLE,RFC3,RFC4,RFC5,RPA1,SMUG1,TDG,TP53	24	Activated
48 h	10 ug/mL	Mouse Embryonic Stem Cell Pluripotency	2.41	0.48	-2.949	AKT1,APC2,BMP4,BMPR1A,CTNNB1,DVL1,FZD1,FZD2,FZD3,FZD4,FZD6,FZD7,FZD8,ID1,ID2,ID3,IL6ST,LIF,LIFR,MAPK11,MAPK12,MAPK13,MRAS,MYC,PIK3C2A,PIK3R2,PIK3R3,PIK3R4,PIK3R5,PIK3R6,POU5F1,PTPN11,RAF1,RALB,RAP1A,RAP2A,RASD2,RRAS2,SMAD1,SMAD5,SMO,SOS1,STAT3,TAB1,TCF3,TCF4,TCF7L2,TP53,XIAP	49	Inactivated
48 h	10 ug/mL	Role of Tissue Factor in Cancer	2.39	0.473	#NUM!	AKT1,ARRB1,ARRB2,CCN1,CCN2,CFL1,CFL2,CSF1,EGFR,EGR1,EIF4E,F2,F3,FRK,HBEGF,ITGA6,LIMK1,LYN,MAPK11,MAPK12,MAPK13,MMP13,MRAS,MTOR,PAK1,PIK3C2A,PIK3R2,PIK3R3,PIK3R4,PIK3R5,PIK3R6,PLAUR,PLCB1,PRKCA,PTEN,PTPN11,RAC1,RALB,RAP1A,RAP2A,RASD2,RPS6KA1,RPS6KA2,RPS6KA3,RPS6KA4,RPS6KA5,RPS6KB1,RRAS2,STAT5A,STAT5B,TP53,VEGFA,VEGFC	53
48 h	10 ug/mL	Small Cell Lung Cancer Signaling	2.38	0.484	2.2	ABL1,AKT1,BIRC2,CASP9,CCND1,CCND2,CCND3,CCNE1,CDK4,CDK6,CDKN1B,CDKN2B,CHUK,CKS1B,CYCS,E2F2,E2F3,E2F5,E2F6,HDAC11,IKBKB,IKBKG,MYC,NFKBIA,NFKBIB,PA2G4,PIAS3,PIK3C2A,PIK3R2,PIK3R3,PIK3R4,PIK3R5,PIK3R6,PTEN,PTGS2,PTK2,RBL1,RXRA,SIN3A,SKP2,SUV39H1,TP53,TRAF2,TRAF3,TRAF4,TRAF6	46	Activated
48 h	10 ug/mL	Axonal Guidance Signaling	2.38	0.405	#NUM!	ABL1,ABLIM1,ACTR2,ACTR3,ADAM10,ADAM19,Adam5,ADAM8,ADAM9,ADAMDEC1,ADAMTS1,ADAMTS10,ADAMTS12,ADAMTS2,ADAMTS5,ADAMTS7,ADAMTS9,AFG3L2,AKT1,ARHGEF12,ARPC1B,ARPC4,BAIAP2,BMP1,BMP4,BMP6,CFL1,CFL2,CHP1,COPS5,CRK,CXCL12,DCC,DOCK1,DPYSL5,EFNA1,EFNA2,EFNA4,EFNA5,EFNB1,EGF,EIF3F,EIF4E,EPHA1,EPHA2,EPHA7,EPHA8,EPHB4,EPHB6,FZD1,FZD2,FZD3,FZD4,FZD6,FZD7,FZD8,GLIS1,GLIS2,GNAI1,GNAO1,GNAS,GNG10,GNG11,GNG12,GNG13,G…	199
48 h	10 ug/mL	AMPK Signaling	2.37	0.432	0.246	ACTB,ADRB2,AK3,AK5,AK8,AKT1,AKT1S1,ARID2,ATF4,CAB39,CAMKK2,CCNA2,CCND1,CDKN1A,CFTR,CHRNA10,CHRNB4,CPT1A,CPT1C,CPT2,CREB1,CREB3,CREB3L1,CREB3L2,CREB3L4,CREB5,CRTC2,EEF2,EEF2K,EIF4EBP1,FOXO1,FOXO3,FOXO6,GNAI1,GNAO1,GNAS,GNG10,GNG11,GNG12,GNG13,GNG5,HLTF,HMGCR,IRS1,LIPE,MAP2K3,MAPK11,MAPK12,MAPK13,MLYCD,MRAS,MTOR,ORAI2,PBRM1,PFKFB1,PFKFB2,PFKFB4,PFKP,PIK3C2A,PIK3R2,PIK3R3,PIK3R4,PIK3R5,PIK3R6,PPAT,P…	102
48 h	10 ug/mL	Role of JAK family kinases in IL-6-type Cytokine Signaling	2.35	0.5	-1.298	ADAM10,BIRC5,CCND1,CEBPD,CLCF1,CTF1,FOS,HSP90AA1,IL11,IL11RA,IL6,IL6ST,IRF1,JUNB,LBP,LIF,LIFR,MAPK11,MAPK12,MAPK13,MAPK8,MAPK9,MYC,OSMR,PDGFC,PIAS1,PIAS3,PTPN11,SERPINA9,STAT1,STAT3,STAT5A,STAT5B,TGFB2,TGFB3,VEGFA,VEGFC,VEGFD	38
48 h	10 ug/mL	Death Receptor Signaling	2.33	0.484	-0.302	ACTA2,ACTB,ACTC1,ACTG1,ACTG2,BIRC2,CASP2,CASP6,CASP9,CFLAR,CHUK,CRADD,CYCS,DIABLO,GAS2,HSPB1,HSPB2,IKBKB,IKBKG,LIMK1,LMNA,MAP3K14,MAP3K5,MAPK8,NAIP,NFKBIA,NFKBIB,PARP1,PARP10,PARP12,PARP14,PARP6,PARP8,PARP9,RIPK1,SPTAN1,TANK,TNFRSF10A,TNFRSF21,TNFRSF25,TNFSF12,TNKS,TRADD,TRAF2,XIAP	45
48 h	10 ug/mL	STAT3 Pathway	2.32	0.459	-1.474	BMP6,BMPR1A,BMPR1B,CDKN1A,CISH,CSF2RB,EGF,EGFR,FGFR1,FGFR3,FLT1,GHR,IFNAR1,IFNLR1,IGF1,IGF1R,IGF2R,IL10RB,IL11RA,IL13RA1,IL17RA,IL17RC,IL17RD,IL17RE,IL18RAP,IL1R1,IL1RL1,IL1RL2,IL3RA,IL4R,IL6ST,IL7R,MAP3K10,MAP3K20,MAPK11,MAPK12,MAPK13,MAPK8,MAPK9,MRAS,MYC,NDUFA13,NTRK3,PDGFRA,PIAS3,RAC1,RAF1,RALB,RAP1A,RAP2A,RASD2,RRAS2,SOCS2,SOCS4,SOCS6,STAT3,TGFB2,TGFBR1,TGFBR2,TGFBR3,TNFRSF11A,VEGFA	62
48 h	10 ug/mL	FGF Signaling	2.3	0.488	-0.801	AKT1,ATF4,CREB1,CREB3,CREB3L1,CREB3L2,CREB3L4,CREB5,CRK,FGF10,FGF13,FGF18,FGF21,FGF6,FGFR1,FGFR3,FGFRL1,GAB1,ITPR1,MAP2K3,MAP2K6,MAP3K1,MAP3K5,MAPK11,MAPK12,MAPK13,MAPK8,MET,PIK3C2A,PIK3R2,PIK3R3,PIK3R4,PIK3R5,PIK3R6,PLCG1,PRKCA,PTPN11,RAC1,RAF1,RPS6KA5,SOS1,STAT3	42
48 h	10 ug/mL	Insulin Receptor Signaling	2.28	0.457	1.549	AKT1,BAD,CRK,EIF2B1,EIF2B2,EIF2B3,EIF2B4,EIF2B5,EIF4E,EIF4EBP1,FOXO1,FOXO3,GAB1,GRB10,GSK3A,INPP5F,INPP5J,INPP5K,IRS1,LIPE,MAPK8,MRAS,MTOR,NCK1,OCRL,PDE3B,PDPK1,PIK3C2A,PIK3R2,PIK3R3,PIK3R4,PIK3R5,PIK3R6,PPP1R10,PPP1R11,PPP1R14A,PPP1R14C,PPP1R3C,PPP1R3D,PRKACA,PRKACB,PRKAG2,PRKAR1A,PRKAR2A,PRKAR2B,PTEN,PTPN11,PTPRF,RAF1,RALB,RAP1A,RAP2A,RAPGEF1,RASD2,RPS6KB1,RPTOR,RRAS2,SCNN1A,SGK1,SOS1,STXBP4,SY…	63
48 h	10 ug/mL	PCP (Planar Cell Polarity) Pathway	2.28	0.517	-1.461	CTHRC1,DAAM1,DVL1,EFNB1,FZD1,FZD2,FZD3,FZD4,FZD6,FZD7,FZD8,JUN,JUNB,JUND,LGR4,MAPK12,MAPK8,MAPK9,PFN1,PFN2,PRICKLE1,RAC1,ROCK2,ROR2,RSPO3,SMO,VANGL1,WNT11,WNT5A,WNT5B,WNT9A	31
48 h	10 ug/mL	Coronavirus Pathogenesis Pathway	2.28	0.442	1.026	ABL1,ADAM9,AR,ATF4,ATP6V1A,BCL2L11,CASP9,CCL5,CCND1,CCNE1,CDK4,CHUK,DDIT3,E2F2,E2F3,E2F5,E2F6,E2F7,E2F8,EEF1A1,EIF4E,FOS,FURIN,HDAC11,HIF1A,IFNA4,IFNAR1,IFNAR2,IKBKB,IL17RA,IL6,IRF7,IRF9,JUN,KPNB1,MAPK11,MAPK12,MAPK13,MAPK8,MAPK9,NFKBIA,NFKBIB,NPM1,NUP98,Oas1c (includes others),PA2G4,PIKFYVE,PTGES2,PTGS2,RAB7A,RBL1,RIPK1,RIPK3,RPS12,RPS15A,RPS20,RPS21,RPS24,RPS26,RPS27L,RPS4Y1,RPS7,RPS8,RPS9,SERP…	80
48 h	10 ug/mL	DNA Double-Strand Break Repair by Homologous Recombination	2.24	0.714	#NUM!	ABL1,ATRX,BRCA1,BRCA2,GEN1,LIG1,MRE11,POLA1,RAD51,RPA1	10
48 h	10 ug/mL	Pyridoxal 5'-phosphate Salvage Pathway	2.24	0.508	0	ACVR2A,ARAF,BRAF,CDK1,CDK4,CDK6,CDK8,CSNK1A1,CSNK1D,DAPK1,DMPK,DYRK1A,FAM20B,GRK4,HIPK1,LIMK1,MAP2K3,MAP2K6,MAP3K6,MAP3K8,MAPK6,MAPK8,MAPK9,NEK2,PAK1,PAK3,PDXK,PLK1,PNPO,PRKX,PSTK,SGK1,TTK	33
48 h	10 ug/mL	Mismatch Repair in Eukaryotes	2.24	0.667	1.732	EXO1,FEN1,LIG1,MSH2,MSH3,MSH6,PCNA,POLD1,RFC3,RFC4,RFC5,RPA1	12
48 h	10 ug/mL	TGF-β Signaling	2.23	0.479	-1.622	ACVR1B,ACVR2A,ACVR2B,AMHR2,BMP4,BMPR1A,BMPR1B,FOS,HOXC9,INHA,INHBA,IRF7,JUN,MAP2K3,MAP2K6,MAPK11,MAPK12,MAPK13,MAPK8,MAPK9,MRAS,PIAS4,PITX2,PMEPA1,RAF1,RALB,RAP1A,RAP2A,RASD2,RNF111,RRAS2,SERPINE1,SMAD1,SMAD2,SMAD5,SMAD6,SMAD7,SMURF1,SOS1,TAB1,TGFB2,TGFB3,TGFBR1,TGFBR2,TRAF6	45
48 h	10 ug/mL	3-phosphoinositide Degradation	2.2	0.44	-1.134	ACP6,CDC25C,DOT1L,DUSP1,DUSP10,DUSP12,DUSP13,DUSP14,DUSP16,DUSP2,DUSP23,DUSP4,DUSP5,DUSP6,DUSP8,EPHX2,EYA4,IGBP1,INPP5E,INPP5F,INPP5J,INPP5K,MDP1,MTMR14,MTMR2,MTMR3,MTMR4,MTMR7,NOCT,NT5C,NUDT14,NUDT4,OCRL,PALD1,PAWR,PIKFYVE,PLPP6,PPFIA3,PPFIBP2,PPM1H,PPM1L,PPP1R10,PPP1R11,PPP1R12C,PPP1R13B,PPP1R14A,PPP1R14C,PPP1R3C,PPP1R3D,PPP2CA,PPP2R2A,PPP2R2B,PPP2R5B,PPP2R5D,PPP2R5E,PPP3CA,PPP3CC,PPP4R1,PRUNE1…	80
48 h	10 ug/mL	ILK Signaling	2.18	0.437	1.083	ACTA2,ACTB,ACTC1,ACTG1,ACTG2,ACTN1,AKT1,ATF4,CCND1,CFL1,CFL2,CREB1,CREB3,CREB3L1,CREB3L2,CREB3L4,CREB5,CTNNB1,DOCK1,FBLIM1,FLNA,FLNB,FLNC,FN1,FOS,GSK3A,HIF1A,IRS1,ITGB2,ITGB4,ITGB7,ITGB8,JUN,LIMS2,MAP2K6,MAPK12,MAPK8,MAPK9,MTOR,MYC,MYH10,MYH9,MYL6,MYL6B,MYL7,MYL9,MYO10,MYO18A,MYO18B,NCK2,PDGFC,PDPK1,PIK3C2A,PIK3R2,PIK3R3,PIK3R4,PIK3R5,PIK3R6,PPM1L,PPP2CA,PPP2R2A,PPP2R2B,PPP2R2D,PPP2R5B,PPP2R5D,PP…	83
48 h	10 ug/mL	Role of Osteoblasts, Osteoclasts and Chondrocytes in Rheumatoid Arthritis	2.17	0.43	#NUM!	ACVR2A,ACVR2B,ADAMTS5,AKT1,APC2,BAD,BGLAP,BIRC2,BMP1,BMP4,BMP6,BMPR1A,BMPR1B,Calm1 (includes others),CASP9,CHP1,CHUK,COL1A1,CSF1,CSNK1A1,CSNK1D,CSNK1E,CSNK1G2,CTNNB1,DKK2,DVL1,FOS,FOXO1,FZD1,FZD2,FZD3,FZD4,FZD6,FZD7,FZD8,IGF1,IKBKB,IKBKG,IL11,IL18,IL18RAP,IL1R1,IL1RAP,IL1RL1,IL1RL2,IL1RN,IL33,IL6,ITGA5,JUN,MAP2K3,MAP2K6,MAP3K14,MAP3K5,MAPK12,MAPK8,MAPK9,MMP13,MMP14,MMP3,NAIP,NFAT5,NFATC1,NFATC3,N…	95
48 h	10 ug/mL	CDK5 Signaling	2.15	0.464	-1.206	ABL1,ADCY1,ADCY5,ADCY6,ADCY9,CABLES1,CDK5R1,EGR1,FOSB,GNAS,ITGA6,LAMA1,LAMA2,LAMA5,LAMB1,LAMB3,LAMC1,LAMC2,MAPK11,MAPK12,MAPK13,MAPK6,MAPK8,MAPK9,MRAS,NGF,PPM1L,PPP1R10,PPP1R11,PPP1R14A,PPP1R14C,PPP1R3C,PPP1R3D,PPP2CA,PPP2R2A,PPP2R2B,PPP2R2D,PPP2R5B,PPP2R5D,PPP2R5E,PRKACA,PRKACB,PRKAG2,PRKAR1A,PRKAR2A,PRKAR2B,RAF1,RALB,RAP1A,RAP2A,RASD2,RRAS2	52
48 h	10 ug/mL	Caveolar-mediated Endocytosis Signaling	2.14	0.493	#NUM!	ABL1,ACTA2,ACTB,ACTC1,ACTG1,ACTG2,CAVIN1,CD55,COPA,COPG1,DNM2,EGF,EGFR,FLNA,FLNB,FLNC,FLOT1,HLA-A,HLA-E,HLA-F,ITGA1,ITGA10,ITGA11,ITGA5,ITGA6,ITGA7,ITGB2,ITGB4,ITGB7,ITGB8,ITSN1,MR1,PRKCA,RAB5A,RAB5B,ZBTB12	36
48 h	10 ug/mL	PPARα/RXRα Activation	2.13	0.437	0.124	ABCA1,ACAA1,ACADL,ACOX1,ACVR1B,ACVR2A,ACVR2B,ADCY1,ADCY5,ADCY6,ADCY9,ADIPOR1,ADIPOR2,AP2A2,APOA2,BCL3,CAND1,CHUK,CLOCK,GHR,GNAS,HSP90AA1,IKBKB,IKBKG,IL18RAP,IL1R1,IL1RAP,IL1RL1,IL1RL2,IL6,IRS1,JUN,LPL,MAP2K3,MAP2K6,MAP3K14,MAPK8,MED1,MED23,MRAS,NCOA3,NCOR1,NFKBIA,NFKBIB,NR2F1,PLCB1,PLCB3,PLCB4,PLCD1,PLCE1,PLCG1,PLCL1,PLCL2,PRKAB1,PRKAB2,PRKACA,PRKACB,PRKAG2,PRKAR1A,PRKAR2A,PRKAR2B,PRKCA,RAF1,RALB…	80
48 h	10 ug/mL	Remodeling of Epithelial Adherens Junctions	2.06	0.5	2.138	ACTA2,ACTB,ACTC1,ACTG1,ACTG2,ACTN1,ACTR2,ACTR3,ARF6,ARPC1B,ARPC4,CBLL1,CTNNB1,CTNND1,DNM2,EXOC2,HGS,IQGAP1,Mapre2,MET,NME1,RAB5A,RAB5B,RAB7A,TUBA1B,TUBA1C,TUBA3E,TUBA4A,TUBB2A,TUBB4A,TUBB4B,TUBB6	32	Activated
48 h	10 ug/mL	Hepatic Fibrosis / Hepatic Stellate Cell Activation	2.03	0.433	#NUM!	ACTA2,CCL5,CCN2,CERT1,COL11A1,COL12A1,COL16A1,COL1A1,COL1A2,COL20A1,COL27A1,COL28A1,COL2A1,COL3A1,COL4A1,COL4A2,COL4A5,COL4A6,COL5A1,COL5A2,COL5A3,COL6A1,COL6A2,COL6A3,COL7A1,COL8A1,COL8A2,CSF1,ECE1,EDN1,EGF,EGFR,FGFR1,FLT1,FN1,ICAM1,IFNAR1,IFNAR2,IFNGR2,IGF1,IGF1R,IL18RAP,IL1R1,IL1RAP,IL1RL1,IL1RL2,IL4R,IL6,KLF6,LAMA1,LBP,LY96,MET,MMP13,MYH10,MYH9,MYL6,MYL6B,MYL7,MYL9,MYO10,MYO18A,MYO18B,PDGFA,P…	81
48 h	10 ug/mL	Acute Phase Response Signaling	2	0.436	-1.05	AKT1,AMBP,APOA2,C1R,C1S,C2,C3,C5,CHUK,CP,F2,F8,FN1,FOS,FTL,HMOX1,HMOX2,HNRNPK,IKBKB,IKBKG,IL18,IL1R1,IL1RAP,IL1RN,IL33,IL6,IL6ST,ITIH2,JUN,LBP,MAP2K3,MAP2K6,MAP3K1,MAP3K14,MAP3K5,MAPK11,MAPK12,MAPK13,MAPK8,MAPK9,MRAS,MTOR,MYD88,NFKBIA,NFKBIB,NR3C1,OSMR,PDPK1,PIK3R2,PIK3R3,PTPN11,RAF1,RALB,RAP1A,RAP2A,RASD2,RIPK1,RRAS2,SERPIND1,SERPINE1,SERPINF2,SERPING1,SOCS2,SOCS4,SOCS6,SOS1,STAT3,TAB1,TCF3,TCF4…	75
48 h	10 ug/mL	EGF Signaling	2	0.509	-0.962	AKT1,CSNK2A1,EGF,EGFR,FOS,ITPR1,ITPR2,JUN,MAP3K1,MAPK11,MAPK12,MAPK13,MAPK8,MTOR,PIK3C2A,PIK3R2,PIK3R3,PIK3R4,PIK3R5,PIK3R6,PLCG1,PRKCA,RAF1,RASA1,RPS6KB1,SOS1,STAT1,STAT3	28
48 h	10 ug/mL	RAR Activation	1.99	0.429	#NUM!	ACTB,ADCY1,ADCY5,ADCY6,ADCY9,AKR1B1,Akr1c12/Akr1c13,Akr1c14,AKR1C3,AKT1,ALDH1A1,ARID2,CARM1,CCNH,CSF2RB,CSNK2A1,DHRS3,DHRS4,DHRS9,DUSP1,ERCC3,FOS,GTF2H1,HLTF,IL3RA,JUN,MAP3K1,MAP3K5,MAPK11,MAPK12,MAPK13,MAPK8,MAPK9,MED1,NCOR1,NR2F1,NR2F2,NRIP1,NSD1,PARP1,PBRM1,PDPK1,PIK3R2,PIK3R3,PNRC1,PRKACA,PRKACB,PRKAG2,PRKAR1A,PRKAR2A,PRKAR2B,PRKCA,PRKD3,PRMT1,PRMT2,PSMC5,PTEN,RAC1,RARG,RDH11,RDH13,RDH14,RDH1…	85
48 h	10 ug/mL	HOTAIR Regulatory Pathway	1.96	0.442	-1.408	AEBP2,AGO2,AGO3,AGO4,AKT1,AR,ATG7,ATXN1,CD44,CDKN1A,COL1A1,COL1A2,COL3A1,CTNNB1,DNMT3B,ESR1,FOXM1,H3-3A/H3-3B,H3C14,H3C3,HSF1,ICAM1,IRF1,JAM2,JARID2,MDM2,MET,MEX3B,MMP10,MMP11,MMP13,MMP14,MMP16,MMP23B,MMP3,MRTFA,MTF2,MYC,NFKBIA,PCDHB5,PIK3C2A,PIK3R2,PIK3R3,PIK3R4,PIK3R5,PIK3R6,PTEN,ROCK2,SNAI2,SNUPN,SPP1,STAT3,SUZ12,TCF3,TCF4,TCF7L2,TLR4,TWIST1,TWIST2,VIM,WNT11,WNT5A,WNT5B,WNT9A,XIAP	65
48 h	10 ug/mL	Regulation Of The Epithelial Mesenchymal Transition By Growth Factors Pathway	1.95	0.432	-1.86	AKT1,ARAF,BRAF,CDH2,CHUK,EGF,EGFR,EGR1,ESRP2,ETS1,FGF10,FGF13,FGF18,FGF21,FGF6,FGFR1,FGFR3,FGFRL1,FOS,FOXO1,GAB1,HSF1,ID2,IKBKB,IKBKG,IL6,JUN,LATS1,LATS2,MAP2K3,MAP2K5,MAP2K6,MAP3K1,MAPK11,MAPK12,MAPK13,MAPK8,MAPK9,MET,MRAS,MTOR,PARD6B,PARD6G,PDGFA,PDGFC,PDGFD,PDGFRA,PIK3C2A,PIK3R2,PIK3R3,PIK3R4,PIK3R5,PIK3R6,PTPN11,RAC1,RAF1,RALB,RAP1A,RAP2A,RASD2,RRAS2,SMAD2,SMURF1,SNAI1,SNAI2,SOS1,STAT3,TAB1,T…	79
48 h	10 ug/mL	3-phosphoinositide Biosynthesis	1.95	0.429	-0.611	ACP6,CDC25C,DOT1L,DUSP1,DUSP10,DUSP12,DUSP13,DUSP14,DUSP16,DUSP2,DUSP23,DUSP4,DUSP5,DUSP6,DUSP8,EPHX2,EYA4,IGBP1,INPP5F,MDP1,MTMR2,MTMR4,MTMR7,NOCT,NT5C,NUDT14,NUDT4,OCRL,PALD1,PAWR,PI4K2B,PI4KA,PIK3C2A,PIK3R2,PIK3R3,PIK3R4,PIK3R5,PIK3R6,PIKFYVE,PIP4K2A,PIP4K2B,PIP5K1A,PLPP6,PPFIA3,PPFIBP2,PPM1H,PPM1L,PPP1R10,PPP1R11,PPP1R12C,PPP1R13B,PPP1R14A,PPP1R14C,PPP1R3C,PPP1R3D,PPP2CA,PPP2R2A,PPP2R2B,PPP2R…	84
48 h	10 ug/mL	WNT/Ca+ pathway	1.94	0.492	-1.826	ATF4,CREB1,CREB3,CREB3L1,CREB3L2,CREB3L4,CREB5,DVL1,FZD1,FZD2,FZD3,FZD4,FZD6,FZD7,FZD8,NFAT5,NFATC1,NFATC3,NFATC4,PLCB1,PLCB3,PLCB4,PLCD1,PLCE1,PLCG1,PLCL1,PLCL2,PPP3CA,PRKCA,SMO,WNT5A,WNT5B	32
48 h	10 ug/mL	D-myo-inositol-5-phosphate Metabolism	1.93	0.43	-1.638	ACP6,CDC25C,DOT1L,DUSP1,DUSP10,DUSP12,DUSP13,DUSP14,DUSP16,DUSP2,DUSP23,DUSP4,DUSP5,DUSP6,DUSP8,EPHX2,EYA4,IGBP1,INPP5F,MDP1,MTMR2,MTMR4,MTMR7,NOCT,NT5C,NUDT14,NUDT4,OCRL,PALD1,PAWR,PIKFYVE,PIP4K2A,PLCB1,PLCB3,PLCB4,PLCD1,PLCE1,PLCG1,PLPP6,PPFIA3,PPFIBP2,PPM1H,PPM1L,PPP1R10,PPP1R11,PPP1R12C,PPP1R13B,PPP1R14A,PPP1R14C,PPP1R3C,PPP1R3D,PPP2CA,PPP2R2A,PPP2R2B,PPP2R5B,PPP2R5D,PPP2R5E,PPP3CA,PPP3CC,PPP…	80
48 h	10 ug/mL	Sirtuin Signaling Pathway	1.92	0.416	2.862	ABCA1,ACADL,ADAM10,AKT1,ATG10,ATG12,ATG14,ATG16L2,ATG2A,ATG2B,ATG4A,ATG4D,ATG7,ATG9A,ATG9B,BCL2L11,CLOCK,CPT1A,CPT1C,CRTC2,DOT1L,DUSP6,EPAS1,FOXO1,FOXO3,GABARAP,GABARAPL1,GABARAPL2,GABPA,GABPB1,GADD45A,GADD45B,GADD45G,H1-0,H1-2,H1-3,H1f4,H3-3A/H3-3B,H3C14,H3C3,HIF1A,HSF1,IDH2,JUN,LDHA,MAPK12,MAPK6,MLYCD,MT-ND4L,MT-ND5,MTOR,MYC,MYCN,NDUFA13,NDUFA6,NDUFA7,NDUFB1,NDUFB10,NDUFB11,NDUFB2,NDUFB4,NDUFS2…	111	Activated
48 h	10 ug/mL	Regulation of the Epithelial-Mesenchymal Transition Pathway	1.9	0.429	#NUM!	AKT1,APH1B,Aph1c,ARAF,BCL9,BRAF,CDH2,CTNNB1,DVL1,EGF,EGFR,EGR1,ESRP2,ETS1,FGF10,FGF13,FGF18,FGF21,FGF6,FGFR1,FGFR3,FGFRL1,FZD1,FZD2,FZD3,FZD4,FZD6,FZD7,FZD8,GAB1,HIF1A,ID2,JAG1,LOX,MAP2K3,MAP2K5,MAP2K6,MET,MRAS,NOTCH4,PARD6B,PARD6G,PDGFD,PIK3C2A,PIK3R2,PIK3R3,PIK3R4,PIK3R5,PIK3R6,PSEN1,PSEN2,PSENEN,PTPN11,RAF1,RALB,RAP1A,RAP2A,RASD2,RBPJ,RRAS2,SMAD2,SMO,SMURF1,SNAI1,SNAI2,SOS1,STAT3,TCF3,TCF4,TCF…	81
48 h	10 ug/mL	Superpathway of Cholesterol Biosynthesis	1.9	0.571	-2.324	ACAA2,ACAT1,ACAT2,DHCR7,EBP,FDFT1,GGPS1,HMGCR,HMGCS1,IDI1,MSMO1,MVD,MVK,NSDHL,SC5D,TM7SF2	16	Inactivated
48 h	10 ug/mL	Spermine and Spermidine Degradation I	1.84	1	-1	PAOX,SAT1,SAT2,SMOX	4
48 h	10 ug/mL	PTEN Signaling	1.81	0.436	-0.412	AKT1,BAD,BCL2L11,BMPR1A,BMPR1B,CASP9,CCND1,CDKN1A,CDKN1B,CHUK,CNKSR3,CSNK2A1,EGFR,FGFR1,FGFR3,FLT1,FOXO1,FOXO3,FOXO6,GHR,GSK3A,IGF1R,IGF2R,IKBKB,IKBKG,INPP5F,INPP5J,INPP5K,ITGA1,ITGA10,ITGA11,ITGA5,ITGA6,ITGA7,ITGB2,ITGB4,ITGB7,ITGB8,MAGI3,MRAS,NTRK3,OCRL,PDGFRA,PDPK1,PIK3R2,PIK3R3,PIK3R5,PTEN,PTK2,RAC1,RAF1,RALB,RAP1A,RAP2A,RASD2,RPS6KB1,RRAS2,SOS1,SYNJ1,SYNJ2,TGFBR1,TGFBR2,TGFBR3,TNFRSF11A,YWHAH	65
48 h	10 ug/mL	BEX2 Signaling Pathway	1.8	0.474	0.343	AKT1,BAD,BBC3,CCND1,CDH2,CDKN1A,CTNNB1,HIF1A,JUN,KLK3,LDB1,MAP2,MAPK12,MAPK8,MAPK9,MTOR,NFKBIA,NGF,PDGFC,PPM1L,PPP2CA,PPP2R2A,PPP2R2B,PPP2R2D,PPP2R5B,PPP2R5D,PPP2R5E,PTEN,SPP1,STAT3,TCF3,TCF4,TCF7L2,VEGFA,VEGFC,VEGFD	36
48 h	10 ug/mL	VEGF Signaling	1.79	0.458	0.354	ACTA2,ACTB,ACTC1,ACTG1,ACTG2,ACTN1,AKT1,BAD,EIF1AX,EIF2B1,EIF2B2,EIF2B3,EIF2B4,EIF2B5,EIF2S1,EIF2S2,EIF2S3,FLT1,FOXO1,FOXO3,HIF1A,MRAS,PDGFC,PIK3C2A,PIK3R2,PIK3R3,PIK3R4,PIK3R5,PIK3R6,PLCG1,PRKCA,PTK2,PTPN11,RAF1,RALB,RAP1A,RAP2A,RASD2,ROCK2,RRAS2,SOS1,VEGFA,VEGFC,VEGFD	44
48 h	10 ug/mL	NER (Nucleotide Excision Repair, Enhanced Pathway)	1.79	0.458	3.087	CCNH,CETN2,CHAF1A,CHAF1B,COPS5,DNA2,ERCC1,ERCC3,ERCC6,ERCC8,GTF2H1,H3-3A/H3-3B,HMGN1,LIG1,LIG3,LIG4,PCNA,POLA1,POLA2,POLD1,POLD3,POLE,POLE2,POLE3,POLK,POLR2C,POLR2L,PRIM1,PRIM2,RAD23B,RFC3,RFC4,RFC5,RNF111,RPA1,RPA2,RPA3,TOP2A,TOP2B,UBE2N,UVSSA,XAB2,XPA,XPC	44	Activated
48 h	10 ug/mL	D-myo-inositol (1,4,5,6)-Tetrakisphosphate Biosynthesis	1.79	0.429	-1.069	ACP6,CDC25C,DOT1L,DUSP1,DUSP10,DUSP12,DUSP13,DUSP14,DUSP16,DUSP2,DUSP23,DUSP4,DUSP5,DUSP6,DUSP8,EPHX2,EYA4,IGBP1,INPP5F,MDP1,MTMR2,MTMR4,MTMR7,NOCT,NT5C,NUDT14,NUDT4,OCRL,PALD1,PAWR,PIKFYVE,PLPP6,PPFIA3,PPFIBP2,PPM1H,PPM1L,PPP1R10,PPP1R11,PPP1R12C,PPP1R13B,PPP1R14A,PPP1R14C,PPP1R3C,PPP1R3D,PPP2CA,PPP2R2A,PPP2R2B,PPP2R5B,PPP2R5D,PPP2R5E,PPP3CA,PPP3CC,PPP4R1,PRUNE1,PSPH,PTEN,PTPN11,PTPN12,PTPN13,PT…	73
48 h	10 ug/mL	D-myo-inositol (3,4,5,6)-tetrakisphosphate Biosynthesis	1.79	0.429	-1.069	ACP6,CDC25C,DOT1L,DUSP1,DUSP10,DUSP12,DUSP13,DUSP14,DUSP16,DUSP2,DUSP23,DUSP4,DUSP5,DUSP6,DUSP8,EPHX2,EYA4,IGBP1,INPP5F,MDP1,MTMR2,MTMR4,MTMR7,NOCT,NT5C,NUDT14,NUDT4,OCRL,PALD1,PAWR,PIKFYVE,PLPP6,PPFIA3,PPFIBP2,PPM1H,PPM1L,PPP1R10,PPP1R11,PPP1R12C,PPP1R13B,PPP1R14A,PPP1R14C,PPP1R3C,PPP1R3D,PPP2CA,PPP2R2A,PPP2R2B,PPP2R5B,PPP2R5D,PPP2R5E,PPP3CA,PPP3CC,PPP4R1,PRUNE1,PSPH,PTEN,PTPN11,PTPN12,PTPN13,PT…	73
48 h	10 ug/mL	Human Embryonic Stem Cell Pluripotency	1.79	0.423	-2.964	ACVR2A,ACVR2B,AKT1,APC2,ARAF,BMP1,BMP4,BMP6,BMPR1A,BMPR1B,BRAF,CTNNB1,DVL1,FGFR1,FGFR3,FGFRL1,FOXO1,FZD1,FZD2,FZD3,FZD4,FZD6,FZD7,FZD8,HSP90AA1,ID1,ID2,ID3,INHBA,KLF4,KLK3,LEFTY1,LEFTY2,LIF,LIFR,MAP2K3,MAP2K5,MAP2K6,MRAS,MYC,NFYA,NGF,NTF4,NTRK3,PDGFA,PDGFC,PDGFD,PDGFRA,PDPK1,PIK3C2A,PIK3R2,PIK3R3,PIK3R4,PIK3R5,PIK3R6,POU5F1,PRKCA,PRKD3,RAF1,RALB,RAP1A,RAP2A,RASD2,RRAS2,SMAD1,SMAD2,SMAD5,SMAD6,SMA…	83	Inactivated
48 h	10 ug/mL	HGF Signaling	1.78	0.442	-0.302	AKT1,CCND1,CDKN1A,CDKN2A,DOCK1,ETS1,ETS2,FOS,GAB1,IL6,ITGA1,ITGA10,ITGA11,ITGA5,ITGA6,ITGA7,ITGB2,ITGB4,ITGB7,ITGB8,JUN,MAP3K1,MAP3K10,MAP3K14,MAP3K4,MAP3K5,MAP3K6,Map3k7,MAP3K8,MAPK12,MAPK8,MAPK9,MET,MRAS,PAK1,PIK3C2A,PIK3R2,PIK3R3,PIK3R4,PIK3R5,PIK3R6,PLCG1,PRKCA,PRKD3,PTGS2,PTK2,PTPN11,RAC1,RAF1,RALB,RAP1A,RAP2A,RAPGEF1,RASD2,RRAS2,SOS1,STAT3	57
48 h	10 ug/mL	GP6 Signaling Pathway	1.77	0.444	-1.941	ADAM10,AKT1,Calm1 (includes others),CERT1,COL11A1,COL12A1,COL16A1,COL1A1,COL1A2,COL20A1,COL27A1,COL28A1,COL2A1,COL3A1,COL4A1,COL4A2,COL4A5,COL4A6,COL5A1,COL5A2,COL5A3,COL6A1,COL6A2,COL6A3,COL7A1,COL8A1,COL8A2,FYB1,GSK3A,ITPR1,LAMA1,LAMA2,LAMA4,LAMA5,LAMB1,LAMB2,LAMB3,LAMC1,LAMC2,LAMC3,LYN,NCK1,PDPK1,PIK3C2A,PIK3R2,PIK3R3,PIK3R4,PIK3R5,PIK3R6,PLCG1,PRKCA,PRKD3,PTK2,RAC1,SYK	55
48 h	10 ug/mL	IL-1 Signaling	1.74	0.457	-0.18	ADCY1,ADCY5,ADCY6,ADCY9,CHUK,FOS,GNAI1,GNAO1,GNAS,GNG10,GNG11,GNG12,GNG13,GNG5,IKBKB,IKBKG,IL1R1,IL1RAP,IRAK2,IRAK3,JUN,MAP2K3,MAP2K6,MAP3K1,MAP3K14,MAPK11,MAPK12,MAPK13,MAPK8,MAPK9,MRAS,MYD88,NFKBIA,NFKBIB,PRKACA,PRKACB,PRKAG2,PRKAR1A,PRKAR2A,PRKAR2B,TAB1,TOLLIP,TRAF6	43
48 h	10 ug/mL	TNFR1 Signaling	1.72	0.5	-0.408	BIRC2,CASP2,CASP6,CASP9,CHUK,CRADD,CYCS,FOS,IKBKB,IKBKG,JUN,MAP3K1,MAP3K14,MAPK8,NAIP,NFKBIA,NFKBIB,PAK1,PAK3,RIPK1,TANK,TNFAIP3,TRADD,TRAF2,XIAP	25
48 h	10 ug/mL	Salvage Pathways of Pyrimidine Ribonucleotides	1.7	0.457	0.156	ACVR2A,AK5,AK8,APOBEC1,APOBEC3B,ARAF,BRAF,CDK1,CDK4,CDK6,CDK8,CSNK1A1,CSNK1D,DAPK1,DMPK,DYRK1A,FAM20B,GRK4,HIPK1,LIMK1,MAP2K3,MAP2K6,MAP3K6,MAP3K8,MAPK6,MAPK8,MAPK9,NEK2,NME1,NME3,NME4,NME6,PAK1,PAK3,PLK1,PRKX,PSTK,PYCR3,SGK1,TTK,UPP1,UPRT	42
48 h	10 ug/mL	BMP signaling pathway	1.7	0.46	-1.219	ACVR2A,ACVR2B,BMP1,BMP4,BMP6,BMPR1A,BMPR1B,CAMK4,CREB1,FST,HOXC9,JUN,MAGED1,MAPK11,MAPK12,MAPK13,MAPK8,MAPK9,MRAS,PITX2,PRKACA,PRKACB,PRKAG2,PRKAR1A,PRKAR2A,PRKAR2B,RAF1,RALB,RAP1A,RAP2A,RASD2,RRAS2,SMAD1,SMAD5,SMAD6,SMAD7,SMURF1,SOS1,TAB1,XIAP	40
48 h	10 ug/mL	UDP-N-acetyl-D-glucosamine Biosynthesis II	1.66	0.833	1.342	FMO3,GFPT1,GFPT2,GNPNAT1,UAP1	5
48 h	10 ug/mL	D-myo-inositol (1,4,5)-trisphosphate Degradation	1.66	0.625	-0.632	BPNT1,IMPA2,INPP5A,INPP5E,INPP5F,INPP5J,INPP5K,OCRL,SYNJ1,SYNJ2	10
48 h	10 ug/mL	Parkinson's Signaling	1.66	0.625	#NUM!	CASP9,CYCS,MAPK11,MAPK12,MAPK13,MAPK8,SEPTIN5,SNCA,SNCAIP,UCHL1	10
48 h	10 ug/mL	April Mediated Signaling	1.65	0.512	1.342	CHUK,FOS,IKBKB,IKBKG,JUN,MAP3K1,MAP3K14,MAPK11,MAPK12,MAPK13,MAPK8,MAPK9,NFAT5,NFATC1,NFATC3,NFATC4,NFKBIA,NFKBIB,TRAF2,TRAF3,TRAF6	21
48 h	10 ug/mL	Necroptosis Signaling Pathway	1.64	0.434	1.692	BIRC2,CAMK2B,CAMK2D,CAPN2,CAPN5,CAPN6,CFLAR,CHP1,CHUK,CYLD,DAPK1,GLUL,IFNA4,IFNAR1,IKBKB,IKBKG,IRF9,MDM2,MLKL,PELI1,PLA2G2E,PLA2G4B,PLA2G5,PLA2G6,PPID,PPIF,PPP3CA,PPP3CC,RBL1,RIPK1,RIPK3,SLC25A10,SLC25A13,SLC25A3,SLC25A4,STAT1,STAT2,TAB1,TICAM1,TIMM10,TIMM17A,TIMM17B,TIMM23,TIMM50,TIMM8A,TLR4,TNFRSF10A,TNIP1,TOMM20,TOMM34,TOMM40,TOMM7,TP53,TRADD,TRAF2,TSPO,TYRO3,UBC,VDAC3	59
48 h	10 ug/mL	iNOS Signaling	1.62	0.5	0.943	Calm1 (includes others),CHUK,FOS,HMGA1,IFNGR2,IKBKB,IKBKG,IRAK2,IRAK3,IRF1,JUN,LBP,LY96,MAPK11,MAPK12,MAPK13,MYD88,NFKBIA,NFKBIB,STAT1,TAB1,TLR4,TRAF6	23
48 h	10 ug/mL	Ephrin A Signaling	1.62	0.5	#NUM!	ADAM10,CFL1,CFL2,EFNA1,EFNA2,EFNA4,EFNA5,EPHA1,EPHA2,EPHA7,EPHA8,LIMK1,PAK1,PIK3C2A,PIK3R2,PIK3R3,PIK3R4,PIK3R5,PIK3R6,PTK2,PTPN11,RAC1,ROCK2	23
48 h	10 ug/mL	Superoxide Radicals Degradation	1.61	0.75	0.816	CAT,CYGB,GPX7,NQO1,SOD1,SOD3	6
48 h	10 ug/mL	Role Of Chondrocytes In Rheumatoid Arthritis Signaling Pathway	1.6	0.433	-0.263	ADAMTS5,AKT1S1,CAMKK2,CAPN2,CASP9,CEBPD,CEBPG,CEBPZ,CFLAR,CHP1,CHUK,CXCL12,EGR1,FN1,FOS,FOXO3,IL17RA,IL17RC,IL18,IL18RAP,IL1R1,IL1RAP,IL1RL1,IL1RL2,IL1RN,IL33,IL6,IL6ST,ITGA5,JUN,MAPK11,MAPK12,MAPK13,MAPK9,MLKL,MMP10,MMP11,MMP13,MMP14,MMP16,MMP23B,MMP3,MTOR,PDGFC,PPP3CA,PPP3CC,PRKAB1,PRKAB2,PRKAG2,PTGS2,RIPK1,RIPK3,RPTOR,STAT3,TRAF6,VEGFA,VEGFC,VEGFD	58
48 h	10 ug/mL	Glutathione-mediated Detoxification	1.6	0.531	-1.291	GGH,GSTA3,Gsta4,GSTA5,GSTK1,GSTM3,Gstm3,GSTM5,GSTO1,GSTO2,GSTP1,Gstt1,Gstt3,GSTZ1,LANCL1,MGST3,PTGES	17
48 h	10 ug/mL	CNTF Signaling	1.58	0.482	-0.784	AKT1,IL6ST,LIFR,MRAS,MTOR,PIK3C2A,PIK3R2,PIK3R3,PIK3R4,PIK3R5,PIK3R6,PTPN11,RAF1,RALB,RAP1A,RAP2A,RASD2,RPS6KA1,RPS6KA2,RPS6KA3,RPS6KA4,RPS6KA5,RPS6KB1,RRAS2,SOS1,STAT1,STAT3	27
48 h	10 ug/mL	Cardiac Hypertrophy Signaling	1.57	0.408	-3.411	ADCY1,ADCY5,ADCY6,ADCY9,ADRB2,AKT1,CACNA1C,CACNA2D1,CACNB1,CACNB3,CACNB4,Calm1 (includes others),CHP1,CREB1,EIF2B1,EIF2B2,EIF2B3,EIF2B4,EIF2B5,EIF4E,GNAI1,GNAO1,GNAS,GNG10,GNG11,GNG12,GNG13,GNG5,HAND2,HSPB1,IGF1,IGF1R,IL6,IRS1,JUN,MAP2K3,MAP2K6,MAP3K1,MAP3K10,MAP3K14,MAP3K4,MAP3K5,MAP3K6,Map3k7,MAP3K8,MAPK11,MAPK12,MAPK13,MAPK8,MAPK9,MEF2D,MRAS,MTOR,MYL12A,MYL6,MYL6B,MYL7,MYL9,MYLPF,NFATC4,PIK3C2…	102	Inactivated
48 h	10 ug/mL	ERBB Signaling	1.57	0.451	-1.121	AKT1,BTC,EGF,EGFR,EREG,FOS,FOXO1,HBEGF,JUN,MAP2K3,MAP2K6,MAPK11,MAPK12,MAPK13,MAPK8,MAPK9,MRAS,MTOR,NCK1,NCK2,NRG2,PAK1,PAK3,PDPK1,PIK3C2A,PIK3R2,PIK3R3,PIK3R4,PIK3R5,PIK3R6,PLCG1,PRKCA,PRKD3,RAF1,RALB,RAP1A,RAP2A,RASD2,RPS6KB1,RRAS2,SOS1	41
48 h	10 ug/mL	PDGF Signaling	1.56	0.453	-0.973	ABL1,ABL2,CRK,CSNK2A1,FOS,INPP5F,INPP5J,INPP5K,JUN,MAP3K1,MAPK8,MRAS,MYC,OCRL,PDGFA,PDGFC,PDGFD,PDGFRA,PIK3C2A,PIK3R2,PIK3R3,PIK3R4,PIK3R5,PIK3R6,PLCG1,PRKCA,RAF1,RALB,RAP1A,RAP2A,RASA1,RASD2,RRAS2,SOS1,SPHK2,STAT1,STAT3,SYNJ1,SYNJ2	39
48 h	10 ug/mL	Iron homeostasis signaling pathway	1.56	0.432	#NUM!	ATP6AP2,ATP6V0B,ATP6V0C,ATP6V0D1,ATP6V1A,ATP6V1C1,ATP6V1C2,ATP6V1D,ATP6V1E1,ATP6V1F,ATP6V1H,BMP1,BMP4,BMP6,BMPR1A,BMPR1B,BTRC,CIAO1,CIAO3,CP,CUL1,EGF,EGFR,EPAS1,FLVCR1,FTH1,FTL,GDF15,HIF1A,HMOX1,HMOX2,HSCB,HSPA9,IL6,IREB2,LYRM4,NFS1,NUBP2,PDGFA,PDGFRA,SKP1,SKP2,SLC11A1,SLC25A37,SLC40A1,SLC46A1,SMAD1,SMAD2,SMAD5,STAT3,STAT5A,STAT5B,STEAP3,TCIRG1,TF,TFRC,TWSG1	57
48 h	10 ug/mL	Ephrin Receptor Signaling	1.55	0.415	0.849	ABI1,ABL1,ACTR2,ACTR3,ADAM10,AKT1,ARPC1B,ARPC4,ATF4,CFL1,CFL2,CREB1,CREB3,CREB3L1,CREB3L2,CREB3L4,CREB5,CRK,CXCL12,EFNA1,EFNA2,EFNA4,EFNA5,EFNB1,EGF,EPHA1,EPHA2,EPHA7,EPHA8,EPHB4,EPHB6,GNAI1,GNAO1,GNAS,GNG10,GNG11,GNG12,GNG13,GNG5,ITGA1,ITGA10,ITGA11,ITGA5,ITGA6,ITGA7,ITGB2,ITGB4,ITGB7,ITGB8,ITSN1,KALRN,LIMK1,MAP3K14,MRAS,NCK1,NCK2,PAK1,PAK3,PDGFA,PDGFC,PDGFD,PTK2,PTPN11,PTPN13,RAC1,RAF1,RALB,RAP…	83
48 h	10 ug/mL	TWEAK Signaling	1.55	0.514	0.229	BIRC2,CASP6,CASP9,CHUK,CYCS,IKBKB,IKBKG,MAP3K14,NAIP,NFKBIA,NFKBIB,RIPK1,TNFRSF12A,TNFRSF25,TNFSF12,TRADD,TRAF2,TRAF3,XIAP	19
48 h	10 ug/mL	Cancer Drug Resistance By Drug Efflux	1.55	0.49	-0.853	ABCC1,ABCC10,ABCC2,AKT1,ARAF,BRAF,FOXO1,FOXO3,FOXO6,MDM2,MRAS,PDK1,PIK3R2,PIK3R3,PTEN,PTGS2,RAF1,RALB,RAP1A,RAP2A,RASD2,RRAS2,TP53,YBX1	24
48 h	10 ug/mL	Phagosome Maturation	1.53	0.426	#NUM!	ATP6AP2,ATP6V0B,ATP6V0C,ATP6V0D1,ATP6V1A,ATP6V1C1,ATP6V1C2,ATP6V1D,ATP6V1E1,ATP6V1F,ATP6V1H,BET1L,CTSD,CTSF,CTSH,CTSO,CTSW,DYNC1H1,DYNC1I1,Dync1i2,DYNC1LI1,DYNC2H1,DYNLL1,EEA1,GOSR1,HLA-A,HLA-E,HLA-F,LAMP1,LAMP2,M6PR,MR1,NAPA,NAPB,NAPG,NCF2,PIKFYVE,PRDX1,PRDX2,PRDX5,PRDX6,RAB5A,RAB5B,RAB7A,RAB7B,RAC1,TAP1,TCIRG1,TUBA1B,TUBA1C,TUBA3E,TUBA4A,TUBB2A,TUBB4A,TUBB4B,TUBB6,TUBE1,VPS18,VPS28,VPS33A,VPS37…	63
48 h	10 ug/mL	ERB2-ERBB3 Signaling	1.52	0.469	-0.192	AKT1,BAD,CCND1,CDKN1B,ETV4,FOXO1,GSK3A,JUN,MRAS,MYC,Nrg1,NRG2,PDPK1,PIK3C2A,PIK3R2,PIK3R3,PIK3R4,PIK3R5,PIK3R6,PTEN,RAF1,RALB,RAP1A,RAP2A,RASD2,RRAS2,SOS1,STAT3,STAT5A,STAT5B	30
48 h	10 ug/mL	Renal Cell Carcinoma Signaling	1.51	0.459	0.2	AKT1,CRK,ELOC,ETS1,FH,FOS,GAB1,HIF1A,JUN,MET,MRAS,PAK1,PAK3,PIK3C2A,PIK3R2,PIK3R3,PIK3R4,PIK3R5,PIK3R6,PTPN11,RAC1,RAF1,RALB,RAP1A,RAP2A,RAPGEF1,RASD2,RRAS2,SLC2A1,SOS1,Ubb,UBC,VEGFA,VHL	34
48 h	10 ug/mL	Aldosterone Signaling in Epithelial Cells	1.49	0.419	-1.3	CRYAB,DNAJA1,DNAJB1,DNAJB14,DNAJB2,DNAJB4,DNAJB6,DNAJB9,DNAJC16,DNAJC17,DNAJC18,DNAJC19,DNAJC2,DNAJC21,DNAJC28,DNAJC3,DNAJC30,DNAJC5,DNAJC9,DUSP1,HSCB,HSP90AA1,HSPA1A/HSPA1B,HSPA1L,HSPA2,HSPA4,HSPA4L,HSPA5,HSPA8,HSPA9,HSPB1,HSPB11,HSPB2,HSPB8,HSPD1,HSPE1,HSPH1,ITPR1,ITPR2,KCNMA1,KCNMB4,PDPK1,PI4KA,PIK3C2A,PIK3R2,PIK3R3,PIK3R4,PIK3R5,PIK3R6,PIKFYVE,PIP4K2A,PIP4K2B,PIP5K1A,PLCB1,PLCB3,PLCB4,PLCD1,P…	70
48 h	10 ug/mL	Osteoarthritis Pathway	1.47	0.409	-1.305	ADAMTS5,AGER,ATF4,BGLAP,BMPR1A,CASP14,CASP2,CASP6,CASP9,CHUK,COL2A1,CREB1,CREB3,CREB3L1,CREB3L2,CREB3L4,CREB5,CTNNB1,DCN,DDR2,EPAS1,FGF18,FGFR1,FGFR3,FN1,FOXO3,FZD1,FZD2,FZD3,FZD4,FZD6,FZD7,FZD8,GLIS1,GLIS2,HIF1A,IHH,IL18RAP,IL1R1,IL1RAP,IL1RL1,IL1RL2,ITGA1,ITGA10,ITGA11,ITGA5,ITGA6,ITGA7,ITGB2,ITGB4,ITGB7,ITGB8,JAG1,MMP10,MMP13,MMP3,MTF1,MTOR,MYBBP1A,OCRL,P2RX7,PDGFC,PPARD,PRKAB1,PRKAB2,PRKAG2,P…	90
48 h	10 ug/mL	Adipogenesis pathway	1.45	0.427	#NUM!	ACVR2A,ACVR2B,AKT1,ATG7,BMP4,BMPR1A,BMPR1B,CCNH,CEBPD,CLOCK,CTBP1,CTNNB1,DDIT3,DGKD,EGR2,ERCC3,FABP4,FGFR1,FGFR3,FGFRL1,FOXO1,FZD1,FZD2,FZD3,FZD4,FZD6,FZD7,FZD8,GTF2H1,HAT1,HDAC11,HIF1A,Kat6b,KAT7,KLF5,LPL,NFATC4,NOCT,NR1D1,NR2F2,RPS6KA1,RPS6KB1,RUNX1T1,SAP18,SENP2,SIN3A,SIRT1,SIRT2,SMAD1,SMAD5,SMO,STAT5B,TBL1XR1,TP53,TXNIP,WNT5A	56
48 h	10 ug/mL	Tight Junction Signaling	1.44	0.416	#NUM!	ACTA2,ACTB,ACTC1,ACTG1,ACTG2,AFDN,AKT1,BET1L,CASK,CDK4,CGN,CLDN1,CLDN12,CLDN15,CNKSR3,CPSF4,CPSF6,CSTF1,CSTF2,CSTF3,CTNNB1,F11R,FOS,GOSR1,HSF1,JAM2,JAM3,JUN,LLGL1,MYH10,MYH9,MYL6,MYL6B,MYL7,MYL9,MYLK,MYO10,MYO18A,MYO18B,NAPA,NAPB,NAPG,NECTIN1,PATJ,PPM1L,PPP2CA,PPP2R2A,PPP2R2B,PPP2R2D,PPP2R5B,PPP2R5D,PPP2R5E,PRKACA,PRKACB,PRKAG2,PRKAR1A,PRKAR2A,PRKAR2B,PTEN,RAB13,RAC1,SMURF1,SPTAN1,SYMPK,TGFB2,TGF…	72
48 h	10 ug/mL	Tumor Microenvironment Pathway	1.44	0.416	-0.356	AKT1,ARAF,ARG1,BAD,BRAF,CCND1,CD44,CFLAR,COL1A1,COL1A2,COL3A1,CSF1,CXCL12,EGF,FGF10,FGF13,FGF18,FGF21,FGF6,FN1,FOS,FOXO1,FOXO3,FOXO6,HIF1A,HLA-A,HLA-E,HLA-F,ICAM1,IGF1,IL6,ITGA5,JUN,MAP3K14,MMP10,MMP11,MMP13,MMP14,MMP16,MMP23B,MMP3,MRAS,MYC,PDGFA,PDGFC,PDGFD,PIK3C2A,PIK3R2,PIK3R3,PIK3R4,PIK3R5,PIK3R6,PTGS2,RAC1,RAF1,RALB,RAP1A,RAP2A,RASD2,RRAS2,SLC16A1,SLC1A4,SLC2A1,SPP1,STAT3,TGFB2,TGFB3,TNC,TSL…	72
48 h	10 ug/mL	Superpathway of Geranylgeranyldiphosphate Biosynthesis I (via Mevalonate)	1.44	0.588	-1	ACAA2,ACAT1,ACAT2,COX10,GGPS1,HMGCR,HMGCS1,IDI1,MVD,MVK	10
48 h	10 ug/mL	Amyloid Processing	1.43	0.48	-0.333	AKT1,APH1B,Aph1c,BACE1,CAPN2,CAPN5,CAPN6,CDK5R1,CSNK1A1,CSNK1D,CSNK1E,CSNK2A1,MAPK11,MAPK12,MAPK13,PRKACA,PRKACB,PRKAG2,PRKAR1A,PRKAR2A,PRKAR2B,PSEN1,PSEN2,PSENEN	24
48 h	10 ug/mL	FAT10 Cancer Signaling Pathway	1.43	0.48	-2.132	ACVR1B,ACVR2A,ACVR2B,AKT1,CHUK,CTNNB1,EEF1A1,HOXB9,IKBKB,IKBKG,IL6,MAD2L1,NFKBIA,NFKBIB,PCNA,SMAD2,STAT3,TCF7L2,TGFB2,TGFB3,TGFBR1,TGFBR2,TGFBR3,TP53	24	Inactivated
48 h	10 ug/mL	GDNF Family Ligand-Receptor Interactions	1.42	0.453	-0.557	CREB1,DOK4,DOK7,FOS,GAB1,GFRA1,GFRA4,IRS1,ITPR1,ITPR2,JUN,MAPK12,MAPK8,MAPK9,MRAS,NCK1,PDLIM7,PIK3C2A,PIK3R2,PIK3R3,PIK3R4,PIK3R5,PIK3R6,PLCG1,PSPN,RAC1,RAF1,RALB,RAP1A,RAP2A,RASA1,RASD2,RRAS2,SOS1	34
48 h	10 ug/mL	CD40 Signaling	1.42	0.462	0.378	CHUK,FOS,ICAM1,IKBKB,IKBKG,JUN,MAP2K3,MAP2K5,MAP2K6,MAP3K14,MAPK11,MAPK12,MAPK13,MAPK8,MAPK9,NFKBIA,NFKBIB,PIK3C2A,PIK3R2,PIK3R3,PIK3R4,PIK3R5,PIK3R6,PTGS2,STAT3,TANK,TNFAIP3,TRAF2,TRAF3,TRAF6	30
48 h	10 ug/mL	14-3-3-mediated Signaling	1.4	0.427	-0.926	AKT1,AKT1S1,BAD,CDKN1B,FOS,FOXO1,GSK3A,JUN,MAP3K5,MAPK12,MAPK8,MAPK9,MRAS,PDCD6IP,PIK3C2A,PIK3R2,PIK3R3,PIK3R4,PIK3R5,PIK3R6,PLCB1,PLCB3,PLCB4,PLCD1,PLCE1,PLCG1,PLCL1,PLCL2,PRKCA,PRKD3,RAF1,RALB,RAP1A,RAP2A,RASD2,RPS6KA1,RRAS2,SNCA,TRAF2,TUBA1B,TUBA1C,TUBA3E,TUBA4A,TUBB2A,TUBB4A,TUBB4B,TUBB6,VIM,YWHAB,YWHAG,YWHAH,YWHAQ,YWHAZ	53
48 h	10 ug/mL	B Cell Activating Factor Signaling	1.4	0.488	1.213	CHUK,FOS,IKBKB,IKBKG,JUN,MAP3K1,MAP3K14,MAPK11,MAPK12,MAPK13,MAPK8,MAPK9,NFAT5,NFATC1,NFATC3,NFATC4,NFKBIA,NFKBIB,TRAF2,TRAF3,TRAF6	21
48 h	10 ug/mL	MYC Mediated Apoptosis Signaling	1.39	0.479	-2.711	ADRB2,BBC3,BCL2L11,CASP2,CASP9,CDKN2A,CFLAR,CHUK,CRADD,CYCS,IKBKB,IKBKG,MDM2,MYC,PRKACA,PRKACB,PRKAG2,PRKAR1A,PRKAR2A,PRKAR2B,TP53,TRADD,TRAF2	23	Inactivated
48 h	10 ug/mL	Insulin Secretion Signaling Pathway	1.38	0.401	-0.101	ADCY1,ADCY5,ADCY6,ADCY9,AGO2,AGO3,AGO4,Arxes1/Arxes2,ATF4,BET1L,CACNA1C,CACNA2D1,CACNB1,CACNB3,CACNB4,CAMK2B,CAMK2D,CPE,CREB1,CREB3,CREB3L1,CREB3L2,CREB3L4,CREB5,CRTC2,EIF2B1,EIF2B2,EIF2B3,EIF2B4,EIF2B5,EIF2S1,EIF2S2,EIF2S3,EIF4A2,EIF4A3,EIF4E,EIF4EBP1,EIF4EBP3,EIF4G1,EIF4G2,FURIN,GHR,GLP1R,GNAS,GOSR1,ITPR1,ITPR2,KLF11,LYN,MAFA,MAPK11,MAPK12,MAPK13,MTOR,NAPA,NAPB,NAPG,PABPC1,PAIP1,PC,PDHA1,PDHB,P…	105
48 h	10 ug/mL	Toll-like Receptor Signaling	1.38	0.452	1.177	CHUK,FOS,IKBKB,IKBKG,IL18,IL1RL1,IL1RN,IL33,IRAK2,IRAK3,JUN,LBP,LY96,MAP2K3,MAP2K6,MAP3K1,MAP3K14,MAPK11,MAPK12,MAPK13,MAPK8,MYD88,NFKBIA,TAB1,TICAM1,TLR4,TLR7,TNFAIP3,TOLLIP,TRAF4,TRAF6,Ubb,UBC	33
48 h	10 ug/mL	Neuregulin Signaling	1.38	0.43	-0.845	AKT1,BAD,BTC,CDK5R1,CDKN1B,CRK,DCN,DLG4,EGF,EGFR,EREG,ERRFI1,HBEGF,HSP90AA1,ITGA1,ITGA10,ITGA11,ITGA5,ITGA6,ITGA7,ITGB2,ITGB4,ITGB7,ITGB8,MRAS,MTOR,MYC,NRG2,PDPK1,PICK1,PIK3R2,PIK3R3,PLCG1,PRKCA,PRKD3,PSEN1,PTEN,PTPN11,RAF1,RALB,RAP1A,RAP2A,RASD2,RPS6KB1,RRAS2,SOS1,STAT5A,STAT5B,TMEFF2	49
48 h	10 ug/mL	Guanine and Guanosine Salvage I	1.38	1	#NUM!	HPRT1,LACC1,PNP	3
48 h	10 ug/mL	Glutathione Biosynthesis	1.38	1	#NUM!	GCLC,GCLM,GSS	3
48 h	10 ug/mL	Mevalonate Pathway I	1.35	0.615	-1.89	ACAA2,ACAT1,ACAT2,HMGCR,HMGCS1,IDI1,MVD,MVK	8
48 h	10 ug/mL	Xenobiotic Metabolism Signaling	1.35	0.4	#NUM!	ABCC2,ABCC3,AHR,ALDH1A1,ALDH1L2,ALDH2,ALDH3B1,ALDH4A1,ALDH5A1,ALDH6A1,ALDH7A1,ALDH9A1,ANKRA2,CAMK1,CAMK1D,CAMK2B,CAMK2D,CAMK4,CAT,Ces1g,CHST7,CYP1B1,CYP3A5,CYP3A7,ESD,FMO2,FMO3,FMO5,FTL,GAL3ST2,GCLC,GSTA3,GSTA5,GSTK1,Gstm3,GSTM3,GSTM5,GSTO1,GSTO2,GSTP1,GSTZ1,HMOX1,HS2ST1,HS3ST1,HS3ST6,HS6ST1,HS6ST2,HSP90AA1,IL6,MAF,MAOA,MAP2K3,MAP2K5,MAP2K6,MAP3K1,MAP3K10,MAP3K14,MAP3K4,MAP3K5,MAP3K6,Map3k7,MAP3K…	104
48 h	10 ug/mL	Sonic Hedgehog Signaling	1.35	0.517	0.302	ARRB2,CCNB1,CCNB2,CDK1,DYRK1A,GLIS1,GLIS2,PRKACA,PRKACB,PRKAG2,PRKAR1A,PRKAR2A,PRKAR2B,SMO,STK36	15
48 h	10 ug/mL	Angiopoietin Signaling	1.34	0.447	-0.6	AKT1,BAD,BIRC5,CASP9,CHUK,CRK,FOXO1,GRB14,IKBKB,IKBKG,MRAS,NCK1,NFKBIA,NFKBIB,PAK1,PAK3,PIK3C2A,PIK3R2,PIK3R3,PIK3R4,PIK3R5,PIK3R6,PTK2,PTPN11,RALB,RAP1A,RAP2A,RASA1,RASD2,RRAS2,SOS1,STAT5A,STAT5B,TNIP1	34
48 h	10 ug/mL	WNT/β-catenin Signaling	1.34	0.413	0.535	ACVR1B,ACVR2A,ACVR2B,AKT1,APC2,APPL2,BCL9,BTRC,CCND1,CD44,CDH2,CDH3,CDKN2A,CSNK1A1,CSNK1D,CSNK1E,CSNK1G2,CSNK2A1,CTNNB1,DKK2,DVL1,FZD1,FZD2,FZD3,FZD4,FZD6,FZD7,FZD8,GJA1,GNAO1,GSK3A,JUN,MDM2,MYC,POU5F1,PPARD,PPM1L,PPP2CA,PPP2R2A,PPP2R2B,PPP2R2D,PPP2R5B,PPP2R5D,PPP2R5E,RARG,RUVBL2,SFRP2,SFRP4,SMO,SOX12,SOX4,SOX5,TAB1,TCF3,TCF4,TCF7L2,TGFB2,TGFB3,TGFBR1,TGFBR2,TGFBR3,TLE1,TP53,Ubb,UBC,WNT11,WNT5A,W…	69
48 h	10 ug/mL	Germ Cell-Sertoli Cell Junction Signaling	1.32	0.414	#NUM!	ACTA2,ACTB,ACTC1,ACTG1,ACTG2,ACTN1,AFDN,AKT1,CDH2,CFL1,CFL2,CTNNB1,CTNND1,EPN2,IQGAP1,ITGA6,JUP,LAMC3,LIMK1,MAP2K3,MAP2K6,MAP3K1,MAP3K10,MAP3K14,MAP3K4,MAP3K5,MAP3K6,Map3k7,MAP3K8,MAPK12,MAPK8,MAPK9,MRAS,MTMR2,PAK1,PAK3,PDPK1,PIK3C2A,PIK3R2,PIK3R3,PIK3R4,PIK3R5,PIK3R6,PTK2,RAB8B,RAC1,RALB,RAP1A,RAP2A,RASD2,RHOB,RHOBTB1,RND1,RND3,RRAS2,TGFB2,TGFB3,TGFBR1,TGFBR2,TUBA1B,TUBA1C,TUBA3E,TUBA4A,TUBB2A,T…	67
48 h	10 ug/mL	RANK Signaling in Osteoclasts	1.32	0.438	-0.333	AKT1,BIRC2,Calm1 (includes others),CHP1,CHUK,FOS,IKBKB,IKBKG,JUN,MAP2K6,MAP3K1,MAP3K10,MAP3K14,MAP3K4,MAP3K5,MAP3K6,Map3k7,MAP3K8,MAPK11,MAPK12,MAPK13,MAPK8,MAPK9,NFATC1,NFKBIA,NFKBIB,PIK3C2A,PIK3R2,PIK3R3,PIK3R4,PIK3R5,PIK3R6,PPP3CA,PPP3CC,RAF1,TNFRSF11A,TRAF2,TRAF6,XIAP	39
48 h	10 ug/mL	Natural Killer Cell Signaling	1.32	0.412	0.717	AKT1,CFL1,CFL2,COL1A1,COL1A2,COL2A1,COL3A1,COL5A3,FCGR3A/FCGR3B,HLA-A,HLA-E,HLA-F,HSPA1A/HSPA1B,Hspa1b,HSPA1L,HSPA2,HSPA4,HSPA5,HSPA8,HSPA9,IL15,IL18,IL18RAP,Klra7 (includes others),KLRD1,LIMK1,MAP2K3,MAP3K1,MAP3K10,MAP3K14,MAP3K4,MAP3K5,MAP3K6,Map3k7,MAP3K8,MAPK11,MAPK12,MAPK13,MICB,MRAS,MTOR,MYD88,NCK1,NFAT5,NFATC1,NFATC3,NFATC4,PAK1,PAK3,PIK3C2A,PIK3R2,PIK3R3,PIK3R4,PIK3R5,PIK3R6,PLCG1,PTPN11,…	70

## Sheet: CuO MP
Timepoint	Concentration	Ingenuity Canonical Pathways	-log(p-value)	Ratio	z-score	Molecules	# DEGs	Activated / Inactivated
2 h	25 ug/mL	Mitotic Roles of Polo-Like Kinase	4.09	0.0484	#NUM!	CDC20,CDC25B,FZR1	3
2 h	25 ug/mL	Protein Ubiquitination Pathway	2.29	0.0115	#NUM!	CDC20,FZR1,UBE2C	3

## Sheet: CuCl2
Timepoint	Concentration	Ingenuity Canonical Pathways	-log(p-value)	Ratio	z-score	Molecules	# DEGs	Activated / Inactivated
48 h	7 ug/mL	NRF2-mediated Oxidative Stress Response	8.11	0.124	3.5	ABCC1,ABCC4,AOX1,CAT,CYP3A7,FOSL1,FTH1,FTL,GCLC,GCLM,GSR,GSTA3,GSTA5,Gstm3,GSTM5,Gstm6,GSTP1,HMOX1,HSP90B1,JUN,MAF,MAFF,MGST1,MGST2,NQO1,SQSTM1,TXNRD1	27	Activated
48 h	7 ug/mL	Aryl Hydrocarbon Receptor Signaling	6.9	0.138	-0.707	AHR,CCNA2,CCND1,CCNE1,CDKN1A,CYP1B1,CYP3A7,GSTA3,GSTA5,Gstm3,GSTM5,Gstm6,GSTP1,HSP90B1,HSPB1,JUN,MGST1,MGST2,NFIB,NQO1	20
48 h	7 ug/mL	Mitotic Roles of Polo-Like Kinase	6.83	0.21	-1.897	CCNB1,CCNB2,CDC20,CDC25B,CDC25C,FZR1,HSP90B1,KIF23,PLK1,PLK3,PPP2R2B,PRC1,PTTG1	13
48 h	7 ug/mL	Glutathione-mediated Detoxification	6.06	0.281	2.121	GSTA3,GSTA5,Gstm3,GSTM5,Gstm6,GSTP1,Gstt1,MGST1,MGST2	9	Activated
48 h	7 ug/mL	Kinetochore Metaphase Signaling Pathway	6.01	0.147	-0.632	CCNB1,CDC20,CDCA8,CENPA,CENPE,CENPO,CENPP,CENPQ,CENPW,H2AC20,KIF2C,MXD3,PLK1,PTTG1,ZWILCH,ZWINT	16
48 h	7 ug/mL	Xenobiotic Metabolism AHR Signaling Pathway	5.24	0.167	2.309	AHR,CYP1B1,GSTA3,GSTA5,Gstm3,GSTM5,Gstm6,GSTP1,HSP90B1,MGST1,MGST2,NQO1	12	Activated
48 h	7 ug/mL	Cell Cycle: G2/M DNA Damage Checkpoint Regulation	5.2	0.2	3.162	AURKA,BORA,BRCA1,CCNB1,CCNB2,CDC25B,CDC25C,CDKN1A,PLK1,TOP2A	10	Activated
48 h	7 ug/mL	Xenobiotic Metabolism Signaling	4.45	0.0885	#NUM!	AHR,CAMK4,CAT,CYP1B1,CYP3A7,ESD,FTL,GCLC,GSTA3,GSTA5,Gstm3,GSTM5,Gstm6,GSTP1,HMOX1,HS3ST1,HS6ST1,HSP90B1,MAF,MGST1,MGST2,NQO1,PPP2R2B	23
48 h	7 ug/mL	Xenobiotic Metabolism General Signaling Pathway	3.92	0.11	2.673	AHR,FTL,GCLC,GSTA3,GSTA5,Gstm3,GSTM5,Gstm6,GSTP1,HMOX1,MAF,MGST1,MGST2,NQO1	14	Activated
48 h	7 ug/mL	Glutathione Redox Reactions I	3.79	0.24	1.342	GSR,GSTA5,GSTP1,Gstt1,MGST1,MGST2	6
48 h	7 ug/mL	Estrogen-mediated S-phase Entry	3.69	0.231	0	CCNA2,CCND1,CCNE1,CDKN1A,E2F2,E2F6	6
48 h	7 ug/mL	Cyclins and Cell Cycle Regulation	3.3	0.122	0	CCNA2,CCNB1,CCNB2,CCND1,CCNE1,CDKN1A,CDKN2D,E2F2,E2F6,PPP2R2B	10
48 h	7 ug/mL	Senescence Pathway	3.06	0.0739	0.894	CACNA1C,CAT,CCNB1,CCNB2,CCND1,CCNE1,CDC25B,CDC25C,CDKN1A,E2F2,E2F6,FZR1,GADD45G,IKBKG,JUN,PHF19,PPP2R2B,SERPINE1,SQSTM1,TGFBR3,ZFP36L1	21
48 h	7 ug/mL	HIF1α Signaling	2.86	0.0808	0	ADM,CAMK4,CDKN1A,EGLN1,HK1,HMOX1,HSPA1A/HSPA1B,Hspa1b,HSPA8,IGF1,JUN,LDHA,MET,MMP16,SERPINE1,SLC2A1	16
48 h	7 ug/mL	Xenobiotic Metabolism CAR Signaling Pathway	2.84	0.0864	1.604	ABCC1,CYP3A7,GSTA3,GSTA5,Gstm3,GSTM5,Gstm6,GSTP1,HS3ST1,HS6ST1,HSP90B1,MGST1,MGST2,PPP2R2B	14
48 h	7 ug/mL	Ferroptosis Signaling Pathway	2.84	0.0945	-0.302	CDKN1A,FTH1,FTL,GCLC,H2AC20,H2BC10,HMOX1,HSPB1,PRKAG3,SLC7A11,SQSTM1,TXNRD1	12
48 h	7 ug/mL	Xenobiotic Metabolism PXR Signaling Pathway	2.79	0.0854	2.673	CAT,CYP3A7,ESD,GSTA3,GSTA5,Gstm3,GSTM5,Gstm6,GSTP1,HS3ST1,HS6ST1,HSP90B1,MGST1,MGST2	14	Activated
48 h	7 ug/mL	ATM Signaling	2.77	0.104	2.646	BLM,BRCA1,CCNB1,CCNB2,CDC25C,CDKN1A,GADD45G,HP1BP3,JUN,PPP2R2B	10	Activated
48 h	7 ug/mL	Superoxide Radicals Degradation	2.7	0.375	#NUM!	CAT,CYGB,NQO1	3
48 h	7 ug/mL	LPS/IL-1 Mediated Inhibition of RXR Function	2.61	0.0742	#NUM!	ABCC4,ACSBG1,CAT,CRAT,CYP3A7,GSTA3,GSTA5,Gstm3,GSTM5,Gstm6,GSTP1,HS3ST1,HS6ST1,IL33,JUN,MGST1,MGST2	17
48 h	7 ug/mL	IL-10 Signaling	2.56	0.0876	0.577	AHR,BLVRB,CCND1,CDKN1A,CDKN2D,DUSP1,HMOX1,IKBKG,IL33,JUN,MAF,PRKAG3	12
48 h	7 ug/mL	Role of CHK Proteins in Cell Cycle Checkpoint Control	2.53	0.125	0.378	BRCA1,CDC25C,CDKN1A,E2F2,E2F6,PLK1,PPP2R2B	7
48 h	7 ug/mL	DNA damage-induced 14-3-3σ Signaling	2.48	0.14	2.449	BRCA1,CCNB1,CCNB2,CCNE1,CDC25C,CDKN1A	6	Activated
48 h	7 ug/mL	Axonal Guidance Signaling	2.19	0.057	#NUM!	ABLIM1,ADAM12,ADAM8,ADAMTS1,ADAMTS5,BMP4,CXCL12,EPHA1,FZD1,GLI1,IGF1,ITGA6,ITGB2,ITGB8,MET,MMP16,NGF,NTF4,NTN1,NTN4,PAPPA2,PFN2,PLXNB3,SEMA6A,SEMA6D,SLIT2,SLIT3,WNT11	28
48 h	7 ug/mL	Pulmonary Healing Signaling Pathway	2.15	0.0725	-1.069	BMP4,CCNB1,CCND1,CDC25C,CXCL12,ETV5,FZD1,HBEGF,HCK,LYN,MMP16,PRKAG3,THBS1,WNT11	14
48 h	7 ug/mL	γ-glutamyl Cycle	2.15	0.25	#NUM!	GCLC,GCLM,GGT1	3
48 h	7 ug/mL	Cell Cycle Regulation by BTG Family Proteins	2.13	0.139	0	CCND1,CCNE1,E2F2,E2F6,PPP2R2B	5
48 h	7 ug/mL	Glycolysis I	2.01	0.16	2	ENO3,PFKL,PFKP,PGK1	4	Activated
48 h	7 ug/mL	Gluconeogenesis I	1.95	0.154	1	ENO3,ME1,ME3,PGK1	4
48 h	7 ug/mL	GADD45 Signaling	1.91	0.107	1.633	BRCA1,CCNB1,CCND1,CCNE1,CDKN1A,GADD45G	6
48 h	7 ug/mL	CDX Gastrointestinal Cancer Signaling Pathway	1.91	0.0699	0.277	BLM,BMP4,CCND1,FZD1,GATA6,HBEGF,IKBKG,IL17D,IL33,JUN,KLF5,Tnfsf9,WNT11	13
48 h	7 ug/mL	D-myo-inositol (1,4,5,6)-Tetrakisphosphate Biosynthesis	1.83	0.0706	-0.905	CDC25B,CDC25C,DUSP1,DUSP12,DUSP14,DUSP5,PAWR,PPFIBP2,PPP2R2B,PTPN13,PTPRN,PXYLP1	12
48 h	7 ug/mL	D-myo-inositol (3,4,5,6)-tetrakisphosphate Biosynthesis	1.83	0.0706	-0.905	CDC25B,CDC25C,DUSP1,DUSP12,DUSP14,DUSP5,PAWR,PPFIBP2,PPP2R2B,PTPN13,PTPRN,PXYLP1	12
48 h	7 ug/mL	IL-13 Signaling Pathway	1.81	0.0851	1.414	ANO1,DUSP1,HBEGF,HCK,IL13RA1,IL33,JUN,LYN	8
48 h	7 ug/mL	PCP (Planar Cell Polarity) Pathway	1.77	0.1	-0.816	CTHRC1,FZD1,JUN,PFN2,RSPO3,WNT11	6
48 h	7 ug/mL	3-phosphoinositide Biosynthesis	1.74	0.0663	-0.577	CDC25B,CDC25C,DUSP1,DUSP12,DUSP14,DUSP5,PAWR,PIP5K1A,PPFIBP2,PPP2R2B,PTPN13,PTPRN,PXYLP1	13
48 h	7 ug/mL	Role of BRCA1 in DNA Damage Response	1.7	0.0875	-0.378	BLM,BRCA1,CDKN1A,E2F2,E2F6,FANCB,PLK1	7
48 h	7 ug/mL	3-phosphoinositide Degradation	1.63	0.0659	-0.905	CDC25B,CDC25C,DUSP1,DUSP12,DUSP14,DUSP5,PAWR,PPFIBP2,PPP2R2B,PTPN13,PTPRN,PXYLP1	12
48 h	7 ug/mL	Cell Cycle: G1/S Checkpoint Regulation	1.62	0.0923	-0.816	CCND1,CCNE1,CDKN1A,CDKN2D,E2F2,E2F6	6
48 h	7 ug/mL	Complement System	1.59	0.121	#NUM!	C1R,C1S,CD55,ITGB2	4
48 h	7 ug/mL	GP6 Signaling Pathway	1.56	0.0726	1	COL3A1,COL7A1,COL8A1,LAMA1,LAMA3,LAMC2,LAMC3,LYN,SYK	9
48 h	7 ug/mL	D-myo-inositol-5-phosphate Metabolism	1.56	0.0645	-0.905	CDC25B,CDC25C,DUSP1,DUSP12,DUSP14,DUSP5,PAWR,PPFIBP2,PPP2R2B,PTPN13,PTPRN,PXYLP1	12
48 h	7 ug/mL	Apelin Adipocyte Signaling Pathway	1.52	0.0805	1.342	CAT,GSTA5,GSTP1,Gstt1,MGST1,MGST2,PRKAG3	7
48 h	7 ug/mL	Wound Healing Signaling Pathway	1.49	0.0598	-0.535	COL3A1,COL7A1,COL8A1,HBEGF,IL17D,IL33,ITGA6,JUN,LAMA1,LAMA3,LAMC2,Mcpt8,TGFBR3,Tnfsf9	14
48 h	7 ug/mL	CDK5 Signaling	1.4	0.0714	-0.447	CABLES1,CDK5R1,ITGA6,LAMA1,LAMA3,LAMC2,NGF,PPP2R2B	8
48 h	7 ug/mL	Hepatic Fibrosis Signaling Pathway	1.4	0.052	0.728	CACNA1C,CCND1,CNR1,COL3A1,FTH1,FTL,FZD1,GLI1,IKBKG,IL33,ITGA6,ITGB2,ITGB8,JUN,PDCD4,RHOB,SERPINE1,SPP1,TGFBR3,TTN,WNT11	21
48 h	7 ug/mL	Neuregulin Signaling	1.37	0.0702	1	CDK5R1,DCN,EREG,HBEGF,HSP90B1,ITGA6,ITGB2,ITGB8	8
48 h	7 ug/mL	Vitamin-C Transport	1.37	0.13	#NUM!	LRRC8D,SLC2A1,TXNRD1	3
48 h	7 ug/mL	p53 Signaling	1.36	0.0745	0.447	BRCA1,CCND1,CDKN1A,GADD45G,JUN,SERPINB5,THBS1	7
48 h	7 ug/mL	Superpathway of Inositol Phosphate Compounds	1.33	0.058	-0.577	CDC25B,CDC25C,DUSP1,DUSP12,DUSP14,DUSP5,PAWR,PIP5K1A,PPFIBP2,PPP2R2B,PTPN13,PTPRN,PXYLP1	13
48 h	7 ug/mL	BEX2 Signaling Pathway	1.33	0.0789	1.633	CCND1,CDKN1A,JUN,NGF,PPP2R2B,SPP1	6
