# Supplementary material for: Toxicity of Metal Oxide Nanoparticles: Looking through the Lens of Toxicogenomics
Source: Int J Mol Sci. 2023 Dec 30;25(1):529. doi: 10.3390/ijms25010529 (PMC10779048; doi:10.3390/ijms25010529)
Supplement: Supplementary file 1 [file ijms-25-00529-s001.zip › Supplementary File 3.xlsx]

## Sheet: NiO NP
Timepoint	Concentration	Ingenuity Canonical Pathways	-log(p-value)	Ratio	z-score	Molecules	# DEGs	Activated / Inactivated
24 h	10 ug/mL	Glycolysis I	9.89	0.2	2.236	ALDOA,ENO1,PFKL,PGK1,TPI1	5	Activated
24 h	10 ug/mL	Gluconeogenesis I	5.3	0.115	#NUM!	ALDOA,ENO1,PGK1	3
24 h	10 ug/mL	Sirtuin Signaling Pathway	3.43	0.015	#NUM!	DUSP6,NDRG1,PDK1,PGK1	4
24 h	10 ug/mL	AMPK Signaling	2.45	0.0127	#NUM!	AK4,GYS1,PFKL	3
24 h	25 ug/mL	Cell Cycle Control of Chromosomal Replication	13.6	0.321	-4.123	CDC45,CDC6,CDC7,CDK1,CDT1,DNA2,LIG1,MCM2,MCM3,MCM4,MCM5,MCM6,PCNA,POLA1,POLE,PRIM1,RPA2	17	Inactivated
24 h	25 ug/mL	Glycolysis I	9.33	0.4	3.162	ALDOA,ENO1,GAPDH,GPI,PFKL,PFKP,PGAM1,PGK1,PKM,TPI1	10	Activated
24 h	25 ug/mL	NER (Nucleotide Excision Repair, Enhanced Pathway)	9.08	0.177	-1.069	CHAF1A,CHAF1B,DNA2,H4C1,H4C3,H4C8,LIG1,PCNA,POLA1,POLD3,POLD4,POLE,POLE2,POLK,PRIM1,RFC5,RPA2	17
24 h	25 ug/mL	Estrogen-mediated S-phase Entry	6.53	0.308	-1.89	CCND1,CCNE1,CDK1,E2F2,E2F8,RBL1,SKP2,TFDP1	8
24 h	25 ug/mL	DNA Methylation and Transcriptional Repression Signaling	4.54	0.114	-1.508	CDK1,E2F2,E2F8,GADD45B,H4C1,H4C3,H4C8,RBL1,SUV39H1,TCF19,TET2,UHRF1	12
24 h	25 ug/mL	Gluconeogenesis I	4.24	0.231	2.449	ALDOA,ENO1,GAPDH,GPI,PGAM1,PGK1	6	Activated
24 h	25 ug/mL	Mismatch Repair in Eukaryotes	4.02	0.278	-2.236	EXO1,FEN1,LIG1,PCNA,RFC5	5	Inactivated
24 h	25 ug/mL	Pancreatic Adenocarcinoma Signaling	3.86	0.0976	0.447	BIRC5,CCND1,CCNE1,E2F2,E2F8,HMOX1,MAP2K1,RAD51,RBL1,SUV39H1,TFDP1,VEGFA	12
24 h	25 ug/mL	PFKFB4 Signaling Pathway	3.58	0.149	0.378	CREB3L4,GPI,HK1,HK2,MAP2K1,PRKAR2A,PRKAR2B	7
24 h	25 ug/mL	Pyrimidine Deoxyribonucleotides De Novo Biosynthesis I	3.58	0.227	-1.342	AK4,DTYMK,DUT,RRM2,TYMS	5
24 h	25 ug/mL	Role of BRCA1 in DNA Damage Response	3.49	0.113	-0.378	BARD1,BRCA1,E2F2,E2F8,FANCB,RAD51,RBL1,RFC5,TOPBP1	9
24 h	25 ug/mL	Ovarian Cancer Signaling	3.48	0.0839	0	BRCA1,CCND1,E2F2,MAP2K1,PRKAR2A,PRKAR2B,RAD51,RBL1,SUV39H1,TFDP1,VEGFA,WNT5B,WNT9A	13
24 h	25 ug/mL	Cell Cycle: G1/S Checkpoint Regulation	3.43	0.123	0.816	CCND1,CCNE1,E2F2,E2F8,RBL1,SKP2,SUV39H1,TFDP1	8
24 h	25 ug/mL	Cyclins and Cell Cycle Regulation	3.41	0.11	-2.449	CCND1,CCNE1,CDK1,E2F2,E2F8,RBL1,SKP2,SUV39H1,TFDP1	9	Inactivated
24 h	25 ug/mL	DNA Double-Strand Break Repair by Homologous Recombination	3.36	0.286	#NUM!	BRCA1,LIG1,POLA1,RAD51	4
24 h	25 ug/mL	Role of CHK Proteins in Cell Cycle Checkpoint Control	3.1	0.125	1	BRCA1,CDK1,CLSPN,E2F2,E2F8,PCNA,RFC5	7
24 h	25 ug/mL	BER (Base Excision Repair) Pathway	2.98	0.14	-1.633	FEN1,LIG1,MAP2K1,PCNA,POLE,RFC5	6
24 h	25 ug/mL	p53 Signaling	2.97	0.0957	1.633	APAF1,BIRC5,BRCA1,CCND1,GADD45B,JMY,PCNA,SERPINB5,TOPBP1	9
24 h	25 ug/mL	HIF1α Signaling	2.95	0.0707	2.673	ADM,CCNG2,EGLN1,EGLN3,GPI,HK1,HK2,HMOX1,LDHA,MAP2K1,MMP11,PKM,SLC2A1,VEGFA	14	Activated
24 h	25 ug/mL	Small Cell Lung Cancer Signaling	2.94	0.0947	-1	APAF1,CCND1,CCNE1,CYCS,E2F2,RBL1,SKP2,SUV39H1,TFDP1	9
24 h	25 ug/mL	GDP-glucose Biosynthesis	2.68	0.3	#NUM!	HK1,HK2,PGM1	3
24 h	25 ug/mL	Glucose and Glucose-1-phosphate Degradation	2.55	0.273	#NUM!	HK1,HK2,PGM1	3
24 h	25 ug/mL	Kinetochore Metaphase Signaling Pathway	2.53	0.0826	-1.633	BIRC5,CDCA8,CDK1,CENPK,CENPU,H2AC18/H2AC19,H2AC20,MXD3,NUF2	9
24 h	25 ug/mL	Prostate Cancer Signaling	2.47	0.0811	#NUM!	CCND1,CCNE1,CREB3L4,E2F2,MAP2K1,RBL1,SRD5A1,SUV39H1,TFDP1	9
24 h	25 ug/mL	UDP-N-acetyl-D-galactosamine Biosynthesis II	2.43	0.25	#NUM!	GPI,HK1,HK2	3
24 h	25 ug/mL	GADD45 Signaling	2.39	0.107	0	BRCA1,CCND1,CCNE1,CDK1,GADD45B,PCNA	6
24 h	25 ug/mL	Molecular Mechanisms of Cancer	2.33	0.0502	#NUM!	APAF1,ARHGEF18,ARHGEF4,BRCA1,CCND1,CCNE1,CDK1,CYCS,E2F2,E2F8,MAP2K1,NAIP,PRKAR2A,PRKAR2B,RBL1,RHOBTB1,RHOQ,STK36,SUV39H1,TFDP1,WNT5B,WNT9A	22
24 h	25 ug/mL	Senescence Pathway	2.29	0.0563	2.138	BHLHE40,CCND1,CCNE1,CDK1,CGAS,E2F2,E2F8,GADD45B,HBP1,MAP2K1,PDK1,PHF19,RBL1,SQSTM1,YPEL3,ZFP36L1	16	Activated
24 h	25 ug/mL	Sirtuin Signaling Pathway	2.17	0.0562	0.535	DUSP6,GADD45B,H1-2,H3C3,LDHA,MAP1LC3B,NAMPT,NDRG1,NDUFV3,PDK1,PGAM1,PGK1,SLC2A1,SUV39H1,TUBA1B	15
24 h	25 ug/mL	ID1 Signaling Pathway	2.15	0.0619	-1.155	ATAD5,ATF6,BHLHE40,BIRC5,CCND1,CCNE1,DVL2,EGR1,ID1,PTGER4,TYMS,VEGFA	12
24 h	25 ug/mL	Granzyme B Signaling	2.14	0.2	#NUM!	APAF1,CYCS,LMNB1	3
24 h	25 ug/mL	Sonic Hedgehog Signaling	2.12	0.138	#NUM!	CDK1,PRKAR2A,PRKAR2B,STK36	4
24 h	25 ug/mL	MYC Mediated Apoptosis Signaling	2.02	0.104	-0.447	ADRB2,APAF1,CYCS,PRKAR2A,PRKAR2B	5
24 h	25 ug/mL	Ribonucleotide Reductase Signaling Pathway	2.01	0.0649	0	BIRC5,CCND1,CDK1,CREB3L4,E2F2,E2F8,H3C3,RRM2,SKP2,VEGFA	10
24 h	25 ug/mL	Bladder Cancer Signaling	1.94	0.0714	#NUM!	CCND1,E2F2,MAP2K1,MMP11,RBL1,SUV39H1,TFDP1,VEGFA	8
24 h	25 ug/mL	AMPK Signaling	1.88	0.0551	1.897	ADRB2,AK2,AK4,CCND1,CREB3L4,GYS1,PFKL,PFKP,PPAT,PPM1G,PRKAR2A,PRKAR2B,SLC2A1	13
24 h	25 ug/mL	ATM Signaling	1.8	0.0729	-0.816	BRCA1,CDK1,CREB3L4,GADD45B,RAD51,SUV39H1,TOPBP1	7
24 h	25 ug/mL	Cell Cycle Regulation by BTG Family Proteins	1.79	0.111	-1	CCND1,CCNE1,E2F2,E2F8	4
24 h	25 ug/mL	Chronic Myeloid Leukemia Signaling	1.59	0.066	#NUM!	CCND1,E2F2,E2F8,MAP2K1,RBL1,SUV39H1,TFDP1	7
24 h	25 ug/mL	DNA damage-induced 14-3-3σ Signaling	1.53	0.093	1	APAF1,BRCA1,CCNE1,CDK1	4
24 h	25 ug/mL	Hereditary Breast Cancer Signaling	1.46	0.0584	#NUM!	BARD1,BRCA1,CCND1,CDK1,FANCB,GADD45B,RAD51,RFC5	8
24 h	25 ug/mL	Granzyme A Signaling	1.44	0.0746	-0.447	H1-2,HMGB2,LMNB1,NDUFV3,Serpinb6b	5
24 h	25 ug/mL	Glioblastoma Multiforme Signaling	1.4	0.0539	0.447	CCND1,CCNE1,E2F2,E2F8,MAP2K1,RHOBTB1,RHOQ,WNT5B,WNT9A	9
24 h	25 ug/mL	Endocannabinoid Cancer Inhibition Pathway	1.39	0.0563	1.414	CCND1,CCNE1,CREB3L4,MAP2K1,NUPR1,PRKAR2A,PRKAR2B,VEGFA	8
24 h	25 ug/mL	Non-Small Cell Lung Cancer Signaling	1.38	0.0645	#NUM!	CCND1,E2F2,MAP2K1,RBL1,SUV39H1,TFDP1	6
24 h	25 ug/mL	Aryl Hydrocarbon Receptor Signaling	1.34	0.0552	-1.633	APAF1,CCND1,CCNE1,DHFR,GSTO2,POLA1,RBL1,TFDP1	8
24 h	50 ug/mL	Cell Cycle Control of Chromosomal Replication	16.1	0.566	-5.112	CDC45,CDC6,CDC7,CDK1,CDK2,CDK20,CDT1,DNA2,LIG1,MCM2,MCM3,MCM4,MCM5,MCM6,MCM7,MCM8,ORC1,ORC2,ORC6,PCNA,POLA1,POLA2,POLD1,POLE,PRIM1,PRIM2,RPA1,RPA2,RPA3,TOP2A	30	Inactivated
24 h	50 ug/mL	Kinetochore Metaphase Signaling Pathway	11.5	0.349	-3.651	AURKB,BIRC5,BUB1B,CCNB1,CDC20,CDCA8,CDK1,CENPA,CENPE,CENPH,CENPK,CENPN,CENPQ,CENPU,CENPW,ESPL1,H2AC18/H2AC19,H2AC20,H2AX,H2AZ1,INCENP,KNL1,KNTC1,MAD2L1,MASTL,MXD3,NSL1,NUF2,PLK1,PPP1R3C,PTTG1,SKA1,SKA3,SPC24,SPC25,SPDL1,TTK,ZWILCH	38	Inactivated
24 h	50 ug/mL	NER (Nucleotide Excision Repair, Enhanced Pathway)	11.3	0.365	-2.268	CHAF1A,CHAF1B,DNA2,H4C1,H4C12,H4C2,H4C3,H4C8,LIG1,PCNA,POLA1,POLA2,POLD1,POLD2,POLD3,POLD4,POLE,POLE2,POLE3,POLK,POLR2L,PRIM1,PRIM2,RFC1,RFC2,RFC3,RFC4,RFC5,RPA1,RPA2,RPA3,SLC19A1,TOP2A,UBE2N,XPA	35	Inactivated
24 h	50 ug/mL	Mismatch Repair in Eukaryotes	10.6	0.778	-3.207	EXO1,FEN1,LIG1,MSH2,MSH6,PCNA,POLD1,RFC1,RFC2,RFC3,RFC4,RFC5,RPA1,SLC19A1	14	Inactivated
24 h	50 ug/mL	Role of BRCA1 in DNA Damage Response	10.1	0.375	-0.894	ACTB,BARD1,BLM,BRCA1,BRCA2,BRIP1,CDKN1A,CHEK1,E2F2,E2F7,E2F8,FANCA,FANCB,FANCM,GADD45A,MDC1,MSH2,MSH6,PHF10,PLK1,RAD51,RBL1,RFC1,RFC2,RFC3,RFC4,RFC5,RPA1,SLC19A1,TOPBP1	30
24 h	50 ug/mL	Role of CHK Proteins in Cell Cycle Checkpoint Control	8.04	0.393	1.508	BRCA1,CDC25A,CDC25C,CDK1,CDK2,CDKN1A,CHEK1,CLSPN,E2F2,E2F7,E2F8,MDC1,PCNA,PLK1,PPM1L,RFC1,RFC2,RFC3,RFC4,RFC5,RPA1,SLC19A1	22
24 h	50 ug/mL	Hereditary Breast Cancer Signaling	7.18	0.263	#NUM!	ACTB,BARD1,BLM,BRCA1,BRCA2,CCNB1,CCND1,CDC25C,CDK1,CDKN1A,CHEK1,FANCA,FANCB,FANCM,GADD45A,GADD45B,H2AX,HDAC5,MSH2,MSH6,PHF10,PIK3R3,POLR2L,RAD51,RFC1,RFC2,RFC3,RFC4,RFC5,RPA1,RRAS,SLC19A1,TUBG1,Ubb,UBC,WEE1	36
24 h	50 ug/mL	Superpathway of Cholesterol Biosynthesis	6.91	0.5	3.742	CYP51A1,FDFT1,FDPS,HMGCR,HMGCS1,HSD17B7,LSS,MSMO1,MVD,NSDHL,PMVK,SC5D,SQLE,TM7SF2	14	Activated
24 h	50 ug/mL	Estrogen-mediated S-phase Entry	6.45	0.5	-2.887	CCNA2,CCND1,CCNE1,CDC25A,CDK1,CDK2,CDKN1A,E2F2,E2F7,E2F8,RBL1,SKP2,TFDP1	13	Inactivated
24 h	50 ug/mL	Cholesterol Biosynthesis I	6.25	0.692	3	CYP51A1,FDFT1,HSD17B7,LSS,MSMO1,NSDHL,SC5D,SQLE,TM7SF2	9	Activated
24 h	50 ug/mL	Cholesterol Biosynthesis II (via 24,25-dihydrolanosterol)	6.25	0.692	3	CYP51A1,FDFT1,HSD17B7,LSS,MSMO1,NSDHL,SC5D,SQLE,TM7SF2	9	Activated
24 h	50 ug/mL	Cholesterol Biosynthesis III (via Desmosterol)	6.25	0.692	3	CYP51A1,FDFT1,HSD17B7,LSS,MSMO1,NSDHL,SC5D,SQLE,TM7SF2	9	Activated
24 h	50 ug/mL	CLEAR Signaling Pathway	6.18	0.199	1.905	ASAH1,ATF4,ATP6AP2,ATP6V0A1,ATP6V0B,ATP6V0D1,ATP6V1A,ATP6V1D,ATP6V1F,ATP6V1G1,BNIP3,CREB3L2,CREB3L4,CTNS,CTSA,CTSD,DDIT4,EGFR,FGF21,FLCN,FLT1,FNIP1,GAA,GABARAP,GBA,GHR,GLMP,GNB1L,GNPTG,GUSB,HEXA,HEXB,HPS1,ITPR1,ITPR2,LAMP1,MAPK12,MCOLN1,NAGLU,NEU1,PDGFRA,PINK1,PIP4P1,PML,PPM1L,PRKAB2,RRAGC,RRAS,SCPEP1,TFEB,TLR6,TNFRSF11B,TPP1,VEGFA,VPS8,WDR45	56
24 h	50 ug/mL	Cyclins and Cell Cycle Regulation	5.34	0.28	-2.828	CCNA2,CCNB1,CCND1,CCNE1,CDC25A,CDK1,CDK2,CDKN1A,CDKN2A,CDKN2B,CDKN2C,E2F2,E2F7,E2F8,HDAC5,PA2G4,PPM1L,RBL1,SKP2,SUV39H1,TFDP1,TGFB3,WEE1	23	Inactivated
24 h	50 ug/mL	Cell Cycle: G2/M DNA Damage Checkpoint Regulation	5.33	0.34	2	AURKA,BORA,BRCA1,CCNB1,CDC25C,CDK1,CDKN1A,CDKN2A,CHEK1,CKS1B,CKS2,GADD45A,PLK1,RPRM,SKP2,TOP2A,WEE1	17	Activated
24 h	50 ug/mL	ATM Signaling	5.11	0.26	-1.147	ATF4,BLM,BRCA1,CBX1,CBX3,CCNB1,CDC25A,CDC25C,CDK1,CDK2,CDKN1A,CHEK1,CREB3L2,CREB3L4,GADD45A,GADD45B,H2AX,MAPK12,MDC1,PPM1L,RAD51,SMC2,SUV39H1,TDP1,TOPBP1	25
24 h	50 ug/mL	Sumoylation Pathway	5.03	0.258	1.414	CEBPA,FAS,ISG20,MAPK12,PCNA,PML,RAN,RANGAP1,RCC1,RFC1,RFC2,RFC3,RFC4,RFC5,RHOBTB1,RHOQ,RHOT2,RND2,RND3,RPA1,SAE1,SENP1,SLC19A1,SUMO2,UBA2	25
24 h	50 ug/mL	BER (Base Excision Repair) Pathway	4.93	0.349	-2.84	CDKN2A,FEN1,LIG1,MAP2K1,MAP2K3,PARP1,PCNA,POLE,RFC1,RFC2,RFC3,RFC4,RFC5,RPA1,SLC19A1	15	Inactivated
24 h	50 ug/mL	Glycolysis I	4.87	0.44	2.714	ALDOA,ENO1,ENO3,GAPDH,GPI,PFKL,PFKP,PGAM1,PGK1,PKM,TPI1	11	Activated
24 h	50 ug/mL	DNA Double-Strand Break Repair by Homologous Recombination	4.71	0.571	#NUM!	BRCA1,BRCA2,GEN1,LIG1,POLA1,RAD51,RAD52,RPA1	8
24 h	50 ug/mL	MicroRNA Biogenesis Signaling Pathway	4.63	0.208	-3.667	AAAS,AGO4,BRCA1,DBR1,EGFR,EXOSC1,EXOSC2,EXOSC6,EXOSC7,EXOSC8,Fus,HMOX1,HNRNPD,HOPX,HSP90AA1,ILF2,MAPK12,NDC1,NUP107,NUP133,NUP155,NUP160,NUP205,NUP35,NUP37,NUP43,NUP62,NUP85,PIK3R3,POLR2L,POM121/POM121C,PTGES3,RAN,RRAS,TGFB3,VEGFA	36	Inactivated
24 h	50 ug/mL	Mitotic Roles of Polo-Like Kinase	4.53	0.29	-1.604	CCNB1,CDC20,CDC25A,CDC25C,CDC7,CDK1,ESPL1,FBXO5,HSP90AA1,KIF11,KIF23,PLK1,PLK3,PLK4,PPM1L,PRC1,PTTG1,WEE1	18
24 h	50 ug/mL	RAN Signaling	4.42	0.533	-2.828	CSE1L,IPO5,KPNA2,KPNB1,RAN,RANBP1,RANGAP1,RCC1	8	Inactivated
24 h	50 ug/mL	p53 Signaling	4.29	0.245	1.807	APAF1,BIRC5,BRCA1,CASP6,CCND1,CDK2,CDKN1A,CDKN2A,CHEK1,DRAM1,FAS,GADD45A,GADD45B,JMY,PCNA,PIDD1,PIK3R3,PML,RPRM,SERPINB5,TOPBP1,TP53INP1,WT1	23
24 h	50 ug/mL	Cell Cycle: G1/S Checkpoint Regulation	4.23	0.277	1.604	CCND1,CCNE1,CDC25A,CDK2,CDKN1A,CDKN2A,CDKN2B,CDKN2C,E2F2,E2F7,E2F8,HDAC5,PA2G4,RBL1,SKP2,SUV39H1,TFDP1,TGFB3	18
24 h	50 ug/mL	Zymosterol Biosynthesis	4.22	0.833	2.236	CYP51A1,HSD17B7,MSMO1,NSDHL,TM7SF2	5	Activated
24 h	50 ug/mL	Ribonucleotide Reductase Signaling Pathway	4.17	0.208	-1.061	ACTB,ATF4,BIRC5,CCND1,CCNF,CDC25A,CDK1,CDK2,CDKN1A,CDKN2A,CHEK1,CREB3L2,CREB3L4,E2F2,E2F7,E2F8,EGFR,FOXM1,FOXO3,GNB1L,H3C3,MAPK12,MYBL2,PARP1,PHF10,PIK3R3,RRM1,RRM2,SKP2,TIPARP,VEGFA,WEE1	32
24 h	50 ug/mL	DNA Methylation and Transcriptional Repression Signaling	3.94	0.229	-1.877	CDK1,CDK2,CDK20,DNMT1,E2F2,E2F7,E2F8,GADD45A,GADD45B,GATAD2A,GLI1,H4C1,H4C12,H4C2,H4C3,H4C8,MBD1,RBBP7,RBL1,SAP30,SUV39H1,TCF19,TET2,UHRF1	24
24 h	50 ug/mL	Pancreatic Adenocarcinoma Signaling	3.63	0.211	0.832	BIRC5,BRCA2,CCND1,CCNE1,CDK2,CDKN1A,CDKN2A,CDKN2B,E2F2,E2F7,E2F8,EGFR,HDAC5,HMOX1,MAP2K1,MAPK12,PA2G4,PIK3R3,PLD3,PTGS2,RAD51,RBL1,SUV39H1,TFDP1,TGFB3,VEGFA	26
24 h	50 ug/mL	Aryl Hydrocarbon Receptor Signaling	3.54	0.2	-0.894	ALDH1A1,ALDH1L2,APAF1,CCNA2,CCND1,CCNE1,CDK2,CDKN1A,CDKN2A,CHEK1,CTSD,Cyp2c23,CYP3A5,CYP3A7,DHFR,FAS,GSTA5,GSTO1,GSTO2,HSP90AA1,MCM7,NFIA,NFIC,NR2F1,POLA1,PTGES3,RBL1,TFDP1,TGFB3	29
24 h	50 ug/mL	GADD45 Signaling	3.45	0.268	0.258	BRCA1,CCNB1,CCND1,CCNE1,CDK1,CDK2,CDKN1A,FOXO3,GADD45A,GADD45B,MAP2K3,MAPK12,PCNA,TGFB3,WT1	15
24 h	50 ug/mL	Tetrahydrofolate Salvage from 5,10-methenyltetrahydrofolate	3.31	0.8	-1	GART,MTHFD1,MTHFD1L,MTHFD2L	4
24 h	50 ug/mL	Senescence Pathway	3.25	0.165	1.938	ATF3,BHLHE40,CACNA1A,Calm1 (includes others),CAT,CCNB1,CCND1,CCNE1,CDC25A,CDC25C,CDK1,CDK2,CDKN1A,CDKN2A,CDKN2B,CGAS,CHEK1,E2F2,E2F7,E2F8,ELF1,ETS2,EZH2,FOXO3,GADD45A,GADD45B,HBP1,IKBKG,ITPR2,MAP2K1,MAP2K3,MAPK12,PARP1,PDK1,PHF19,PIK3R3,PML,PPM1L,RASSF5,RBL1,RRAS,SERPINE1,SQSTM1,TGFB3,VHL,YPEL3,ZFP36L1	47
24 h	50 ug/mL	HER-2 Signaling in Breast Cancer	3.21	0.175	1	AAAS,ARF3,BIRC5,CASP6,CASP7,CCND1,CCNE1,CDKN1A,COX7A2,EGFR,ELF1,ETS2,FOXO3,GNB1L,IKBKG,ITGB5,ITGB8,KPNB1,MAP2K1,NDC1,NUP107,NUP133,NUP155,NUP160,NUP205,NUP35,NUP37,NUP43,NUP62,NUP85,PARD6A,PARD6G,PDK1,PIK3R3,POM121/POM121C,PTGS2,RBL1,RRAS	38
24 h	50 ug/mL	DNA damage-induced 14-3-3σ Signaling	3.04	0.279	1.155	APAF1,BRCA1,CASP6,CASP7,CCNB1,CCNE1,CDC25C,CDK1,CDK2,CDKN1A,CHEK1,WEE1	12
24 h	50 ug/mL	Phagosome Maturation	3.04	0.189	#NUM!	ATP6AP2,ATP6V0A1,ATP6V0B,ATP6V0D1,ATP6V1A,ATP6V1D,ATP6V1F,ATP6V1G1,CTSA,CTSD,CTSV,CTSW,HLA-A,HLA-E,HLA-F,LAMP1,LAMP2,NAPB,PRDX1,RAB5B,TUBA1B,TUBA1C,TUBA4A,TUBB2A,TUBB4B,TUBB6,TUBG1,VAMP3	28
24 h	50 ug/mL	5-aminoimidazole Ribonucleotide Biosynthesis I	2.98	1	#NUM!	GART,PFAS,PPAT	3
24 h	50 ug/mL	Autophagy	2.94	0.172	2.263	ATF4,ATG10,ATG13,ATG9A,BNIP3,Calm1 (includes others),CAMKK2,CREB3L2,CREB3L4,DAPK2,DDIT3,DRAM1,EPG5,FOXO3,GABARAP,GNB1L,GORASP2,LAMP1,LAMP2,MAP1LC3B,MAP2K1,MAPK12,OPTN,PIK3R3,PPM1L,PRKAB2,PRKAR2A,PRKAR2B,RB1CC1,SQSTM1,TFEB,TNFRSF11B,TRAF3,ULK1,VEGFA,WIPI1	36	Activated
24 h	50 ug/mL	Small Cell Lung Cancer Signaling	2.91	0.211	-1.508	APAF1,CCND1,CCNE1,CDK2,CDKN2B,CKS1B,CYC1,CYCS,E2F2,HDAC5,IKBKG,PA2G4,PIK3R3,PTGS2,RBL1,SKP2,SUV39H1,TFDP1,TRAF3,TRAF5	20
24 h	50 ug/mL	PFKFB4 Signaling Pathway	2.68	0.255	0.302	ATF4,CREB3L2,CREB3L4,GPI,HK1,HK2,MAP2K1,MAP2K3,PRKAR2A,PRKAR2B,TGFB3,XDH	12
24 h	50 ug/mL	Purine Nucleotides De Novo Biosynthesis II	2.53	0.455	-1.342	ADSS1,ATIC,GART,PFAS,PPAT	5
24 h	50 ug/mL	Gluconeogenesis I	2.48	0.308	2.121	ALDOA,ENO1,ENO3,GAPDH,GPI,ME2,PGAM1,PGK1	8	Activated
24 h	50 ug/mL	Unfolded protein response	2.47	0.202	1.265	ATF4,ATF6,CEBPA,DDIT3,DNAJA1,DNAJB2,DNAJB9,DNAJC18,DNAJC5,DNAJC9,HSPA14,Hspa1b,HSPA5,HSPH1,INSIG1,P4HB,PPP1R15A,SEL1L	18
24 h	50 ug/mL	N-acetylglucosamine Degradation II	2.41	0.75	#NUM!	AMDHD2,GNPDA1,NAGK	3
24 h	50 ug/mL	Pyrimidine Deoxyribonucleotides De Novo Biosynthesis I	2.32	0.318	-1.89	AK4,DTYMK,DUT,NME1,RRM1,RRM2,TYMS	7
24 h	50 ug/mL	Sonic Hedgehog Signaling	2.16	0.276	0.816	CCNB1,CDK1,DYRK1B,GLI1,GLI3,PRKAR2A,PRKAR2B,STK36	8
24 h	50 ug/mL	Ovarian Cancer Signaling	2.13	0.168	-0.632	ARRB1,BRCA1,BRCA2,CCND1,CDKN2A,E2F2,EGFR,FZD4,GJA1,HDAC5,MAP2K1,MSH2,MSH6,PA2G4,PIK3R3,PRKAR2A,PRKAR2B,PTGS2,RAD51,RBL1,RRAS,SUV39H1,TFDP1,VEGFA,WNT5B,WNT9A	26
24 h	50 ug/mL	ID1 Signaling Pathway	2.12	0.16	-1.976	ATAD5,ATF3,ATF6,AURKA,BHLHE40,BIRC5,CCN2,CCND1,CCNE1,CDC20,CDKN1A,CDKN2A,CHRNB1,DVL2,EGFR,EGR1,FOXO3,GSPT1,ID1,KIF11,LIFR,MAPK12,PIK3R3,POU5F1,PTGER4,RRAS,TGFB3,TNFRSF11B,TYMS,USP1,VEGFA	31
24 h	50 ug/mL	Folate Transformations I	2.05	0.444	0	MTHFD1,MTHFD1L,MTHFD2L,MTHFR	4
24 h	50 ug/mL	AMPK Signaling	2.05	0.153	0.209	ACTB,ADRB1,ADRB2,AK2,AK4,ATF4,CAMKK2,CCNA2,CCND1,CDKN1A,CHRNB1,CREB3L2,CREB3L4,EPM2A,FOXO3,GNA13,GNB1L,GNB5,GNG13,GNG2,GYS1,HMGCR,MAP2K3,MAPK12,PFKL,PFKP,PHF10,PIK3R3,PPAT,PPM1G,PPM1L,PRKAB2,PRKAR2A,PRKAR2B,SLC2A1,ULK1	36
24 h	50 ug/mL	CMP-N-acetylneuraminate Biosynthesis I (Eukaryotes)	2.05	0.6	#NUM!	CMAS,NAGK,NANP	3
24 h	50 ug/mL	Ferroptosis Signaling Pathway	2.05	0.173	1.528	ARF3,ATF4,CDKN1A,CHAC1,FDFT1,FTL,G3BP1,GCH1,H2AC18/H2AC19,H2AC20,H2AX,H2AZ1,H2BC10,HMGCR,HMOX1,MAP2K1,NCOA4,PRKAB2,RBL1,RRAS,SAT1,SQSTM1	22
24 h	50 ug/mL	Molecular Mechanisms of Cancer	1.97	0.137	#NUM!	APAF1,ARHGEF18,ARHGEF19,ARHGEF4,AURKA,BRCA1,CASP6,CASP7,CCND1,CCNE1,CDC25A,CDC25C,CDK1,CDK2,CDK20,CDKN1A,CDKN2A,CDKN2B,CDKN2C,CHEK1,CRK,CYCS,E2F2,E2F7,E2F8,FAS,FZD4,GLI1,GNA13,GNB1L,GNB5,GNG13,GNG2,HAT1,HDAC5,ITGB5,ITGB8,MAP2K1,MAP2K3,MAPK12,NAIP,Naip1 (includes others),PA2G4,PIK3R3,PRKAR2A,PRKAR2B,RAPGEF3,RBL1,RHOBTB1,RHOQ,RHOT2,RND2,RND3,RRAS,STK36,SUV39H1,TFDP1,TGFB3,WNT5B,WNT9A	60
24 h	50 ug/mL	Non-Small Cell Lung Cancer Signaling	1.92	0.183	-0.333	CCND1,CDKN2A,E2F2,EGFR,FOXO3,HDAC5,ITPR1,ITPR2,MAP2K1,PA2G4,PIK3R3,RASSF1,RASSF5,RBL1,RRAS,SUV39H1,TFDP1	17
24 h	50 ug/mL	Glioma Signaling	1.91	0.171	-0.378	Calm1 (includes others),CAMK1D,CCND1,CDKN1A,CDKN2A,CDKN2B,CDKN2C,E2F2,E2F7,E2F8,EGFR,HDAC5,IDH1,MAP2K1,PA2G4,PDGFRA,PIK3R3,RBL1,RRAS,SUV39H1,TFDP1	21
24 h	50 ug/mL	Granzyme B Signaling	1.87	0.333	-0.447	APAF1,CYCS,ENDOG,LMNB1,PARP1	5
24 h	50 ug/mL	Selenocysteine Biosynthesis II (Archaea and Eukaryotes)	1.78	0.5	#NUM!	SARS2,SEPHS1,SEPHS2	3
24 h	50 ug/mL	Ceramide Degradation	1.78	0.5	#NUM!	ACER3,ASAH1,NAAA	3
24 h	50 ug/mL	Glycogen Biosynthesis II (from UDP-D-Glucose)	1.78	0.5	#NUM!	EPM2A,GBE1,GYS1	3
24 h	50 ug/mL	Tumoricidal Function of Hepatic Natural Killer Cells	1.71	0.273	-0.447	APAF1,CASP6,CASP7,CYCS,ENDOG,FAS	6
24 h	50 ug/mL	NRF2-mediated Oxidative Stress Response	1.68	0.147	1.291	ACTB,ATF4,BACH1,CAT,CYP2B6,Cyp2c23,CYP2S1,CYP3A5,CYP3A7,DNAJA1,DNAJB2,DNAJB9,DNAJC18,DNAJC5,DNAJC9,FTL,GSTA5,GSTO1,GSTO2,HMOX1,HSP90AA1,JUND,MAF,MAFF,MAFG,MAP2K1,MAP2K3,PIK3R3,PRDX1,RRAS,SQSTM1,TXN	32
24 h	50 ug/mL	MYC Mediated Apoptosis Signaling	1.68	0.208	-0.632	ADRB1,ADRB2,APAF1,CDKN2A,CYCS,FAS,IKBKG,PRKAR2A,PRKAR2B,TNFRSF11B	10
24 h	50 ug/mL	Sirtuin Signaling Pathway	1.67	0.142	0.522	ACLY,ACSS2,ATG10,ATG13,ATG9A,CYC1,DUSP6,EPAS1,FOXO3,GABARAP,GADD45A,GADD45B,H1-2,H1-3,H1f4,H3C3,LDHA,MAP1LC3B,MAPK12,MYCN,NAMPT,NDRG1,NDUFA5,NDUFV3,PARP1,PDK1,PGAM1,PGK1,POLR1B,PPID,RRP9,SLC2A1,SUV39H1,TIMM9,TUBA1B,TUBA1C,TUBA4A,XPA	38
24 h	50 ug/mL	Protein Ubiquitination Pathway	1.64	0.142	#NUM!	BRCA1,CDC20,DNAJA1,DNAJB2,DNAJB9,DNAJC18,DNAJC28,DNAJC5,DNAJC9,HLA-A,HLA-E,HLA-F,HSCB,HSP90AA1,HSPA14,HSPA5,HSPD1,HSPE1,HSPH1,PSMB10,SASS6,SKP2,Ubb,UBC,UBE2B,UBE2N,UBE2V2,UBE2W,UCHL5,USP1,USP10,USP13,Usp17la (includes others),USP22,USP50,USP53,VHL	37
24 h	50 ug/mL	Superpathway of Geranylgeranyldiphosphate Biosynthesis I (via Mevalonate)	1.63	0.294	2.236	FDPS,HMGCR,HMGCS1,MVD,PMVK	5	Activated
24 h	50 ug/mL	Cell Cycle Regulation by BTG Family Proteins	1.59	0.222	-1.134	BTG1,CCND1,CCNE1,CDK2,E2F2,E2F7,E2F8,PPM1L	8
24 h	50 ug/mL	Glycogen Degradation III	1.57	0.333	2	AGL,GAA,PGM1,PYGL	4	Activated
24 h	50 ug/mL	UDP-N-acetyl-D-galactosamine Biosynthesis II	1.57	0.333	2	GNPDA1,GPI,HK1,HK2	4	Activated
24 h	50 ug/mL	TWEAK Signaling	1.52	0.216	-1.414	APAF1,CASP6,CASP7,CYCS,IKBKG,NAIP,Naip1 (includes others),TRAF3	8
24 h	50 ug/mL	Coronavirus Replication Pathway	1.52	0.216	-2.121	COPG1,Ifitm7,TUBA1B,TUBA1C,TUBA4A,TUBB2A,TUBB4B,TUBB6	8	Inactivated
24 h	50 ug/mL	Prostate Cancer Signaling	1.5	0.162	#NUM!	ATF4,CCND1,CCNE1,CDK2,CDKN1A,CREB3L2,CREB3L4,E2F2,HDAC5,HSP90AA1,MAP2K1,PA2G4,PIK3R3,RBL1,RRAS,SRD5A1,SUV39H1,TFDP1	18
24 h	50 ug/mL	Role of OCT4 in Mammalian Embryonic Stem Cell Pluripotency	1.45	0.2	#NUM!	BRCA1,CASP6,CCNF,ETS2,KDM5B,NR2F1,NR2F6,PARP1,POU5F1	9
24 h	50 ug/mL	Mevalonate Pathway I	1.44	0.308	2	HMGCR,HMGCS1,MVD,PMVK	4	Activated
24 h	50 ug/mL	Chronic Myeloid Leukemia Signaling	1.41	0.16	#NUM!	CCND1,CDKN1A,CDKN2A,CRK,E2F2,E2F7,E2F8,HDAC5,IKBKG,MAP2K1,PA2G4,PIK3R3,RBL1,RRAS,SUV39H1,TFDP1,TGFB3	17
24 h	50 ug/mL	Sphingosine and Sphingosine-1-phosphate Metabolism	1.4	0.375	#NUM!	ACER3,ASAH1,NAAA	3
24 h	50 ug/mL	Phosphatidylethanolamine Biosynthesis II	1.4	0.375	#NUM!	CHKB,PCYT2,PIGF	3
24 h	50 ug/mL	Histidine Degradation III	1.4	0.375	#NUM!	MTHFD1,MTHFD1L,MTHFD2L	3
24 h	50 ug/mL	Endoplasmic Reticulum Stress Pathway	1.34	0.25	1.342	ATF4,ATF6,CASP7,DDIT3,HSPA5	5
24 h	50 ug/mL	HIF1α Signaling	1.34	0.141	2.502	ADM,CAMK1D,CCNG2,CDKN1A,EGLN1,FLT1,GPI,HK1,HK2,HMOX1,HSP90AA1,HSPA14,Hspa1b,HSPA5,LDHA,MAP2K1,MAP2K3,MMP11,MMP13,PIK3R3,PKM,RAN,RRAS,SAT1,SERPINE1,SLC2A1,VEGFA,VHL	28	Activated
24 h	50 ug/mL	Colanic Acid Building Blocks Biosynthesis	1.33	0.286	2	GALK1,GMPPA,GPI,UGDH	4	Activated
48 h	10 ug/mL	Glycolysis I	14.3	0.32	2.828	ALDOA,ENO1,GAPDH,PFKL,PGAM1,PGK1,PKM,TPI1	8	Activated
48 h	10 ug/mL	Gluconeogenesis I	7.81	0.192	2.236	ALDOA,ENO1,GAPDH,PGAM1,PGK1	5	Activated
48 h	10 ug/mL	Sirtuin Signaling Pathway	4.73	0.0262	0	DUSP6,JUN,LDHA,PDK1,PGAM1,PGK1,SLC2A1	7
48 h	10 ug/mL	HIF1α Signaling	4.47	0.0303	0.816	ADM,EGLN1,JUN,LDHA,PKM,SLC2A1	6
48 h	10 ug/mL	Kinetochore Metaphase Signaling Pathway	3.43	0.0367	0	KNL1,NUF2,SKA3,SPC25	4
48 h	10 ug/mL	AMPK Signaling	3.08	0.0212	#NUM!	AK4,CCNA2,GYS1,PFKL,SLC2A1	5
48 h	10 ug/mL	T Cell Receptor Signaling	2.35	0.0186	1	DUSP5,DUSP6,JUN,PDK1	4
48 h	10 ug/mL	HMGB1 Signaling	1.91	0.0195	#NUM!	JUN,RHOB,Tnfsf9	3
48 h	10 ug/mL	CXCR4 Signaling	1.84	0.0183	#NUM!	EGR1,JUN,RHOB	3
48 h	10 ug/mL	Systemic Lupus Erythematosus In T Cell Signaling Pathway	1.42	0.0126	#NUM!	JUN,PDK1,RHOB	3
48 h	25 ug/mL	Glycolysis I	7.66	0.44	2.714	ALDOA,ENO1,ENO3,GAPDH,GPI,PFKL,PFKP,PGAM1,PGK1,PKM,TPI1	11	Activated
48 h	25 ug/mL	Kinetochore Metaphase Signaling Pathway	6.56	0.193	-2.357	BIRC5,BUB1,BUB1B,CCNB1,CDC20,CDK1,CENPA,CENPE,CENPN,CENPW,INCENP,KNL1,NEK2,NUF2,PLK1,PPP1R14A,SKA1,SKA3,SPC24,SPC25,TTK	21	Inactivated
48 h	25 ug/mL	HIF1α Signaling	5.13	0.136	1.347	ADM,CAMK2B,CCNG2,CDKN1A,EGLN1,EGLN3,GPI,HIF1A,HK1,HK2,HMOX1,HSPA4,JUN,LDHA,MAP2K3,MAP2K6,MET,MMP13,MMP3,P4HTM,PDGFC,PKM,SAT2,SERPINE1,SLC2A1,VEGFA,VHL	27
48 h	25 ug/mL	Superpathway of Cholesterol Biosynthesis	4.11	0.286	1.89	ACAA2,ACAT1,CYP51A1,HMGCR,HSD17B7,LSS,MVD,NSDHL	8
48 h	25 ug/mL	Gluconeogenesis I	3.48	0.269	1.89	ALDOA,ENO1,ENO3,GAPDH,GPI,PGAM1,PGK1	7
48 h	25 ug/mL	Role of Macrophages, Fibroblasts and Endothelial Cells in Rheumatoid Arthritis	3.25	0.101	#NUM!	ADAMTS4,CAMK2B,CCL5,CEBPG,DKK2,FOS,FZD4,IKBKG,IL1R1,IRAK3,JUN,LRP5,MAP2K3,MAP2K6,MIF,MMP13,MMP3,MYD88,PDGFC,PDGFD,PLCB1,Prss1 (includes others),PRSS2,PRSS3,ROR2,SFRP2,SFRP4,TLR6,VCAM1,VEGFA,WNT5B	31
48 h	25 ug/mL	Pathogen Induced Cytokine Storm Signaling Pathway	3.13	0.099	-1.976	BHLHE40,C3,CCL5,Ccl7,CCR3,COL10A1,COL27A1,COL28A1,COL6A2,COL8A2,Cxcl15,CXCL17,EOMES,FOS,GSDME,HMGCR,IL17D,IL1R1,IRF1,JUN,MAPK12,MAPK6,MYD88,NLRC3,PDGFC,SLC2A1,STING1,TLR6,TNFSF12,Tnfsf9,VEGFA	31
48 h	25 ug/mL	Aryl Hydrocarbon Receptor Signaling	3.13	0.124	-2.121	ALDH1A1,ALDH1L2,ALDH2,ALDH6A1,ALDH7A1,APAF1,CCNA2,CDKN1A,CDKN2A,CYP1B1,CYP3A7,ESR1,FOS,GSTA3,JUN,MGST2,NFIC,RB1	18	Inactivated
48 h	25 ug/mL	Cell Cycle: G2/M DNA Damage Checkpoint Regulation	2.92	0.18	2.828	AURKA,CCNB1,CCNB2,CDK1,CDKN1A,CDKN2A,CKS2,PLK1,TOP2A	9	Activated
48 h	25 ug/mL	Mitotic Roles of Polo-Like Kinase	2.8	0.161	-2.646	CCNB1,CCNB2,CDC20,CDC7,CDK1,KIF11,KIF23,PLK1,PPP2R2B,PRC1	10	Inactivated
48 h	25 ug/mL	Toll-like Receptor Signaling	2.78	0.151	-2.333	CD14,FOS,IKBKG,IRAK3,JUN,MAP2K3,MAP2K6,MAPK12,MYD88,TLR6,TNFAIP3	11	Inactivated
48 h	25 ug/mL	Glucose and Glucose-1-phosphate Degradation	2.7	0.364	1	HK1,HK2,PGM1,RGN	4
48 h	25 ug/mL	IL-10 Signaling	2.57	0.117	1.5	BHLHE40,CD80,CDKN1A,DDIT4,FOS,HIF1A,HLA-A,HMOX1,IKBKG,IL1R1,IL4R,JUN,MAP2K3,MAP2K6,MAPK12,PKM	16
48 h	25 ug/mL	Zymosterol Biosynthesis	2.57	0.5	#NUM!	CYP51A1,HSD17B7,NSDHL	3
48 h	25 ug/mL	Glycogen Biosynthesis II (from UDP-D-Glucose)	2.57	0.5	#NUM!	EPM2A,GBE1,GYS1	3
48 h	25 ug/mL	iNOS Signaling	2.56	0.174	-1.89	CD14,FOS,IKBKG,IRAK3,IRF1,JUN,MAPK12,MYD88	8
48 h	25 ug/mL	ID1 Signaling Pathway	2.42	0.103	-2.236	ACVR2B,AURKA,BHLHE40,BIRC5,CDC20,CDKN1A,CDKN2A,EGR1,FGFR1,GSPT1,HIF1A,ID1,KIF11,LIFR,LYN,MAPK12,PDGFC,POU5F1,TGFBR3,VEGFA	20	Inactivated
48 h	25 ug/mL	Cholesterol Biosynthesis I	2.4	0.308	2	CYP51A1,HSD17B7,LSS,NSDHL	4	Activated
48 h	25 ug/mL	Mevalonate Pathway I	2.4	0.308	#NUM!	ACAA2,ACAT1,HMGCR,MVD	4
48 h	25 ug/mL	Cholesterol Biosynthesis II (via 24,25-dihydrolanosterol)	2.4	0.308	2	CYP51A1,HSD17B7,LSS,NSDHL	4	Activated
48 h	25 ug/mL	Cholesterol Biosynthesis III (via Desmosterol)	2.4	0.308	2	CYP51A1,HSD17B7,LSS,NSDHL	4	Activated
48 h	25 ug/mL	Sirtuin Signaling Pathway	2.32	0.0936	1.964	ACSS2,ATG9B,ATP5F1B,BCL2L11,DUSP6,H1-2,H1f4,HIF1A,JUN,LDHA,MAPK12,MAPK6,MT-CYB,MT-ND2,MYCN,NAMPT,NDRG1,NDUFA13,NDUFA4,PDK1,PGAM1,PGK1,SLC25A5,SLC2A1,TUBA1A	25
48 h	25 ug/mL	Senescence Pathway	2.26	0.0915	0.6	ACVR2B,BHLHE40,CACNA1C,CAPN6,CBX2,CCNB1,CCNB2,CDK1,CDKN1A,CDKN2A,CDKN2B,IKBKG,JUN,MAP2K3,MAP2K6,MAPK12,MAPK6,PDK1,PPP2R2B,RB1,SERPINE1,STING1,TGFBR3,VHL,YPEL3,ZFP36L1	26
48 h	25 ug/mL	Hepatic Fibrosis / Hepatic Stellate Cell Activation	2.26	0.102	#NUM!	CCL5,CD14,COL10A1,COL27A1,COL28A1,COL6A2,COL8A2,FGFR1,IL1R1,IL4R,MET,MMP13,MYL7,PDGFC,PDGFD,PDGFRA,SERPINE1,VCAM1,VEGFA	19
48 h	25 ug/mL	Histidine Degradation III	2.16	0.375	#NUM!	AMDHD1,MTHFD1,MTHFD1L	3
48 h	25 ug/mL	Role of JAK family kinases in IL-6-type Cytokine Signaling	2.15	0.132	-1.897	BIRC5,FOS,IRF1,JUNB,LIFR,MAPK12,OSMR,PDGFC,SERPINA1,VEGFA	10
48 h	25 ug/mL	CD40 Signaling	2.13	0.138	-2.646	FOS,IKBKG,JUN,MAP2K3,MAP2K6,MAPK12,PTGS1,PTGS2,TNFAIP3	9	Inactivated
48 h	25 ug/mL	Parkinson's Signaling	2.05	0.25	#NUM!	MAPK12,SEPTIN5,SNCAIP,UCHL1	4
48 h	25 ug/mL	Salvage Pathways of Pyrimidine Ribonucleotides	2	0.12	-2.111	AK4,CDK1,MAP2K3,MAP2K6,MAPK6,NEK2,NME1,NME3,NME4,PLK1,TTK	11	Inactivated
48 h	25 ug/mL	Ketolysis	2	0.333	#NUM!	ACAA2,ACAT1,OXCT1	3
48 h	25 ug/mL	Superpathway of Geranylgeranyldiphosphate Biosynthesis I (via Mevalonate)	1.95	0.235	#NUM!	ACAA2,ACAT1,HMGCR,MVD	4
48 h	25 ug/mL	Estrogen-mediated S-phase Entry	1.95	0.192	-2.236	CCNA2,CDK1,CDKN1A,ESR1,RB1	5	Inactivated
48 h	25 ug/mL	Role of PKR in Interferon Induction and Antiviral Response	1.89	0.107	-1.387	APAF1,FOS,HSPA4,IKBKG,IRF1,JUN,MAP2K3,MAP2K6,MAPK12,MYD88,PDGFC,PDGFD,STAT2	13
48 h	25 ug/mL	Pyrimidine Ribonucleotides Interconversion	1.89	0.162	-0.816	AK4,CTPS1,NME1,NME3,NME4,NUDT5	6
48 h	25 ug/mL	Prostanoid Biosynthesis	1.86	0.3	#NUM!	CYP2S1,PTGS1,PTGS2	3
48 h	25 ug/mL	GDP-glucose Biosynthesis	1.86	0.3	#NUM!	HK1,HK2,PGM1	3
48 h	25 ug/mL	Xenobiotic Metabolism AHR Signaling Pathway	1.84	0.125	-1.667	ALDH1A1,ALDH1L2,ALDH2,ALDH6A1,ALDH7A1,CYP1B1,GSTA3,MGST2,UGT1A9 (includes others)	9
48 h	25 ug/mL	Wound Healing Signaling Pathway	1.84	0.0897	-1.964	ACVR2B,CCL5,COL10A1,COL27A1,COL28A1,COL6A2,COL8A2,FOS,IL17D,IL1R1,JUN,LAMC2,MAP2K3,MAP2K6,MAPK12,PDGFC,PDGFD,TGFBR3,TNFSF12,Tnfsf9,VEGFA	21
48 h	25 ug/mL	Macrophage Classical Activation Signaling Pathway	1.84	0.1	0.535	CCL5,CD14,CD80,HIF1A,IKBKG,IL13RA1,IL17D,IRF1,MT-CO1,MYD88,PKM,RBBP7,STAT2,TNFSF12,Tnfsf9	15
48 h	25 ug/mL	AMPK Signaling	1.8	0.089	-0.258	ADRA1D,ADRB1,AK2,AK4,CAMKK2,CCNA2,CDKN1A,CFTR,EPM2A,GNAT2,GYS1,HMGCR,LIPE,MAP2K3,MAPK12,PFKL,PFKP,PPM1E,PPP2R2B,SLC2A1,TBC1D1	21
48 h	25 ug/mL	Retinoate Biosynthesis I	1.78	0.154	0	AKR1B1,Akr1c14,ALDH1A1,DHRS3,RDH10,RDH11	6
48 h	25 ug/mL	Glutaryl-CoA Degradation	1.78	0.211	#NUM!	ACAA2,ACAT1,CYP2S1,L3HYPDH	4
48 h	25 ug/mL	Fatty Acid α-oxidation	1.78	0.211	-1	ALDH1A1,ALDH2,ALDH7A1,PTGS2	4
48 h	25 ug/mL	Hepatic Fibrosis Signaling Pathway	1.75	0.0792	-2.921	ACVR2B,CACNA1C,CCL5,COL10A1,FGFR1,FOS,FZD4,HIF1A,IKBKG,IL1R1,IRAK3,JUN,LRP5,MAP2K3,MAP2K6,MAPK12,MMP13,MYD88,MYL7,MYLK,PDGFC,PDGFD,PDGFRA,PDK1,RHOBTB1,RHOJ,SERPINE1,SPP1,TGFBR3,VCAM1,VEGFA,WNT5B	32	Inactivated
48 h	25 ug/mL	HMGB1 Signaling	1.74	0.0974	-2.714	FOS,HAT1,IL17D,IL1R1,JUN,MAP2K3,MAP2K6,MAPK12,RBBP7,RHOBTB1,RHOJ,SERPINE1,TNFSF12,Tnfsf9,VCAM1	15	Inactivated
48 h	25 ug/mL	Pyrimidine Ribonucleotides De Novo Biosynthesis	1.73	0.15	-0.816	AK4,CTPS1,NME1,NME3,NME4,NUDT5	6
48 h	25 ug/mL	Estrogen Biosynthesis	1.73	0.15	0.816	CYP1B1,CYP2S1,CYP3A7,CYP51A1,DHRS11,HSD17B7	6
48 h	25 ug/mL	Neuroinflammation Signaling Pathway	1.72	0.0842	0.218	ACVR2B,Aph1c,BIRC5,BIRC7,CCL5,CD80,FOS,HLA-A,HMOX1,IKBKG,IL1R1,IRAK3,JUN,MAPK12,MAPK6,MAPT,MMP3,MYD88,PTGS2,SLC1A3,SLC6A1,TGFBR3,TLR6,VCAM1	24
48 h	25 ug/mL	Pulmonary Fibrosis Idiopathic Signaling Pathway	1.7	0.0823	-2.6	ACVR2B,BIRC5,COL10A1,COL27A1,COL28A1,COL6A2,COL8A2,EFNB2,EGR1,FGFR1,FOS,FZD4,IL13RA1,JUN,MAP2K3,MAP2K6,MAPK12,MMP13,MMP3,PDGFC,PDGFD,PDGFRA,RBBP7,SERPINE1,TGFBR3,WNT5B	26	Inactivated
48 h	25 ug/mL	Putrescine Degradation III	1.7	0.2	-2	ALDH1A1,ALDH2,ALDH7A1,SAT2	4	Inactivated
48 h	25 ug/mL	Cell Cycle Control of Chromosomal Replication	1.65	0.132	-2.646	CDC7,CDK1,CDT1,MCM2,MCM4,MCM6,TOP2A	7	Inactivated
48 h	25 ug/mL	Pyridoxal 5'-phosphate Salvage Pathway	1.65	0.123	-2.121	CDK1,MAP2K3,MAP2K6,MAPK6,NEK2,PDXK,PLK1,TTK	8	Inactivated
48 h	25 ug/mL	Acute Phase Response Signaling	1.65	0.093	-2.309	AHSG,C2,C3,C4A/C4B,FOS,HMOX1,IKBKG,IL1R1,JUN,MAP2K3,MAP2K6,MAPK12,MYD88,OSMR,SERPINA1,SERPINE1	16	Inactivated
48 h	25 ug/mL	MIF Regulation of Innate Immunity	1.63	0.143	-0.816	CD14,FOS,JUN,MAPK12,MIF,PTGS2	6
48 h	25 ug/mL	Melatonin Degradation I	1.63	0.143	0	CSGALNACT1,CYP1B1,CYP2S1,CYP3A7,CYP51A1,UGT1A9 (includes others)	6
48 h	25 ug/mL	γ-glutamyl Cycle	1.63	0.25	#NUM!	GGT1,GGT6,OPLAH	3
48 h	25 ug/mL	UDP-N-acetyl-D-galactosamine Biosynthesis II	1.63	0.25	#NUM!	GPI,HK1,HK2	3
48 h	25 ug/mL	RHOA Signaling	1.59	0.101	-0.632	ANLN,ARHGAP12,LPAR2,LPAR4,MSN,MYL7,MYLK,NRP2,RHPN2,SEPTIN11,SEPTIN4,SEPTIN5	12
48 h	25 ug/mL	Nicotine Degradation III	1.59	0.14	0	CSGALNACT1,CYP1B1,CYP2S1,CYP3A7,CYP51A1,UGT1A9 (includes others)	6
48 h	25 ug/mL	Role Of Chondrocytes In Rheumatoid Arthritis Signaling Pathway	1.56	0.097	-0.277	ADAMTS4,CAMKK2,CEBPG,EGR1,FOS,IL1R1,JUN,MAPK12,MMP13,MMP3,PDGFC,PTGS2,VEGFA	13
48 h	25 ug/mL	Bupropion Degradation	1.56	0.182	1	CYP1B1,CYP2S1,CYP3A7,CYP51A1	4
48 h	25 ug/mL	Pyrimidine Deoxyribonucleotides De Novo Biosynthesis I	1.56	0.182	-1	AK4,NME1,NME3,NME4	4
48 h	25 ug/mL	Role of Osteoblasts, Osteoclasts and Chondrocytes in Rheumatoid Arthritis	1.55	0.086	#NUM!	ACVR2B,ADAMTS4,DKK2,FOS,FZD4,IKBKG,IL1R1,JUN,LRP5,MAP2K3,MAP2K6,MAPK12,MMP13,MMP3,SFRP2,SFRP4,SPP1,TNFRSF11A,WNT5B	19
48 h	25 ug/mL	IL-1 Signaling	1.54	0.106	-2.333	FOS,GNAT2,IKBKG,IL1R1,IRAK3,JUN,MAP2K3,MAP2K6,MAPK12,MYD88	10	Inactivated
48 h	25 ug/mL	STAT3 Pathway	1.54	0.0963	-1.414	CDKN1A,FGFR1,IL13RA1,IL17RD,IL1R1,IL3RA,IL4R,MAPK12,NDUFA13,PDGFRA,TGFBR3,TNFRSF11A,VEGFA	13
48 h	25 ug/mL	CD27 Signaling in Lymphocytes	1.54	0.125	-1.633	APAF1,FOS,IKBKG,JUN,MAP2K3,MAP2K6,MAPK12	7
48 h	25 ug/mL	GADD45 Signaling	1.54	0.125	0.378	ACVR2B,CCNB1,CDK1,CDKN1A,MAP2K3,MAP2K6,MAPK12	7
48 h	25 ug/mL	Cyclins and Cell Cycle Regulation	1.51	0.11	-2.333	CCNA2,CCNB1,CCNB2,CDK1,CDKN1A,CDKN2A,CDKN2B,PPP2R2B,RB1	9	Inactivated
48 h	25 ug/mL	Polyamine Regulation in Colon Cancer	1.5	0.123	-1.89	BCL2L11,EIF5A,FOS,JUN,MAP2K3,MAP2K6,SAT2	7
48 h	25 ug/mL	IL-17A Signaling in Gastric Cells	1.49	0.174	#NUM!	CCL5,FOS,JUN,MAPK12	4
48 h	25 ug/mL	Ethanol Degradation IV	1.49	0.174	-1	ACSS2,ALDH1A1,ALDH2,ALDH7A1	4
48 h	25 ug/mL	LXR/RXR Activation	1.47	0.1	-0.707	AHSG,C3,C4A/C4B,CD14,CLU,CYP51A1,HMGCR,IL1R1,LPL,PTGS2,SERPINA1	11
48 h	25 ug/mL	WNT/β-catenin Signaling	1.46	0.0898	0.577	ACVR2B,CDKN2A,DKK2,FZD4,JUN,LRP5,POU5F1,PPP2R2B,SFRP2,SFRP4,SOX12,SOX4,TGFBR3,TLE4,WNT5B	15
48 h	25 ug/mL	Leukotriene Biosynthesis	1.45	0.214	#NUM!	GGT1,GGT6,MGST2	3
48 h	25 ug/mL	Urate Biosynthesis/Inosine 5'-phosphate Degradation	1.45	0.214	#NUM!	IMPDH2,NT5E,PNP	3
48 h	25 ug/mL	Colanic Acid Building Blocks Biosynthesis	1.45	0.214	#NUM!	GALK1,GMDS,GPI	3
48 h	25 ug/mL	Regulation Of The Epithelial Mesenchymal Transition By Growth Factors Pathway	1.43	0.0874	-2.84	EGR1,FGF10,FGFR1,FOS,ID2,IKBKG,JUN,MAP2K3,MAP2K6,MAPK12,MET,PDGFC,PDGFD,PDGFRA,TNFSF12,TWIST1	16	Inactivated
48 h	25 ug/mL	Tryptophan Degradation X (Mammalian, via Tryptamine)	1.43	0.167	-2	ALDH1A1,ALDH2,ALDH7A1,DDC	4	Inactivated
48 h	25 ug/mL	Fatty Acid β-oxidation I	1.43	0.143	-0.447	ACAA2,ACSBG1,ACSL3,ACSL5,IVD	5
48 h	25 ug/mL	Superpathway of Melatonin Degradation	1.42	0.128	0	CSGALNACT1,CYP1B1,CYP2S1,CYP3A7,CYP51A1,UGT1A9 (includes others)	6
48 h	25 ug/mL	LPS/IL-1 Mediated Inhibition of RXR Function	1.41	0.083	-1.633	ABCC3,ACOX2,ACSBG1,ACSL3,ACSL5,ALDH1A1,ALDH1L2,ALDH2,ALDH6A1,ALDH7A1,CD14,CYP2S1,CYP3A7,GSTA3,IL1R1,JUN,MGST2,MYD88,PPARGC1B	19
48 h	25 ug/mL	Oxidative Phosphorylation	1.41	0.101	-3.162	ATP5F1B,ATP5MC3,ATP5MG,COX6A1,MT-CO1,MT-CYB,MT-ND2,NDUFA13,NDUFA4,UQCR10	10	Inactivated
48 h	25 ug/mL	Cholecystokinin/Gastrin-mediated Signaling	1.4	0.0973	-1.897	EPHA4,FOS,ITPR1,JUN,MAP2K3,MAP2K6,MAPK12,PLCB1,PTGS2,RHOBTB1,RHOJ	11
48 h	25 ug/mL	PCP (Planar Cell Polarity) Pathway	1.39	0.117	-1.89	FZD4,JUN,JUNB,JUND,MAPK12,ROR2,WNT5B	7
48 h	25 ug/mL	Fatty Acid Activation	1.37	0.2	#NUM!	ACSBG1,ACSL3,ACSL5	3
48 h	25 ug/mL	Renal Cell Carcinoma Signaling	1.36	0.108	#NUM!	EGLN3,FOS,HIF1A,JUN,MET,SLC2A1,VEGFA,VHL	8
48 h	25 ug/mL	Tryptophan Degradation III (Eukaryotic)	1.32	0.154	#NUM!	ACAA2,ACAT1,CYP2S1,L3HYPDH	4
48 h	25 ug/mL	Adipogenesis pathway	1.32	0.0916	#NUM!	ACVR2B,FGFR1,FZD4,HAT1,HIF1A,LPIN1,LPL,NOCT,RB1,RBBP7,SAP30,TXNIP	12
48 h	25 ug/mL	Role Of Osteoclasts In Rheumatoid Arthritis Signaling Pathway	1.31	0.0774	-1.528	ADAM23,Adam5,COL10A1,COL27A1,COL28A1,COL6A2,COL8A2,FOS,IKBKG,IL1R1,JUN,MAP2K3,MAP2K6,MAPK12,MMP13,MMP3,RHOBTB1,RHOJ,SFRP2,SFRP4,SPP1,TNFRSF11A,VAV3	23
48 h	25 ug/mL	IL-15 Production	1.31	0.094	-1.508	CLK1,CLK4,EPHA4,FGFR1,IRF1,LYN,MAP2K3,MAP2K6,MET,PDGFRA,ROR2	11
48 h	50 ug/mL	Oxidative Phosphorylation	9.53	0.455	-6.332	Atp5e,ATP5F1A,ATP5F1B,ATP5F1C,ATP5MC2,ATP5MC3,ATP5MF,ATP5MG,ATP5PD,ATP5PF,ATP5PO,COX4I1,COX6A1,COX6A2,COX6B1,Cox6c,COX7A2,COX7B,COX8A,CYB5A,CYB5B,MT-CO1,MT-CO2,MT-CO3,MT-CYB,MT-ND2,MT-ND3,MT-ND4,NDUFA1,NDUFA12,NDUFA13,NDUFA3,NDUFA4,NDUFA5,NDUFB10,NDUFB11,NDUFB2,NDUFB4,NDUFB7,NDUFB8,NDUFB9,NDUFS7,SDHD,UQCR10,UQCR11	45	Inactivated
48 h	50 ug/mL	Hepatic Fibrosis / Hepatic Stellate Cell Activation	8.3	0.358	#NUM!	CCL5,CCN2,CD14,CERT1,COL10A1,COL11A1,COL12A1,COL16A1,COL18A1,COL1A1,COL1A2,COL26A1,COL27A1,COL2A1,COL3A1,COL4A5,COL4A6,COL5A2,COL5A3,COL6A1,COL6A2,COL6A3,COL8A1,COL8A2,COL9A3,EGF,EGFR,FAS,FGF1,FGFR1,FGFR2,FLT1,ICAM1,IGF1,IGF1R,IGF2,IGFBP4,IL1R1,IL1RAP,IL1RL1,IL1RL2,IL4R,IL6,IL6R,LBP,LHX2,MET,MYH10,MYL6,MYL6B,MYL7,MYL9,MYO10,MYO18A,PDGFA,PDGFC,PDGFD,PDGFRA,PDGFRB,SERPINE1,STAT1,TGFB2,TGFB3,TIMP1,V…	67
48 h	50 ug/mL	Superpathway of Cholesterol Biosynthesis	8.03	0.679	3.771	ACAA2,ACAT1,ACAT2,CYP51A1,DHCR7,FDFT1,FDPS,GGPS1,HMGCR,HMGCS1,HSD17B7,IDI1,LSS,MSMO1,MVD,NSDHL,PMVK,SC5D,SQLE	19	Activated
48 h	50 ug/mL	Mitochondrial Dysfunction	6.97	0.357	#NUM!	AIFM1,Aph1c,Atp5e,ATP5F1A,ATP5F1B,ATP5F1C,ATP5MC2,ATP5MC3,ATP5MF,ATP5MG,ATP5PD,ATP5PF,ATP5PO,BACE1,CAT,COX4I1,COX6A1,COX6A2,COX6B1,Cox6c,COX7A2,COX7B,COX8A,CPT1A,CYB5A,CYB5B,FIS1,HSD17B10,MAPK12,MT-CO1,MT-CO2,MT-CO3,MT-CYB,MT-ND2,MT-ND3,MT-ND4,NDUFA1,NDUFA12,NDUFA13,NDUFA3,NDUFA4,NDUFA5,NDUFB10,NDUFB11,NDUFB2,NDUFB4,NDUFB7,NDUFB8,NDUFB9,NDUFS7,PINK1,PRDX3,SDHD,TXNRD2,UQCR10,UQCR11	56
48 h	50 ug/mL	Aryl Hydrocarbon Receptor Signaling	6.2	0.352	0.784	ALDH18A1,ALDH1A1,ALDH1L2,ALDH2,ALDH3B1,ALDH4A1,ALDH5A1,ALDH6A1,ALDH7A1,APAF1,ATM,CCNA2,CCND2,CDK4,CDKN1A,CDKN2A,CTSD,CYP1B1,Cyp2c23,CYP3A5,CYP3A7,ESR1,FAS,FOS,GSTA3,GSTA5,GSTM1,Gstm3,GSTM4,GSTM5,Gstm6,HSP90B1,HSPB2,IL6,JUN,MDM2,MGST1,MGST2,MYC,NCOA3,NFIA,NFIB,NFIC,NQO1,NRIP1,RARA,RB1,RXRA,TGFB2,TGFB3,TGM2	51
48 h	50 ug/mL	IL-10 Signaling	5.42	0.343	0.729	AKT3,ATF4,BCL3,BHLHE40,CD80,CDKN1A,CREB1,CREB3L1,CREB3L4,CREB5,DDIT4,DUSP1,FOS,GSK3B,HIF1A,HLA-A,HLA-DQB1,HLA-E,HLA-F,HLA-G,HMOX1,ICAM1,IKBKG,IL10RB,IL18,IL1R1,IL1RAP,IL1RL1,IL1RL2,IL33,IL4R,IL6,IL6R,JUN,MAF,MAP2K3,MAP2K6,MAP3K14,MAPK12,MAPK13,NFKBIA,PKM,PRKAG2,SOCS3,STAT1,STAT3,TRAF6	47
48 h	50 ug/mL	Pulmonary Fibrosis Idiopathic Signaling Pathway	5.25	0.282	-4.181	ACTB,ADAMTS1,AEBP2,AKT3,ARAF,CAV1,CCN2,CERT1,COL10A1,COL11A1,COL12A1,COL16A1,COL18A1,COL1A1,COL1A2,COL26A1,COL27A1,COL2A1,COL3A1,COL4A5,COL4A6,COL5A2,COL5A3,COL6A1,COL6A2,COL6A3,COL8A1,COL8A2,COL9A3,EFNB2,EGFR,EGR1,EIF4EBP1,FGF18,FGFR1,FGFR2,FGFR3,FGFRL1,FOS,FOXG1,FOXO1,FOXO3,FOXO6,FZD2,FZD4,GNA13,GSK3B,IL11RA,IL13RA1,IL6,JAG1,JUN,MAP2K1,MAP2K3,MAP2K6,MAPK12,MAPK13,MMP10,MMP14,MMP16,MMP23B,MRTFA,…	89	Inactivated
48 h	50 ug/mL	STAT3 Pathway	4.49	0.326	-1.029	BMPR1B,CDKN1A,CISH,EGF,EGFR,FGFR1,FGFR2,FGFR3,FLT1,IGF1,IGF1R,IL10RB,IL11RA,IL13RA1,IL17RD,IL17RE,IL1R1,IL1RL1,IL1RL2,IL27RA,IL2RG,IL3RA,IL4R,IL6R,MAP2K1,MAP3K20,MAP3K9,MAPK12,MAPK13,MYC,NDUFA13,PDGFRA,PDGFRB,RAP2A,RRAS2,SOCS1,SOCS3,SOCS4,SOCS5,SOCS6,STAT3,TGFB2,TGFBR3,VEGFA	44
48 h	50 ug/mL	Wound Healing Signaling Pathway	4.36	0.286	-2.81	CCL5,CERT1,CNTF,COL10A1,COL11A1,COL12A1,COL16A1,COL18A1,COL1A1,COL1A2,COL26A1,COL27A1,COL2A1,COL3A1,COL4A5,COL4A6,COL5A2,COL5A3,COL6A1,COL6A2,COL6A3,COL8A1,COL8A2,COL9A3,EGF,EGFR,FGFR2,FOS,IL17D,IL18,IL1R1,IL1RAP,IL1RL1,IL1RL2,IL33,IL6,ITGA6,JUN,LAMA3,LAMA5,LAMB1,LAMB3,LAMC2,MAP2K1,MAP2K3,MAP2K6,MAP2K7,MAP3K14,MAPK12,MMP10,MST1R,NFKBIA,PDGFA,PDGFC,PDGFD,RAP2A,RRAS2,SNAI2,STAT1,TGFB2,TGFB3,TGFBR3,…	67	Inactivated
48 h	50 ug/mL	Ribonucleotide Reductase Signaling Pathway	4.28	0.312	0.289	ACTB,AKT3,ATF4,ATM,BRD7,BTRC,CDH3,CDK1,CDK4,CDKN1A,CDKN2A,CREB1,CREB3L1,CREB3L4,CREB5,EGFR,EIF4EBP1,ESR1,FOS,FOXO3,H3-3A/H3-3B,H3C14,H3C3,HIF1A,HLTF,IL6,JUN,MAPK12,MAPK13,MET,MYC,PARP10,PARP11,PARP12,PARP14,PARP9,PHF10,PIK3R3,RB1,RRM1,RRM2,SMARCD2,SNAI2,STAT3,TIPARP,TNKS,VEGFA,WEE1	48
48 h	50 ug/mL	HIF1α Signaling	4.16	0.293	-0.788	ADM,ADRA1B,AKT3,ARAF,CAMK1D,CAMK2B,CAMK4,CCNG2,CDKN1A,CHP1,EGF,EGLN1,EGLN3,EIF4EBP1,FLT1,GPI,HIF1A,HK1,HK2,HMOX1,Hspa1b,HSPA4,HSPA5,HSPA9,IGF1,IGF2,IL6,IL6R,JUN,LDHA,MAP2K1,MAP2K3,MAP2K6,MAP2K7,MDM2,MET,MKNK2,MMP10,MMP14,MMP16,MMP23B,P4HTM,PDGFC,PIK3R3,PKM,PLCG2,RAP2A,RRAS2,SAT1,SAT2,SERPINE1,SLC2A1,STAT3,TF,TGFB2,VEGFA,VEGFD,VHL	58
48 h	50 ug/mL	Cholesterol Biosynthesis I	4.15	0.692	3	CYP51A1,DHCR7,FDFT1,HSD17B7,LSS,MSMO1,NSDHL,SC5D,SQLE	9	Activated
48 h	50 ug/mL	Cholesterol Biosynthesis II (via 24,25-dihydrolanosterol)	4.15	0.692	3	CYP51A1,DHCR7,FDFT1,HSD17B7,LSS,MSMO1,NSDHL,SC5D,SQLE	9	Activated
48 h	50 ug/mL	Cholesterol Biosynthesis III (via Desmosterol)	4.15	0.692	3	CYP51A1,DHCR7,FDFT1,HSD17B7,LSS,MSMO1,NSDHL,SC5D,SQLE	9	Activated
48 h	50 ug/mL	Tumor Microenvironment Pathway	4.11	0.301	-2.38	AKT3,ARAF,CD274,CFLAR,COL1A1,COL1A2,COL3A1,EGF,FAS,FGF1,FGF18,FGF21,FOS,FOXG1,FOXO1,FOXO3,FOXO6,HIF1A,HLA-A,HLA-E,HLA-F,HLA-G,ICAM1,IGF1,IGF2,IL6,IL6R,JUN,MAP2K1,MAP3K14,MMP10,MMP14,MMP16,MMP23B,MYC,PDGFA,PDGFC,PDGFD,PIK3R3,PLAU,PTGS2,RAP2A,RRAS2,SLC16A1,SLC1A4,SLC2A1,SPP1,STAT3,TGFB2,TGFB3,VEGFA,VEGFD	52	Inactivated
48 h	50 ug/mL	Role of JAK family kinases in IL-6-type Cytokine Signaling	4.1	0.368	-1.89	CNTF,CTF1,FOS,HSP90B1,IL11RA,IL27RA,IL6,IL6R,JUNB,LBP,LIFR,MAPK12,MAPK13,MYC,OSMR,PDGFC,SERPINA1,SERPINA3,SERPINA9,SOCS1,SOCS3,STAT1,STAT3,TGFB2,TGFB3,TIMP1,VEGFA,VEGFD	28
48 h	50 ug/mL	Glucocorticoid Receptor Signaling	4	0.247	#NUM!	ACTB,AKT3,ANXA1,AR,ATP5F1A,ATP5F1B,ATP5F1C,B2M,BCL2L11,BGLAP,BRD7,CAV1,CCL5,CDKN1A,CHP1,CREB1,DUSP1,EGF,EGFR,ESR1,FOS,FOXO3,GABPB1,GJA1,Gm13288 (includes others),GTF2A2,GTF2E2,H2-K2/H2-Q9,H2-M2,H2-Q8,H2-T10,H2-T24,H2-T9,H3-3A/H3-3B,H3C14,H3C3,HLA-A,HLA-DQB1,HLA-E,HLA-F,HLA-G,HLTF,HSP90B1,Hspa1b,HSPA4,HSPA5,HSPA9,ICAM1,IFNB1,IGF1,IKBKG,IL10RB,IL11RA,IL13RA1,IL17RD,IL17RE,IL1R1,IL1RL1,IL1RL2,IL27RA…	125
48 h	50 ug/mL	Glycolysis I	3.9	0.52	2.496	ALDOA,ALDOC,ENO1,ENO2,ENO3,GAPDH,GPI,PFKL,PFKP,PGAM1,PGK1,PKM,TPI1	13	Activated
48 h	50 ug/mL	Superpathway of Geranylgeranyldiphosphate Biosynthesis I (via Mevalonate)	3.69	0.588	2.333	ACAA2,ACAT1,ACAT2,FDPS,GGPS1,HMGCR,HMGCS1,IDI1,MVD,PMVK	10	Activated
48 h	50 ug/mL	Cell Cycle: G2/M DNA Damage Checkpoint Regulation	3.64	0.4	2.828	ATM,AURKA,BTRC,CCNB1,CCNB2,CDK1,CDKN1A,CDKN2A,CKS2,GADD45A,HIPK2,MDM2,PLK1,PTPMT1,RPRM,RPS6KA1,TOP2A,TRIP12,WEE1,YWHAG	20	Activated
48 h	50 ug/mL	ID1 Signaling Pathway	3.58	0.284	-3.101	AKT3,ARAF,ATF3,ATF6,AURKA,BCL3,BHLHB9,BHLHE40,BMPR1B,CAV1,CCN2,CDC20,CDK4,CDKN1A,CDKN2A,CHRNA10,CHRNB1,EGF,EGFR,EGR1,FGFR1,FGFR2,FGFR3,FGFRL1,FOXO3,GSK3B,GSPT1,HIF1A,ID1,IGF1R,IGF2,IL6,IL6R,KIF11,LIFR,LYN,MAPK12,MAPK13,MDM2,MYC,PDGFC,PIK3R3,PLXNB1,POU5F1,RAP2A,RRAS2,SMAD1,SMAD9,STAT3,TGFB2,TGFB3,TGFBR3,TGM2,VEGFA,VEGFD	55	Inactivated
48 h	50 ug/mL	γ-glutamyl Cycle	3.56	0.667	0.707	CHAC1,CHAC2,GCLC,GCLM,GGCT,GGT1,GGT6,OPLAH	8
48 h	50 ug/mL	UDP-N-acetyl-D-galactosamine Biosynthesis II	3.56	0.667	1.89	GALE,GNPDA1,GNPNAT1,GPI,HK1,HK2,HKDC1,UAP1	8
48 h	50 ug/mL	Sirtuin Signaling Pathway	3.49	0.266	2.994	ACLY,ACSS2,ARNTL,ATG13,ATG14,ATG16L2,ATG9B,ATP5F1A,ATP5F1B,ATP5F1C,ATP5PF,BCL2L11,CPT1A,DUSP6,EPAS1,FOXO1,FOXO3,G6PD,GABARAPL1,GABPB1,GADD45A,GLS,GSK3B,H1-2,H1f4,H3-3A/H3-3B,H3C14,H3C3,HIF1A,IDH2,JUN,LDHA,MAP1LC3B,MAPK12,MAPK6,MT-CYB,MT-ND2,MT-ND3,MT-ND4,MYC,MYCN,NAMPT,NDRG1,NDUFA1,NDUFA12,NDUFA13,NDUFA3,NDUFA4,NDUFA5,NDUFB10,NDUFB11,NDUFB2,NDUFB4,NDUFB7,NDUFB8,NDUFB9,NDUFS7,NQO1,PCK2,PDK1,PGAM1,…	71	Activated
48 h	50 ug/mL	p38 MAPK Signaling	3.49	0.316	-1.768	ATF4,CREB1,CREB3L1,CREB3L4,CREB5,DAXX,DDIT3,DUSP1,DUSP10,FAS,H3-3A/H3-3B,H3C14,H3C3,HSPB2,IL18,IL1R1,IL1RAP,IL1RL1,IL1RL2,IL33,IRAK3,MAP2K3,MAP2K6,MAP3K5,MAPK12,MAPK13,MAPKAPK3,MKNK2,MYC,PLA2G12A,RPS6KA1,RPS6KA2,STAT1,TGFB2,TGFB3,TRAF6	36
48 h	50 ug/mL	Ferroptosis Signaling Pathway	3.45	0.307	-0.493	ACSL4,ANGPTL4,ARAF,ARF5,ARF6,ATF4,CARS1,CDKN1A,CHAC1,CTH,CTSB,FDFT1,FTL,GCH1,GCLC,GLS2,H2AZ2,H2BC1,H2BC15,H2BC5,HMGCR,HMOX1,KEAP1,MAP2K1,PRKAG2,RAP2A,RB1,RRAS2,SAT1,SLC38A1,SLC39A8,SLC3A2,SLC7A11,SQSTM1,STAT3,TF,TFRC,TXNRD1,WWTR1	39
48 h	50 ug/mL	Granzyme A Signaling	3.39	0.358	3.674	H1-2,H1f4,HMGB2,LMNB1,MBP,MT-ND2,MT-ND3,MT-ND4,NDUFA1,NDUFA12,NDUFA13,NDUFA3,NDUFA4,NDUFA5,NDUFB10,NDUFB11,NDUFB2,NDUFB4,NDUFB7,NDUFB8,NDUFB9,NDUFS7,NME1,TREX1	24	Activated
48 h	50 ug/mL	GP6 Signaling Pathway	3.36	0.306	-3.452	AKT3,Calm1 (includes others),CERT1,COL10A1,COL11A1,COL12A1,COL16A1,COL18A1,COL1A1,COL1A2,COL26A1,COL27A1,COL2A1,COL3A1,COL4A5,COL4A6,COL5A2,COL5A3,COL6A1,COL6A2,COL6A3,COL8A1,COL8A2,COL9A3,GSK3B,ITPR1,LAMA3,LAMA4,LAMA5,LAMB1,LAMB3,LAMC2,LAMC3,LYN,PDPK1,PIK3R3,PLCG2,VAV3	38	Inactivated
48 h	50 ug/mL	Acute Phase Response Signaling	3.31	0.285	-1.121	AHSG,AKT3,APOA2,C1R,C1S,C2,C3,C4A/C4B,FOS,FTL,HMOX1,HPX,IKBKG,IL18,IL1R1,IL1RAP,IL33,IL6,IL6R,JUN,LBP,MAP2K1,MAP2K3,MAP2K6,MAP2K7,MAP3K14,MAP3K5,MAPK12,MAPK13,NFKBIA,OSMR,PDPK1,PIK3R3,RAP2A,RRAS2,SERPINA1,SERPINA3,SERPIND1,SERPINE1,SERPING1,SOCS1,SOCS3,SOCS4,SOCS5,SOCS6,STAT3,TCF4,TF,TRAF6	49
48 h	50 ug/mL	NRF2-mediated Oxidative Stress Response	3.27	0.272	1.976	ABCC1,ABCC4,ACTB,AOX1,ATF4,CAT,Cyp2c23,CYP2S1,CYP3A5,CYP3A7,DNAJA3,DNAJB2,DNAJB6,DNAJB9,DNAJC19,DNAJC21,DNAJC5,FOS,FOSL1,FTL,GCLC,GCLM,GSK3B,GSTA3,GSTA5,GSTM1,Gstm3,GSTM4,GSTM5,Gstm6,HACD3,HERPUD1,HMOX1,HSP90B1,HSPB8,JUN,JUNB,JUND,KEAP1,MAF,MAFF,MAFG,MAFK,MAP2K1,MAP2K3,MAP2K6,MAP2K7,MAP3K5,MGST1,MGST2,NQO1,PIK3R3,PRDX1,RAP2A,RRAS2,SOD3,SQSTM1,TXNRD1,UBE2E3	59
48 h	50 ug/mL	Mevalonate Pathway I	3.22	0.615	1.89	ACAA2,ACAT1,ACAT2,HMGCR,HMGCS1,IDI1,MVD,PMVK	8
48 h	50 ug/mL	Unfolded protein response	3.17	0.326	3.13	ATF4,ATF6,CD82,CEBPG,DDIT3,DNAJA3,DNAJB2,DNAJB6,DNAJB9,DNAJC19,DNAJC21,DNAJC5,EDEM1,ERN1,ERO1B,HSP90B1,Hspa1b,HSPA4,HSPA5,HSPA9,INSIG1,MAP2K7,MAP3K5,P4HB,PPP1R15A,SCAP,SEL1L,SYVN1,XBP1	29	Activated
48 h	50 ug/mL	Histidine Degradation III	3.16	0.75	-0.816	AMDHD1,HAL,MTHFD1,MTHFD1L,MTHFD2,MTHFD2L	6
48 h	50 ug/mL	Interferon Signaling	3.1	0.448	2.714	IFI35,IFIT1,IFIT3,IFITM3,IFNB1,IRF9,ISG15,MED14,OAS1,SOCS1,STAT1,STAT2,TAP1	13	Activated
48 h	50 ug/mL	RHOA Signaling	3.1	0.303	-1.768	ACTB,ANLN,ARHGAP12,ARHGAP5,CDC42EP1,DLC1,EZR,GNA13,IGF1,IGF1R,LPAR2,LPAR4,MSN,MYL6,MYL6B,MYL7,MYL9,MYLK,MYLPF,NRP2,PFN2,PI4KA,PIP5K1A,PIP5KL1,PLEKHG5,PLXNA1,Ppp1r12b,RAPGEF2,RHPN2,ROCK2,SEMA3F,SEPTIN2,SEPTIN4,SEPTIN5,SEPTIN9,WASF1	36
48 h	50 ug/mL	Role of Hypercytokinemia/hyperchemokinemia in the Pathogenesis of Influenza	3.08	0.348	3.962	CCL4,CCL5,CXCL10,DDX58,EIF2AK2,IFIT2,IFIT3,IFNB1,IL18,IL33,IL6,IRF7,IRF9,ISG15,ISG20,OAS1,Oas1b,Oas1c (includes others),Oas1f,OAS2,RSAD2,STAT1,STAT2	23	Activated
48 h	50 ug/mL	Pathogen Induced Cytokine Storm Signaling Pathway	3.07	0.252	-1.913	BHLHE40,C3,CCL4,CCL5,Ccl6,CCR3,CERT1,CNTF,COL10A1,COL11A1,COL12A1,COL16A1,COL18A1,COL1A1,COL1A2,COL26A1,COL27A1,COL2A1,COL3A1,COL4A5,COL4A6,COL5A2,COL5A3,COL6A1,COL6A2,COL6A3,COL8A1,COL8A2,COL9A3,CX3CL1,CXCL10,Cxcl15,CXCL16,CXCL17,CXCL2,DDX58,DHX58,EOMES,FOS,FTL,HLA-DQB1,HMGCR,IFIH1,IFNB1,IL17D,IL18,IL1R1,IL1RAP,IL1RL1,IL1RL2,IL33,IL6,IL6R,IRF7,IRF9,JUN,MAPK12,MAPK13,MAPK6,MLKL,MYC,NLRC3,NLRC5,NO…	79
48 h	50 ug/mL	Gluconeogenesis I	3.04	0.462	1.732	ALDOA,ALDOC,ENO1,ENO2,ENO3,GAPDH,GPI,ME1,ME2,ME3,PGAM1,PGK1	12
48 h	50 ug/mL	UDP-N-acetyl-D-glucosamine Biosynthesis II	3.01	0.833	1.342	FMO3,GFPT1,GFPT2,GNPNAT1,UAP1	5
48 h	50 ug/mL	IL-4 Signaling	3	0.272	-3.159	AKT3,ATF4,CERT1,COL10A1,COL11A1,COL12A1,COL16A1,COL18A1,COL1A1,COL1A2,COL26A1,COL27A1,COL2A1,COL3A1,COL4A5,COL4A6,COL5A2,COL5A3,COL6A1,COL6A2,COL6A3,COL8A1,COL8A2,COL9A3,CREB1,CREB3L1,CREB3L4,CREB5,EIF4EBP1,FAS,GATA3,GNAI1,HLA-DQB1,IL13RA1,IL2RG,IL4R,MAF,MAPK12,MAPK13,NFIL3,PIK3R3,PRR5,PRR5L,RAP2A,RICTOR,RPS6KA1,RRAS2,SOCS1,STAT3,TGFB2,TGFB3,TGM2,TIMP3	53	Inactivated
48 h	50 ug/mL	Endocannabinoid Cancer Inhibition Pathway	2.99	0.289	0	ADCY1,ADCY5,AKT3,ATF3,ATF4,CAMKK2,CASP4,CCND2,CDKN1A,CNR1,CREB1,CREB3L1,CREB3L4,CREB5,DDIT3,GNA13,GNAI1,GSK3B,HIF1A,MAP2K1,MAP2K3,MAP2K6,MAP2K7,MYC,NSMAF,NUPR1,PDGFC,PIK3R3,PRKAG2,PRKAR2B,ROCK2,SMPD2,SMPD3,SNAI2,SPTLC2,TCF4,TCF7L2,TRIB3,TWIST1,VEGFA,VEGFD	41
48 h	50 ug/mL	Role Of Osteoclasts In Rheumatoid Arthritis Signaling Pathway	2.95	0.253	-3.064	ADAM23,ADAM33,Adam5,AKT3,ARAF,ATF4,Calm1 (includes others),CAMK4,CERT1,CHP1,COL10A1,COL11A1,COL12A1,COL16A1,COL18A1,COL1A1,COL1A2,COL26A1,COL27A1,COL2A1,COL3A1,COL4A5,COL4A6,COL5A2,COL5A3,COL6A1,COL6A2,COL6A3,COL8A1,COL8A2,COL9A3,CREB1,CREB3L1,CREB3L4,CREB5,FCGR3A/FCGR3B,FOS,FOXG1,FOXO1,FOXO3,FOXO6,GSK3B,IKBKG,IL18,IL1R1,IL1RAP,IL1RL1,IL1RL2,JUN,MAP2K1,MAP2K3,MAP2K6,MAP2K7,MAP3K14,MAP3K5,MAPK12,M…	75	Inactivated
48 h	50 ug/mL	Xenobiotic Metabolism AHR Signaling Pathway	2.88	0.333	-2.449	ALDH18A1,ALDH1A1,ALDH1L2,ALDH2,ALDH3B1,ALDH4A1,ALDH5A1,ALDH6A1,ALDH7A1,CYP1B1,GSTA3,GSTA5,GSTM1,Gstm3,GSTM4,GSTM5,Gstm6,HSP90B1,IL6,MGST1,MGST2,NQO1,NRIP1,UGT1A9 (includes others)	24	Inactivated
48 h	50 ug/mL	Hepatic Fibrosis Signaling Pathway	2.85	0.24	-3.362	AKT3,ARAF,ATF4,CACNA1C,CACNB1,Calm1 (includes others),CCL5,CCN2,CNR1,COL10A1,COL18A1,COL1A1,COL1A2,COL2A1,COL3A1,COL5A3,CREB1,CREB3L1,CREB3L4,CREB5,CSNK1E,FGFR1,FLT1,FOS,FOXO1,FTL,FZD2,FZD4,GLIS2,GNAI1,GSK3B,HIF1A,ICAM1,IKBKG,IL18,IL1R1,IL1RAP,IL1RL1,IL1RL2,IL33,IRAK3,ITGA1,ITGA10,ITGA11,ITGA6,ITGB8,JUN,LRP5,MAP2K1,MAP2K3,MAP2K6,MAP2K7,MAPK12,MAPK13,MYC,MYL6,MYL6B,MYL7,MYL9,MYLK,MYLPF,NFKBIA,PDCD…	97	Inactivated
48 h	50 ug/mL	Xenobiotic Metabolism CAR Signaling Pathway	2.84	0.278	-2.534	ABCB1,ABCC1,ABCC3,ALDH18A1,ALDH1A1,ALDH1L2,ALDH2,ALDH3B1,ALDH4A1,ALDH5A1,ALDH6A1,ALDH7A1,CITED2,CYP3A5,CYP3A7,EGFR,FMO2,FMO3,FMO5,GAL3ST2,GRIP1,GSTA3,GSTA5,GSTM1,Gstm3,GSTM4,GSTM5,Gstm6,HS2ST1,HS3ST1,HS6ST1,HSP90B1,MAP2K1,MAP2K3,MAP2K6,MAP2K7,MGST1,MGST2,NRIP1,PPM1L,PPP2R2B,PPP2R5B,RXRA,SOD3,UGT1A9 (includes others)	45	Inactivated
48 h	50 ug/mL	Activation of IRF by Cytosolic Pattern Recognition Receptors	2.8	0.358	2.065	ADAR,DDX58,DHX58,IFIH1,IFIT2,IFNB1,IKBKG,IL6,IRF7,IRF9,ISG15,JUN,MAPK12,NFKBIA,SIKE1,STAT1,STAT2,TRAF6,ZBP1	19	Activated
48 h	50 ug/mL	Autophagy	2.74	0.263	1.361	AKT3,ATF4,ATG13,ATG14,ATG9B,ATM,BNIP3,Calm1 (includes others),CAMKK2,CHP1,CREB1,CREB3L1,CREB3L4,CREB5,DAPK2,DDIT3,DRAM1,EGF,EPG5,ERN1,FOS,FOXO1,FOXO3,GABARAPL1,GORASP2,GSK3B,HIF1A,IGF1,JUN,MAP1LC3B,MAP2K1,MAP2K7,MAPK12,MYC,OPTN,PI4K2A,PIK3R3,PPM1L,PPP2R2B,PPP2R5B,PRKAG2,PRKAR2B,RAB7B,RB1CC1,SLC3A2,SLC7A5,SQSTM1,TFEB,TGFB2,TRAF6,UVRAG,VAMP8,VEGFA,WIPI1,WIPI2	55
48 h	50 ug/mL	Regulation Of The Epithelial Mesenchymal Transition By Growth Factors Pathway	2.67	0.268	-2.359	AKT3,ARAF,EGF,EGFR,EGR1,ESRP2,FGF1,FGF18,FGF21,FGFR1,FGFR2,FGFR3,FGFRL1,FOS,FOXO1,GSK3B,ID2,IKBKG,IL6,IL6R,JUN,MAP2K1,MAP2K3,MAP2K6,MAP2K7,MAPK12,MAPK13,MET,PARD6A,PARD6B,PARD6G,PDGFA,PDGFC,PDGFD,PDGFRA,PDGFRB,PIK3R3,RAP2A,RRAS2,SMURF1,SNAI2,STAT3,TGFB2,TGFB3,TNFSF12,TNFSF12-TNFSF13,TWIST1,WWTR1,ZEB2	49	Inactivated
48 h	50 ug/mL	Glutathione-mediated Detoxification	2.63	0.406	-2.714	GSTA3,Gsta4,GSTA5,GSTM1,Gstm3,GSTM4,GSTM5,Gstm6,Gstt1,Gstt3,MGST1,MGST2,NAT8B	13	Inactivated
48 h	50 ug/mL	PFKFB4 Signaling Pathway	2.61	0.362	0.5	ATF4,CREB1,CREB3L1,CREB3L4,CREB5,GPI,HK1,HK2,MAP2K1,MAP2K3,MAP2K6,MAP2K7,NCOA3,PRKAG2,PRKAR2B,TGFB2,TGFB3	17
48 h	50 ug/mL	Glutaryl-CoA Degradation	2.49	0.474	-1.89	ACAA2,ACAT1,ACAT2,CYP2S1,HACD1,HACD2,HADH,HSD17B10,L3HYPDH	9
48 h	50 ug/mL	Apelin Liver Signaling Pathway	2.46	0.423	-1.508	COL10A1,COL18A1,COL1A1,COL1A2,COL2A1,COL3A1,COL5A3,FAS,GSK3B,MAPK12,PDGFRB	11
48 h	50 ug/mL	Polyamine Regulation in Colon Cancer	2.39	0.333	-0.688	AKT3,ARAF,BCL2L11,EIF5A2,FOS,GSK3B,JUN,MAP2K1,MAP2K3,MAP2K6,MAP2K7,MYC,OAZ1,ODC1,SAT1,SAT2,SLC3A2,TCF4,TCF7L2	19
48 h	50 ug/mL	Macrophage Alternative Activation Signaling Pathway	2.35	0.263	0.447	ACADM,ACLY,ATF4,CREB1,CREB3L1,CREB3L4,CREB5,DUSP1,EIF4EBP1,EPAS1,FOS,H3-3A/H3-3B,H3C14,H3C3,H4-16,H4C13,H4C15,HLA-DQB1,IL10RB,IL13RA1,IL18,IL2RG,IL33,IL4R,IL6,IRF5,JUN,KDM6B,KLF4,LLGL1,LPL,MAF,MAPK12,MAPK13,MYC,NFKBIA,PIK3R3,RPS6KA1,RXRA,SOCS1,SOCS3,STAT1,STAT3,TGFB2,TGFB3	45
48 h	50 ug/mL	Tetrahydrofolate Salvage from 5,10-methenyltetrahydrofolate	2.34	0.8	0	MTHFD1,MTHFD1L,MTHFD2,MTHFD2L	4
48 h	50 ug/mL	Folate Polyglutamylation	2.34	0.8	0	FPGS,MTHFD1,MTHFD1L,SHMT2	4
48 h	50 ug/mL	Hypoxia Signaling in the Cardiovascular System	2.34	0.311	1.387	ATF4,ATM,CREB1,CREB3L1,CREB3L4,CREB5,HIF1A,HSP90B1,JUN,LDHA,MDM2,NFKBIA,NQO1,P4HB,UBE2B,UBE2C,UBE2E3,UBE2G2,UBE2H,UBE2L6,UBE2N,VEGFA,VHL	23
48 h	50 ug/mL	Xenobiotic Metabolism Signaling	2.33	0.246	#NUM!	ABCB1,ABCC3,ALDH18A1,ALDH1A1,ALDH1L2,ALDH2,ALDH3B1,ALDH4A1,ALDH5A1,ALDH6A1,ALDH7A1,CAMK1D,CAMK2B,CAMK4,CAT,CITED2,CYP1B1,CYP3A5,CYP3A7,ESD,FMO2,FMO3,FMO5,FTL,GAL3ST2,GCLC,GRIP1,GSTA3,GSTA5,GSTM1,Gstm3,GSTM4,GSTM5,Gstm6,HMOX1,HS2ST1,HS3ST1,HS6ST1,HSP90B1,IL6,KEAP1,MAF,MAP2K1,MAP2K3,MAP2K6,MAP2K7,MAP3K14,MAP3K5,MAP3K9,MAPK12,MAPK13,MGST1,MGST2,NQO1,NRIP1,PIK3R3,PPM1L,PPP2R2B,PPP2R5B,RAP2A,RRAS2,RXR…	64
48 h	50 ug/mL	tRNA Charging	2.32	0.368	2.673	AARS1,CARS1,EPRS1,GARS1,IARS1,LARS1,MARS1,NARS1,SARS1,SARS2,TARS1,TARS3,WARS1,YARS1	14	Activated
48 h	50 ug/mL	Phosphatidylglycerol Biosynthesis II (Non-plastidic)	2.31	0.407	-0.905	AGPAT4,GPAM,GPAT3,GPAT4,LCLAT1,LPCAT1,LPCAT4,MBOAT1,MBOAT7,PTPMT1,TAMM41	11
48 h	50 ug/mL	Adenine and Adenosine Salvage I	2.23	1	#NUM!	APRT,LACC1,PNP	3
48 h	50 ug/mL	Tryptophan Degradation X (Mammalian, via Tryptamine)	2.22	0.417	-2.646	AKR1B10,Akr1b7,ALDH1A1,Aldh1a7,ALDH2,ALDH3B1,ALDH4A1,ALDH7A1,DDC,RDH14	10	Inactivated
48 h	50 ug/mL	Oleate Biosynthesis II (Animals)	2.16	0.545	0.816	ALDH6A1,CYB5A,SCD,Scd2,Scd4,UFSP1	6
48 h	50 ug/mL	Neutrophil Extracellular Trap Signaling Pathway	2.14	0.233	-0.883	AKT3,ATP5F1A,ATP5F1B,ATP5F1C,CASP4,CCL5,CD14,CERT1,CHP1,COL10A1,COL11A1,COL12A1,COL16A1,COL18A1,COL1A1,COL1A2,COL26A1,COL27A1,COL2A1,COL3A1,COL4A5,COL4A6,COL5A2,COL5A3,COL6A1,COL6A2,COL6A3,COL8A1,COL8A2,COL9A3,DOCK1,FCGR3A/FCGR3B,Gm13288 (includes others),H3-3A/H3-3B,H4-16,H4C13,H4C15,HIF1A,IFNB1,ITPR1,ITPR2,LYN,MAP2K1,MAP2K3,MAP2K6,MAP2K7,MAPK12,MAPK13,MLKL,MT-CYB,MT-ND2,MT-ND3,MT-ND4,NDUFA12,ND…	82
48 h	50 ug/mL	p53 Signaling	2.13	0.287	2.065	AKT3,APAF1,ATM,CCND2,CDK4,CDKN1A,CDKN2A,DRAM1,FAS,GADD45A,GSK3B,HDAC1,HIF1A,HIPK2,JMY,JUN,MDM2,PIK3R3,PML,PPP1R13B,RB1,RPRM,SNAI2,TNFRSF10A,TOPBP1,TP53INP1,WT1	27	Activated
48 h	50 ug/mL	Caveolar-mediated Endocytosis Signaling	2.09	0.301	#NUM!	ACTB,B2M,CAV1,CAVIN1,CD55,DNM2,EGF,EGFR,FLNB,FLNC,FLOT1,HLA-A,HLA-E,HLA-F,HLA-G,ITGA1,ITGA10,ITGA11,ITGA6,ITGB8,RAB5B,ZBTB12	22
48 h	50 ug/mL	Toll-like Receptor Signaling	2.09	0.301	-1.5	CD14,EIF2AK2,FOS,IKBKG,IL18,IL1RL1,IL33,IRAK3,JUN,LBP,MAP2K3,MAP2K6,MAP3K14,MAPK12,MAPK13,NFKBIA,TLR6,TNFAIP3,TOLLIP,TRAF6,Ubb,UBC	22
48 h	50 ug/mL	CDP-diacylglycerol Biosynthesis I	2.07	0.4	-0.632	AGPAT4,GPAM,GPAT3,GPAT4,LCLAT1,LPCAT1,LPCAT4,MBOAT1,MBOAT7,TAMM41	10
48 h	50 ug/mL	Cyclins and Cell Cycle Regulation	2.06	0.293	-1.606	ATM,BTRC,CCNA2,CCNB1,CCNB2,CCND2,CDK1,CDK4,CDKN1A,CDKN2A,CDKN2B,CDKN2C,GSK3B,HDAC1,HDAC11,HDAC6,PPM1L,PPP2R2B,PPP2R5B,RB1,SUV39H1,TGFB2,TGFB3,WEE1	24
48 h	50 ug/mL	LPS/IL-1 Mediated Inhibition of RXR Function	2.05	0.245	-0.471	ABCB1,ABCC3,ABCC4,ABCG5,ACOX2,ACSBG1,ACSL3,ACSL4,ALDH18A1,ALDH1A1,ALDH1L2,ALDH2,ALDH3B1,ALDH4A1,ALDH5A1,ALDH6A1,ALDH7A1,CAT,CD14,CPT1A,Cyp2c23,CYP2S1,CYP3A5,CYP3A7,FABP3,FMO2,FMO3,FMO5,GAL3ST2,GSTA3,GSTA5,GSTM1,Gstm3,GSTM4,GSTM5,Gstm6,HMGCS1,HS2ST1,HS3ST1,HS6ST1,IL18,IL1R1,IL1RAP,IL1RL1,IL1RL2,IL33,JUN,LBP,MAP2K7,MGST1,MGST2,PPARGC1B,RARA,RXRA,SOD3,TRAF6	56
48 h	50 ug/mL	Macrophage Classical Activation Signaling Pathway	2.02	0.26	1.667	AEBP2,CCL5,CD14,CD80,CNTF,CXCL10,GBP2,GBP4,HIF1A,HLA-DQB1,IFNB1,IKBKG,IL13RA1,IL17D,IL18,IL33,IL6,IRF5,IRF9,LBP,MAF,MT-CO1,NFKBIA,PARP14,PARP9,PKM,RBBP7,SDHD,SOCS1,SOCS3,STAT1,STAT2,STAT3,SUZ12,TGFB2,TGFB3,TNFSF12,Tnfsf9,TRAF6	39
48 h	50 ug/mL	Protein Kinase A Signaling	2	0.228	0.351	ADCY1,ADCY5,ANAPC13,ATF4,Calm1 (includes others),CAMK2B,CDC26,CDKN3,CHP1,Cngb1,CREB1,CREB3L1,CREB3L4,CREB5,CREM,DUSP1,DUSP10,DUSP12,DUSP16,DUSP4,DUSP6,DUSP7,DUSP8,EPM2A,FICD,FLNB,FLNC,GNA13,GNAI1,GNG11,GNG13,GNG7,GSK3B,GYS1,H1-2,H1f4,H3-3A/H3-3B,H3C14,H3C3,ITPR1,ITPR2,KDELR3,LIPE,MAP2K1,MTMR7,MYH10,MYL6,MYL6B,MYL7,MYL9,MYLK,MYLPF,NFKBIA,PDE10A,PDE1A,PDE3B,PGP,PHKG1,PLCB1,PLCB4,PLCE1,PLCG2,PLCL2,P…	88
48 h	50 ug/mL	Glioma Signaling	2	0.268	-1.789	AKT3,Calm1 (includes others),CAMK1D,CAMK2B,CAMK4,CCND2,CDK4,CDKN1A,CDKN2A,CDKN2B,CDKN2C,EGF,EGFR,HDAC1,HDAC11,HDAC6,IDH2,IGF1,IGF1R,IGF2,MAP2K1,MDM2,PDGFA,PDGFC,PDGFD,PDGFRA,PDGFRB,PIK3R3,PLCG2,RAP2A,RB1,RRAS2,SUV39H1	33
48 h	50 ug/mL	Senescence Pathway	1.97	0.236	0.508	AKT3,ANAPC13,ARAF,ASXL2,ATF3,ATM,BHLHE40,CACNA1C,CACNB1,Calm1 (includes others),CAPN2,CAPN6,CAPN9,CAT,CBX2,CCNB1,CCNB2,CCND2,CDC26,CDK1,CDK4,CDKN1A,CDKN2A,CDKN2B,CHP1,EIF4EBP1,ELF1,ETS2,FOXO3,GADD45A,HIPK2,IFNB1,IKBKG,IL6,ITPR2,JUN,MAP2K1,MAP2K3,MAP2K6,MAP2K7,MAPK12,MAPK6,MAPKAPK3,MDM2,PDK1,PIK3R3,PML,PPM1L,PPP1CA,PPP2R2B,PPP2R5B,RAP2A,RB1,RRAS2,SERPINE1,SMAD1,SMAD6,SMAD9,SQSTM1,STING1,TGFB2,TGFB…	67
48 h	50 ug/mL	AMPK Signaling	1.97	0.242	-0.73	ACTB,ADRA1B,ADRA1D,ADRB1,AK2,AK4,AK5,AKT3,ATF4,BRD7,CAMKK2,CCNA2,CDKN1A,CFTR,CHRNA10,CHRNB1,CPT1A,CREB1,CREB3L1,CREB3L4,CREB5,EEF2,EIF4EBP1,EPM2A,FOXG1,FOXO1,FOXO3,FOXO6,GNA13,GNAI1,GNAT2,GNG11,GNG13,GNG7,GYS1,HLTF,HMGCR,LIPE,MAP2K3,MAPK12,MAPK13,ORAI2,PCK2,PFKL,PFKP,PHF10,PIK3R3,PPM1E,PPM1L,PPM1M,PPP2R2B,PPP2R5B,PRKAG2,PRKAR2B,SLC2A1,SMARCD2,TBC1D1	57
48 h	50 ug/mL	Regulation of the Epithelial-Mesenchymal Transition Pathway	1.94	0.249	#NUM!	AKT3,Aph1c,ARAF,BCL9,EGF,EGFR,EGR1,ESRP2,FGF1,FGF18,FGF21,FGFR1,FGFR2,FGFR3,FGFRL1,FZD2,FZD4,GSK3B,HIF1A,ID2,JAG1,MAP2K1,MAP2K3,MAP2K6,MAP2K7,MET,NOTCH3,PARD6A,PARD6B,PARD6G,PDGFD,PDGFRB,PIK3R3,RAP2A,RBPJ,RRAS2,SMURF1,SNAI2,STAT3,TCF4,TCF7L2,TGFB2,TGFB3,TWIST1,WNT5A,WNT5B,ZEB2	47
48 h	50 ug/mL	Zymosterol Biosynthesis	1.93	0.667	2	CYP51A1,HSD17B7,MSMO1,NSDHL	4	Activated
48 h	50 ug/mL	Glycogen Biosynthesis II (from UDP-D-Glucose)	1.93	0.667	#NUM!	EPM2A,GBE1,GYG1,GYS1	4
48 h	50 ug/mL	Folate Transformations I	1.9	0.556	0.447	MTHFD1,MTHFD1L,MTHFD2,MTHFD2L,SHMT2	5
48 h	50 ug/mL	Retinoic acid Mediated Apoptosis Signaling	1.9	0.333	2.496	APAF1,CFLAR,Gm13288 (includes others),IFNB1,PARP10,PARP11,PARP12,PARP14,PARP9,RARA,RXRA,TIPARP,TNFRSF10A,TNKS	14	Activated
48 h	50 ug/mL	IL-6 Signaling	1.89	0.264	-1.257	ABCB1,AKT3,CD14,COL1A1,FOS,HSPB2,IKBKG,IL18,IL1R1,IL1RAP,IL1RL1,IL1RL2,IL33,IL6,IL6R,JUN,LBP,MAP2K1,MAP2K3,MAP2K6,MAP2K7,MAP3K14,MAPK12,MAPK13,NFKBIA,PIK3R3,RAP2A,RRAS2,SOCS1,SOCS3,STAT3,TRAF6,VEGFA	33
48 h	50 ug/mL	Semaphorin Neuronal Repulsive Signaling Pathway	1.86	0.257	-0.686	AKT3,CRMP1,DPYSL3,DPYSL5,GSK3B,ITGA1,ITGA10,ITGA11,ITGA6,ITGB8,MAP2K1,MAP2K3,MAP2K6,MAP2K7,MICAL1,MYL6,MYL6B,MYL7,MYL9,MYLPF,NRP2,PIK3R3,PLCG2,PLXNA1,PLXNB1,PLXND1,Ppp1r12b,PRKAG2,PRKAR2B,PRKG1,PRKG2,ROCK2,SEMA3E,SEMA3F,SEMA5A,SEMA6A,SEMA6D	37
48 h	50 ug/mL	Role of PKR in Interferon Induction and Antiviral Response	1.86	0.264	0.539	APAF1,ATF3,COLEC12,DDX58,EIF2AK2,FAS,FOS,HSP90B1,Hspa1b,HSPA4,HSPA5,HSPA9,IFIH1,IFNB1,IKBKG,IL18,IRF9,JUN,MAP2K3,MAP2K6,MAP2K7,MAPK12,MAPK13,NFKBIA,PDGFA,PDGFC,PDGFD,PDGFRB,STAT1,STAT2,STAT3,TRAF6	32
48 h	50 ug/mL	Ethanol Degradation IV	1.84	0.391	-1.414	ACSS2,ALDH1A1,Aldh1a7,ALDH2,ALDH3B1,ALDH4A1,ALDH7A1,CAT,CYGB	9
48 h	50 ug/mL	Vitamin-C Transport	1.84	0.391	-0.378	GLRX,LRRC8A,LRRC8B,NXN,SLC2A1,STOM,TXNRD1,TXNRD2,TXNRD3	9
48 h	50 ug/mL	Neurotrophin/TRK Signaling	1.81	0.286	1.342	ATF4,BDNF,CREB1,CREB3L1,CREB3L4,CREB5,FOS,JUN,MAP2K1,MAP2K3,MAP2K6,MAP2K7,MAP3K5,NGF,PDPK1,PIK3R3,RAP2A,RPS6KA1,RRAS2,SORCS1,SPRY1,SPRY2	22
48 h	50 ug/mL	NAD Signaling Pathway	1.79	0.255	1.183	ACADM,AIFM1,AKT3,ARNTL,EGF,ERN1,ETFA,GJA1,GSK3B,H1-2,H1f4,H2BC1,H2BC15,H2BC5,HIF1A,IDH2,IGF1,LDHA,NAMPT,NAPRT,NMNAT2,NT5E,PARP10,PARP11,PARP12,PARP14,PARP9,PIK3R3,POLR2L,PRKAG2,SLC12A8,SLC7A5,TGFB2,TIPARP,TNKS,VEGFA	36
48 h	50 ug/mL	GADD45 Signaling	1.76	0.304	-0.243	ATM,CCNB1,CCND2,CDK1,CDK4,CDKN1A,FOXO3,GADD45A,MAP2K3,MAP2K6,MAP2K7,MAPK12,MAPK13,MYC,TGFB2,TGFB3,WT1	17
48 h	50 ug/mL	Dendritic Cell Maturation	1.75	0.243	-0.745	AKT3,ATF4,B2M,CD1D,Cd1d2,CD80,COL10A1,COL18A1,COL1A1,COL1A2,COL2A1,COL3A1,COL5A3,CREB1,CREB3L1,CREB3L4,CREB5,DDR2,FCGR3A/FCGR3B,FSCN1,HLA-A,HLA-DQB1,HLA-E,HLA-F,HLA-G,ICAM1,IFNB1,IKBKG,IL18,IL1RL2,IL33,IL6,MAP3K14,MAPK12,MAPK13,NFKBIA,PIK3R3,PLCB1,PLCB4,PLCE1,PLCG2,PLCL2,STAT1,STAT2,TRAF6,ZBTB12	46
48 h	50 ug/mL	Estrogen Receptor Signaling	1.75	0.223	-2.708	ADCY1,ADCY5,AKT3,ATF4,ATP5F1A,ATP5F1B,ATP5F1C,CACNA1C,CACNB1,CAV1,CDKN1A,CREB1,CREB3L1,CREB3L4,CREB5,EGF,EGFR,EIF4EBP1,ESR1,FOS,FOXG1,FOXO1,FOXO3,FOXO6,GNA13,GNAI1,GNAT2,GNG11,GNG13,GNG7,GSK3B,HIF1A,HSP90B1,IGF1,IGF1R,IGF2,JUN,MAP2K1,MDK,MED14,MMP10,MMP14,MMP16,MMP23B,MT-CYB,MT-ND2,MT-ND3,MT-ND4,MYC,MYL6,MYL6B,MYL7,MYL9,MYLPF,NCOA3,NDUFA12,NDUFA13,NDUFA3,NDUFA4,NDUFA5,NDUFB10,NDUFB11,NDUFB2,NDUFB…	88	Inactivated
48 h	50 ug/mL	Putrescine Degradation III	1.74	0.4	-1.89	ALDH1A1,Aldh1a7,ALDH2,ALDH3B1,ALDH4A1,ALDH7A1,SAT1,SAT2	8
48 h	50 ug/mL	Endoplasmic Reticulum Stress Pathway	1.74	0.4	2.121	ATF4,ATF6,DDIT3,ERN1,HSP90B1,HSPA5,MAP3K5,XBP1	8	Activated
48 h	50 ug/mL	UVA-Induced MAPK Signaling	1.74	0.271	-1.155	ATM,EGFR,FOS,JUN,MAPK12,MAPK13,PARP10,PARP11,PARP12,PARP14,PARP9,PIK3R3,PLCB1,PLCB4,PLCE1,PLCG2,PLCL2,RAP2A,RPS6KA1,RPS6KA2,RRAS2,SMPD2,SMPD3,STAT1,TIPARP,TNKS	26
48 h	50 ug/mL	Cell Cycle: G1/S Checkpoint Regulation	1.73	0.292	1	ATM,BTRC,CCND2,CDK4,CDKN1A,CDKN2A,CDKN2B,CDKN2C,FOXO1,GSK3B,HDAC1,HDAC11,HDAC6,MDM2,MYC,RB1,SUV39H1,TGFB2,TGFB3	19
48 h	50 ug/mL	HOTAIR Regulatory Pathway	1.72	0.252	-2.959	AEBP2,AGO2,AGO3,AKT3,AR,CDKN1A,COL1A1,COL1A2,COL3A1,ESR1,H3-3A/H3-3B,H3C14,H3C3,HDAC1,ICAM1,JAM2,MDM2,MET,MMP10,MMP14,MMP16,MMP23B,MRTFA,MYC,NFKBIA,PIK3R3,RBBP7,ROCK2,SNAI2,SPP1,STAT3,SUZ12,TCF4,TCF7L2,TWIST1,WNT5A,WNT5B	37	Inactivated
48 h	50 ug/mL	LXR/RXR Activation	1.72	0.264	0.218	ABCG5,AHSG,APOA2,APOD,C3,C4A/C4B,CD14,CLU,CYP51A1,ECHS1,FDFT1,HADH,HMGCR,HPX,IL18,IL1R1,IL1RAP,IL1RL1,IL1RL2,IL33,IL6,LBP,LDLR,LPL,PTGS2,RXRA,SCD,SERPINA1,TF	29
48 h	50 ug/mL	Spermine and Spermidine Degradation I	1.69	0.75	#NUM!	PAOX,SAT1,SAT2	3
48 h	50 ug/mL	Methylmalonyl Pathway	1.69	0.75	#NUM!	MCEE,PCCA,PCCB	3
48 h	50 ug/mL	Proline Biosynthesis I	1.69	0.75	#NUM!	ALDH18A1,PYCR1,PYCR2	3
48 h	50 ug/mL	Trans, trans-farnesyl Diphosphate Biosynthesis	1.69	0.75	#NUM!	FDPS,GGPS1,IDI1	3
48 h	50 ug/mL	Role of Macrophages, Fibroblasts and Endothelial Cells in Rheumatoid Arthritis	1.68	0.227	#NUM!	AKT3,ATF4,Calm1 (includes others),CAMK2B,CCL5,CEBPG,CHP1,CREB1,CREB3L1,CREB3L4,CREB5,CSNK1E,DAAM1,DKK2,FCGR3A/FCGR3B,FOS,FZD2,FZD4,GSK3B,ICAM1,IKBKG,IL18,IL1R1,IL1RAP,IL1RL1,IL1RL2,IL33,IL6,IL6R,IRAK3,JUN,LRP5,MAP2K1,MAP2K3,MAP2K6,MAP2K7,MAP3K14,MIF,MYC,NFKBIA,PDGFA,PDGFC,PDGFD,PIK3R3,PLCB1,PLCB4,PLCE1,PLCG2,PLCL2,Prss1 (includes others),PRSS2,PRSS3,RAP2A,ROCK2,ROR2,RRAS2,SFRP2,SFRP4,SOCS1,SOCS3,…	70
48 h	50 ug/mL	Prostanoid Biosynthesis	1.67	0.5	-1	CYP2S1,PTGDS,PTGIS,PTGS1,PTGS2	5
48 h	50 ug/mL	Cancer Drug Resistance By Drug Efflux	1.64	0.306	1.069	ABCB1,ABCC1,AKT3,ARAF,FOXG1,FOXO1,FOXO3,FOXO6,MAP2K1,MDM2,PDK1,PIK3R3,PTGS2,RAP2A,RRAS2	15
48 h	50 ug/mL	Thioredoxin Pathway	1.63	0.571	0	NXN,TXNRD1,TXNRD2,TXNRD3	4
48 h	50 ug/mL	HER-2 Signaling in Breast Cancer	1.6	0.235	1.896	AKT3,ARAF,ARF5,ARF6,BCL2L11,CDK4,CDKN1A,COX4I1,COX6A1,COX6A2,COX6B1,Cox6c,COX7A2,COX7B,COX8A,CYB5A,EGF,EGFR,ELF1,ETS2,FOS,FOXO1,FOXO3,GSK3B,IKBKG,ITGB8,JUN,LYN,MAP2K1,MDM2,MT-CO1,MT-CO2,MT-CO3,MTCL1,MYC,NFKBIA,NUP155,NUP50,PARD6A,PARD6B,PARD6G,PDK1,PIK3R3,PTGS2,RAP2A,RB1,RHEB,RRAS2,SEH1L,STAT3,TP53RK	51
48 h	50 ug/mL	IL-1 Signaling	1.6	0.266	-2.183	ADCY1,ADCY5,FOS,GNA13,GNAI1,GNAT2,GNG11,GNG13,GNG7,IKBKG,IL1R1,IL1RAP,IRAK3,JUN,MAP2K3,MAP2K6,MAP2K7,MAP3K14,MAPK12,MAPK13,NFKBIA,PRKAG2,PRKAR2B,TOLLIP,TRAF6	25	Inactivated
48 h	50 ug/mL	TGF-β Signaling	1.6	0.266	-0.408	BMPR1B,FOS,HDAC1,INHBA,INHBB,IRF7,JUN,MAP2K1,MAP2K3,MAP2K6,MAPK12,MAPK13,RAP2A,RRAS2,RUNX3,SERPINE1,SMAD1,SMAD6,SMAD9,SMURF1,TGFB2,TGFB3,TGIF1,TRAF6,VDR	25
48 h	50 ug/mL	Glutathione Redox Reactions I	1.59	0.36	-1.633	GPX8,Gsta4,GSTA5,GSTM1,Gstt1,Gstt3,MGST1,MGST2,PRDX6	9
48 h	50 ug/mL	BEX2 Signaling Pathway	1.59	0.276	-1.091	AKT3,CDKN1A,GSK3B,HIF1A,JUN,LGALS1,LMO2,MAP2,MAPK12,NFKBIA,NGF,PDGFC,PPM1L,PPP2R2B,PPP2R5B,SPP1,STAT3,TCF4,TCF7L2,VEGFA,VEGFD	21
48 h	50 ug/mL	Circadian Rhythm Signaling	1.57	0.229	#NUM!	ADCY1,ADCY5,ADRB1,ARAF,ARNTL,ATF4,BDNF,BHLHE40,BTRC,CACNA1C,CACNB1,CAMK2B,CIART,CIRBP,CREB1,CREB3L1,CREB3L4,CREB5,CRY2,CSNK1E,CTH,DBP,EIF4EBP1,GNAI1,GNG11,GNG13,GNG7,GSK3B,H3-3A/H3-3B,H3C14,H3C3,HIF1A,ITPR1,ITPR2,LYN,MAP2K1,MAP2K3,MAP2K6,MAP2K7,MDM2,MKNK2,MYC,NFIL3,NGF,NR1D2,PER3,PLCB1,PLCB4,PLCE1,PLCG2,PLCL2,PRKAG2,PRKAR2B,PRKG1,PRKG2,PTGDS,RAP2A,RORA,RRAS2,VIPR2	60
48 h	50 ug/mL	PXR/RXR Activation	1.54	0.288	-0.728	ABCB1,ABCC3,AKT3,ALDH1A1,Aldh1a7,CPT1A,CYP3A5,CYP3A7,FOXO1,GSTM1,IL6,PCK2,PRKAG2,PRKAR2B,RXRA,SCD,UGT1A9 (includes others)	17
48 h	50 ug/mL	FGF Signaling	1.53	0.267	-1.706	AKT3,ATF4,CREB1,CREB3L1,CREB3L4,CREB5,FGF1,FGF18,FGF21,FGFR1,FGFR2,FGFR3,FGFRL1,ITPR1,MAP2K1,MAP2K3,MAP2K6,MAP3K5,MAPK12,MAPK13,MET,PIK3R3,STAT3	23
48 h	50 ug/mL	Role of IL-17F in Allergic Inflammatory Airway Diseases	1.53	0.31	2.53	ATF4,CCL4,CREB1,CREB3L1,CREB3L4,CREB5,CXCL10,IGF1,IL6,MAP2K1,RPS6KA1,RPS6KA2,TRAF6	13	Activated
48 h	50 ug/mL	Multiple Sclerosis Signaling Pathway	1.52	0.236	1.18	AEBP2,AIFM1,C2,C3,C8G,CAPN2,CAPN6,CAPN9,CNTF,DUSP1,DUSP6,FAS,GAS5,HLA-A,HLA-DQB1,HLA-E,HLA-F,HLA-G,IL17D,IL18,IL33,IL6,MAPK12,MAPK13,MBP,NCOA3,P2RX4,PARP10,PARP11,PARP12,PARP14,PARP9,PLAU,RBBP7,RNF213,SLC8A1,STAT1,SUZ12,TGFB2,TGFB3,TIPARP,TLR6,TNFSF12,Tnfsf9,TNKS,UBR2	46
48 h	50 ug/mL	ERK5 Signaling	1.5	0.274	1.147	ATF4,CREB1,CREB3L1,CREB3L4,CREB5,CTF1,EGF,EGFR,ELK4,FOS,FOSL1,FOXO3,GNA13,MYC,NGF,RAP2A,RPS6KA1,RPS6KA2,RRAS2,YWHAG	20
48 h	50 ug/mL	Role of MAPK Signaling in Inhibiting the Pathogenesis of Influenza	1.5	0.274	1.147	ARAF,CCL5,CXCL10,EIF2AK2,IFNB1,IL6,JUN,MAP2K1,MAP2K3,MAP2K6,MAP2K7,MAP3K5,MAPK12,MAPK13,NFKBIA,PLA2G12A,PLB1,PNPLA8,PRDX6,PTGS2	20
48 h	50 ug/mL	D-myo-inositol-5-phosphate Metabolism	1.5	0.237	-1.808	ATP1A1,DUSP1,DUSP10,DUSP12,DUSP13,DUSP14,DUSP16,DUSP4,DUSP6,DUSP8,EPHX2,HACD2,INPP5B,MTMR7,NOCT,NUDT14,PALD1,PAWR,PIP4P1,PIP4P2,PLCB1,PLCB4,PLCE1,PLCG2,PPFIA3,PPFIBP2,PPM1L,PPP1CA,PPP1R13B,PPP1R14A,PPP2R2B,PPP2R5B,PPP4R1,PPP5C,PSPH,PTPN13,PTPRF,PTPRJ,PTPRM,PXYLP1,RASA1,SOCS3,SSH2,STYXL1	44
48 h	50 ug/mL	Human Embryonic Stem Cell Pluripotency	1.49	0.235	-2.064	AKT3,ARAF,BDNF,BMP1,BMPR1B,FGFR1,FGFR2,FGFR3,FGFRL1,FOXO1,FZD2,FZD4,GSK3B,HSP90B1,ID1,ID2,ID3,INHBA,KLF4,LIFR,MAP2K1,MAP2K3,MAP2K6,MAP2K7,MYC,NGF,PDGFA,PDGFC,PDGFD,PDGFRA,PDGFRB,PDPK1,PIK3R3,POU5F1,RAP2A,RIF1,RRAS2,SMAD1,SMAD6,SMAD9,STAT3,TFCP2L1,TGFB2,TGFB3,WNT5A,WNT5B	46	Inactivated
48 h	50 ug/mL	PI3K/AKT Signaling	1.49	0.235	1.46	AKT3,CDKN1A,EIF4EBP1,EPM2A,FOXO1,FOXO3,GDF15,GSK3B,GYS1,HSP90B1,IKBKG,IL10RB,IL11RA,IL13RA1,IL17RD,IL17RE,IL1R1,IL1RL1,IL1RL2,IL27RA,IL2RG,IL3RA,IL4R,IL6R,INPP5B,ITGA1,ITGA10,ITGA11,ITGA6,ITGB8,MAP2K1,MAP3K5,MAPK8IP1,MDM2,NFKBIA,PDPK1,PIK3R3,PPM1L,PPP2R2B,PPP2R5B,PTGS2,RAP2A,RHEB,RRAS2,THEM4,YWHAG	46
48 h	50 ug/mL	Pyrimidine Deoxyribonucleotides De Novo Biosynthesis I	1.49	0.364	-1.414	AK4,AK5,CMPK2,NME1,NME3,NME4,RRM1,RRM2	8
48 h	50 ug/mL	D-myo-inositol (1,4,5)-Trisphosphate Biosynthesis	1.48	0.346	-0.333	PI4K2A,PI4K2B,PI4KA,PIP5K1A,PIP5KL1,PLCB1,PLCB4,PLCE1,PLCG2	9
48 h	50 ug/mL	Tryptophan Degradation III (Eukaryotic)	1.48	0.346	-1.89	ACAA2,ACAT1,ACAT2,CYP2S1,HACD1,HACD2,HADH,HSD17B10,L3HYPDH	9
48 h	50 ug/mL	Glucose and Glucose-1-phosphate Degradation	1.47	0.455	1	HK1,HK2,HKDC1,PGM1,RGN	5
48 h	50 ug/mL	3-phosphoinositide Degradation	1.47	0.236	-1	ATP1A1,DUSP1,DUSP10,DUSP12,DUSP13,DUSP14,DUSP16,DUSP4,DUSP6,DUSP8,EPHX2,HACD2,INPP4B,INPP5B,MTM1,MTMR7,NOCT,NUDT14,PALD1,PAWR,PIP4P1,PIP4P2,PPFIA3,PPFIBP2,PPM1L,PPP1CA,PPP1R13B,PPP1R14A,PPP2R2B,PPP2R5B,PPP4R1,PPP5C,PSPH,PTPMT1,PTPN13,PTPRF,PTPRJ,PTPRM,PXYLP1,RASA1,SOCS3,SSH2,STYXL1	43
48 h	50 ug/mL	Role Of Chondrocytes In Rheumatoid Arthritis Signaling Pathway	1.47	0.246	-1.915	ADAMTS5,CAMKK2,CAPN2,CEBPG,CFLAR,CHP1,EGR1,FOS,FOXO3,IL18,IL1R1,IL1RAP,IL1RL1,IL1RL2,IL33,IL6,IL6R,JUN,MAPK12,MAPK13,MLKL,MMP10,MMP14,MMP16,MMP23B,PDGFC,PLAU,PRKAG2,PTGS2,STAT3,TRAF6,VEGFA,VEGFD	33
48 h	50 ug/mL	White Adipose Tissue Browning Pathway	1.47	0.246	-0.928	ADCY1,ADCY5,ATF4,BDNF,CACNA1C,CACNB1,CAMKK2,CREB1,CREB3L1,CREB3L4,CREB5,FGF21,FGFR1,FGFR2,FGFR3,FGFRL1,ITPR1,ITPR2,LDHA,LIPE,MAPK12,MAPK13,NDN,NRF1,PRKAG2,PRKAR2B,PRKG1,PRKG2,RARA,RUNX1T1,RXRA,SLC16A1,VEGFA	33
48 h	50 ug/mL	CD40 Signaling	1.44	0.277	-1.5	FOS,ICAM1,IKBKG,JUN,MAP2K1,MAP2K3,MAP2K6,MAP2K7,MAP3K14,MAPK12,MAPK13,NFKBIA,PIK3R3,PTGS1,PTGS2,STAT3,TNFAIP3,TRAF6	18
48 h	50 ug/mL	IGF-1 Signaling	1.42	0.255	-0.229	AKT3,CCN2,FOS,FOXO1,FOXO3,IGF1,IGF1R,IGFBP4,IGFBP6,IGFBP7,JUN,MAP2K1,PDPK1,PIK3R3,PRKAG2,PRKAR2B,RAP2A,RASA1,RRAS2,SOCS1,SOCS3,SOCS4,SOCS5,SOCS6,STAT3,YWHAG	26
48 h	50 ug/mL	Xenobiotic Metabolism PXR Signaling Pathway	1.42	0.238	-3.042	ABCB1,ABCC3,ALDH18A1,ALDH1A1,ALDH1L2,ALDH2,ALDH3B1,ALDH4A1,ALDH5A1,ALDH6A1,ALDH7A1,CAMK2B,CAT,CITED2,CYP3A5,CYP3A7,ESD,GAL3ST2,GRIP1,GSTA3,GSTA5,GSTM1,Gstm3,GSTM4,GSTM5,Gstm6,HS2ST1,HS3ST1,HS6ST1,HSP90B1,MGST1,MGST2,NRIP1,PPP1CA,PPP1R14A,PRKAG2,PRKAR2B,RXRA,UGT1A9 (includes others)	39	Inactivated
48 h	50 ug/mL	Fatty Acid β-oxidation I	1.4	0.314	-1.508	ACAA2,ACADM,ACSBG1,ACSL3,ACSL4,ECHS1,ECI2,HADH,HSD17B10,IVD,SCP2	11
48 h	50 ug/mL	Phosphatidylethanolamine Biosynthesis II	1.4	0.5	2	CHKA,ETNK1,PCYT2,SELENOI	4	Activated
48 h	50 ug/mL	Superoxide Radicals Degradation	1.4	0.5	0	CAT,CYGB,NQO1,SOD3	4
48 h	50 ug/mL	Sphingomyelin Metabolism	1.4	0.5	-1	SGMS1,SGMS2,SMPD2,SMPD3	4
48 h	50 ug/mL	Adipogenesis pathway	1.39	0.244	#NUM!	ARNTL,BMPR1B,DDIT3,EGR2,FGF1,FGFR1,FGFR2,FGFR3,FGFRL1,FOXO1,FZD2,FZD4,HAT1,HDAC1,HDAC11,HDAC6,HIF1A,KLF3,LPIN1,LPL,NOCT,RB1,RBBP7,RPS6KA1,RUNX1T1,SAP30,SMAD1,SMAD9,TBL1XR1,TXNIP,WNT5A,XBP1	32
48 h	50 ug/mL	MSP-RON Signaling In Cancer Cells Pathway	1.38	0.243	0	AKT3,ARAF,ATF4,CREB1,CREB3L1,CREB3L4,CREB5,EGFR,ELF1,ETS2,FOS,GSK3B,HIF1A,IL3RA,ITGA6,JUN,MAP2K1,MET,MST1R,MYC,NFKBIA,PDGFC,PIK3R3,RAP2A,RPS6KA2,RRAS2,STAT3,TCF4,TCF7L2,VEGFA,VEGFD,VHL,YWHAG	33
48 h	50 ug/mL	Fatty Acid α-oxidation	1.38	0.368	-1.633	ALDH1A1,Aldh1a7,ALDH2,ALDH3B1,ALDH4A1,ALDH7A1,PTGS2	7
48 h	50 ug/mL	Superpathway of Inositol Phosphate Compounds	1.37	0.228	-1.508	ATP1A1,DUSP1,DUSP10,DUSP12,DUSP13,DUSP14,DUSP16,DUSP4,DUSP6,DUSP8,EPHX2,HACD2,INPP5B,IPPK,MTMR7,NOCT,NUDT14,PALD1,PAWR,PI4K2A,PI4K2B,PI4KA,PIK3R3,PIP4P1,PIP4P2,PIP5K1A,PIP5KL1,PLCB1,PLCB4,PLCE1,PLCG2,PPFIA3,PPFIBP2,PPM1L,PPP1CA,PPP1R13B,PPP1R14A,PPP2R2B,PPP2R5B,PPP4R1,PPP5C,PSPH,PTPN13,PTPRF,PTPRJ,PTPRM,PXYLP1,RASA1,SOCS3,SSH2,STYXL1	51
48 h	50 ug/mL	TR/RXR Activation	1.36	0.263	#NUM!	ADRB1,AKT3,BCL3,CAMK4,COL6A3,ENO1,HIF1A,LDLR,MDM2,ME1,NCOA3,PDE3B,PFKP,PIK3R3,RAB3B,RCAN2,RXRA,SLC16A2,SLC16A3,SLC2A1,TBL1XR1	21
48 h	50 ug/mL	ILK Signaling	1.36	0.232	-0.649	ACTB,AKT3,ATF4,CREB1,CREB3L1,CREB3L4,CREB5,DOCK1,FLNB,FLNC,FOS,GSK3B,HIF1A,ITGB8,JUN,LIMS2,MAP2K6,MAPK12,MYC,MYH10,MYL6,MYL6B,MYL7,MYL9,MYO10,MYO18A,NCK2,PARVA,PDGFC,PDPK1,PIK3R3,PPM1L,PPP2R2B,PPP2R5B,PTGS2,RHOBTB1,RHOJ,RHOQ,RICTOR,RSU1,SNAI2,VCL,VEGFA,VEGFD	44
48 h	50 ug/mL	Proline Biosynthesis II (from Arginine)	1.36	0.6	#NUM!	OAT,PYCR1,PYCR2	3
48 h	50 ug/mL	Pentose Phosphate Pathway (Oxidative Branch)	1.36	0.6	#NUM!	G6PD,H6PD,PGD	3
48 h	50 ug/mL	2-oxobutanoate Degradation I	1.36	0.6	#NUM!	MCEE,PCCA,PCCB	3
48 h	50 ug/mL	Mitotic Roles of Polo-Like Kinase	1.35	0.274	-2.111	ANAPC13,CCNB1,CCNB2,CDC20,CDC26,CDC7,CDK1,HSP90B1,KIF11,KIF23,PLK1,PPM1L,PPP2R2B,PPP2R5B,PRC1,SLK,WEE1	17	Inactivated
48 h	50 ug/mL	Atherosclerosis Signaling	1.34	0.246	#NUM!	APOA2,APOD,CCR3,CLU,COL10A1,COL18A1,COL1A1,COL1A2,COL2A1,COL3A1,COL5A3,F3,ICAM1,IL18,IL33,IL6,LPL,PDGFA,PDGFC,PDGFD,PLA2G12A,PLB1,PNPLA8,PRDX6,SELP,SERPINA1,TNFRSF12A,TNFSF12,VCAM1	29
48 h	50 ug/mL	Chemokine Signaling	1.33	0.263	-0.894	Calm1 (includes others),CAMK1D,CAMK2B,CAMK4,CCL4,CCL5,CCR3,FOS,GNAI1,JUN,MAP2K1,MAPK12,MAPK13,PLCB1,PLCB4,PLCG2,Ppp1r12b,RAP2A,ROCK2,RRAS2	20
48 h	50 ug/mL	Kinetochore Metaphase Signaling Pathway	1.32	0.248	-0.894	ANAPC13,BUB1,BUB1B,CCNB1,CDC20,CDC26,CDCA8,CDK1,CENPA,CENPE,CENPN,CENPO,CENPP,CENPQ,CENPW,H2AZ2,KNL1,NUF2,PLK1,PPP1CA,PPP1R14A,PPP2R5B,SKA1,SKA3,SPC24,SPC25,ZWINT	27
48 h	50 ug/mL	CLEAR Signaling Pathway	1.31	0.221	-0.128	AKT3,ATF4,ATP6V0A4,ATP6V1B2,BLOC1S1,BMPR1B,BNIP3,CHP1,CLN3,CREB1,CREB3L1,CREB3L4,CREB5,CTSB,CTSD,DDIT4,EGF,EGFR,FGF21,FGFR1,FGFR2,FGFR3,FLT1,GALNS,GSK3B,GUSB,HIF1A,IGF1,IGF1R,ITPR1,ITPR2,KCNIP3,LAMTOR4,MAPK12,MAPK13,MAPK6,MITF,PDGFRA,PDGFRB,PINK1,PIP4P1,PML,PPM1L,PPP2R2B,PPP2R5B,PRKAG2,RAP2A,RHEB,RRAS2,RXRA,SCPEP1,SEH1L,SESN2,SLC38A9,TCIRG1,TFEB,TGFB2,TGFBR3,TLR6,UVRAG,VEGFA,YWHAG	62

## Sheet: NiO MP
Timepoint	Concentration	Ingenuity Canonical Pathways	-log(p-value)	Ratio	z-score	Molecules	# DEGs	Activated / Inactivated
24 h	25 ug/mL	Glycolysis I	8.95	0.261	2.449	GAPDH,PFKL,PFKP,PGAM1,PGK1,TPI1	6	Activated
24 h	25 ug/mL	GDP-glucose Biosynthesis	4.87	0.3	#NUM!	HK1,HK2,PGM1	3
24 h	25 ug/mL	Glucose and Glucose-1-phosphate Degradation	4.74	0.273	#NUM!	HK1,HK2,PGM1	3
24 h	25 ug/mL	HIF1α Signaling	4.27	0.0354	1.89	ADM,CCNG2,EGLN1,HK1,HK2,HMOX1,SLC2A1	7
24 h	25 ug/mL	SPINK1 General Cancer Pathway	3.78	0.0714	-2	Mt1,Mt2,Prss1 (includes others),PRSS3	4	Inactivated
24 h	25 ug/mL	Gluconeogenesis I	3.67	0.125	#NUM!	GAPDH,PGAM1,PGK1	3
24 h	25 ug/mL	AMPK Signaling	2.21	0.0212	#NUM!	AK4,GYS1,PFKL,PFKP,SLC2A1	5
24 h	25 ug/mL	Sirtuin Signaling Pathway	1.99	0.0187	0	NDRG1,PDK1,PGAM1,PGK1,SLC2A1	5
24 h	25 ug/mL	Antioxidant Action of Vitamin C	1.81	0.0283	#NUM!	GSTO2,HMOX1,SLC2A1	3
24 h	50 ug/mL	Glycolysis I	10.6	0.391	3	ALDOA,GAPDH,GPI,PFKL,PFKP,PGAM1,PGK1,PKM,TPI1	9	Activated
24 h	50 ug/mL	Role of Hypercytokinemia/hyperchemokinemia in the Pathogenesis of Influenza	6.16	0.136	2.333	CCL5,IFIT3,IFNG,IRF7,IRF9,ISG15,OAS1,STAT2,TLR7	9	Activated
24 h	50 ug/mL	HIF1α Signaling	5.65	0.0707	3.207	ADM,CCNG2,EGLN1,GPI,HK1,HK2,HMOX1,LDHA,MMP10,MMP13,PKM,SERPINE1,SLC2A1,VEGFA	14	Activated
24 h	50 ug/mL	Interferon Signaling	5.37	0.207	2.236	IFIT3,IFNG,IRF9,ISG15,OAS1,STAT2	6	Activated
24 h	50 ug/mL	Gluconeogenesis I	4.57	0.208	2.236	ALDOA,GAPDH,GPI,PGAM1,PGK1	5	Activated
24 h	50 ug/mL	Coronavirus Pathogenesis Pathway	3.96	0.0608	-0.302	CCL5,E2F7,IFNG,IRF7,IRF9,MAPK12,OAS1,PTGS2,SERPINE1,STAT2,TLR7	11
24 h	50 ug/mL	Pathogen Induced Cytokine Storm Signaling Pathway	3.46	0.0447	0.535	BHLHE40,C3,Ccl2,CCL5,Ccl7,COL7A1,CXCL16,IFNG,IRF7,IRF9,MAPK12,SLC2A1,TLR7,VEGFA	14
24 h	50 ug/mL	GDP-glucose Biosynthesis	3.41	0.3	#NUM!	HK1,HK2,PGM1	3
24 h	50 ug/mL	Glucose and Glucose-1-phosphate Degradation	3.27	0.273	#NUM!	HK1,HK2,PGM1	3
24 h	50 ug/mL	Hepatic Fibrosis / Hepatic Stellate Cell Activation	3.21	0.0535	#NUM!	ACTA2,CCL5,CCN2,CD14,COL7A1,FAS,IFNG,MMP13,SERPINE1,VEGFA	10
24 h	50 ug/mL	UDP-N-acetyl-D-galactosamine Biosynthesis II	3.15	0.25	#NUM!	GPI,HK1,HK2	3
24 h	50 ug/mL	Activation of IRF by Cytosolic Pattern Recognition Receptors	2.9	0.0943	0.447	IRF7,IRF9,ISG15,MAPK12,STAT2	5
24 h	50 ug/mL	Macrophage Classical Activation Signaling Pathway	2.66	0.0533	2.121	CCL5,CD14,GBP4,IFNG,IL13RA1,IRF9,PKM,STAT2	8	Activated
24 h	50 ug/mL	Neuroinflammation Signaling Pathway	2.34	0.0386	0.302	BIRC7,CCL5,FAS,HLA-A,HMOX1,IFNG,IRF7,MAPK12,PSEN2,PTGS2,TLR7	11
24 h	50 ug/mL	Crosstalk between Dendritic Cells and Natural Killer Cells	2.34	0.0704	#NUM!	ACTA2,FAS,HLA-A,IFNG,TLR7	5
24 h	50 ug/mL	Role of Pattern Recognition Receptors in Recognition of Bacteria and Viruses	2.21	0.0493	-0.447	C3,CCL5,IFNG,IRF7,MAPK12,OAS1,TLR7	7
24 h	50 ug/mL	Role of IL-17A in Arthritis	2.06	0.0755	#NUM!	CCL5,MAPK12,MMP13,PTGS2	4
24 h	50 ug/mL	SPINK1 General Cancer Pathway	1.98	0.0714	-2	Mt1,Mt2,Prss1 (includes others),PRSS3	4	Inactivated
24 h	50 ug/mL	Role of PKR in Interferon Induction and Antiviral Response	1.97	0.0496	0.816	ATF3,FAS,IFNG,IRF9,MAPK12,STAT2	6
24 h	50 ug/mL	Granulocyte Adhesion and Diapedesis	1.88	0.0427	#NUM!	Ccl2,CCL5,Ccl7,CXCL16,MMP10,MMP13,SDC3	7
24 h	50 ug/mL	Ferroptosis Signaling Pathway	1.87	0.0472	-1.342	H2AC18/H2AC19,H2AC20,H2BC10,HMOX1,SLC39A8,SQSTM1	6
24 h	50 ug/mL	IL-33 Signaling Pathway	1.84	0.0419	1	CCL5,H2AC18/H2AC19,H2AC20,H2BC10,IFNG,MAPK12,PTGS2	7
24 h	50 ug/mL	T Cell Exhaustion Signaling Pathway	1.82	0.0414	0.447	HLA-A,IFNG,IRF9,MAPK12,PDK1,STAT2,VEGFA	7
24 h	50 ug/mL	Tumor Microenvironment Pathway	1.76	0.0405	1.89	FAS,HLA-A,MMP10,MMP13,PTGS2,SLC2A1,VEGFA	7
24 h	50 ug/mL	IL-10 Signaling	1.73	0.0438	0	BHLHE40,HLA-A,HMOX1,IFNG,MAPK12,PKM	6
24 h	50 ug/mL	Osteoarthritis Pathway	1.7	0.0364	2.236	ANXA2,ITGB8,MMP10,MMP13,NAMPT,PTGS2,SLC39A8,VEGFA	8	Activated
24 h	50 ug/mL	NAD Signaling Pathway	1.67	0.0426	1.633	CD38,H2BC10,LDHA,NAMPT,NMNAT2,VEGFA	6
24 h	50 ug/mL	Sirtuin Signaling Pathway	1.66	0.0337	0.707	ATG9B,LDHA,MAPK12,NAMPT,NDRG1,PDK1,PGAM1,PGK1,SLC2A1	9
24 h	50 ug/mL	Agranulocyte Adhesion and Diapedesis	1.65	0.0383	#NUM!	ACTA2,Ccl2,CCL5,Ccl7,CXCL16,MMP10,MMP13	7
24 h	50 ug/mL	Antioxidant Action of Vitamin C	1.63	0.0472	#NUM!	GSTO2,HMOX1,MAPK12,SLC23A3,SLC2A1	5
24 h	50 ug/mL	LPS/IL-1 Mediated Inhibition of RXR Function	1.6	0.0348	#NUM!	ACSBG1,CD14,CYP2S1,CYP3A7,FMO5,GSTO2,HS3ST1,NDST3	8
24 h	50 ug/mL	Toll-like Receptor Signaling	1.59	0.0548	-2	CD14,MAPK12,TLR7,TNFAIP3	4	Inactivated
24 h	50 ug/mL	Role of MAPK Signaling in Inhibiting the Pathogenesis of Influenza	1.59	0.0548	1	CCL5,IFNG,MAPK12,PTGS2	4
24 h	50 ug/mL	MIF Regulation of Innate Immunity	1.58	0.0714	#NUM!	CD14,MAPK12,PTGS2	3
24 h	50 ug/mL	Neuroprotective Role of THOP1 in Alzheimer's Disease	1.57	0.0455	#NUM!	HLA-A,IFNG,Prss1 (includes others),PRSS27,PRSS3	5
24 h	50 ug/mL	Nicotine Degradation III	1.53	0.0682	#NUM!	CYP2S1,CYP3A7,FMO5	3
24 h	50 ug/mL	VDR/RXR Activation	1.5	0.0513	#NUM!	CCL5,CD14,IFNG,KLF4	4
24 h	50 ug/mL	Role of Tissue Factor in Cancer	1.48	0.0354	1.89	CCN2,MAPK12,MMP13,Prss1 (includes others),PRSS3,PTGS2,VEGFA	7
24 h	50 ug/mL	Role of MAPK Signaling in the Pathogenesis of Influenza	1.48	0.0506	#NUM!	CCL5,IFNG,MAPK12,PTGS2	4
24 h	50 ug/mL	iNOS Signaling	1.48	0.0652	#NUM!	CD14,IFNG,MAPK12	3
24 h	50 ug/mL	TR/RXR Activation	1.47	0.05	#NUM!	PFKP,SLC16A2,SLC16A3,SLC2A1	4
24 h	50 ug/mL	PFKFB4 Signaling Pathway	1.46	0.0638	#NUM!	GPI,HK1,HK2	3
24 h	50 ug/mL	ABRA Signaling Pathway	1.42	0.0482	1	ACTA2,CCN2,MAPK12,VEGFA	4
24 h	50 ug/mL	Xenobiotic Metabolism CAR Signaling Pathway	1.41	0.0368	0.816	CITED2,CYP3A7,FMO5,GSTO2,HS3ST1,NDST3	6
24 h	50 ug/mL	Pancreatic Adenocarcinoma Signaling	1.39	0.0407	1	E2F7,HMOX1,MAPK12,PTGS2,VEGFA	5
24 h	50 ug/mL	Xenobiotic Metabolism PXR Signaling Pathway	1.38	0.0364	0.816	CITED2,CYP3A7,GSTO2,HS3ST1,NDST3,PPP1R3C	6
24 h	50 ug/mL	Nicotine Degradation II	1.35	0.0577	#NUM!	CYP2S1,CYP3A7,FMO5	3
24 h	50 ug/mL	Xenobiotic Metabolism Signaling	1.32	0.0307	#NUM!	CITED2,CYP3A7,FMO5,GSTO2,HMOX1,HS3ST1,MAPK12,NDST3	8
24 h	50 ug/mL	NRF2-mediated Oxidative Stress Response	1.31	0.0323	#NUM!	ACTA2,CYP2S1,CYP3A7,GSTO2,HMOX1,MAFF,SQSTM1	7
24 h	50 ug/mL	Colorectal Cancer Metastasis Signaling	1.31	0.0304	1.134	IFNG,MAPK12,MMP10,MMP13,PTGS2,RHOBTB1,TLR7,VEGFA	8
48 h	25 ug/mL	Glycolysis I	12.3	0.348	2.828	ALDOA,ENO1,GAPDH,PFKL,PFKP,PGAM1,PGK1,TPI1	8	Activated
48 h	25 ug/mL	Gluconeogenesis I	6.6	0.208	2.236	ALDOA,ENO1,GAPDH,PGAM1,PGK1	5	Activated
48 h	25 ug/mL	Sirtuin Signaling Pathway	2.99	0.0262	0	ATG9B,H1-2,LDHA,PDK1,PGAM1,PGK1,SLC2A1	7
48 h	25 ug/mL	Role of Macrophages, Fibroblasts and Endothelial Cells in Rheumatoid Arthritis	2.63	0.0227	#NUM!	IL33,MIF,MMP3,PDGFD,Prss1 (includes others),PRSS3,VEGFA	7
48 h	25 ug/mL	Atherosclerosis Signaling	2.28	0.0339	#NUM!	IL33,LPL,MMP3,PDGFD	4
48 h	25 ug/mL	HIF1α Signaling	2.2	0.0253	1.342	EGLN1,LDHA,MMP3,SLC2A1,VEGFA	5
48 h	25 ug/mL	TR/RXR Activation	1.93	0.0375	#NUM!	ENO1,PFKP,SLC2A1	3
48 h	25 ug/mL	AMPK Signaling	1.89	0.0212	#NUM!	AK4,GYS1,PFKL,PFKP,SLC2A1	5
48 h	25 ug/mL	Tumor Microenvironment Pathway	1.72	0.0231	1	MMP3,PDGFD,SLC2A1,VEGFA	4
48 h	25 ug/mL	Hepatic Fibrosis / Hepatic Stellate Cell Activation	1.61	0.0214	#NUM!	CCN2,CD14,PDGFD,VEGFA	4
48 h	25 ug/mL	LXR/RXR Activation	1.56	0.0273	#NUM!	CD14,IL33,LPL	3
48 h	25 ug/mL	Neuroprotective Role of THOP1 in Alzheimer's Disease	1.56	0.0273	#NUM!	Prss1 (includes others),PRSS12,PRSS3	3
48 h	25 ug/mL	Role of Tissue Factor in Cancer	1.53	0.0202	2	CCN2,Prss1 (includes others),PRSS3,VEGFA	4	Activated
48 h	25 ug/mL	IL-6 Signaling	1.42	0.024	#NUM!	CD14,IL33,VEGFA	3
48 h	25 ug/mL	Role Of Chondrocytes In Rheumatoid Arthritis Signaling Pathway	1.35	0.0224	#NUM!	IL33,MMP3,VEGFA	3
48 h	25 ug/mL	Role Of Osteoblasts In Rheumatoid Arthritis Signaling Pathway	1.33	0.0175	1	CTSH,IL33,MMP3,VEGFA	4
48 h	25 ug/mL	LPS/IL-1 Mediated Inhibition of RXR Function	1.33	0.0174	#NUM!	ACSBG1,CD14,GSTA3,IL33	4
48 h	50 ug/mL	Glycolysis I	11	0.435	3.162	ALDOA,ENO1,GAPDH,GPI,PFKL,PFKP,PGAM1,PGK1,PKM,TPI1	10	Activated
48 h	50 ug/mL	Gluconeogenesis I	5.19	0.25	2.449	ALDOA,ENO1,GAPDH,GPI,PGAM1,PGK1	6	Activated
48 h	50 ug/mL	HIF1α Signaling	4.89	0.0758	2.84	ADM,CAMK4,EGLN1,GPI,HK1,HK2,LDHA,MMP10,MMP13,MMP3,MMP8,PKM,SERPINE1,SLC2A1,VEGFA	15	Activated
48 h	50 ug/mL	Agranulocyte Adhesion and Diapedesis	4.65	0.0765	#NUM!	AOC3,Ccl7,Ccl8,Ccl9,CLDN15,CXCL10,CXCL14,IL33,MMP10,MMP13,MMP3,MMP8,MYL7,MYL9	14
48 h	50 ug/mL	Inhibition of Matrix Metalloproteases	4.04	0.162	-0.816	ADAM12,MMP10,MMP13,MMP3,MMP8,TIMP3	6
48 h	50 ug/mL	Complement System	3.31	0.152	0.447	C2,C3,CD55,CFH,SERPING1	5
48 h	50 ug/mL	Granulocyte Adhesion and Diapedesis	3.28	0.0671	#NUM!	Ccl7,Ccl8,Ccl9,CLDN15,CXCL10,CXCL14,IL33,MMP10,MMP13,MMP3,MMP8	11
48 h	50 ug/mL	GDP-glucose Biosynthesis	3.05	0.3	#NUM!	HK1,HK2,PGM1	3
48 h	50 ug/mL	Glucose and Glucose-1-phosphate Degradation	2.92	0.273	#NUM!	HK1,HK2,PGM1	3
48 h	50 ug/mL	UDP-N-acetyl-D-galactosamine Biosynthesis II	2.8	0.25	#NUM!	GPI,HK1,HK2	3
48 h	50 ug/mL	Axonal Guidance Signaling	2.59	0.0407	#NUM!	ADAM12,Adam5,ADAMTS1,EFNB2,EPHA4,ITGA1,ITGAL,MMP10,MMP13,MMP3,MMP8,MYL7,MYL9,NGEF,NRP2,NTN4,PDGFD,ROBO3,SLIT3,VEGFA	20
48 h	50 ug/mL	Toll-like Receptor Signaling	2.44	0.0822	0.447	CD14,IKBKG,IL33,TLR1,TLR5,TNFAIP3	6
48 h	50 ug/mL	Glutathione-mediated Detoxification	2.42	0.125	-1	GSTA3,Gsta4,GSTO2,Gstt1	4
48 h	50 ug/mL	Hepatic Fibrosis / Hepatic Stellate Cell Activation	2.31	0.0535	#NUM!	CCN2,CD14,FGFR1,MMP13,MYL7,MYL9,PDGFD,PDGFRA,SERPINE1,VEGFA	10
48 h	50 ug/mL	NAD Signaling Pathway	2.09	0.0567	2.121	GJA1,H1-2,H2BC10,H2BC15,LDHA,NAMPT,NMNAT2,VEGFA	8	Activated
48 h	50 ug/mL	Hepatic Fibrosis Signaling Pathway	2.07	0.0396	0	CCN2,FGFR1,IKBKG,IL33,ITGA1,ITGAL,MMP13,MYL7,MYL9,PDGFD,PDGFRA,PDK1,SERPINE1,TFRC,TGFBR3,VEGFA	16
48 h	50 ug/mL	Pulmonary Fibrosis Idiopathic Signaling Pathway	1.9	0.0411	0	ADAMTS1,CCN2,EFNB2,FGFR1,IL13RA1,MMP10,MMP13,MMP3,MMP8,PDGFD,PDGFRA,SERPINE1,TGFBR3	13
48 h	50 ug/mL	Osteoarthritis Pathway	1.84	0.0455	1.134	DDIT4,FGFR1,ITGA1,ITGAL,MMP10,MMP13,MMP3,NAMPT,TIMP3,VEGFA	10
48 h	50 ug/mL	Ferroptosis Signaling Pathway	1.83	0.0551	-0.378	ANGPTL4,CHAC1,GLS2,H2AC18/H2AC19,H2BC10,H2BC15,TFRC	7
48 h	50 ug/mL	Activin Inhibin Signaling Pathway	1.76	0.0464	2.333	CCN2,IKBKG,IL33,LIPE,POU5F1,SERPINE1,TGFBR3,TLR1,TLR5	9	Activated
48 h	50 ug/mL	Superpathway of Cholesterol Biosynthesis	1.73	0.107	#NUM!	ACAA2,HMGCS1,HSD17B7	3
48 h	50 ug/mL	RAR Activation	1.72	0.0369	-1.807	Akr1c14,CDKN2B,DUSP1,IL33,IL3RA,LIPE,MMP13,MMP3,MMP8,PDE10A,POU5F1,RDH10,TGFBR3,TGM2,VEGFA	15
48 h	50 ug/mL	LPS/IL-1 Mediated Inhibition of RXR Function	1.72	0.0435	#NUM!	ACSBG1,ALDH1L1,CD14,CYP2S1,CYP3A7,GSTA3,GSTO2,HMGCS1,IL33,PPARGC1B	10
48 h	50 ug/mL	Sirtuin Signaling Pathway	1.69	0.0412	1.265	ATG9B,GADD45A,H1-2,LDHA,NAMPT,NDRG1,NDUFA4,PDK1,PGAM1,PGK1,SLC2A1	11
48 h	50 ug/mL	IL-10 Signaling	1.67	0.0511	-0.378	BHLHE40,CD80,DDIT4,DUSP1,IKBKG,IL33,PKM	7
48 h	50 ug/mL	TR/RXR Activation	1.64	0.0625	#NUM!	CAMK4,ENO1,PFKP,SLC16A2,SLC2A1	5
48 h	50 ug/mL	Role of Macrophages, Fibroblasts and Endothelial Cells in Rheumatoid Arthritis	1.63	0.039	#NUM!	IKBKG,IL33,MIF,MMP13,MMP3,PDGFD,Prss1 (includes others),PRSS3,SFRP2,TLR1,TLR5,VEGFA	12
48 h	50 ug/mL	Pathogen Induced Cytokine Storm Signaling Pathway	1.58	0.0383	0	BHLHE40,C3,Ccl7,Ccl8,Ccl9,CXCL10,CXCL14,IL33,SLC2A1,TLR1,TLR5,VEGFA	12
48 h	50 ug/mL	Semaphorin Neuronal Repulsive Signaling Pathway	1.56	0.0486	-1.134	CRMP1,ITGA1,ITGAL,MYL7,MYL9,NRP2,VCAN	7
48 h	50 ug/mL	PAK Signaling	1.55	0.0526	-2	ITGA1,ITGAL,MYL7,MYL9,PDGFD,PDGFRA	6	Inactivated
48 h	50 ug/mL	Atherosclerosis Signaling	1.48	0.0508	#NUM!	CLU,IL33,LPL,MMP13,MMP3,PDGFD	6
48 h	50 ug/mL	Macrophage Classical Activation Signaling Pathway	1.48	0.0467	1.134	CD14,CD80,CXCL10,IKBKG,IL13RA1,IL33,PKM	7
48 h	50 ug/mL	Coagulation System	1.48	0.0857	#NUM!	SERPIND1,SERPINE1,THBD	3
48 h	50 ug/mL	RHOA Signaling	1.47	0.0504	-2.236	LPAR4,MYL7,MYL9,NGEF,NRP2,SEPTIN4	6	Inactivated
48 h	50 ug/mL	Leukocyte Extravasation Signaling	1.44	0.043	1.633	CLDN15,ITGAL,JAM2,MMP10,MMP13,MMP3,MMP8,TIMP3	8
48 h	50 ug/mL	ID1 Signaling Pathway	1.35	0.0412	-0.707	BHLHE40,CCN2,FGFR1,ID1,POU5F1,TGFBR3,TGM2,VEGFA	8
48 h	50 ug/mL	NF-κB Signaling	1.32	0.0406	-0.707	FGFR1,IKBKG,IL33,PDGFRA,TGFBR3,TLR1,TLR5,TNFAIP3	8

## Sheet: NiCl2
Timepoint	Concentration	Ingenuity Canonical Pathways	-log(p-value)	Ratio	z-score	Molecules	# DEGs	Activated / Inactivated
24 h	40 ug/mL	Kinetochore Metaphase Signaling Pathway	17.9	0.385	-3.656	AURKB,BIRC5,BUB1B,CCNB1,CDC20,CDCA8,CDK1,CENPH,CENPK,CENPL,CENPN,CENPQ,CENPT,CENPU,CENPW,ESPL1,H2AC18/H2AC19,H2AC20,H2AZ1,INCENP,KIF2C,KNL1,KNTC1,MAD2L1,MASTL,MIS12,MXD3,NDC80,NEK2,NSL1,NUF2,PLK1,PPP1R10,PPP1R3C,PTTG1,SKA1,SKA3,SPC24,SPC25,SPDL1,TTK,ZWILCH	42	Inactivated
24 h	40 ug/mL	Cell Cycle Control of Chromosomal Replication	16.6	0.528	-4.914	CDC45,CDC6,CDC7,CDK1,CDK2,CDK20,CDT1,DNA2,LIG1,MCM2,MCM3,MCM4,MCM5,MCM6,MCM8,ORC1,ORC2,ORC6,PCNA,POLA1,POLA2,POLD1,POLE,PRIM1,RPA1,RPA2,RPA3,TOP2A	28	Inactivated
24 h	40 ug/mL	NER (Nucleotide Excision Repair, Enhanced Pathway)	11	0.323	-3	CHAF1A,CHAF1B,DNA2,GPS1,H4-16,H4C1,H4C3,H4C8,LIG1,PCNA,POLA1,POLA2,POLD1,POLD2,POLD3,POLD4,POLE,POLE2,POLE3,POLR2L,PRIM1,RFC1,RFC2,RFC3,RFC4,RFC5,RPA1,RPA2,RPA3,TOP2A,UBE2N	31	Inactivated
24 h	40 ug/mL	Role of BRCA1 in DNA Damage Response	7.99	0.3	-0.775	ACTB,BARD1,BLM,BRCA1,BRCA2,BRIP1,CDKN1A,CHEK1,E2F7,E2F8,FANCA,FANCB,PLK1,RAD51,RB1,RBL1,RFC1,RFC2,RFC3,RFC4,RFC5,RPA1,STAT1,TOPBP1	24
24 h	40 ug/mL	Mismatch Repair in Eukaryotes	7.75	0.611	-2.714	EXO1,FEN1,LIG1,PCNA,POLD1,RFC1,RFC2,RFC3,RFC4,RFC5,RPA1	11	Inactivated
24 h	40 ug/mL	Role of CHK Proteins in Cell Cycle Checkpoint Control	7.42	0.339	1.265	BRCA1,CDC25A,CDC25C,CDK1,CDK2,CDKN1A,CHEK1,CLSPN,E2F7,E2F8,PCNA,PLK1,PPM1L,RFC1,RFC2,RFC3,RFC4,RFC5,RPA1	19
24 h	40 ug/mL	Estrogen-mediated S-phase Entry	6.59	0.462	-2.714	CCNA2,CCNE1,CDC25A,CDK1,CDK2,CDKN1A,E2F7,E2F8,RB1,RBL1,SKP2,TFDP1	12	Inactivated
24 h	40 ug/mL	Glycolysis I	5.83	0.44	2.714	ALDOA,ENO1,ENO3,GAPDH,GPI,PFKL,PFKP,PGAM1,PGK1,PKM,TPI1	11	Activated
24 h	40 ug/mL	Hereditary Breast Cancer Signaling	4.9	0.197	#NUM!	ACTB,BARD1,BLM,BRCA1,BRCA2,CCNB1,CDC25C,CDK1,CDKN1A,CHEK1,FANCA,FANCB,HDAC5,PIK3C2B,POLR2L,RAD51,RB1,RFC1,RFC2,RFC3,RFC4,RFC5,RPA1,RRAS,TUBG1,UBC,WEE1	27
24 h	40 ug/mL	Cyclins and Cell Cycle Regulation	4.63	0.232	-3.207	CCNA2,CCNB1,CCNE1,CDC25A,CDK1,CDK2,CDKN1A,CDKN2B,E2F7,E2F8,HDAC5,PA2G4,PPM1L,RB1,RBL1,SKP2,SUV39H1,TFDP1,WEE1	19	Inactivated
24 h	40 ug/mL	Mitotic Roles of Polo-Like Kinase	4.61	0.258	-1.387	CCNB1,CDC20,CDC25A,CDC25C,CDC7,CDK1,ESPL1,FBXO5,KIF11,KIF23,PLK1,PLK4,PPM1L,PRC1,PTTG1,WEE1	16
24 h	40 ug/mL	Cell Cycle: G2/M DNA Damage Checkpoint Regulation	4.54	0.28	1.387	AURKA,BORA,BRCA1,CCNB1,CDC25C,CDK1,CDKN1A,CHEK1,CKS2,PLK1,RPRM,SKP2,TOP2A,WEE1	14
24 h	40 ug/mL	DNA Double-Strand Break Repair by Homologous Recombination	4.33	0.5	#NUM!	BRCA1,BRCA2,GEN1,LIG1,POLA1,RAD51,RPA1	7
24 h	40 ug/mL	CLEAR Signaling Pathway	4.08	0.149	0.781	ATP6AP2,ATP6V0B,ATP6V0D1,ATP6V1D,ATP6V1G1,BNIP3,CREB3L4,CTNS,CTSA,CTSD,CTSF,FGFR3,FLCN,FLT1,FNIP1,GHR,GLMP,GNB1L,GUSB,HEXB,HPS1,IGF1R,ITPR1,ITPR2,MAPK12,MCOLN1,MID1,MITF,NEU1,PDGFRB,PINK1,PPM1L,PRKAB2,PRKCA,RHEB,RRAS,SCPEP1,TFEB,TLR6,TLR7,VEGFA,WDR45	42
24 h	40 ug/mL	BER (Base Excision Repair) Pathway	3.95	0.279	-2.887	FEN1,LIG1,MAP2K1,MAP2K3,PCNA,POLE,RFC1,RFC2,RFC3,RFC4,RFC5,RPA1	12	Inactivated
24 h	40 ug/mL	DNA Methylation and Transcriptional Repression Signaling	3.58	0.19	-1.606	CDK1,CDK2,CDK20,DNMT1,E2F7,E2F8,GLI1,H4-16,H4C1,H4C3,H4C8,MBD1,RB1,RBBP7,RBL1,SAP30,SUV39H1,TCF19,TET2,UHRF1	20
24 h	40 ug/mL	Ribonucleotide Reductase Signaling Pathway	3.57	0.169	-0.784	ACTB,BIRC5,CCNF,CDC25A,CDK1,CDK2,CDKN1A,CHEK1,CREB3L4,E2F7,E2F8,FOXM1,FOXO3,GNB1L,H3C3,IL6,MAPK12,MYBL2,PIK3C2B,RB1,RRM1,RRM2,SKP2,TIPARP,VEGFA,WEE1	26
24 h	40 ug/mL	HIF1α Signaling	3.53	0.157	3.286	ADM,CAMK1D,CCNG2,CDKN1A,EGLN1,FLT1,GPI,HK1,HK2,HMOX1,HSPA14,IL6,LDHA,MAP2K1,MAP2K3,MMP10,MMP11,MMP13,MMP16,MMP3,PIK3C2B,PKM,PRKCA,RAN,RRAS,SAT1,SERPINE1,SLC2A1,VEGFA,VHL,VIM	31	Activated
24 h	40 ug/mL	Cell Cycle: G1/S Checkpoint Regulation	3.22	0.215	1.508	CCNE1,CDC25A,CDK2,CDKN1A,CDKN2B,E2F7,E2F8,HDAC5,PA2G4,RB1,RBL1,SKP2,SUV39H1,TFDP1	14
24 h	40 ug/mL	RAN Signaling	3.13	0.4	-2.449	CSE1L,IPO5,KPNA2,RAN,RANBP1,RANGAP1	6	Inactivated
24 h	40 ug/mL	Gluconeogenesis I	3.12	0.308	2.121	ALDOA,ENO1,ENO3,GAPDH,GPI,ME2,PGAM1,PGK1	8	Activated
24 h	40 ug/mL	Pancreatic Adenocarcinoma Signaling	3.07	0.171	1.265	BIRC5,BRCA2,CCNE1,CDK2,CDKN1A,CDKN2B,E2F7,E2F8,HDAC5,HMOX1,MAP2K1,MAPK12,PA2G4,PIK3C2B,RAD51,RB1,RBL1,STAT1,SUV39H1,TFDP1,VEGFA	21
24 h	40 ug/mL	Pyrimidine Deoxyribonucleotides De Novo Biosynthesis I	2.89	0.318	-1.89	AK4,DTYMK,DUT,NME1,RRM1,RRM2,TYMS	7
24 h	40 ug/mL	p53 Signaling	2.87	0.181	1.732	BIRC5,BRCA1,CASP6,CDK2,CDKN1A,CHEK1,DRAM1,FAS,JMY,PCNA,PIK3C2B,RB1,RPRM,SERPINB5,TOPBP1,TP53INP1,WT1	17
24 h	40 ug/mL	MicroRNA Biogenesis Signaling Pathway	2.79	0.15	-1.961	AGO4,BMP4,BRCA1,DDX5,EXOSC1,EXOSC6,EXOSC7,EXOSC8,HMOX1,HNRNPD,MAPK12,NDC1,NUP107,NUP160,NUP205,NUP214,NUP35,NUP37,NUP43,NUP85,PIK3C2B,POLR2L,RAN,RRAS,SRSF3,VEGFA	26
24 h	40 ug/mL	ATM Signaling	2.77	0.177	-0.5	BLM,BRCA1,CCNB1,CDC25A,CDC25C,CDK1,CDK2,CDKN1A,CHEK1,CREB3L4,MAPK12,PPM1L,RAD51,SMC2,SUV39H1,TDP1,TOPBP1	17
24 h	40 ug/mL	DNA damage-induced 14-3-3σ Signaling	2.72	0.233	1.265	BRCA1,CASP6,CCNB1,CCNE1,CDC25C,CDK1,CDK2,CDKN1A,CHEK1,WEE1	10
24 h	40 ug/mL	Sumoylation Pathway	2.71	0.175	1.155	FAS,ISG20,MAPK12,PCNA,RAN,RANGAP1,RFC1,RFC2,RFC3,RFC4,RFC5,RHOBTB1,RHOQ,RPA1,SENP1,SENP7,UBA2	17
24 h	40 ug/mL	N-acetylglucosamine Degradation II	2.7	0.75	#NUM!	AMDHD2,GNPDA1,NAGK	3
24 h	40 ug/mL	Bladder Cancer Signaling	2.41	0.161	0.447	CDKN1A,FGF18,FGF7,FGFR3,HDAC5,MAP2K1,MMP10,MMP11,MMP13,MMP16,MMP3,PA2G4,RB1,RBL1,RRAS,SUV39H1,TFDP1,VEGFA	18
24 h	40 ug/mL	Tetrahydrofolate Salvage from 5,10-methenyltetrahydrofolate	2.33	0.6	#NUM!	GART,MTHFD1,MTHFD1L	3
24 h	40 ug/mL	GADD45 Signaling	2.32	0.196	0.302	BRCA1,CCNB1,CCNE1,CDK1,CDK2,CDKN1A,FOXO3,MAP2K3,MAPK12,PCNA,WT1	11
24 h	40 ug/mL	Senescence Pathway	2.3	0.127	1.715	BHLHE40,CACNA1C,Calm1 (includes others),CAPN5,CCNB1,CCNE1,CDC25A,CDC25C,CDK1,CDK2,CDKN1A,CDKN2B,CGAS,CHEK1,E2F7,E2F8,EZH2,FOXO3,HBP1,IL6,ITPR2,MAP2K1,MAP2K3,MAPK12,PDK1,PHF1,PHF19,PIK3C2B,PPM1L,RB1,RBL1,RRAS,SERPINE1,SQSTM1,VHL,YPEL3	36
24 h	40 ug/mL	ID1 Signaling Pathway	2.11	0.134	-0.392	ATAD5,AURKA,BHLHE40,Bhlhe41,BIRC5,BMP4,CCN2,CCNE1,CDC20,CDKN1A,FGFR3,FN1,FOXO3,GSPT1,ID1,IGF1R,IL6,KIF11,MAPK12,PIK3C2B,POU5F1,RRAS,TYMS,USP1,VEGFA,VIM	26
24 h	40 ug/mL	Glycogen Biosynthesis II (from UDP-D-Glucose)	2.05	0.5	#NUM!	EPM2A,GBE1,GYS1	3
24 h	40 ug/mL	HER-2 Signaling in Breast Cancer	2.01	0.129	0.688	BIRC5,CASP6,CCNE1,CDKN1A,COX6A2,FOXO3,GNB1L,ITGB2,ITGB4,ITGB8,MAP2K1,NDC1,NUP107,NUP160,NUP205,NUP214,NUP35,NUP37,NUP43,NUP85,PARD6G,PDK1,PIK3C2B,PRKCA,RB1,RBL1,RHEB,RRAS	28
24 h	40 ug/mL	Glioma Signaling	1.99	0.146	2.121	Calm1 (includes others),CAMK1D,CDKN1A,CDKN2B,E2F7,E2F8,HDAC5,IGF1R,MAP2K1,PA2G4,PDGFRB,PIK3C2B,PRKCA,RB1,RBL1,RRAS,SUV39H1,TFDP1	18	Activated
24 h	40 ug/mL	UDP-N-acetyl-D-galactosamine Biosynthesis II	1.9	0.333	2	GNPDA1,GPI,HK1,HK2	4	Activated
24 h	40 ug/mL	Tumor Microenvironment Pathway	1.89	0.133	1.706	CD44,COL3A1,CSF1,FAS,FGF18,FGF7,FN1,FOXO3,HLA-A,HLA-E,HLA-F,IL6,MAP2K1,MMP10,MMP11,MMP13,MMP16,MMP3,PIK3C2B,RRAS,SLC2A1,TNC,VEGFA	23
24 h	40 ug/mL	Aryl Hydrocarbon Receptor Signaling	1.88	0.138	-2.324	ALDH1A1,ALDH1L2,CCNA2,CCNE1,CDK2,CDKN1A,CHEK1,CTSD,CYP3A7,DHFR,FAS,GSTO2,IL6,MGST3,NFIA,NFIC,POLA1,RB1,RBL1,TFDP1	20	Inactivated
24 h	40 ug/mL	Caveolar-mediated Endocytosis Signaling	1.86	0.164	#NUM!	ACTA2,ACTB,FLNB,HLA-A,HLA-E,HLA-F,ITGA1,ITGA6,ITGB2,ITGB4,ITGB8,PRKCA	12
24 h	40 ug/mL	Pulmonary Fibrosis Idiopathic Signaling Pathway	1.82	0.117	-0.169	ACTA2,ACTB,BIRC5,CCN2,CERT1,COL3A1,COL7A1,EFNB2,EZH1,EZH2,FGF18,FGFR3,FN1,FOXO3,GLI1,IL6,MAP2K1,MAP2K3,MAPK12,MMP10,MMP11,MMP13,MMP16,MMP3,MTF2,PDGFRB,PIK3C2B,PINK1,RBBP7,RBPJ,ROCK2,RPS6KA2,RRAS,RTEL1,SERPINE1,VIM,WNT5B	37
24 h	40 ug/mL	Phagosome Maturation	1.79	0.135	#NUM!	ATP6AP2,ATP6V0B,ATP6V0D1,ATP6V1D,ATP6V1G1,CTSA,CTSD,CTSF,DYNC1H1,HLA-A,HLA-E,HLA-F,LAMP2,TUBA1B,TUBA1C,TUBA4A,TUBB4B,TUBB6,TUBG1,VAMP3	20
24 h	40 ug/mL	Small Cell Lung Cancer Signaling	1.68	0.147	-1.134	CCNE1,CDK2,CDKN2B,CYC1,CYCS,HDAC5,PA2G4,PIK3C2B,RB1,RBL1,SKP2,SUV39H1,TFDP1,TRAF3	14
24 h	40 ug/mL	Cell Cycle Regulation by BTG Family Proteins	1.63	0.194	-0.816	BTG1,CCNE1,CDK2,E2F7,E2F8,PPM1L,RB1	7
24 h	40 ug/mL	Role of OCT4 in Mammalian Embryonic Stem Cell Pluripotency	1.58	0.178	#NUM!	BRCA1,CASP6,CCNF,KDM5B,NR2F6,POU5F1,PPP1R8,RB1	8
24 h	40 ug/mL	Ferroptosis Signaling Pathway	1.56	0.134	0	ABCA1,CDKN1A,H2AC18/H2AC19,H2AC20,H2AZ1,H2BC1,H2BC10,H2BC15,HMOX1,MAP2K1,PRKAB2,RB1,RBL1,RRAS,SAT1,SLC11A2,SQSTM1	17
24 h	40 ug/mL	HOTAIR Regulatory Pathway	1.54	0.129	-0.243	AGO4,CD44,CDKN1A,COL3A1,EZH2,FOXM1,H3C3,JAM2,MMP10,MMP11,MMP13,MMP16,MMP3,MTF2,PIK3C2B,RBBP7,ROCK2,VIM,WNT5B	19
24 h	40 ug/mL	Protein Ubiquitination Pathway	1.5	0.115	#NUM!	BRCA1,CDC20,DNAJB2,DNAJB9,DNAJC9,HLA-A,HLA-E,HLA-F,HSCB,HSPA14,HSPD1,HSPE1,HSPH1,PSMB10,PSMD14,SASS6,SKP2,UBC,UBE2B,UBE2N,UCHL5,USP1,USP13,USP14,USP15,USP22,USP39,USP46,USP50,VHL	30
24 h	40 ug/mL	Autophagy	1.49	0.12	1.225	ATG9A,ATG9B,BNIP3,Calm1 (includes others),CREB3L4,DDIT3,DRAM1,FOXO3,GNB1L,GORASP2,LAMP2,MAP1LC3B,MAP2K1,MAPK12,OPTN,PIK3C2B,PPM1L,PRKAB2,PRKAR2A,SQSTM1,TFEB,TRAF3,ULK1,VEGFA,WIPI1	25
24 h	40 ug/mL	PFKFB4 Signaling Pathway	1.47	0.17	0.707	CREB3L4,GPI,HK1,HK2,MAP2K1,MAP2K3,PRKAR2A,XDH	8
24 h	40 ug/mL	Non-Small Cell Lung Cancer Signaling	1.43	0.14	1.134	FOXO3,HDAC5,ITPR1,ITPR2,MAP2K1,PA2G4,PIK3C2B,PRKCA,RB1,RBL1,RRAS,SUV39H1,TFDP1	13
24 h	40 ug/mL	Glycogen Degradation II	1.38	0.3	#NUM!	AGL,PGM1,PYGL	3
24 h	40 ug/mL	GDP-glucose Biosynthesis	1.38	0.3	#NUM!	HK1,HK2,PGM1	3
24 h	40 ug/mL	Molecular Mechanisms of Cancer	1.37	0.105	#NUM!	ARHGEF4,AURKA,BMP4,BRCA1,CASP6,CCNE1,CDC25A,CDC25C,CDK1,CDK2,CDK20,CDKN1A,CDKN2B,CHEK1,CYCS,E2F7,E2F8,FAS,GLI1,GNB1L,HAT1,HDAC5,ITGA1,ITGA6,ITGB2,ITGB4,ITGB8,MAP2K1,MAP2K3,MAPK12,NAIP,PA2G4,PIK3C2B,PLCB1,PRKAR2A,PRKCA,RAPGEF3,RB1,RBL1,RBPJ,RHOBTB1,RHOQ,RRAS,SUV39H1,TFDP1,WNT5B	46
24 h	40 ug/mL	CDP-diacylglycerol Biosynthesis I	1.33	0.2	0.447	AGPAT4,GPAT3,LPCAT1,MBOAT2,TAMM41	5
24 h	40 ug/mL	Regulation of Cellular Mechanics by Calpain Protease	1.32	0.138	1.633	CAPN5,CCNA2,CCNE1,CDK1,CDK2,ITGA1,ITGA6,ITGB2,ITGB4,ITGB8,RB1,RRAS	12
24 h	40 ug/mL	Hepatic Fibrosis / Hepatic Stellate Cell Activation	1.31	0.118	#NUM!	ACTA2,CCL5,CCN2,CD14,CERT1,COL3A1,COL7A1,CSF1,FAS,FLT1,FN1,IGF1R,IGFBP4,IL6,LHX2,LY96,MMP13,MYO1H,PDGFRB,SERPINE1,STAT1,VEGFA	22
24 h	80 ug/mL	Cell Cycle Control of Chromosomal Replication	11.2	0.566	-4.747	CDC45,CDC6,CDC7,CDK1,CDK19,CDK2,CDK20,CDT1,DNA2,LIG1,MCM2,MCM3,MCM4,MCM5,MCM6,MCM8,ORC1,ORC2,ORC6,PCNA,POLA1,POLA2,POLD1,POLE,PRIM1,PRIM2,RPA1,RPA2,RPA3,TOP2A	30	Inactivated
24 h	80 ug/mL	Kinetochore Metaphase Signaling Pathway	10.1	0.413	-3	ARPP19,AURKB,BIRC5,BUB1B,CCNB1,CDC16,CDC23,CDC26,CDCA8,CDK1,CENPH,CENPK,CENPL,CENPN,CENPQ,CENPT,CENPU,CENPW,ESPL1,H2AC18/H2AC19,H2AC20,H2AZ1,INCENP,KNL1,KNTC1,MAD2L1,MASTL,MIS12,MXD3,NDC80,NSL1,NUF2,PLK1,PPP1CA,PPP1R10,PPP1R3C,PPP1R7,SKA1,SKA3,SMC3,SPC24,SPC25,SPDL1,TTK,ZWILCH	45	Inactivated
24 h	80 ug/mL	NER (Nucleotide Excision Repair, Enhanced Pathway)	9.81	0.427	-2.263	CHAF1A,CHAF1B,COPS3,DNA2,GPS1,H3-3A/H3-3B,H4C1,H4C12,H4C2,H4C3,H4C8,LIG1,LIG3,NEDD8,PCNA,POLA1,POLA2,POLD1,POLD2,POLD3,POLD4,POLE,POLE2,POLE3,POLR2B,POLR2E,POLR2L,PRIM1,PRIM2,RFC1,RFC2,RFC3,RFC4,RFC5,RPA1,RPA2,RPA3,TOP2A,UBE2N,UVSSA,XPC	41	Inactivated
24 h	80 ug/mL	MicroRNA Biogenesis Signaling Pathway	8.11	0.329	-3.841	AGO2,AGO3,AGO4,AKT1,BMP4,BRCA1,DBR1,DDX1,DDX5,EGFR,EXOSC1,EXOSC3,EXOSC7,EXOSC8,Fus,GLE1,HMOX1,HNRNPA2B1,HNRNPD,HOPX,HSPA8,IGF1,MAPK12,MTOR,MYC,NDC1,NUP107,NUP133,NUP155,NUP160,NUP188,NUP205,NUP214,NUP35,NUP37,NUP42,NUP43,NUP62,NUP85,NUP88,NUP93,NUP98,PIK3C2B,PNPT1,POLR2B,POLR2E,POLR2L,RAN,RRAS,SEC13,SMAD3,SRSF1,SRSF3,TGFB2,TSN,VEGFA,XPO5	57	Inactivated
24 h	80 ug/mL	Granzyme A Signaling	6.08	0.403	2.887	FN1,H1-10,H1-2,H1-3,H1f4,HMGB2,LMNB1,MT-ND6,NDUFA12,NDUFA13,NDUFA2,NDUFA3,NDUFA4,NDUFA5,NDUFAB1,NDUFB10,NDUFB11,NDUFB4,NDUFB7,NDUFB8,NDUFS7,NDUFS8,NDUFV3,NME1,PARP1,Serpinb6b,SET	27	Activated
24 h	80 ug/mL	Estrogen-mediated S-phase Entry	6.02	0.577	-2.673	CCNA2,CCNE1,CDC25A,CDK1,CDK2,CDKN1A,CDKN1B,E2F2,E2F7,E2F8,MYC,RB1,RBL1,SKP2,TFDP1	15	Inactivated
24 h	80 ug/mL	Mismatch Repair in Eukaryotes	5.86	0.667	-2.887	EXO1,FEN1,LIG1,MLH1,PCNA,POLD1,RFC1,RFC2,RFC3,RFC4,RFC5,RPA1	12	Inactivated
24 h	80 ug/mL	Oxidative Phosphorylation	5.57	0.343	-5.145	ATP5F1A,ATP5F1C,ATP5MC1,ATP5MC3,ATP5MF,ATP5MG,ATP5PD,ATP5PO,COX10,COX6A1,COX6A2,COX7A2,COX8A,CYC1,CYCS,NDUFA12,NDUFA13,NDUFA2,NDUFA3,NDUFA4,NDUFA5,NDUFAB1,NDUFB10,NDUFB11,NDUFB4,NDUFB7,NDUFB8,NDUFS7,NDUFS8,NDUFV3,SDHD,UQCR10,UQCR11,UQCRQ	34	Inactivated
24 h	80 ug/mL	CLEAR Signaling Pathway	5.47	0.26	1.305	AKT1,ATF4,ATP6AP2,ATP6V0B,ATP6V0D1,ATP6V0E1,ATP6V1A,ATP6V1G1,ATP6V1H,BNIP3,CREB3L1,CREB3L4,CREB5,CTNS,CTSA,CTSD,CTSF,EGFR,FGF21,FLCN,FLT1,FNIP1,GAA,GALNS,GBA,GHR,GLMP,GNB1L,GNPTG,GNS,GSK3B,GUSB,HEXB,HPS1,IGF1,IGF1R,ITPR1,ITPR2,MAPK12,MCOLN1,MID1,MITF,MTOR,NAGLU,NEU1,PDGFRB,PINK1,PIP4P1,PPM1L,PPP2R2B,PRKAB2,PRKCA,PSAP,RHEB,RRAGC,RRAS,SCPEP1,SEC13,SLC38A9,TFEB,TGFB2,TGFBR2,TGFBR3,TLR4,TLR5,TLR6,TLR…	73
24 h	80 ug/mL	Sirtuin Signaling Pathway	5.42	0.262	2.06	ABCA1,AKT1,ATG10,ATG4D,ATG9B,ATP5F1A,ATP5F1C,ATP5MC1,CYC1,FOXO3,GABARAPL1,GADD45A,GADD45B,GADD45G,GLS,GSK3B,GTF3C2,H1-10,H1-2,H1-3,H1f4,H3-3A/H3-3B,H3C3,HSF1,JUN,LDHA,MAP1LC3B,MAPK12,MT-ND6,MTOR,MYC,MYCN,NAMPT,NDRG1,NDUFA12,NDUFA13,NDUFA2,NDUFA3,NDUFA4,NDUFA5,NDUFAB1,NDUFB10,NDUFB11,NDUFB4,NDUFB7,NDUFB8,NDUFS7,NDUFS8,NDUFV3,PARP1,PDK1,PGAM1,PGK1,PPIF,SDHD,SLC25A5,SLC2A1,SUV39H1,TIMM13,TIMM17A,TIM…	70	Activated
24 h	80 ug/mL	Role of BRCA1 in DNA Damage Response	5.37	0.362	0	ACTB,BARD1,BLM,BRCA1,BRIP1,CDKN1A,CHEK1,E2F2,E2F7,E2F8,FANCA,FANCB,FANCL,GADD45A,MLH1,PLK1,RAD51,RB1,RBL1,RFC1,RFC2,RFC3,RFC4,RFC5,RPA1,SMARCA4,SMARCD2,STAT1,TOPBP1	29
24 h	80 ug/mL	Cell Cycle: G1/S Checkpoint Regulation	5.24	0.385	1.528	CCND2,CCNE1,CDC25A,CDK2,CDKN1A,CDKN1B,CDKN2B,CDKN2C,CDKN2D,E2F2,E2F7,E2F8,GSK3B,HDAC1,HDAC2,MDM2,MYC,PA2G4,RB1,RBL1,SKP2,SMAD3,SUV39H1,TFDP1,TGFB2	25
24 h	80 ug/mL	HER-2 Signaling in Breast Cancer	5.2	0.272	1.581	AKT1,Arf2,ARF3,BIRC5,CASP6,CASP7,CCNE1,CDKN1A,CDKN1B,COX10,COX6A1,COX6A2,COX7A2,COX8A,EGFR,ELF1,ETS2,FOXO3,GLE1,GNB1L,GSK3B,IKBKG,ITGB2,JUN,MAP2K1,MDM2,MS4A2,MTOR,MYC,NDC1,NUP107,NUP133,NUP155,NUP160,NUP188,NUP205,NUP214,NUP35,NUP37,NUP42,NUP43,NUP62,NUP85,NUP88,NUP93,NUP98,PARD6B,PDK1,PIK3C2B,PRKCA,PTGS2,RAF1,RB1,RBL1,RHEB,RPS6KB2,RRAS,SEC13,SMAD3	59
24 h	80 ug/mL	Cyclins and Cell Cycle Regulation	5.12	0.354	-2.132	CCNA2,CCNB1,CCND2,CCNE1,CDC25A,CDK1,CDK2,CDKN1A,CDKN1B,CDKN2B,CDKN2C,CDKN2D,E2F2,E2F7,E2F8,GSK3B,HDAC1,HDAC2,PA2G4,PPM1L,PPP2R2B,RAF1,RB1,RBL1,SKP2,SUV39H1,TFDP1,TGFB2,WEE1	29	Inactivated
24 h	80 ug/mL	Ribonucleotide Reductase Signaling Pathway	4.97	0.292	-1.508	ACTB,AKT1,ATF4,BIRC5,CCNF,CDC25A,CDK1,CDK2,CDKN1A,CHEK1,CREB3L1,CREB3L4,CREB5,E2F2,E2F7,E2F8,EGFR,EIF4EBP1,FOXM1,FOXO3,GNB1L,H3-3A/H3-3B,H3C3,IL6,JUN,MAPK12,MTOR,MYBL2,MYC,NFYC,PARP1,PARP12,PARP6,PARP8,PIK3C2B,RB1,RRM1,RRM2,SKP2,SMARCA4,SMARCD2,THBS1,TIPARP,VEGFA,WEE1	45
24 h	80 ug/mL	DNA Methylation and Transcriptional Repression Signaling	4.93	0.324	-1.671	CDK1,CDK19,CDK2,CDK20,DNMT1,E2F2,E2F7,E2F8,GADD45A,GADD45B,GADD45G,GLI1,H3-3A/H3-3B,H4C1,H4C12,H4C2,H4C3,H4C8,HDAC1,HDAC2,MBD1,MYC,RB1,RBBP7,RBL1,SAP30,SUV39H1,TCF19,TCF23,TET2,TET3,TFAM,UHRF1,ZNF354A	34
24 h	80 ug/mL	Hereditary Breast Cancer Signaling	4.86	0.299	#NUM!	ACTB,AKT1,BARD1,BLM,BRCA1,CCNB1,CCND2,CDC25C,CDK1,CDKN1A,CHEK1,FANCA,FANCB,FANCL,GADD45A,GADD45B,GADD45G,HDAC1,HDAC2,MLH1,PALB2,PIK3C2B,POLR2B,POLR2E,POLR2L,RAD51,RB1,RFC1,RFC2,RFC3,RFC4,RFC5,RPA1,RRAS,SMARCA4,SMARCD2,TUBG1,Ubb,UBC,WEE1,XPC	41
24 h	80 ug/mL	Role of CHK Proteins in Cell Cycle Checkpoint Control	4.31	0.375	1.155	BRCA1,CDC25A,CDC25C,CDK1,CDK2,CDKN1A,CHEK1,CLSPN,E2F2,E2F7,E2F8,PCNA,PLK1,PPM1L,PPP2R2B,RFC1,RFC2,RFC3,RFC4,RFC5,RPA1	21
24 h	80 ug/mL	Senescence Pathway	4.19	0.243	1.134	ACVR2B,AKT1,ASXL2,ATF3,BHLHE40,CACNA1C,Calm1 (includes others),CAPN5,CAT,CCNB1,CCND2,CCNE1,CDC16,CDC23,CDC25A,CDC25C,CDC26,CDK1,CDK2,CDKN1A,CDKN1B,CDKN2B,CGAS,CHEK1,DHCR24,E2F2,E2F7,E2F8,EIF4EBP1,ELF1,ETS2,EZH2,FOXO3,GADD45A,GADD45B,GADD45G,HBP1,IKBKG,IL6,ITPR2,JUN,MAP2K1,MAP2K3,MAPK12,MDM2,MTOR,PARP1,PDHX,PDK1,PHF1,PHF19,PIK3C2B,PPM1L,PPP1CA,PPP2R2B,RAF1,RB1,RBL1,RRAS,SERPINE1,SMAD3,SMAD6,SQSTM1…	69
24 h	80 ug/mL	ATM Signaling	4.1	0.312	-0.853	ATF4,BLM,BRCA1,CBX1,CBX3,CBX5,CCNB1,CDC25A,CDC25C,CDK1,CDK2,CDKN1A,CHEK1,CREB3L1,CREB3L4,CREB5,GADD45A,GADD45B,GADD45G,JUN,MAPK12,MDM2,PPM1L,PPP2R2B,RAD51,SMC2,SMC3,SUV39H1,TDP1,TOPBP1	30
24 h	80 ug/mL	Tetrahydrofolate Salvage from 5,10-methenyltetrahydrofolate	4.05	1	-1.342	GART,MTHFD1,MTHFD1L,MTHFD2,MTHFD2L	5
24 h	80 ug/mL	Sumoylation Pathway	4.01	0.309	0.853	ARHGDIB,CBX4,Cdc42,CEBPA,FAS,HDAC1,HDAC2,ISG20,JUN,MAP3K5,MAPK12,MDM2,PCNA,RAN,RANGAP1,RFC1,RFC2,RFC3,RFC4,RFC5,RHOBTB1,RHOJ,RHOQ,RPA1,SAE1,SENP1,SENP2,SUMO1,SUMO2,UBA2	30
24 h	80 ug/mL	p53 Signaling	3.88	0.309	1.606	AKT1,BIRC5,BRCA1,CASP6,CCND2,CDK2,CDKN1A,CHEK1,COQ8A,DRAM1,FAS,GADD45A,GADD45B,GADD45G,GSK3B,HDAC1,JMY,JUN,MDM2,PCNA,PIK3C2B,RB1,RPRM,SCO2,SERPINB5,THBS1,TOPBP1,TP53INP1,WT1	29
24 h	80 ug/mL	Glycolysis I	3.88	0.48	2.887	ALDOA,ENO1,ENO2,ENO3,GAPDH,GPI,PFKL,PFKP,PGAM1,PGK1,PKM,TPI1	12	Activated
24 h	80 ug/mL	GADD45 Signaling	3.79	0.357	0.447	ACVR2B,BRCA1,CCNB1,CCND2,CCNE1,CDK1,CDK2,CDKN1A,FOXO3,GADD45A,GADD45B,GADD45G,MAP2K3,MAPK12,MYC,PCNA,SMAD3,TGFB2,TGFBR2,WT1	20
24 h	80 ug/mL	Cell Cycle: G2/M DNA Damage Checkpoint Regulation	3.52	0.36	1.213	AURKA,BORA,BRCA1,CCNB1,CDC25C,CDK1,CDKN1A,CHEK1,CKS1B,CKS2,GADD45A,MDM2,PLK1,RPRM,SKP2,TOP2A,WEE1,YWHAB	18
24 h	80 ug/mL	Mitochondrial Dysfunction	3.41	0.261	#NUM!	AIFM1,ATP5F1A,ATP5F1C,ATP5MC1,ATP5MC3,ATP5MF,ATP5MG,ATP5PD,ATP5PO,CAT,COX10,COX6A1,COX6A2,COX7A2,COX8A,CYC1,CYCS,MAPK12,MT-ND6,NDUFA12,NDUFA13,NDUFA2,NDUFA3,NDUFA4,NDUFA5,NDUFAB1,NDUFB10,NDUFB11,NDUFB4,NDUFB7,NDUFB8,NDUFS7,NDUFS8,NDUFV3,PINK1,SDHD,TXN2,UQCR10,UQCR11,UQCRQ,XDH	41
24 h	80 ug/mL	Folate Transformations I	3.12	0.667	-0.816	MTHFD1,MTHFD1L,MTHFD2,MTHFD2L,MTHFR,SHMT2	6
24 h	80 ug/mL	Neutrophil Extracellular Trap Signaling Pathway	2.87	0.216	-2.753	AKT1,ATP5F1A,ATP5F1C,ATP5MC1,CASP6,CASP7,CCL5,CD14,CERT1,COL1A1,COL1A2,COL22A1,COL3A1,COL5A2,COL6A1,COL6A2,COL6A3,Col6a4,COL7A1,COL8A1,CYC1,DOCK1,Gm13288 (includes others),GSDMD,H3-3A/H3-3B,H4C1,H4C12,H4C2,H4C3,H4C8,ITGB2,ITPR1,ITPR2,MAP2K1,MAP2K3,MAPK12,MT-ND6,MTOR,NDUFA12,NDUFA13,NDUFA2,NDUFA3,NDUFA4,NDUFA5,NDUFAB1,NDUFB10,NDUFB11,NDUFB4,NDUFB7,NDUFB8,NDUFS7,NDUFS8,NDUFV3,PIK3C2B,PLA2G12A,PLB1,…	76	Inactivated
24 h	80 ug/mL	HIF1α Signaling	2.83	0.237	1.18	ADM,AKT1,CAMK1D,CAMK2B,CAMK4,CCNG2,CDKN1A,EGLN1,EGLN3,EIF4EBP1,FLT1,GPI,HK1,HK2,HMOX1,HSPA14,HSPA4,HSPA8,IGF1,IL6,JUN,LDHA,MAP2K1,MAP2K3,MDM2,MMP10,MMP11,MMP13,MMP16,MMP3,MTOR,PDGFC,PIK3C2B,PKM,PRKCA,RAF1,RAN,RPS6KB2,RRAS,SAT1,SERPINE1,SLC2A1,TF,TGFB2,VEGFA,VHL,VIM	47
24 h	80 ug/mL	Glioma Signaling	2.76	0.26	0	AKT1,Calm1 (includes others),CAMK1D,CAMK2B,CAMK4,CCND2,CDKN1A,CDKN2B,CDKN2C,CDKN2D,E2F2,E2F7,E2F8,EGFR,HDAC1,HDAC2,IGF1,IGF1R,MAP2K1,MDM2,MTOR,PA2G4,PDGFC,PDGFRB,PIK3C2B,PRKCA,RAF1,RB1,RBL1,RRAS,SUV39H1,TFDP1	32
24 h	80 ug/mL	Pancreatic Adenocarcinoma Signaling	2.76	0.26	0.5	AKT1,BIRC5,CCNE1,CDK2,CDKN1A,CDKN1B,CDKN2B,E2F2,E2F7,E2F8,EGFR,HDAC1,HDAC2,HMOX1,MAP2K1,MAPK12,MDM2,PA2G4,PDGFC,PIK3C2B,PTGS2,RAD51,RAF1,RB1,RBL1,SMAD3,STAT1,SUV39H1,TFDP1,TGFB2,TGFBR2,VEGFA	32
24 h	80 ug/mL	Aryl Hydrocarbon Receptor Signaling	2.65	0.248	-0.6	ALDH1A1,ALDH1L2,CCNA2,CCND2,CCNE1,CDK2,CDKN1A,CDKN1B,CHEK1,CTSD,CYP3A5,CYP3A7,DHFR,FAS,GSTA3,Gstm3,GSTM5,GSTO2,HSPB2,IL6,JUN,MDM2,MGST1,MGST3,MYC,NCOA7,NEDD8,NFIA,NFIC,POLA1,RB1,RBL1,SMARCA4,TFDP1,TGFB2,TGM2	36
24 h	80 ug/mL	Hepatic Fibrosis / Hepatic Stellate Cell Activation	2.61	0.235	#NUM!	ACTA2,CCL5,CCN2,CD14,CERT1,COL1A1,COL1A2,COL22A1,COL3A1,COL5A2,COL6A1,COL6A2,COL6A3,Col6a4,COL7A1,COL8A1,EGFR,FAS,FLT1,FN1,ICAM1,IGF1,IGF1R,IL1RL1,IL6,KLF6,LHX2,LY96,MMP13,MYH10,MYL6,MYO10,MYO18A,MYO1H,PDGFC,PDGFRB,SERPINE1,SMAD3,STAT1,TGFB2,TGFBR2,TLR4,VCAM1,VEGFA	44
24 h	80 ug/mL	Folate Polyglutamylation	2.6	0.8	-1	FPGS,MTHFD1,MTHFD1L,SHMT2	4
24 h	80 ug/mL	Histidine Degradation III	2.48	0.625	-1.342	AMDHD1,MTHFD1,MTHFD1L,MTHFD2,MTHFD2L	5
24 h	80 ug/mL	Triacylglycerol Biosynthesis	2.47	0.314	1	AGPAT4,CRLS1,DGAT2,ELOVL6,GPAT3,LPCAT1,LPCAT4,LPIN1,LPIN2,LPIN3,MBOAT1,MBOAT2,Plpp1,PLPP3,PLPPR3,PORCN	16
24 h	80 ug/mL	NRF2-mediated Oxidative Stress Response	2.45	0.226	1.4	ABCC1,ABCC4,ACTA2,ACTB,AKT1,ATF4,BACH1,CAT,CYP2B6,CYP2S1,CYP3A5,CYP3A7,DNAJB2,DNAJB6,DNAJB9,DNAJC11,DNAJC19,DNAJC5,DNAJC9,FKBP5,FOSL1,FTL,GSK3B,GSTA3,Gstm3,GSTM5,GSTO2,HMOX1,JUN,JUND,MAF,MAFF,MAFG,MAFK,MAP2K1,MAP2K3,MAP3K1,MAP3K5,MGST1,MGST3,PIK3C2B,PRKCA,RAF1,RRAS,SQSTM1,STIP1,UBE2E3,UBE2K,USP14	49
24 h	80 ug/mL	5-aminoimidazole Ribonucleotide Biosynthesis I	2.43	1	#NUM!	GART,PFAS,PPAT	3
24 h	80 ug/mL	Biotin-carboxyl Carrier Protein Assembly	2.43	1	#NUM!	ACACA,ACACB,HLCS	3
24 h	80 ug/mL	Gluconeogenesis I	2.42	0.385	1.897	ALDOA,ENO1,ENO2,ENO3,GAPDH,GPI,ME2,ME3,PGAM1,PGK1	10
24 h	80 ug/mL	RHOA Signaling	2.41	0.252	-0.6	ABL2,ACTA2,ACTB,ANLN,ARHGAP12,ARPC4,CDC42EP1,CDC42EP2,CDC42EP3,CIT,DLC1,EPHA1,EZR,GNA13,IGF1,IGF1R,LPAR2,MYL6,MYLK,NRP2,PFN1,PIP4K2C,PIP5K1A,RHPN2,ROCK2,SEMA3F,SEPTIN11,SEPTIN2,SEPTIN5,SEPTIN8	30
24 h	80 ug/mL	Pulmonary Fibrosis Idiopathic Signaling Pathway	2.41	0.212	-0.124	ACTA2,ACTB,ACVR2B,AEBP2,AKT1,BIRC5,CCN2,CDH2,CERT1,COL1A1,COL1A2,COL22A1,COL3A1,COL5A2,COL6A1,COL6A2,COL6A3,Col6a4,COL7A1,COL8A1,EFNB2,EGFR,EIF4EBP1,EZH1,EZH2,FGF18,FN1,FOXG1,FOXO3,FOXO6,FZD1,FZD4,FZD8,GLI1,GNA13,GSK3B,IL6,JUN,MAP2K1,MAP2K3,MAPK12,MMP10,MMP11,MMP13,MMP16,MMP3,MTF2,MTOR,PDGFC,PDGFRB,PIK3C2B,PINK1,RAF1,RBBP7,RBPJ,ROCK2,RPS6KB2,RRAS,RTEL1,SERPINE1,SMAD3,TGFB2,TGFBR2,TGFBR3,THBS1,VIM…	67
24 h	80 ug/mL	DNA damage-induced 14-3-3σ Signaling	2.39	0.326	1.069	AKT1,BRCA1,CASP6,CASP7,CCNB1,CCNE1,CDC25C,CDK1,CDK2,CDKN1A,CDKN1B,CHEK1,MDM2,WEE1	14
24 h	80 ug/mL	BER (Base Excision Repair) Pathway	2.39	0.326	-3.207	FEN1,LIG1,LIG3,MAP2K1,MAP2K3,PARP1,PCNA,POLE,RFC1,RFC2,RFC3,RFC4,RFC5,RPA1	14	Inactivated
24 h	80 ug/mL	Mitotic Roles of Polo-Like Kinase	2.31	0.29	-2.138	CCNB1,CDC16,CDC23,CDC25A,CDC25C,CDC26,CDC7,CDK1,ESPL1,FBXO5,KIF11,PLK1,PLK3,PLK4,PPM1L,PPP2R2B,SMC3,WEE1	18	Inactivated
24 h	80 ug/mL	ID1 Signaling Pathway	2.29	0.227	0	ABI1,ACVR2B,AKT1,AMHR2,ATAD5,ATF3,ATF6,AURKA,BCL3,BHLHE40,Bhlhe41,BIRC5,BMP4,CCN2,CCNE1,CDKN1A,CDKN1B,CHRNB1,EGFR,FN1,FOXO3,GSK3B,GSPT1,ID1,IGF1R,IL6,KIF11,MAPK12,MDM2,MYC,PDGFC,PIK3C2B,POU5F1,RAF1,RRAS,SMAD3,TGFB2,TGFBR2,TGFBR3,TGM2,TYMS,USP1,VEGFA,VIM	44
24 h	80 ug/mL	Tumor Microenvironment Pathway	2.29	0.231	0.801	AKT1,ARG1,CD44,CFLAR,COL1A1,COL1A2,COL3A1,FAS,FGF18,FGF21,FGF7,FN1,FOXG1,FOXO3,FOXO6,HLA-A,HLA-E,HLA-F,HLA-G,ICAM1,IDO2,IGF1,IL6,JUN,MAP2K1,MMP10,MMP11,MMP13,MMP16,MMP3,MYC,PDGFC,PIK3C2B,PTGS2,RAF1,RRAS,SLC2A1,TGFB2,TNC,VEGFA	40
24 h	80 ug/mL	HOTAIR Regulatory Pathway	2.28	0.238	-1.061	AEBP2,AGO2,AGO3,AGO4,AKT1,CD44,CDKN1A,COL1A1,COL1A2,COL3A1,ELAVL1,EZH2,FOXM1,H3-3A/H3-3B,H3C3,HDAC1,HDAC2,HSF1,ICAM1,IRF1,JAM2,MDM2,MMP10,MMP11,MMP13,MMP16,MMP3,MTF2,MYC,PIK3C2B,RBBP7,ROCK2,TLR4,VIM,WNT5B	35
24 h	80 ug/mL	IL-10 Signaling	2.26	0.241	-0.522	AKT1,ATF4,BCL3,BHLHE40,CDKN1A,CDKN2D,CREB3L1,CREB3L4,CREB5,DUSP1,FCGR2A,GSK3B,HLA-A,HLA-DQB1,HLA-E,HLA-F,HLA-G,HMOX1,ICAM1,IKBKG,IL1RL1,IL33,IL6,JUN,MAF,MAP2K3,MAPK12,MTOR,PBX1,PKM,PRKAB2,STAT1,TLR4	33
24 h	80 ug/mL	Protein Ubiquitination Pathway	2.25	0.215	#NUM!	BAP1,BRCA1,CDC23,CRYAB,DNAJB2,DNAJB6,DNAJB9,DNAJC11,DNAJC19,DNAJC2,DNAJC28,DNAJC5,DNAJC9,HLA-A,HLA-E,HLA-F,HLA-G,HSCB,HSPA14,HSPA4,HSPA8,HSPB2,HSPD1,HSPE1,MDM2,NEDD4L,PSMB10,PSMC3,PSMC4,PSMD13,Sacs,SASS6,SKP2,SMURF1,Ubb,UBC,UBE2B,UBE2E3,UBE2H,UBE2K,UBE2N,UBE2O,UCHL5,USP1,USP13,USP14,USP15,Usp17la (includes others),USP22,USP28,USP3,USP39,USP44,USP46,USP50,VHL	56
24 h	80 ug/mL	Salvage Pathways of Pyrimidine Deoxyribonucleotides	2.18	0.667	#NUM!	CDA,TK1,TK2,UPP1	4
24 h	80 ug/mL	Superpathway of Cholesterol Biosynthesis	2.15	0.357	-1.897	ACAT1,CYP51A1,DHCR24,HADHB,HMGCR,HSD17B7,IDI1,LBR,LSS,MVK	10
24 h	80 ug/mL	Sonic Hedgehog Signaling	2.04	0.345	0	CCNB1,CDK1,DYRK1A,DYRK1B,GLI1,GLIS1,GLIS2,GSK3B,PRKAR2A,STK36	10
24 h	80 ug/mL	Endocannabinoid Cancer Inhibition Pathway	2.02	0.232	0	AKT1,ATF3,ATF4,CAMKK2,CASP6,CASP7,CCND2,CCNE1,CDKN1A,CDKN1B,CREB3L1,CREB3L4,CREB5,DDIT3,GNA13,GNB1L,GSK3B,MAP2K1,MAP2K3,MTOR,MYC,NUPR1,PDGFC,PIK3C2B,PRKAB2,PRKAR2A,RAF1,ROCK2,SMPD3,SPTLC1,TRIB3,VEGFA,VIM	33
24 h	80 ug/mL	Polyamine Regulation in Colon Cancer	1.96	0.281	-1	AKT1,ARG1,EIF5A,GNB1L,GSK3B,JUN,MAP2K1,MAP2K3,MTOR,MYC,OAZ1,ODC1,RAF1,SAT1,SMOX,SRM	16
24 h	80 ug/mL	Bladder Cancer Signaling	1.95	0.241	0.378	CDKN1A,E2F2,EGFR,FGF18,FGF21,FGF7,HDAC1,HDAC2,MAP2K1,MDM2,MMP10,MMP11,MMP13,MMP16,MMP3,MYC,PA2G4,PDGFC,RAF1,RASSF1,RB1,RBL1,RRAS,SUV39H1,TFDP1,THBS1,VEGFA	27
24 h	80 ug/mL	Apelin Liver Signaling Pathway	1.89	0.346	-0.333	APLN,COL1A1,COL1A2,COL3A1,FAS,GSK3B,IRS1,MAPK12,PDGFRB	9
24 h	80 ug/mL	dTMP De Novo Biosynthesis	1.88	0.75	#NUM!	DHFR,SHMT2,TYMS	3
24 h	80 ug/mL	N-acetylglucosamine Degradation II	1.88	0.75	#NUM!	AMDHD2,GNPDA1,NAGK	3
24 h	80 ug/mL	DNA Double-Strand Break Repair by Homologous Recombination	1.87	0.429	#NUM!	BRCA1,GEN1,LIG1,POLA1,RAD51,RPA1	6
24 h	80 ug/mL	Pyrimidine Deoxyribonucleotides De Novo Biosynthesis I	1.86	0.364	-2.121	AK4,AK5,DTYMK,DUT,NME1,RRM1,RRM2,TYMS	8	Inactivated
24 h	80 ug/mL	Cell Cycle Regulation by BTG Family Proteins	1.77	0.306	-0.707	BTG1,CCNE1,CDK2,E2F2,E2F7,E2F8,HOXB9,NOCT,PPM1L,PPP2R2B,RB1	11
24 h	80 ug/mL	Ferroptosis Signaling Pathway	1.74	0.228	0.577	ABCA1,ACACA,ALOXE3,Arf2,ARF3,ATF4,BAP1,CDKN1A,FTL,GCH1,GLS2,H2AC18/H2AC19,H2AC20,H2AZ1,H2BC10,HMGCR,HMOX1,MAP2K1,NCOA4,NFS1,PRKAB2,RAF1,RB1,RBL1,RRAS,SAT1,SQSTM1,TF,TFRC	29
24 h	80 ug/mL	Autophagy	1.72	0.211	1.852	AKT1,ATF4,ATG10,ATG9B,BNIP3,Calm1 (includes others),CAMKK2,CDKN1B,CREB3L1,CREB3L4,CREB5,DDIT3,DRAM1,FOXO3,GABARAPL1,GNB1L,GORASP2,GSK3B,IGF1,IRS1,IRS2,JUN,LAMP2,MAP1LC3B,MAP2K1,MAPK12,MTOR,MYC,OPTN,PIK3C2B,PPM1L,PPP2R2B,PRKAB2,PRKAR2A,RAF1,RB1CC1,SQSTM1,TFEB,TGFB2,TLR4,ULK1,UVRAG,VEGFA,WIPI1	44
24 h	80 ug/mL	Glucocorticoid Receptor Signaling	1.72	0.189	#NUM!	ACTB,AKT1,ATP5F1A,ATP5F1C,ATP5MC1,BGLAP,BRCA1,CCL5,CDKN1A,CEBPA,CYC1,DUSP1,EGFR,FKBP4,FKBP5,FOXO3,GHR,GJA1,Gm13288 (includes others),GTF2A2,GTF2E2,H2-K2/H2-Q9,H2-T10,H2-T9,H3-3A/H3-3B,H3C3,HLA-A,HLA-DQB1,HLA-E,HLA-F,HLA-G,HSPA14,HSPA4,HSPA8,ICAM1,IGF1,IKBKG,IL12RB1,IL17RD,IL1RL1,IL22RA1,IL2RG,IL6,JUN,KRT14,KRT19,KRT7,MAP2K1,MAP3K1,MAPK12,MED14,MMP13,MMP3,MT-ND6,MYC,NDUFA12,NDUFA13,NDUFA2,NDUFA3,N…	96
24 h	80 ug/mL	RAN Signaling	1.71	0.4	-2.449	CSE1L,IPO5,KPNA2,RAN,RANBP1,RANGAP1	6	Inactivated
24 h	80 ug/mL	Huntington's Disease Signaling	1.63	0.201	1.46	AKT1,ATF4,ATP5F1A,ATP5F1C,ATP5MC1,BDNF,CAPN5,CASP6,CASP7,CREB3L1,CREB3L4,CREB5,CTSD,CYCS,DNAJC5,EGFR,GLS,GNB1L,GNG11,GNG2,HDAC1,HDAC2,HSPA14,HSPA4,HSPA8,IGF1,IGF1R,ITPR1,JUN,MTOR,NAPB,NGF,PIK3C2B,POLR2B,POLR2E,POLR2L,PRKCA,PSMB10,PSMC3,PSMC4,PSMD13,PSME3,RCOR2,SDHD,SGK1,SH3GL3,TAF9B,TBP,TCERG1,TGM2,Ubb,UBC,VAMP3,VTI1A	54
24 h	80 ug/mL	AMPK Signaling	1.58	0.203	1.616	ACACA,ACACB,ACTB,ADRB1,AK2,AK4,AK5,AKT1,ATF4,CAMKK2,CCNA2,CDKN1A,CFTR,CHRNB1,CREB3L1,CREB3L4,CREB5,EEF2K,EIF4EBP1,ELAVL1,EPM2A,FOXG1,FOXO3,FOXO6,GNA13,GNB1L,GNG11,GNG2,GYS1,HMGCR,IRS1,IRS2,MAP2K3,MAPK12,MTOR,PFKL,PFKP,PIK3C2B,PPAT,PPM1G,PPM1L,PPP2R2B,PRKAB2,PRKAR2A,SLC2A1,SMARCA4,SMARCD2,ULK1	48
24 h	80 ug/mL	UDP-N-acetyl-D-galactosamine Biosynthesis II	1.57	0.417	2	GNPDA1,GPI,HK1,HK2,HKDC1	5	Activated
24 h	80 ug/mL	Caveolar-mediated Endocytosis Signaling	1.56	0.247	#NUM!	ACTA2,ACTB,CD55,COPG1,COPZ1,EGFR,FLNB,FLOT1,HLA-A,HLA-E,HLA-F,HLA-G,ITGA1,ITGA10,ITGA6,ITGB2,PRKCA,PTPN1	18
24 h	80 ug/mL	Superpathway of Serine and Glycine Biosynthesis I	1.54	0.6	#NUM!	PHGDH,PSAT1,SHMT2	3
24 h	80 ug/mL	CMP-N-acetylneuraminate Biosynthesis I (Eukaryotes)	1.54	0.6	#NUM!	CMAS,NAGK,NANP	3
24 h	80 ug/mL	CDP-diacylglycerol Biosynthesis I	1.52	0.32	-0.707	AGPAT4,CRLS1,GPAT3,LPCAT1,LPCAT4,MBOAT1,MBOAT2,TAMM41	8
24 h	80 ug/mL	Hypoxia Signaling in the Cardiovascular System	1.51	0.243	1.667	AKT1,ATF4,CREB3L1,CREB3L4,CREB5,JUN,LDHA,MDM2,P4HB,SUMO1,UBE2B,UBE2E3,UBE2H,UBE2K,UBE2N,UBE2O,VEGFA,VHL	18
24 h	80 ug/mL	Macrophage Alternative Activation Signaling Pathway	1.5	0.211	1.667	ABCA1,ARG1,ATF4,CREB3L1,CREB3L4,CREB5,DUSP1,EIF4EBP1,GNB1L,H3-3A/H3-3B,H3C3,H4C1,H4C12,H4C2,H4C3,H4C8,HLA-DQB1,IL2RG,IL33,IL6,IRS1,IRS2,JUN,KDM6B,KLF4,LPL,MAF,MAPK12,MRC1,MTOR,MYC,PIK3C2B,STAT1,TGFB2,THBS1,TLR4	36
24 h	80 ug/mL	Small Cell Lung Cancer Signaling	1.5	0.232	-0.632	AKT1,CCND2,CCNE1,CDK2,CDKN1B,CDKN2B,CKS1B,CYC1,CYCS,E2F2,HDAC1,HDAC2,IKBKG,MYC,PA2G4,PIK3C2B,PTGS2,RB1,RBL1,SKP2,SUV39H1,TFDP1	22
24 h	80 ug/mL	Prostate Cancer Signaling	1.5	0.225	#NUM!	AKT1,ATF4,CCNE1,CDK2,CDKN1A,CDKN1B,CREB3L1,CREB3L4,CREB5,E2F2,GSK3B,HDAC1,HDAC2,MAP2K1,MDM2,MTOR,PA2G4,PIK3C2B,RAF1,RB1,RBL1,RRAS,SRD5A1,SUV39H1,TFDP1	25
24 h	80 ug/mL	Chronic Myeloid Leukemia Signaling	1.49	0.226	#NUM!	AKT1,CCND2,CDKN1A,CDKN1B,E2F2,E2F7,E2F8,HDAC1,HDAC2,IKBKG,MAP2K1,MDM2,MYC,PA2G4,PIK3C2B,RAF1,RB1,RBL1,RRAS,SMAD3,SUV39H1,TFDP1,TGFB2,TGFBR2	24
24 h	80 ug/mL	Glioblastoma Multiforme Signaling	1.45	0.21	-0.378	AKT1,CCND2,CCNE1,Cdc42,CDK2,CDKN1A,CDKN1B,E2F2,E2F7,E2F8,EGFR,FZD1,FZD4,FZD8,GSK3B,IGF1,IGF1R,ITPR1,ITPR2,MAP2K1,MDM2,MTOR,MYC,PDGFC,PDGFRB,PIK3C2B,PLCD1,PLCL2,RAF1,RB1,RHOBTB1,RHOJ,RHOQ,RRAS,WNT5B	35
24 h	80 ug/mL	Superpathway of Geranylgeranyldiphosphate Biosynthesis I (via Mevalonate)	1.44	0.353	-2.449	ACAT1,COX10,HADHB,HMGCR,IDI1,MVK	6	Inactivated
24 h	80 ug/mL	Protein Kinase A Signaling	1.42	0.189	1	AKAP13,AKAP7,ATF4,Calm1 (includes others),CAMK2B,CDC16,CDC23,CDC25A,CDC25C,CDC26,Cngb1,CREB3L1,CREB3L4,CREB5,CREM,DUSP1,DUSP10,DUSP3,DUSP4,DUSP8,EPM2A,FLNB,GDPD1,GNA13,GNB1L,GNG11,GNG2,GSK3B,GYS1,H1-10,H1-2,H1-3,H1f4,H3-3A/H3-3B,H3C3,HHAT,ITPR1,ITPR2,MAP2K1,MAP3K1,MYH10,MYL6,MYLK,OPN1SW,PDE10A,PDE1A,PDE9A,PLCD1,PLCL2,PPP1CA,PPP1R10,PPP1R3C,PPP1R7,PRKAR2A,PRKCA,PTGS2,PTPN1,PTPN23,PTPRB,PTPRE,PTPRK…	73
24 h	80 ug/mL	FAT10 Cancer Signaling Pathway	1.42	0.26	1.387	ACVR2B,AKT1,EEF1A1,GSK3B,HOXB9,IKBKG,IL6,MAD2L1,PCNA,SMAD3,TGFB2,TGFBR2,TGFBR3	13
24 h	80 ug/mL	Ketolysis	1.42	0.444	-1	ACAT1,BDH2,HADHB,OXCT1	4
24 h	80 ug/mL	Cholesterol Biosynthesis I	1.41	0.385	-0.447	CYP51A1,DHCR24,HSD17B7,LBR,LSS	5
24 h	80 ug/mL	Mevalonate Pathway I	1.41	0.385	-2.236	ACAT1,HADHB,HMGCR,IDI1,MVK	5	Inactivated
24 h	80 ug/mL	Cholesterol Biosynthesis II (via 24,25-dihydrolanosterol)	1.41	0.385	-0.447	CYP51A1,DHCR24,HSD17B7,LBR,LSS	5
24 h	80 ug/mL	Cholesterol Biosynthesis III (via Desmosterol)	1.41	0.385	-0.447	CYP51A1,DHCR24,HSD17B7,LBR,LSS	5
24 h	80 ug/mL	NAD Signaling Pathway	1.39	0.213	-0.577	AIFM1,AKT1,CD38,GJA1,GSK3B,H1-10,H1-2,H1-3,H1f4,H2BC10,HSPD1,IGF1,LDHA,NADK,NAMPT,NMNAT2,NMRK1,PARP1,PARP12,PARP6,PARP8,PIK3C2B,POLR2B,POLR2E,POLR2L,PRKAB2,SLC29A1,TGFB2,TIPARP,VEGFA	30
24 h	80 ug/mL	Tumoricidal Function of Hepatic Natural Killer Cells	1.37	0.318	-1	AIFM1,CASP6,CASP7,CYCS,ENDOG,FAS,ICAM1	7
24 h	80 ug/mL	Phosphatidylglycerol Biosynthesis II (Non-plastidic)	1.33	0.296	-0.707	AGPAT4,CRLS1,GPAT3,LPCAT1,LPCAT4,MBOAT1,MBOAT2,TAMM41	8
24 h	80 ug/mL	Glutathione-mediated Detoxification	1.31	0.281	2.121	GSTA3,Gstm3,GSTM5,GSTO2,Gstt1,LANCL1,MGST1,MGST3,NAT8	9	Activated
24 h	80 ug/mL	TGF-β Signaling	1.31	0.223	1.147	ACVR2B,AMHR2,BMP4,HDAC1,INHA,INHBA,JUN,MAP2K1,MAP2K3,MAPK12,RAF1,RRAS,RUNX3,SERPINE1,SMAD3,SMAD6,SMURF1,TGFB2,TGFBR2,TGIF1,TLX2	21
48 h	40 ug/mL	Superpathway of Cholesterol Biosynthesis	8.59	0.607	3.5	ACAA2,ACAT1,ACAT2,CYP51A1,DHCR7,FDFT1,FDPS,HMGCR,HMGCS1,HSD17B7,LSS,MSMO1,MVD,NSDHL,PMVK,SC5D,SQLE	17	Activated
48 h	40 ug/mL	Oxidative Phosphorylation	7.73	0.343	-5.745	Atp5e,ATP5F1A,ATP5F1B,ATP5F1C,ATP5MC1,ATP5MC2,ATP5MC3,ATP5MF,ATP5MG,ATP5PD,ATP5PO,COX6A1,COX8A,CYCS,ENOX1,MT-CO1,MT-CO2,MT-CO3,MT-CYB,NDUFA1,NDUFA12,NDUFA13,NDUFA2,NDUFA3,NDUFA4,NDUFB11,NDUFB2,NDUFB4,NDUFB7,NDUFB8,NDUFS8,UQCR10,UQCR11,UQCRQ	34	Inactivated
48 h	40 ug/mL	Ferroptosis Signaling Pathway	5.79	0.283	-0.333	ACSL4,ALOXE3,ANGPTL4,ARAF,Arf2,ARF5,ARF6,ATF4,BID,CARS1,CDKN1A,CYBB,FDFT1,FTL,GCH1,GCLC,GLS2,H2AC18/H2AC19,H2BC1,H2BC10,H2BC15,H2BC8,HMGCR,HMOX1,HSPB1,MAP2K1,PRKAB2,RB1,RRAS,SLC1A5,SLC38A1,SLC39A8,SLC7A11,SQSTM1,TFRC,WWTR1	36
48 h	40 ug/mL	Hepatic Fibrosis / Hepatic Stellate Cell Activation	5.69	0.251	#NUM!	ACTA2,BAX,CCL5,CCN2,CD14,COL11A1,COL1A2,COL27A1,COL3A1,COL4A6,COL5A2,COL6A1,COL6A2,COL8A1,COL8A2,FGF1,FGFR1,FLT1,ICAM1,IFNAR1,IFNGR1,IGF1,IGF1R,IL1R1,IL1RAP,IL1RL1,IL1RL2,IL4R,LBP,LHX2,MMP13,MYL6B,MYL7,MYL9,PDGFA,PDGFC,PDGFD,PDGFRA,PDGFRB,SERPINE1,SMAD3,SMAD4,STAT1,TGFB3,TIMP1,VCAM1,VEGFA	47
48 h	40 ug/mL	Glycolysis I	5.64	0.52	2.496	ALDOA,ALDOC,ENO1,ENO2,ENO3,GAPDH,GPI,PFKL,PFKP,PGAM1,PGK1,PKM,TPI1	13	Activated
48 h	40 ug/mL	Cholesterol Biosynthesis I	5.46	0.692	3	CYP51A1,DHCR7,FDFT1,HSD17B7,LSS,MSMO1,NSDHL,SC5D,SQLE	9	Activated
48 h	40 ug/mL	Cholesterol Biosynthesis II (via 24,25-dihydrolanosterol)	5.46	0.692	3	CYP51A1,DHCR7,FDFT1,HSD17B7,LSS,MSMO1,NSDHL,SC5D,SQLE	9	Activated
48 h	40 ug/mL	Cholesterol Biosynthesis III (via Desmosterol)	5.46	0.692	3	CYP51A1,DHCR7,FDFT1,HSD17B7,LSS,MSMO1,NSDHL,SC5D,SQLE	9	Activated
48 h	40 ug/mL	Mitochondrial Dysfunction	5.09	0.255	#NUM!	Aph1c,Atp5e,ATP5F1A,ATP5F1B,ATP5F1C,ATP5MC1,ATP5MC2,ATP5MC3,ATP5MF,ATP5MG,ATP5PD,ATP5PO,COX6A1,COX8A,CPT1A,CYCS,HTRA2,MAPK12,MT-CO1,MT-CO2,MT-CO3,MT-CYB,MT-ND6,NDUFA1,NDUFA12,NDUFA13,NDUFA2,NDUFA3,NDUFA4,NDUFB11,NDUFB2,NDUFB4,NDUFB7,NDUFB8,NDUFS8,PINK1,TXNRD2,UQCR10,UQCR11,UQCRQ	40
48 h	40 ug/mL	RHOA Signaling	4.71	0.269	-1.347	ACTA2,ACTB,ANLN,ARHGAP12,CDC42EP2,CDC42EP4,DLC1,EPHA1,EZR,GNA13,IGF1,IGF1R,LPAR1,LPAR2,LPAR4,MYL6B,MYL7,MYL9,MYLK,MYLPF,NGEF,NRP2,PFN4,PIP5K1A,PLEKHG5,PLXNA1,RHPN2,SEMA3F,SEPTIN11,SEPTIN4,SEPTIN5,WASF1	32
48 h	40 ug/mL	Gluconeogenesis I	4.57	0.462	1.732	ALDOA,ALDOC,ENO1,ENO2,ENO3,GAPDH,GPI,ME1,ME2,ME3,PGAM1,PGK1	12
48 h	40 ug/mL	Pulmonary Fibrosis Idiopathic Signaling Pathway	4.14	0.203	-1.27	ACTA2,ACTB,ACVR2B,ARAF,BAX,CAV1,CCN2,CCN4,COL11A1,COL1A2,COL27A1,COL3A1,COL4A6,COL5A2,COL6A1,COL6A2,COL8A1,COL8A2,CXCL12,EFNB2,EIF4EBP1,FGFR1,FGFR3,FOXG1,FOXO3,FOXO6,FZD1,FZD4,FZD8,GNA13,IL11RA,IL13RA1,JUN,LPAR1,MAP2K1,MAP2K3,MAP2K6,MAPK12,MAPK13,MMP10,MMP13,MMP15,MMP16,MMP3,MMP8,PDGFA,PDGFC,PDGFD,PDGFRA,PDGFRB,PINK1,PLAU,RBBP7,RBPJ,RRAS,SERPINE1,SMAD3,SMAD4,TGFB3,TGFBR3,THBS1,VIM,WNT5B,WWTR1	64
48 h	40 ug/mL	Mevalonate Pathway I	3.37	0.538	1.633	ACAA2,ACAT1,ACAT2,HMGCR,HMGCS1,MVD,PMVK	7
48 h	40 ug/mL	Sirtuin Signaling Pathway	3.32	0.199	2.777	ACLY,ACSS2,AGTRAP,ATG16L1,ATG16L2,ATG9B,ATP5F1A,ATP5F1B,ATP5F1C,ATP5MC1,BAX,BCL2L11,CPT1A,FOXO3,GABARAPL1,GABPB1,GADD45A,GADD45G,H1-0,H1-2,H1-3,H3C3,JUN,LDHA,MAP1LC3B,MAPK12,MAPK6,MT-CYB,MT-ND6,MYCN,NAMPT,NDRG1,NDUFA1,NDUFA12,NDUFA13,NDUFA2,NDUFA3,NDUFA4,NDUFB11,NDUFB2,NDUFB4,NDUFB7,NDUFB8,NDUFS8,PDK1,PGAM1,PGK1,POLR1A,POLR3D,SLC25A5,SLC2A1,TIMM13,TUBA1A	53	Activated
48 h	40 ug/mL	Interferon Signaling	3.31	0.379	-1.265	BAX,IFI35,IFIT3,IFITM3,IFNAR1,IFNGR1,IRF1,ISG15,MED14,OAS1,STAT1	11
48 h	40 ug/mL	Superpathway of Geranylgeranyldiphosphate Biosynthesis I (via Mevalonate)	3.28	0.471	1.89	ACAA2,ACAT1,ACAT2,FDPS,HMGCR,HMGCS1,MVD,PMVK	8
48 h	40 ug/mL	Hepatic Fibrosis Signaling Pathway	3.06	0.181	-1.612	ACTA2,ACVR2B,ARAF,ATF4,CACNA1C,CACNA1D,CACNB1,Calm1 (includes others),CCL5,CCN2,CNR1,COL1A2,COL3A1,CREB3L4,CSNK1E,CYBB,FGFR1,FLT1,FTL,FZD1,FZD4,FZD8,ICAM1,IKBKG,IL18,IL1R1,IL1RAP,IL1RL1,IL1RL2,IL33,IRAK2,IRAK3,IRS2,ITGA1,ITGB8,JUN,LRP5,MAP2K1,MAP2K3,MAP2K6,MAPK12,MAPK13,MMP13,MYD88,MYL6B,MYL7,MYL9,MYLK,MYLPF,PDCD4,PDGFA,PDGFC,PDGFD,PDGFRA,PDGFRB,PDK1,PRKCA,PTCH1,RHOBTB1,RHOJ,RHOQ,RRAS,SERPINE1,SM…	73
48 h	40 ug/mL	Death Receptor Signaling	3	0.247	-2.294	ACTA2,ACTB,ARHGDIB,BID,CASP6,CFLAR,CRADD,CYCS,HSPB1,HTRA2,IKBKG,MAP3K5,MAP4K4,PARP10,PARP12,PARP14,PARP3,PARP9,TNFRSF10A,TNFRSF21,TNFRSF25,TNKS,XIAP	23	Inactivated
48 h	40 ug/mL	GADD45 Signaling	2.95	0.286	0.5	ACVR2B,ATR,CCND2,CDK1,CDKN1A,FOXO3,GADD45A,GADD45G,MAP2K3,MAP2K6,MAPK12,MAPK13,SMAD3,SMAD4,TGFB3,WT1	16
48 h	40 ug/mL	Toll-like Receptor Signaling	2.86	0.26	-0.243	CD14,IKBKG,IL18,IL1RL1,IL33,IRAK2,IRAK3,JUN,LBP,MAP2K3,MAP2K6,MAP3K1,MAP4K4,MAPK12,MAPK13,MYD88,TLR5,TLR6,TNFAIP3	19
48 h	40 ug/mL	p38 MAPK Signaling	2.76	0.228	-1.8	ATF1,ATF4,CREB3L4,DDIT3,DUSP1,DUSP10,H3C3,HSPB1,IL18,IL1R1,IL1RAP,IL1RL1,IL1RL2,IL33,IRAK2,IRAK3,MAP2K3,MAP2K6,MAP3K5,MAPK12,MAPK13,MAPKAPK3,MAPT,PLA2G12A,STAT1,TGFB3	26
48 h	40 ug/mL	Pathogen Induced Cytokine Storm Signaling Pathway	2.6	0.182	-2.782	2610528A11Rik,BHLHE40,C3,Ccl2,CCL5,Ccl6,Ccl7,Ccl8,CCR3,COL11A1,COL1A2,COL27A1,COL3A1,COL4A6,COL5A2,COL6A1,COL6A2,COL8A1,COL8A2,CXCL10,CXCL12,Cxcl15,CXCL16,CXCL17,DHX58,FTL,HMGCR,IFIH1,IFNAR1,IFNGR1,IL17D,IL18,IL1R1,IL1RAP,IL1RL1,IL1RL2,IL33,IRF1,IRF7,JUN,MAPK12,MAPK13,MAPK6,MYD88,NLRC3,NOD1,PDGFC,SLC2A1,STAT1,STING1,STX11,TGFB3,TLR5,TLR6,Tnfsf9,VEGFA,ZBP1	57	Inactivated
48 h	40 ug/mL	p53 Signaling	2.57	0.234	1.604	ATR,BAX,CASP6,CCND2,CDKN1A,CDKN2A,DRAM1,GADD45A,GADD45G,JMY,JUN,MDM2,PIDD1,PLAGL1,PPP1R13B,RB1,RPRM,SNAI2,THBS1,TNFRSF10A,TP53INP1,WT1	22
48 h	40 ug/mL	HIF1α Signaling	2.54	0.197	2.082	ADM,ARAF,CAMK2B,CAMK4,CCNG2,CDKN1A,CYBB,EGLN1,EIF4EBP1,FLT1,GPI,HK1,HK2,HMOX1,HSPA4,HSPA8,IGF1,JUN,LDHA,MAP2K1,MAP2K3,MAP2K6,MDM2,MMP10,MMP13,MMP15,MMP16,MMP3,MMP8,PDGFC,PKM,PRKCA,RRAS,SAT2,SERPINE1,SLC2A1,VEGFA,VHL,VIM	39	Activated
48 h	40 ug/mL	Tumor Microenvironment Pathway	2.54	0.202	0.343	ARAF,CD44,CFLAR,COL1A2,COL3A1,CXCL12,FGF1,FGF10,FGF13,FOXG1,FOXO3,FOXO6,HLA-A,ICAM1,IDO2,IGF1,JUN,MAP2K1,MMP10,MMP13,MMP15,MMP16,MMP3,MMP8,PDGFA,PDGFC,PDGFD,PLAU,PTGS2,RRAS,SLC1A4,SLC2A1,SPP1,TGFB3,VEGFA	35
48 h	40 ug/mL	Zymosterol Biosynthesis	2.52	0.667	2	CYP51A1,HSD17B7,MSMO1,NSDHL	4	Activated
48 h	40 ug/mL	IL-10 Signaling	2.49	0.212	0.928	ATF4,BHLHE40,CCN4,CD80,CDKN1A,CREB3L4,DDIT4,DUSP1,HLA-A,HMOX1,ICAM1,IFNGR1,IKBKG,IL18,IL1R1,IL1RAP,IL1RL1,IL1RL2,IL33,IL4R,JUN,MAP2K3,MAP2K6,MAP4K4,MAPK12,MAPK13,PKM,PRKAB2,STAT1	29
48 h	40 ug/mL	Granzyme A Signaling	2.49	0.254	1.698	H1-0,H1-2,H1-3,MT-ND6,NDUFA1,NDUFA12,NDUFA13,NDUFA2,NDUFA3,NDUFA4,NDUFB11,NDUFB2,NDUFB4,NDUFB7,NDUFB8,NDUFS8,NME1	17
48 h	40 ug/mL	iNOS Signaling	2.45	0.283	-0.632	Calm1 (includes others),CD14,IFNGR1,IKBKG,IRAK2,IRAK3,IRF1,JUN,LBP,MAPK12,MAPK13,MYD88,STAT1	13
48 h	40 ug/mL	Granulocyte Adhesion and Diapedesis	2.39	0.201	#NUM!	2610528A11Rik,Ccl2,CCL5,Ccl6,Ccl7,Ccl8,CCR3,CLDN1,CLDN15,CLDN2,CXCL10,CXCL12,Cxcl15,CXCL16,CXCL17,EZR,GLG1,ICAM1,IL18,IL1R1,IL1RAP,IL1RL1,IL1RL2,IL33,MMP10,MMP13,MMP15,MMP16,MMP3,MMP8,SDC3,SELP,VCAM1	33
48 h	40 ug/mL	Role of PKR in Interferon Induction and Antiviral Response	2.38	0.215	-2.041	ATF3,BAX,BID,COLEC12,CYCS,FANCC,HSPA4,HSPA8,IFIH1,IFNAR1,IFNGR1,IKBKG,IL18,IRF1,JUN,MAP2K3,MAP2K6,MAPK12,MAPK13,MYD88,PDGFA,PDGFC,PDGFD,PDGFRB,STAT1,TRAF3	26	Inactivated
48 h	40 ug/mL	Agranulocyte Adhesion and Diapedesis	2.38	0.197	#NUM!	2610528A11Rik,ACTA2,ACTB,AOC3,Ccl2,CCL5,Ccl6,Ccl7,Ccl8,CCR3,CLDN1,CLDN15,CLDN2,CXCL10,CXCL12,Cxcl15,CXCL16,CXCL17,EZR,GLG1,ICAM1,IL18,IL1R1,IL33,MMP10,MMP13,MMP15,MMP16,MMP3,MMP8,MYL6B,MYL7,MYL9,Podxl,SELP,VCAM1	36
48 h	40 ug/mL	Retinoic acid Mediated Apoptosis Signaling	2.35	0.286	-1.732	BID,CFLAR,CYCS,IFNAR1,IRF1,PARP10,PARP12,PARP14,PARP3,PARP9,TNFRSF10A,TNKS	12
48 h	40 ug/mL	Role Of Osteoclasts In Rheumatoid Arthritis Signaling Pathway	2.27	0.178	-1.571	ADAM15,ADAM19,ADAM23,Adam5,ARAF,ATF4,Calm1 (includes others),CAMK4,COL11A1,COL1A2,COL27A1,COL3A1,COL4A6,COL5A2,COL6A1,COL6A2,COL8A1,COL8A2,CREB3L4,FCGR3A/FCGR3B,FOXG1,FOXO3,FOXO6,IKBKG,IL18,IL1R1,IL1RAP,IL1RL1,IL1RL2,JUN,MAP2K1,MAP2K3,MAP2K6,MAP3K5,MAPK12,MAPK13,MITF,MMP10,MMP13,MMP15,MMP16,MMP3,MMP8,RHOBTB1,RHOJ,RHOQ,RRAS,SFRP2,SFRP4,SPP1,TNFRSF11A,VAV3,XIAP	53
48 h	40 ug/mL	Fatty Acid α-oxidation	2.2	0.368	0	ALDH1A1,Aldh1a7,ALDH2,ALDH3A1,ALDH7A1,ALOXE3,PTGS2	7
48 h	40 ug/mL	Wound Healing Signaling Pathway	2.17	0.184	-1.677	ACTA2,ACVR2B,CCL5,COL11A1,COL1A2,COL27A1,COL3A1,COL4A6,COL5A2,COL6A1,COL6A2,COL8A1,COL8A2,IFNGR1,IL17D,IL18,IL1R1,IL1RAP,IL1RL1,IL1RL2,IL33,JUN,LAMA5,LAMC2,MAP2K1,MAP2K3,MAP2K6,MAPK12,MMP10,MMP8,MST1R,PDGFA,PDGFC,PDGFD,PRKCA,RRAS,SNAI2,STAT1,TGFB3,TGFBR3,Tnfsf9,VEGFA,VIM	43
48 h	40 ug/mL	Tryptophan Degradation X (Mammalian, via Tryptamine)	2.15	0.333	-1.342	AKR1B10,Akr1b7,ALDH1A1,Aldh1a7,ALDH2,ALDH3A1,ALDH7A1,DDC	8
48 h	40 ug/mL	Aryl Hydrocarbon Receptor Signaling	2.13	0.2	0	ALDH1A1,ALDH1L1,ALDH1L2,ALDH2,ALDH3A1,ALDH5A1,ALDH7A1,ATR,BAX,CCND2,CDKN1A,CDKN2A,CYP1B1,CYP3A7,ESR1,GSTA3,GSTM5,GSTO2,HSPB1,JUN,MDM2,MGST2,MGST3,NFIA,NFIB,NFIC,RB1,TGFB3,TGM2	29
48 h	40 ug/mL	Glucose and Glucose-1-phosphate Degradation	2.12	0.455	1.342	HK1,HK2,PGM1,PGM2L1,RGN	5
48 h	40 ug/mL	HOTAIR Regulatory Pathway	2.04	0.197	0.192	AGO2,AR,ATXN1,CD44,CDKN1A,COL1A2,COL3A1,ESR1,FOXA1,H3C3,ICAM1,IRF1,JAM2,KMT2A,MDM2,MEX3B,MMP10,MMP13,MMP15,MMP16,MMP3,MMP8,RBBP7,SNAI2,SPP1,TWIST1,VIM,WNT5B,XIAP	29
48 h	40 ug/mL	STAT3 Pathway	2.02	0.2	0.229	CDKN1A,FGFR1,FGFR3,FLT1,IFNAR1,IGF1,IGF1R,IL11RA,IL13RA1,IL17RE,IL1R1,IL1RL1,IL1RL2,IL3RA,IL4R,MAP2K1,MAP3K9,MAPK12,MAPK13,NDUFA13,PDGFRA,PDGFRB,RRAS,SOCS2,TGFBR3,TNFRSF11A,VEGFA	27
48 h	40 ug/mL	Parkinson's Signaling	1.99	0.375	#NUM!	CYCS,MAPK12,MAPK13,SEPTIN5,SNCAIP,UCHL1	6
48 h	40 ug/mL	ID1 Signaling Pathway	1.97	0.186	-1.667	ACVR2B,ARAF,ATF3,BAX,BHLHB9,BHLHE40,CAV1,CCN2,CDKN1A,CDKN2A,CHRNA10,CHRNA2,ETS1,FGFR1,FGFR3,FOXO3,GSPT1,HCK,ID1,IGF1R,LIFR,LYN,MAPK12,MAPK13,MDM2,PDGFC,POU5F1,RRAS,SMAD3,SMAD4,SMAD9,TGFB3,TGFBR3,TGM2,VEGFA,VIM	36
48 h	40 ug/mL	Histidine Degradation III	1.94	0.5	-1	AMDHD1,HAL,MTHFD1,MTHFD1L	4
48 h	40 ug/mL	LPS/IL-1 Mediated Inhibition of RXR Function	1.91	0.179	-0.535	ABCC3,ABCG5,ACOX3,ACSBG1,ACSL3,ACSL4,ALDH1A1,ALDH1L1,ALDH1L2,ALDH2,ALDH3A1,ALDH5A1,ALDH7A1,CD14,CHST15,CPT1A,CYP2S1,CYP2U1,CYP3A7,FABP4,FABP5,FMO3,GAL3ST2,GSTA3,GSTM5,GSTO2,HMGCS1,IL18,IL1R1,IL1RAP,IL1RL1,IL1RL2,IL33,JUN,LBP,MAP3K1,MGST2,MGST3,MYD88,PPARGC1B,SCARB1	41
48 h	40 ug/mL	AMPK Signaling	1.9	0.178	0.209	ACTB,ADRA1D,ADRB1,AK2,AK4,AK5,AKT1S1,ATF4,CAMKK2,CDKN1A,CFTR,CHRNA10,CHRNA2,CPT1A,CREB3L4,EIF4EBP1,EPM2A,FOXG1,FOXO3,FOXO6,GNA13,GNAT2,GYS1,HMGCR,IRS2,LIPE,MAP2K3,MAPK12,MAPK13,ORAI2,PFKL,PFKP,PPAT,PPM1E,PPM1H,PPM1M,PPP2R2B,PRKAB2,RAB6A,SLC2A1,TBC1D1,ULK1	42
48 h	40 ug/mL	Pyrimidine Deoxyribonucleotides De Novo Biosynthesis I	1.82	0.318	-1.89	AK4,AK5,DTYMK,DUT,NME1,NME3,NME4	7
48 h	40 ug/mL	VDR/RXR Activation	1.8	0.218	0.905	CCL5,CD14,CDKN1A,CXCL10,GADD45A,HR,IL1RL1,KLF4,LRP5,MXD1,NCOR1,PDGFA,PRKCA,SERPINB1,SPP1,THBD,WT1	17
48 h	40 ug/mL	Tetrahydrofolate Salvage from 5,10-methenyltetrahydrofolate	1.79	0.6	#NUM!	GART,MTHFD1,MTHFD1L	3
48 h	40 ug/mL	Folate Polyglutamylation	1.79	0.6	#NUM!	FPGS,MTHFD1,MTHFD1L	3
48 h	40 ug/mL	Ribonucleotide Reductase Signaling Pathway	1.77	0.188	-0.557	ACTB,AKT1S1,ATF4,ATR,CDH3,CDK1,CDKN1A,CDKN2A,CREB3L4,EIF4EBP1,ESR1,FOXO3,H3C3,JUN,MAPK12,MAPK13,PARP10,PARP12,PARP14,PARP3,PARP9,RB1,SKP2,SNAI2,THBS1,TNKS,VASH2,VEGFA,WEE1	29
48 h	40 ug/mL	Pyroptosis Signaling Pathway	1.75	0.215	-0.728	BAX,CASP4,FOXO3,GAS5,GBP2,GBP4,GBP5,GBP7,IL18,IL1R1,KCNQ1OT1,MAPK12,MAPK13,TLR5,TLR6,TRAF3,TXNIP	17
48 h	40 ug/mL	LXR/RXR Activation	1.74	0.2	-0.258	ABCG5,C3,C4A/C4B,CD14,CLU,CYP51A1,FDFT1,HMGCR,IL18,IL1R1,IL1RAP,IL1RL1,IL1RL2,IL33,KNG1,LBP,LPL,NCOR1,PTGS2,SAA1,SCD,SERPINF1	22
48 h	40 ug/mL	Endocannabinoid Cancer Inhibition Pathway	1.74	0.19	-0.192	ADCY1,ADCY5,AKT1S1,ATF3,ATF4,CAMKK2,CASP4,CASP6,CCND2,CDKN1A,CNR1,CREB3L4,DDIT3,GNA13,MAP2K1,MAP2K3,MAP2K6,NUPR1,PDGFC,PRKAB2,SMPD3,SNAI2,SPTLC2,TRIB3,TWIST1,VEGFA,VIM	27
48 h	40 ug/mL	Ketolysis	1.73	0.444	#NUM!	ACAA2,ACAT1,ACAT2,OXCT1	4
48 h	40 ug/mL	Neutrophil Extracellular Trap Signaling Pathway	1.72	0.165	-1.05	ATP5F1A,ATP5F1B,ATP5F1C,ATP5MC1,CASP4,CASP6,CCL5,CD14,COL11A1,COL1A2,COL27A1,COL3A1,COL4A6,COL5A2,COL6A1,COL6A2,COL8A1,COL8A2,CYBB,FCGR3A/FCGR3B,H4-16,H4C12,H4C13,H4C15,H4C6,HCK,IFNAR1,ITPR1,ITPR2,LYN,MAP2K1,MAP2K3,MAP2K6,MAPK12,MAPK13,MT-CYB,MT-ND6,NDUFA12,NDUFA13,NDUFA2,NDUFA3,NDUFA4,NDUFB11,NDUFB2,NDUFB4,NDUFB7,NDUFB8,NDUFS8,ORAI2,PLA2G12A,PLB1,PLCB1,PRKCA,SELP,SERPINB1,SLC25A5,SLC2A1,TIMM13	58
48 h	40 ug/mL	Cell Cycle: G2/M DNA Damage Checkpoint Regulation	1.72	0.24	1.732	ATR,CDK1,CDKN1A,CDKN2A,CKS1B,GADD45A,MDM2,PTPMT1,RPRM,SKP2,TOP2A,WEE1	12
48 h	40 ug/mL	Senescence Pathway	1.69	0.169	0.447	ACVR2B,ARAF,ATF3,ATR,BHLHE40,CACNA1C,CACNA1D,CACNB1,Calm1 (includes others),CAPN6,CBX2,CCND2,CDK1,CDKN1A,CDKN2A,CDKN2B,EIF4EBP1,ETS1,ETS2,FOXO3,GADD45A,GADD45G,IKBKG,ITPR2,JUN,MAP2K1,MAP2K3,MAP2K6,MAPK12,MAPK6,MAPKAPK3,MDM2,PDK1,PPP2R2B,RB1,RRAS,SAA1,SERPINE1,SMAD3,SMAD4,SMAD9,SQSTM1,STING1,TGFB3,TGFBR3,VHL,YPEL3,ZFP36L1	48
48 h	40 ug/mL	Bladder Cancer Signaling	1.66	0.196	0	CDKN1A,CDKN2A,FGF1,FGF10,FGF13,FGFR3,HDAC11,HDAC6,MAP2K1,MDM2,MMP10,MMP13,MMP15,MMP16,MMP3,MMP8,PDGFC,RASSF1,RB1,RRAS,THBS1,VEGFA	22
48 h	40 ug/mL	Triacylglycerol Biosynthesis	1.65	0.235	-0.302	AGPAT4,CRLS1,DGAT2,GPAM,LPCAT1,LPCAT4,LPIN1,LPIN2,MBOAT7,OSGEPL1,Plpp1,PLPP3	12
48 h	40 ug/mL	Polyamine Regulation in Colon Cancer	1.64	0.228	-1.387	AKT1S1,ARAF,AZIN1,BCL2L11,EIF5A,JUN,MAP2K1,MAP2K3,MAP2K6,MXD1,ODC1,SAT2,SRM	13
48 h	40 ug/mL	Estrogen Biosynthesis	1.63	0.25	1.667	AKR1B10,CYP1B1,CYP2S1,CYP2U1,CYP3A7,CYP51A1,HSD17B11,HSD17B7,HSD17B8,POR	10
48 h	40 ug/mL	Colanic Acid Building Blocks Biosynthesis	1.63	0.357	0.447	GALK1,GMDS,GMPPB,GPI,UGDH	5
48 h	40 ug/mL	Glutaryl-CoA Degradation	1.6	0.316	-1	ACAA2,ACAT1,ACAT2,CYP2S1,HACD2,L3HYPDH	6
48 h	40 ug/mL	Role Of Chondrocytes In Rheumatoid Arthritis Signaling Pathway	1.56	0.187	0.6	AKT1S1,CAMKK2,CFLAR,CXCL12,FOXO3,IL18,IL1R1,IL1RAP,IL1RL1,IL1RL2,IL33,JUN,MAPK12,MAPK13,MMP10,MMP13,MMP15,MMP16,MMP3,MMP8,PDGFC,PLAU,PRKAB2,PTGS2,VEGFA	25
48 h	40 ug/mL	GDP-glucose Biosynthesis	1.55	0.4	2	HK1,HK2,PGM1,PGM2L1	4	Activated
48 h	40 ug/mL	NAD Signaling Pathway	1.54	0.184	0.6	GJA1,H1-0,H1-2,H1-3,H2BC1,H2BC10,H2BC15,H2BC8,HSPD1,IGF1,LDHA,NADK,NAMPT,NAPRT,NMNAT2,NMRK1,PARP10,PARP12,PARP14,PARP3,PARP9,POLR2L,PRKAB2,SLC12A8,TNKS,VEGFA	26
48 h	40 ug/mL	Glycogen Biosynthesis II (from UDP-D-Glucose)	1.53	0.5	#NUM!	EPM2A,GBE1,GYS1	3
48 h	40 ug/mL	HIPPO signaling	1.5	0.202	1.667	CD44,CSNK1E,DLG3,FRMD6,LLGL1,PATJ,PPP1R3C,PPP2R2B,RASSF1,RASSF6,SAV1,SKP2,SMAD3,SMAD4,TEAD2,WWC1,WWTR1	17
48 h	40 ug/mL	Putrescine Degradation III	1.49	0.3	-1.342	ALDH1A1,Aldh1a7,ALDH2,ALDH3A1,ALDH7A1,SAT2	6
48 h	40 ug/mL	Xenobiotic Metabolism AHR Signaling Pathway	1.48	0.208	-0.258	ALDH1A1,ALDH1L1,ALDH1L2,ALDH2,ALDH3A1,ALDH5A1,ALDH7A1,CYP1B1,GSTA3,GSTM5,GSTO2,MGST2,MGST3,UGT1A6,UGT1A9 (includes others)	15
48 h	40 ug/mL	HER-2 Signaling in Breast Cancer	1.47	0.171	2.744	AKT1S1,ARAF,Arf2,ARF5,ARF6,BCL2L11,CASP6,CDKN1A,COX6A1,COX8A,ETS1,ETS2,FOXO3,HCK,IKBKG,ITGB8,JUN,LYN,MAP2K1,MDM2,MT-CO1,MT-CO2,MT-CO3,NUP37,NUP50,PARD6B,PDK1,PRKCA,PTGS2,RB1,RHEB,RRAS,SEH1L,SMAD3,SMAD4,TP53RK,XIAP	37	Activated
48 h	40 ug/mL	Role of Macrophages, Fibroblasts and Endothelial Cells in Rheumatoid Arthritis	1.45	0.162	#NUM!	ATF4,Calm1 (includes others),CAMK2B,CCL5,CREB3L4,CSNK1E,CXCL12,DAAM1,DKK2,FCGR3A/FCGR3B,FZD1,FZD4,FZD8,ICAM1,IKBKG,IL18,IL1R1,IL1RAP,IL1RL1,IL1RL2,IL33,IRAK2,IRAK3,JUN,LRP5,MAP2K1,MAP2K3,MAP2K6,MIF,MMP13,MMP3,MYD88,PDGFA,PDGFC,PDGFD,PLCB1,PRKCA,Prss1 (includes others),PRSS2,PRSS3,ROR2,RRAS,SFRP2,SFRP4,TLR5,TLR6,TRAF3,VCAM1,VEGFA,WNT5B	50
48 h	40 ug/mL	Role of MAPK Signaling in Inhibiting the Pathogenesis of Influenza	1.44	0.205	-0.775	ARAF,BAX,CCL5,CXCL10,JUN,MAP2K1,MAP2K3,MAP2K6,MAP3K5,MAPK12,MAPK13,MYD88,PLA2G12A,PLB1,PTGS2	15
48 h	40 ug/mL	Macrophage Alternative Activation Signaling Pathway	1.43	0.175	1.826	ACLY,ADORA2A,AKT1S1,ATF4,CREB3L4,DUSP1,EIF4EBP1,H3C3,H4-16,H4C12,H4C13,H4C15,H4C6,IL13RA1,IL18,IL33,IL4R,IRF5,IRS2,JUN,KDM6B,KLF4,LLGL1,LPL,MAPK12,MAPK13,SCARB1,STAT1,TGFB3,THBS1	30
48 h	40 ug/mL	Ketogenesis	1.4	0.364	#NUM!	ACAA2,ACAT1,ACAT2,HMGCS1	4
48 h	40 ug/mL	Purine Nucleotides De Novo Biosynthesis II	1.4	0.364	-1	ADSS1,GART,IMPDH2,PPAT	4
48 h	40 ug/mL	Osteoarthritis Pathway	1.4	0.168	0.18	ANKH,ANXA2,ATF4,CASP4,CASP6,CCN4,CREB3L4,DCN,DDIT4,FGFR1,FGFR3,FOXO3,FZD1,FZD4,FZD8,IL1R1,IL1RAP,IL1RL1,IL1RL2,ITGA1,ITGB8,MMP10,MMP13,MMP3,NAMPT,PDGFC,PRKAB2,PTCH1,PTGS2,RBPJ,SLC39A8,SMAD3,SMAD4,SMAD9,SPP1,TIMP3,VEGFA	37
48 h	40 ug/mL	CD27 Signaling in Lymphocytes	1.36	0.214	0.302	BID,CYCS,IKBKG,JUN,MAP2K1,MAP2K3,MAP2K6,MAP3K1,MAP3K5,MAP3K8,MAP3K9,MAPK12	12
48 h	40 ug/mL	Phosphatidylglycerol Biosynthesis II (Non-plastidic)	1.34	0.259	-1.89	AGPAT4,CRLS1,GPAM,LPCAT1,LPCAT4,MBOAT7,PTPMT1	7
48 h	40 ug/mL	Purine Ribonucleosides Degradation to Ribose-1-phosphate	1.33	0.429	#NUM!	ADA,PGM2L1,PNP	3
48 h	80 ug/mL	Hepatic Fibrosis / Hepatic Stellate Cell Activation	9.08	0.406	#NUM!	BAX,BCL2,CCL5,CCN2,CD14,CERT1,COL10A1,COL11A1,COL16A1,COL1A1,COL1A2,COL27A1,COL2A1,COL3A1,COL4A5,COL4A6,COL5A1,COL5A2,COL6A1,COL6A2,COL6A3,Col6a4,COL7A1,COL8A1,COL8A2,CSF1,EGFR,FAS,FGF1,FGFR1,FGFR2,FLT1,ICAM1,IFNAR1,IFNGR1,IGF1,IGF1R,IL1R1,IL1RAP,IL1RL1,IL1RL2,IL4R,KLF6,LAMA1,LBP,LHX2,LY96,MET,MYH10,MYH9,MYL6,MYL6B,MYL7,MYL9,MYO18A,PDGFA,PDGFC,PDGFD,PDGFRA,PDGFRB,REL,SERPINE1,SMAD3,SMAD4,STAT1,TG…	76
48 h	80 ug/mL	Oxidative Phosphorylation	8.39	0.475	-6.564	Atp5e,ATP5F1A,ATP5F1B,ATP5F1C,ATP5MC1,ATP5MC2,ATP5MC3,ATP5MF,ATP5MG,ATP5PD,ATP5PF,ATP5PO,COX4I1,COX5A,COX6A1,COX6A2,Cox6c,COX7A2,COX8A,CYB5A,MT-CO1,MT-CO2,MT-CO3,MT-CYB,MT-ND2,MT-ND3,MT-ND4,NDUFA1,NDUFA13,NDUFA2,NDUFA3,NDUFA4,NDUFB10,NDUFB11,NDUFB2,NDUFB4,NDUFB5,NDUFB7,NDUFB8,NDUFS1,NDUFS7,NDUFS8,SDHD,UQCR10,UQCR11,UQCRB,UQCRC2	47	Inactivated
48 h	80 ug/mL	Mitochondrial Dysfunction	6.99	0.395	#NUM!	ACO1,ACO2,AIFM1,APH1B,Aph1c,APP,Atp5e,ATP5F1A,ATP5F1B,ATP5F1C,ATP5MC1,ATP5MC2,ATP5MC3,ATP5MF,ATP5MG,ATP5PD,ATP5PF,ATP5PO,BACE1,BCL2,CAT,COX4I1,COX5A,COX6A1,COX6A2,Cox6c,COX7A2,COX8A,CPT1A,CYB5A,FIS1,HSD17B10,MAPK12,MT-CO1,MT-CO2,MT-CO3,MT-CYB,MT-ND2,MT-ND3,MT-ND4,NDUFA1,NDUFA13,NDUFA2,NDUFA3,NDUFA4,NDUFB10,NDUFB11,NDUFB2,NDUFB4,NDUFB5,NDUFB7,NDUFB8,NDUFS1,NDUFS7,NDUFS8,PINK1,PRDX3,SDHD,UQCR10,UQC…	62
48 h	80 ug/mL	ID1 Signaling Pathway	6.72	0.371	-1.65	ABI1,ACVR2B,AKT3,APP,ATF3,ATF6,BAX,BCL2,BCL2L1,BCL3,BHLHB9,BHLHE40,Bhlhe41,BMPR1B,BMPR2,BRAF,CCN2,CCND1,CDK4,CDKN1A,CDKN2A,CHRNA10,CHRNA2,CHRNB1,CREBBP,EGFR,EGR1,ETS1,FGFR1,FGFR2,FGFR3,FOXO3,GSK3B,GSPT1,HCK,HIF1A,ID1,IGF1R,LIFR,LYN,MAPK12,MAPK13,MDM2,MYC,PDGFC,PIK3C2A,PIK3CB,PIK3R2,PIK3R3,PLXNB1,PLXNB2,POU5F1,RAP1GAP,RAP2B,RRAS,RRAS2,SMAD1,SMAD3,SMAD4,SMAD9,STAT3,TGFB2,TGFB3,TGFBR3,TGM2,TNFRSF11B…	72
48 h	80 ug/mL	Pulmonary Fibrosis Idiopathic Signaling Pathway	6.57	0.332	-2.266	ACTB,ACVR2B,ADAMTS1,AEBP2,AKT3,BAX,BBC3,BCL2,BMPR2,BRAF,CCN2,CCN4,CCND1,CDH2,CERT1,COL10A1,COL11A1,COL16A1,COL1A1,COL1A2,COL27A1,COL2A1,COL3A1,COL4A5,COL4A6,COL5A1,COL5A2,COL6A1,COL6A2,COL6A3,Col6a4,COL7A1,COL8A1,COL8A2,CREBBP,CXCL12,EFNB2,EGFR,EGR1,EIF4EBP1,EZH1,FGF18,FGFR1,FGFR2,FGFR3,FOXG1,FOXO3,FOXO6,FZD3,FZD4,FZD6,FZD8,GNA13,GSK3B,IL11RA,IL13RA1,JAG1,JUN,LATS1,LATS2,MAP2K1,MAP2K3,MAP2K6,MAPK…	105	Inactivated
48 h	80 ug/mL	Superpathway of Cholesterol Biosynthesis	6.03	0.643	2.668	ACAA2,ACAT1,CYP51A1,EBP,FDFT1,FDPS,GGPS1,HMGCR,HMGCS1,HSD17B7,LSS,MSMO1,MVD,NSDHL,PMVK,SC5D,SQLE,TM7SF2	18	Activated
48 h	80 ug/mL	Sirtuin Signaling Pathway	5.74	0.333	3.395	ABCA1,ACLY,ACSS2,AGTRAP,APP,ARNTL,ATG13,ATG14,ATG16L1,ATG16L2,ATG2B,ATG9B,ATP5F1A,ATP5F1B,ATP5F1C,ATP5MC1,ATP5PF,BAX,CPT1A,FOXO3,G6PD,GABARAP,GABARAPL2,GABPB1,GADD45A,GADD45B,GADD45G,GLS,GSK3B,H1-2,H1f4,H3-3A/H3-3B,H3C14,H3C3,HIF1A,IDH2,JUN,LDHA,MAP1LC3B,MAPK12,MAPK6,MT-CYB,MT-ND2,MT-ND3,MT-ND4,MYC,MYCN,NAMPT,NDRG1,NDUFA1,NDUFA13,NDUFA2,NDUFA3,NDUFA4,NDUFB10,NDUFB11,NDUFB2,NDUFB4,NDUFB5,NDUFB7,ND…	89	Activated
48 h	80 ug/mL	Tumor Microenvironment Pathway	5.31	0.358	-0.775	AKT3,BAD,BCL2,BRAF,CCND1,CD44,CFLAR,COL1A1,COL1A2,COL3A1,CSF1,CXCL12,FAS,FGF1,FGF13,FGF18,FGF21,FGF23,FOXG1,FOXO3,FOXO6,HIF1A,HLA-A,HLA-E,ICAM1,IDO2,IGF1,JUN,MAP2K1,MAP2K2,MMP10,MMP14,MMP16,MMP19,MMP23B,MYC,PDGFA,PDGFC,PDGFD,PIK3C2A,PIK3CB,PIK3R2,PIK3R3,PLAU,PTGS2,RAP2B,REL,RRAS,RRAS2,SLC16A1,SLC1A4,SLC2A1,SPP1,STAT3,TGFB2,TGFB3,TIAM1,TNFRSF1A,TSLP,VEGFA,VEGFC,VEGFD	62
48 h	80 ug/mL	Ribonucleotide Reductase Signaling Pathway	5.07	0.364	-0.267	ACTB,AKT1S1,AKT3,ATF4,ATM,ATR,BAD,BCL2,BRAF,BTRC,CCND1,CDH3,CDK1,CDK4,CDKN1A,CDKN2A,CREB3L1,CREB3L2,CREB3L4,CREB5,CREBBP,E2F5,E2F7,EGFR,EIF4EBP1,ESR1,FOXO3,H3-3A/H3-3B,H3C14,H3C3,HIF1A,JUN,MAPK12,MAPK13,MET,MYC,PARP1,PARP10,PARP12,PARP14,PARP3,PARP9,PHF10,PIK3C2A,PIK3CB,PIK3R2,PIK3R3,RB1,SKP2,SMARCA4,SMARCD2,SNAI2,STAT3,TIPARP,VEGFA,WEE1	56
48 h	80 ug/mL	Regulation Of The Epithelial Mesenchymal Transition By Growth Factors Pathway	4.74	0.344	-1.722	AKT3,BRAF,CDH2,EGFR,EGR1,ESRP2,ETS1,FGF1,FGF13,FGF18,FGF21,FGF23,FGFR1,FGFR2,FGFR3,GSK3B,ID2,IKBKE,IKBKG,JUN,LATS1,LATS2,MAP2K1,MAP2K2,MAP2K3,MAP2K6,MAP3K1,MAPK12,MAPK13,MET,PARD6B,PARD6G,PDGFA,PDGFC,PDGFD,PDGFRA,PDGFRB,PIK3C2A,PIK3CB,PIK3R2,PIK3R3,RAP2B,REL,RRAS,RRAS2,SHC1,SMAD3,SMAD4,SMURF1,SNAI2,STAT3,TGFB2,TGFB3,TNFRSF11B,TNFRSF1A,TNFRSF1B,TNFSF12,TNFSF12-TNFSF13,TWIST1,VIM,WWTR1,YAP1,ZEB2	63
48 h	80 ug/mL	Role Of Osteoclasts In Rheumatoid Arthritis Signaling Pathway	4.71	0.313	-2.132	ADAM15,ADAM19,ADAM23,ADAM33,Adam5,AKT3,ATF4,BAD,BCL2,BRAF,Calm1 (includes others),CAMK4,CCND1,CERT1,CHP1,COL10A1,COL11A1,COL16A1,COL1A1,COL1A2,COL27A1,COL2A1,COL3A1,COL4A5,COL4A6,COL5A1,COL5A2,COL6A1,COL6A2,COL6A3,Col6a4,COL7A1,COL8A1,COL8A2,CREB3L1,CREB3L2,CREB3L4,CREB5,CREBBP,CSF1,FCGR2A,FCGR3A/FCGR3B,FOXG1,FOXO3,FOXO6,GSK3B,GSN,IKBKE,IKBKG,IL18,IL1R1,IL1RAP,IL1RL1,IL1RL2,JUN,MAP2K1,MAP2K2,MAP2…	93	Inactivated
48 h	80 ug/mL	Cholesterol Biosynthesis I	4.59	0.769	1.897	CYP51A1,EBP,FDFT1,HSD17B7,LSS,MSMO1,NSDHL,SC5D,SQLE,TM7SF2	10
48 h	80 ug/mL	Cholesterol Biosynthesis II (via 24,25-dihydrolanosterol)	4.59	0.769	1.897	CYP51A1,EBP,FDFT1,HSD17B7,LSS,MSMO1,NSDHL,SC5D,SQLE,TM7SF2	10
48 h	80 ug/mL	Cholesterol Biosynthesis III (via Desmosterol)	4.59	0.769	1.897	CYP51A1,EBP,FDFT1,HSD17B7,LSS,MSMO1,NSDHL,SC5D,SQLE,TM7SF2	10
48 h	80 ug/mL	p53 Signaling	4.41	0.394	1.177	AKT3,ATM,ATR,BAX,BBC3,BCL2,BCL2L1,CCND1,CCND2,CDK4,CDKN1A,CDKN2A,FAS,GADD45A,GADD45B,GADD45G,GSK3B,HDAC1,HIF1A,HIPK2,JMY,JUN,MDM2,PIK3C2A,PIK3CB,PIK3R2,PIK3R3,PLAGL1,PPP1R13B,RB1,RPRM,SNAI2,TNFRSF10A,TOPBP1,TP53INP1,TP63,WT1	37
48 h	80 ug/mL	RHOA Signaling	4.33	0.37	-1.622	ABL2,ACTB,ANLN,ARHGAP12,ARHGAP5,CDC42EP1,CDC42EP2,CDC42EP3,CDC42EP5,DLC1,EPHA1,EZR,GNA13,IGF1,IGF1R,LIMK1,LPAR2,LPAR4,MSN,MYL6,MYL6B,MYL7,MYL9,MYLK,MYLPF,NGEF,NRP2,PI4KA,PIP4K2B,PIP5K1A,PLEKHG5,PLXNA1,PPP1CB,Ppp1r12b,RAPGEF2,RHPN2,ROCK2,SEMA3F,SEPTIN1,SEPTIN11,SEPTIN2,SEPTIN4,SEPTIN6,WASF1	44
48 h	80 ug/mL	Ferroptosis Signaling Pathway	4.24	0.362	-0.603	ABCA1,ACSL4,ALOXE3,ANGPTL4,Arf2,ARF5,ARF6,ATF4,BRAF,CARS1,CDKN1A,CHAC1,CTH,CYBB,FDFT1,FTL,GCH1,GCLC,GLS2,H2AC18/H2AC19,H2AZ2,H2BC1,H2BC10,H2BC15,H2BC17,H2BC5,H2BC8,HMGCR,HMOX1,HSPB1,MAP2K1,MAP2K2,RAP2B,RB1,RRAS,RRAS2,SLC39A8,SLC3A2,SLC7A11,SQSTM1,STAT3,TF,TFRC,TXNRD1,WWTR1,YAP1	46
48 h	80 ug/mL	p38 MAPK Signaling	4.12	0.368	-2.466	ATF1,ATF4,CREB3L1,CREB3L2,CREB3L4,CREB5,CREBBP,DDIT3,DUSP1,DUSP10,FAS,H3-3A/H3-3B,H3C14,H3C3,HMGN1,HSPB1,IL18,IL1R1,IL1RAP,IL1RL1,IL1RL2,IL33,IRAK3,MAP2K3,MAP2K6,MAP3K5,MAPK12,MAPK13,MAPKAPK3,MAPT,MKNK2,MYC,PLA2G12A,RPS6KA1,RPS6KA2,STAT1,TGFB2,TGFB3,TIFA,TNFRSF1A,TNFRSF1B,TRAF6	42	Inactivated
48 h	80 ug/mL	Hepatic Fibrosis Signaling Pathway	4.04	0.29	-2	ACVR2B,AKT3,APC,ATF4,BCL2,BMPR2,BRAF,CACNA1C,CACNB1,Calm1 (includes others),CCL5,CCN2,CCND1,CNR1,COL10A1,COL1A1,COL1A2,COL2A1,COL3A1,CREB3L1,CREB3L2,CREB3L4,CREB5,CREBBP,CSNK1E,CYBB,FGFR1,FLT1,FTL,FZD3,FZD4,FZD6,FZD8,GLIS1,GLIS2,GNAI1,GSK3B,HIF1A,ICAM1,IKBKE,IKBKG,IL18,IL1R1,IL1RAP,IL1RL1,IL1RL2,IL33,IRAK3,IRS2,ITGA1,ITGA11,ITGA6,ITGA7,ITGAM,ITGB8,JUN,MAP2K1,MAP2K2,MAP2K3,MAP2K6,MAPK12,MAPK13,MYC…	117	Inactivated
48 h	80 ug/mL	Macrophage Alternative Activation Signaling Pathway	3.91	0.333	2.252	ABCA1,ACLY,ADORA2A,AKT1S1,ATF4,CREB3L1,CREB3L2,CREB3L4,CREB5,CREBBP,CSF1,DUSP1,EIF4EBP1,H3-3A/H3-3B,H3C14,H3C3,H4-16,H4C12,H4C13,H4C15,H4C2,H4C6,H4C9,HLA-DQB1,IL13RA1,IL18,IL2RG,IL33,IL4R,IRF5,IRS2,JUN,KDM6B,KLF4,LLGL1,LPL,MAF,MAPK12,MAPK13,MRC1,MYC,NR1H4,PIK3C2A,PIK3CB,PIK3R2,PIK3R3,REL,RPS6KA1,RXRA,SCARB1,SREBF1,STAT1,STAT3,SYK,TGFB2,TGFB3,TSC22D3	57	Activated
48 h	80 ug/mL	HIF1α Signaling	3.87	0.323	-0.25	ADM,AKT3,BRAF,CAMK1D,CAMK2B,CAMK4,CCNG2,CDKN1A,CHP1,CREBBP,CYBB,EGLN1,EGLN3,EIF4EBP1,ELOC,FLT1,GPI,HIF1A,HK1,HK2,HMOX1,HSP90AA1,HSPA1A/HSPA1B,HSPA4,HSPA5,HSPA8,HSPA9,IGF1,JUN,LDHA,MAP2K1,MAP2K2,MAP2K3,MAP2K6,MDM2,MET,MKNK2,MMP10,MMP14,MMP16,MMP19,MMP23B,NCF2,P4HTM,PDGFC,PIK3C2A,PIK3CB,PIK3R2,PIK3R3,PKM,PRKCA,RAP2B,RRAS,RRAS2,SAT2,SERPINE1,SLC2A1,STAT3,TF,TGFB2,VEGFA,VEGFC,VEGFD,VIM	64
48 h	80 ug/mL	GADD45 Signaling	3.72	0.429	0	ACVR2B,ATM,ATR,CCND1,CCND2,CDK1,CDK4,CDKN1A,FOXO3,GADD45A,GADD45B,GADD45G,MAP2K3,MAP2K6,MAPK12,MAPK13,MYC,POU2F1,REL,SMAD3,SMAD4,TGFB2,TGFB3,WT1	24
48 h	80 ug/mL	IL-10 Signaling	3.66	0.343	0.438	AHR,AKT3,ATF4,BCL2,BCL2L1,BCL3,BHLHE40,CCN4,CCND1,CD80,CDKN1A,CREB3L1,CREB3L2,CREB3L4,CREB5,CREBBP,DDIT4,DUSP1,FCGR2A,GSK3B,HIF1A,HLA-A,HLA-DQB1,HLA-E,HMOX1,ICAM1,IFNGR1,IKBKE,IKBKG,IL18,IL1R1,IL1RAP,IL1RL1,IL1RL2,IL33,IL4R,JUN,MAF,MAP2K3,MAP2K6,MAPK12,MAPK13,PKM,REL,STAT1,STAT3,TRAF6	47
48 h	80 ug/mL	Wound Healing Signaling Pathway	3.54	0.308	-3.064	ACVR2B,BMPR2,CCL5,CERT1,COL10A1,COL11A1,COL16A1,COL1A1,COL1A2,COL27A1,COL2A1,COL3A1,COL4A5,COL4A6,COL5A1,COL5A2,COL6A1,COL6A2,COL6A3,Col6a4,COL7A1,COL8A1,COL8A2,EGFR,FGFR2,IFNGR1,IL15,IL17D,IL18,IL1R1,IL1RAP,IL1RL1,IL1RL2,IL33,ITGA6,JUN,LAMA1,LAMA5,LAMB3,LAMC1,LAMC2,MAP2K1,MAP2K2,MAP2K3,MAP2K6,MAPK12,Mcpt8,MMP10,MST1R,PDGFA,PDGFC,PDGFD,PRKCA,RAP2B,RRAS,RRAS2,SHC1,SNAI2,STAT1,TGFB2,TGFB3,TGFBR3,TN…	72	Inactivated
48 h	80 ug/mL	STAT3 Pathway	3.52	0.341	0.333	BCL2,BMPR1B,BMPR2,CDKN1A,EGFR,FGFR1,FGFR2,FGFR3,FLT1,GHR,IFNAR1,IGF1,IGF1R,IL11RA,IL13RA1,IL17RC,IL17RE,IL1R1,IL1RL1,IL1RL2,IL2RG,IL3RA,IL4R,INSR,MAP2K1,MAP2K2,MAP3K9,MAPK12,MAPK13,MYC,NDUFA13,PDGFRA,PDGFRB,PIM1,RAP2B,RRAS,RRAS2,SOCS2,SOCS4,SOCS5,SOCS6,STAT3,TGFB2,TGFBR3,TNFRSF11A,VEGFA	46
48 h	80 ug/mL	HOTAIR Regulatory Pathway	3.45	0.333	-1.508	AEBP2,AGO2,AGO3,AGO4,AKT3,AR,CD44,CDKN1A,COL1A1,COL1A2,COL3A1,CREBBP,DNMT3B,ESR1,H3-3A/H3-3B,H3C14,H3C3,HDAC1,ICAM1,IRF1,JAM2,KMT2A,MDM2,MET,MMP10,MMP14,MMP16,MMP19,MMP23B,MRTFA,MYC,PIK3C2A,PIK3CB,PIK3R2,PIK3R3,RBBP7,RCOR1,REL,ROCK2,SNAI2,SPP1,STAT3,SUZ12,TWIST1,VIM,WNT11,WNT5A,WNT5B,XIAP	49
48 h	80 ug/mL	Protein Kinase A Signaling	3.36	0.282	0.426	ADCY5,ADD3,AKAP12,AKAP13,AKAP5,AKAP6,ANAPC11,ANAPC13,ATF1,ATF4,BAD,BRAF,Calm1 (includes others),CAMK2B,CDC14B,CDC16,CDC26,CHP1,Cngb1,CREB3L1,CREB3L2,CREB3L4,CREB5,CREBBP,CREM,DCC,DUSP1,DUSP10,DUSP12,DUSP16,DUSP3,DUSP4,DUSP8,EPM2A,FLNB,FLNC,GNA13,GNAI1,GNB1,GNB4,GNG12,GNG13,GNG2,GSK3B,GYS1,H1-2,H1f4,H3-3A/H3-3B,H3C14,H3C3,ITPR1,ITPR2,KDELR3,LIPE,MAP2K1,MAP2K2,MAP3K1,MTMR3,MTMR7,MYH10,MYL6,MYL6B,MY…	109
48 h	80 ug/mL	Aryl Hydrocarbon Receptor Signaling	3.32	0.331	0.557	AHR,ALDH18A1,ALDH1A1,ALDH1L1,ALDH1L2,ALDH2,ALDH4A1,ALDH5A1,ALDH6A1,ALDH7A1,ALDH9A1,ATM,ATR,BAX,CCND1,CCND2,CDK4,CDKN1A,CDKN2A,Cyp2c23,CYP3A5,CYP3A7,ESR1,FAS,GSTA3,Gstm6,GSTO2,HSP90AA1,HSPB1,JUN,MDM2,MGST2,MYC,NCOA7,NEDD8,NFIA,NFIB,NFIC,NFIX,NRIP1,RARA,RB1,REL,RXRA,SMARCA4,TGFB2,TGFB3,TGM2	48
48 h	80 ug/mL	Glycolysis I	3.21	0.52	2.496	ALDOA,ALDOC,ENO1,ENO2,ENO3,GAPDH,GPI,PFKL,PFKP,PGAM1,PGK1,PKM,TPI1	13	Activated
48 h	80 ug/mL	Autophagy	3.15	0.306	0.384	AKT1S1,AKT3,ATF4,ATG13,ATG14,ATG16L1,ATG2B,ATG9B,ATM,ATR,BAD,BCL2,BNIP3,Calm1 (includes others),CAMKK2,CHP1,CREB3L1,CREB3L2,CREB3L4,CREB5,CREBBP,DDIT3,EPG5,FOXO3,GABARAP,GABARAPL2,GORASP2,GSK3B,HIF1A,IGF1,INSR,IRS2,JUN,LAMP2,MAP1LC3B,MAP2K1,MAP2K2,MAPK12,MYC,MYD88,OPTN,PIK3C2A,PIK3CB,PIK3R2,PIK3R3,PPP2R2B,PPP2R5B,PTPA,RAB7B,RB1CC1,SLC3A2,SLC7A5,SQSTM1,STK11,TFEB,TGFB2,TNFRSF11B,TNFRSF1A,TNFRSF1B,…	64
48 h	80 ug/mL	Acute Phase Response Signaling	3.03	0.314	-0.949	AHSG,AKT3,C1R,C1S,C2,C3,C4A/C4B,CP,F8,FTL,HMOX1,IKBKE,IKBKG,IL18,IL1R1,IL1RAP,IL33,JUN,LBP,MAP2K1,MAP2K2,MAP2K3,MAP2K6,MAP3K1,MAP3K5,MAPK12,MAPK13,MYD88,PDPK1,PIK3CB,PIK3R2,PIK3R3,RAP2B,RBP7,REL,RRAS,RRAS2,SAA1,SERPIND1,SERPINE1,SERPINF1,SERPING1,SHC1,SOCS2,SOCS4,SOCS5,SOCS6,STAT3,TF,TNFRSF11B,TNFRSF1A,TNFRSF1B,TRAF6,VWF	54
48 h	80 ug/mL	Regulation of the Epithelial-Mesenchymal Transition Pathway	2.94	0.307	#NUM!	AKT3,APC,APH1B,Aph1c,BCL9,BRAF,CDH2,EGFR,EGR1,ESRP2,ETS1,FGF1,FGF13,FGF18,FGF21,FGF23,FGFR1,FGFR2,FGFR3,FZD3,FZD4,FZD6,FZD8,GSK3B,HIF1A,ID2,JAG1,MAML1,MAP2K1,MAP2K2,MAP2K3,MAP2K6,MET,PARD6B,PARD6G,PDGFD,PDGFRB,PIK3C2A,PIK3CB,PIK3R2,PIK3R3,RAP2B,RBPJ,REL,RRAS,RRAS2,SMAD3,SMAD4,SMURF1,SNAI2,STAT3,TGFB2,TGFB3,TWIST1,WNT11,WNT5A,WNT5B,ZEB2	58
48 h	80 ug/mL	GP6 Signaling Pathway	2.91	0.331	-2.343	AKT3,APBB1IP,Calm1 (includes others),CERT1,COL10A1,COL11A1,COL16A1,COL1A1,COL1A2,COL27A1,COL2A1,COL3A1,COL4A5,COL4A6,COL5A1,COL5A2,COL6A1,COL6A2,COL6A3,Col6a4,COL7A1,COL8A1,COL8A2,GSK3B,ITPR1,LAMA1,LAMA4,LAMA5,LAMB3,LAMC1,LAMC2,LAMC3,LYN,PDPK1,PIK3C2A,PIK3CB,PIK3R2,PIK3R3,PRKCA,SCHIP1,SYK	41	Inactivated
48 h	80 ug/mL	Neutrophil Extracellular Trap Signaling Pathway	2.87	0.278	-1.616	AGER,AKT3,ATP5F1A,ATP5F1B,ATP5F1C,ATP5MC1,CASP14,CCL5,CD14,CERT1,CHP1,COL10A1,COL11A1,COL16A1,COL1A1,COL1A2,COL27A1,COL2A1,COL3A1,COL4A5,COL4A6,COL5A1,COL5A2,COL6A1,COL6A2,COL6A3,Col6a4,COL7A1,COL8A1,COL8A2,CYBB,DOCK1,FCGR3A/FCGR3B,H3-3A/H3-3B,H4-16,H4C12,H4C13,H4C15,H4C2,H4C6,H4C9,HCK,HIF1A,IFNAR1,ITGAM,ITPR1,ITPR2,LYN,MAP2K1,MAP2K2,MAP2K3,MAP2K6,MAPK12,MAPK13,MT-CYB,MT-ND2,MT-ND3,MT-ND4,NCF2,ND…	98
48 h	80 ug/mL	Semaphorin Neuronal Repulsive Signaling Pathway	2.84	0.319	-1.234	AKT3,CD44,CDK5,CRMP1,DPYSL5,GSK3B,ITGA1,ITGA11,ITGA6,ITGA7,ITGAM,ITGB8,LIMK1,MAP2K1,MAP2K2,MAP2K3,MAP2K6,MAPT,MYL6,MYL6B,MYL7,MYL9,MYLPF,NRP2,PDE4B,Pde4d,PIK3C2A,PIK3CB,PIK3R2,PIK3R3,PLXNA1,PLXNA2,PLXNA3,PLXNB1,PLXND1,PPP1CB,Ppp1r12b,PRKG1,PRKG2,RND1,ROCK2,RRAS,SEMA3F,SEMA5A,SEMA6D,STK11	46
48 h	80 ug/mL	Axonal Guidance Signaling	2.83	0.267	#NUM!	ABLIM3,ACE2,ADAM15,ADAM19,ADAM23,ADAM33,Adam5,ADAMTS1,ADAMTS10,ADAMTS12,ADAMTS2,ADAMTS3,ADAMTS4,ADAMTS5,ADAMTS6,ADAMTS7,AKT3,BCAR1,BDNF,BMP1,CDK5,CHP1,CXCL12,DCC,DOCK1,DPYSL5,EFNA1,EFNA2,EFNB2,EPHA1,EPHA2,EPHA4,EPHA7,EPHB6,FZD3,FZD4,FZD6,FZD8,GIT1,GLIS1,GLIS2,GNA13,GNAI1,GNAT2,GNB1,GNB4,GNG12,GNG13,GNG2,GSK3B,HERC2,IGF1,ITGA1,ITGA11,ITGA6,ITGA7,ITGAM,ITGB8,ITSN1,LIMK1,LNPEP,MAP2K1,MAP2K2,MEP1A,ME…	131
48 h	80 ug/mL	Senescence Pathway	2.79	0.285	0.232	ACVR2B,AKT3,ANAPC11,ANAPC13,ATF3,ATM,ATR,BHLHE40,BMPR2,BRAF,CACNA1C,CACNB1,Calm1 (includes others),CAPN6,CAPNS1,CAT,CCND1,CCND2,CDC16,CDC26,CDK1,CDK4,CDKN1A,CDKN2A,CDKN2B,CHP1,CREBBP,E2F5,E2F7,EIF4EBP1,ETS1,ETS2,FOXO3,GADD45A,GADD45B,GADD45G,HIPK2,IKBKE,IKBKG,ITPR2,JUN,MAP2K1,MAP2K2,MAP2K3,MAP2K6,MAPK12,MAPK6,MAPKAPK3,MDM2,NFATC1,PARP1,PDHB,PDHX,PDK1,PIK3C2A,PIK3CB,PIK3R2,PIK3R3,PPP1CA,PPP2R2B,PP…	81
48 h	80 ug/mL	Histidine Degradation III	2.79	0.75	-0.816	AMDHD1,HAL,MTHFD1,MTHFD1L,MTHFD2,MTHFD2L	6
48 h	80 ug/mL	PTEN Signaling	2.76	0.315	-0.649	AKT3,BAD,BCAR1,BCL2,BCL2L1,BMPR1B,BMPR2,CCND1,CDKN1A,CNKSR3,EGFR,FGFR1,FGFR2,FGFR3,FLT1,FOXG1,FOXO3,FOXO6,GHR,GSK3B,IGF1R,IKBKE,IKBKG,INPP5F,INPP5J,INSR,ITGA1,ITGA11,ITGA6,ITGA7,ITGAM,ITGB8,MAP2K1,MAP2K2,PDGFRA,PDGFRB,PDPK1,PIK3CB,PIK3R2,PIK3R3,RAP2B,REL,RRAS,RRAS2,SHC1,TGFBR3,TNFRSF11A	47
48 h	80 ug/mL	AMPK Signaling	2.76	0.292	0.324	ACTB,AK2,AK4,AK5,AKT1S1,AKT3,ATF4,CAMKK2,CCND1,CDKN1A,CFTR,CHRNA10,CHRNA2,CHRNB1,CPT1A,CPT2,CREB3L1,CREB3L2,CREB3L4,CREB5,CREBBP,EEF2,EIF4EBP1,EPM2A,FOXG1,FOXO3,FOXO6,GNA13,GNAI1,GNAT2,GNB1,GNB4,GNG12,GNG13,GNG2,GYS1,HMGCR,INSR,IRS2,LIPE,MAP2K3,MAPK12,MAPK13,ORAI2,PCK2,PFKFB2,PFKL,PFKP,PHF10,PHLPP2,PIK3C2A,PIK3CB,PIK3R2,PIK3R3,PPAT,PPM1A,PPM1B,PPM1H,PPM1M,PPP2R2B,PPP2R5B,PTPA,RAB2A,RAB6A,SLC2A1,S…	69
48 h	80 ug/mL	Endocannabinoid Cancer Inhibition Pathway	2.71	0.317	-1.372	ADCY5,AKT1S1,AKT3,ATF3,ATF4,BAD,CAMKK2,CASP14,CCND1,CCND2,CDKN1A,CNR1,CREB3L1,CREB3L2,CREB3L4,CREB5,CREBBP,DDIT3,GNA13,GNAI1,GSK3B,HIF1A,MAP2K1,MAP2K2,MAP2K3,MAP2K6,MYC,NSMAF,NUPR1,PDGFC,PIK3C2A,PIK3CB,PIK3R2,PIK3R3,ROCK2,SMPD2,SMPD3,SNAI2,SPTLC2,TRIB3,TWIST1,VEGFA,VEGFC,VEGFD,VIM	45
48 h	80 ug/mL	Proline Biosynthesis I	2.71	1	0	ALDH18A1,PYCR1,PYCR2,PYCR3	4
48 h	80 ug/mL	HER-2 Signaling in Breast Cancer	2.7	0.295	2.517	AKT1S1,AKT3,Arf2,ARF5,ARF6,BAD,BRAF,CCND1,CDK4,CDKN1A,COX4I1,COX5A,COX6A1,COX6A2,Cox6c,COX7A2,COX8A,CYB5A,EGFR,ETS1,ETS2,FOXO3,GSK3B,HCK,IKBKE,IKBKG,ITGB8,JUN,LYN,MAP2K1,MAP2K2,MDM2,MT-CO1,MT-CO2,MT-CO3,MYC,NUP188,NUP205,NUP37,NUP50,NUP85,NUP98,PARD3,PARD6B,PARD6G,PDK1,PIK3C2A,PIK3CB,PIK3R2,PIK3R3,PRKCA,PTGS2,RAP2B,RB1,REL,RHEB,RRAS,RRAS2,SEH1L,SMAD3,SMAD4,STAT3,TP53RK,XIAP	64	Activated
48 h	80 ug/mL	Zymosterol Biosynthesis	2.69	0.833	1.342	CYP51A1,HSD17B7,MSMO1,NSDHL,TM7SF2	5
48 h	80 ug/mL	FGF Signaling	2.68	0.349	-0.378	AKT3,ATF4,CREB3L1,CREB3L2,CREB3L4,CREB5,CREBBP,FGF1,FGF13,FGF18,FGF21,FGF23,FGFR1,FGFR2,FGFR3,ITPR1,MAP2K1,MAP2K3,MAP2K6,MAP3K1,MAP3K5,MAPK12,MAPK13,MET,PIK3C2A,PIK3CB,PIK3R2,PIK3R3,PRKCA,STAT3	30
48 h	80 ug/mL	TGF-β Signaling	2.63	0.34	0.928	ACVR2B,BCL2,BMPR1B,BMPR2,CREBBP,HDAC1,INHBA,INHBB,IRF7,JUN,MAP2K1,MAP2K2,MAP2K3,MAP2K6,MAPK12,MAPK13,RAP2B,RRAS,RRAS2,RUNX3,SERPINE1,SMAD1,SMAD3,SMAD4,SMAD6,SMAD9,SMURF1,TGFB2,TGFB3,TGIF1,TRAF6,ZFYVE9	32
48 h	80 ug/mL	LXR/RXR Activation	2.55	0.327	-0.392	ABCA1,ABCG5,AHSG,C3,C4A/C4B,CD14,CLU,CYP51A1,ECHS1,FDFT1,HADH,HMGCR,IL18,IL1R1,IL1RAP,IL1RL1,IL1RL2,IL33,KNG1,LBP,LPL,LY96,LYZ,NR1H4,PLTP,PTGS2,REL,RXRA,SAA1,SCD,SERPINF1,SREBF1,TF,TNFRSF11B,TNFRSF1A,TNFRSF1B	36
48 h	80 ug/mL	Human Embryonic Stem Cell Pluripotency	2.54	0.296	-1.05	ACVR2B,AKT3,APC,BDNF,BMP1,BMPR1B,BMPR2,BRAF,FGFR1,FGFR2,FGFR3,FZD3,FZD4,FZD6,FZD8,GSK3B,HSP90AA1,ID1,ID2,ID3,INHBA,KLF4,LEFTY1,LIFR,MAP2K1,MAP2K2,MAP2K3,MAP2K6,MYC,NGF,PDGFA,PDGFC,PDGFD,PDGFRA,PDGFRB,PDPK1,PIK3C2A,PIK3CB,PIK3R2,PIK3R3,POU5F1,PRKCA,RAP2B,RRAS,RRAS2,SMAD1,SMAD3,SMAD4,SMAD6,SMAD9,STAT3,TDGF1,TFCP2L1,TGFB2,TGFB3,WNT11,WNT5A,WNT5B	58
48 h	80 ug/mL	Role of JAK2 in Hormone-like Cytokine Signaling	2.45	0.375	-0.655	AGRP,BCL2,BCL2L1,CCND1,CCND2,CYP3A5,CYP3A7,EPOR,GHR,IGF1,IRS2,MPL,PDGFC,PTPN1,SHC1,SOCS2,STAT1,STAT3,VEGFA,VEGFC,VEGFD	21
48 h	80 ug/mL	Glioma Signaling	2.44	0.317	-0.816	AKT3,Calm1 (includes others),CAMK1D,CAMK2B,CAMK4,CCND1,CCND2,CDK4,CDKN1A,CDKN2A,CDKN2B,CDKN2C,E2F5,E2F7,EGFR,HDAC1,HDAC11,IDH2,IDH3G,IGF1,IGF1R,MAP2K1,MAP2K2,MDM2,PDGFA,PDGFC,PDGFD,PDGFRA,PDGFRB,PIK3C2A,PIK3CB,PIK3R2,PIK3R3,PRKCA,RAP2B,RB1,RRAS,RRAS2,SHC1	39
48 h	80 ug/mL	Gluconeogenesis I	2.44	0.462	1.732	ALDOA,ALDOC,ENO1,ENO2,ENO3,GAPDH,GPI,ME1,ME2,ME3,PGAM1,PGK1	12
48 h	80 ug/mL	Unfolded protein response	2.42	0.337	2.524	ATF4,ATF6,BCL2,CALR,CD82,CEBPG,DDIT3,DNAJA1,DNAJB2,DNAJB6,DNAJB9,DNAJC1,DNAJC19,DNAJC21,DNAJC5,EDEM1,ERO1B,HSPA1A/HSPA1B,HSPA4,HSPA5,HSPA8,HSPA9,INSIG1,MAP3K5,P4HB,PPP1R15A,SCAP,SEL1L,SREBF1,VCP	30	Activated
48 h	80 ug/mL	Granzyme A Signaling	2.42	0.358	3.674	H1-2,H1f4,LMNB1,MBP,MT-ND2,MT-ND3,MT-ND4,NDUFA1,NDUFA13,NDUFA2,NDUFA3,NDUFA4,NDUFB10,NDUFB11,NDUFB2,NDUFB4,NDUFB5,NDUFB7,NDUFB8,NDUFS1,NDUFS7,NDUFS8,NME1,PARP1	24	Activated
48 h	80 ug/mL	Adipogenesis pathway	2.42	0.313	#NUM!	ACVR2B,ARNTL,BMPR1B,BMPR2,CDK5,CTBP1,DDIT3,FABP4,FGF1,FGFR1,FGFR2,FGFR3,FZD3,FZD4,FZD6,FZD8,HAT1,HDAC1,HDAC11,HIF1A,KLF3,KLF5,LPIN1,LPL,NOCT,NR1D1,PER2,PPIP5K1,RB1,RBBP7,RPS6KA1,RUNX1T1,SAP18,SAP30,SMAD1,SMAD3,SMAD9,SREBF1,TNFRSF1A,TXNIP,WNT5A	41
48 h	80 ug/mL	iNOS Signaling	2.41	0.391	-0.277	Calm1 (includes others),CD14,CREBBP,HMGA1,IFNGR1,IKBKE,IKBKG,IRAK3,IRF1,JUN,LBP,LY96,MAPK12,MAPK13,MYD88,REL,STAT1,TRAF6	18
48 h	80 ug/mL	IL-4 Signaling	2.38	0.292	-2.252	AKT1S1,AKT3,ATF4,BCL2L1,CERT1,COL10A1,COL11A1,COL16A1,COL1A1,COL1A2,COL27A1,COL2A1,COL3A1,COL4A5,COL4A6,COL5A1,COL5A2,COL6A1,COL6A2,COL6A3,Col6a4,COL7A1,COL8A1,COL8A2,CREB3L1,CREB3L2,CREB3L4,CREB5,CREBBP,EIF4EBP1,FAS,GATA3,GNAI1,HLA-DQB1,IL13RA1,IL2RG,IL4R,IRS2,MAF,MAPK12,MAPK13,NFIL3,PIK3C2A,PIK3CB,PIK3R2,PIK3R3,PRR5L,RAP2B,RICTOR,RPS6KA1,RRAS,RRAS2,STAT3,TGFB2,TGFB3,TGM2,TIMP3	57	Inactivated
48 h	80 ug/mL	Melanoma Signaling	2.34	0.38	0.243	AKT3,BAD,BRAF,CCND1,CDK4,CDKN1A,CDKN2A,MAP2K1,MAP2K2,MDM2,MITF,PIK3C2A,PIK3CB,PIK3R2,PIK3R3,RAP2B,RB1,RRAS,RRAS2	19
48 h	80 ug/mL	LPS/IL-1 Mediated Inhibition of RXR Function	2.3	0.284	-0.557	ABCA1,ABCC3,ABCC4,ABCG5,ACOX2,ACOX3,ACSBG1,ACSL1,ACSL3,ACSL4,ALDH18A1,ALDH1A1,ALDH1L1,ALDH1L2,ALDH2,ALDH4A1,ALDH5A1,ALDH6A1,ALDH7A1,ALDH9A1,CAT,CD14,CHST15,CPT1A,CPT2,Cyp2c23,CYP2S1,CYP2U1,CYP3A5,CYP3A7,FABP4,FABP5,FMO2,FMO3,GAL3ST2,GSTA3,Gstm6,GSTO2,HMGCS1,HS2ST1,HS3ST1,HS6ST1,IL18,IL1R1,IL1RAP,IL1RL1,IL1RL2,IL33,JUN,LBP,LY96,MAP3K1,MGST2,MYD88,NR1H4,PLTP,PPARGC1B,RARA,RXRA,SCARB1,SREBF1,TNFRSF1…	65
48 h	80 ug/mL	γ-glutamyl Cycle	2.28	0.583	0.378	CHAC1,GCLC,GCLM,GGCT,GGT1,GGT6,OPLAH	7
48 h	80 ug/mL	Cell Cycle: G1/S Checkpoint Regulation	2.27	0.354	1.606	ATM,ATR,BTRC,CCND1,CCND2,CDK4,CDKN1A,CDKN2A,CDKN2B,CDKN2C,E2F5,E2F7,GSK3B,HDAC1,HDAC11,MDM2,MYC,RB1,SKP2,SMAD3,SMAD4,TGFB2,TGFB3	23
48 h	80 ug/mL	Inositol Pyrophosphates Biosynthesis	2.23	0.714	-0.447	IP6K1,IP6K2,IPPK,PPIP5K1,PPIP5K2	5
48 h	80 ug/mL	HIPPO signaling	2.22	0.333	2	BTRC,CD44,CSNK1E,DLG3,FAT4,FRMD6,LATS1,LATS2,LLGL1,PARD3,PATJ,PPP1CA,PPP1CB,PPP1R3C,PPP2R2B,PPP2R5B,PTPA,RASSF1,RASSF6,SAV1,SKP2,SMAD1,SMAD3,SMAD4,TEAD3,TJP2,WWTR1,YAP1	28	Activated
48 h	80 ug/mL	IL-7 Signaling Pathway	2.21	0.342	0	AKT3,BAD,BAX,BCL2,CCND1,FOXG1,FOXO3,FOXO6,GSK3B,IL2RG,JUN,LYN,MAPK12,MAPK13,MET,MYC,NFATC1,PDPK1,PIK3C2A,PIK3CB,PIK3R2,PIK3R3,SHC1,SLC2A1,STAT1	25
48 h	80 ug/mL	Neurotrophin/TRK Signaling	2.19	0.338	1.043	ATF4,BDNF,CREB3L1,CREB3L2,CREB3L4,CREB5,CREBBP,JUN,MAP2K1,MAP2K2,MAP2K3,MAP2K6,MAP3K5,NGF,PDPK1,PIK3C2A,PIK3CB,PIK3R2,PIK3R3,RAP2B,RPS6KA1,RRAS,RRAS2,SHC1,SORCS1,SPRY1	26
48 h	80 ug/mL	Pancreatic Adenocarcinoma Signaling	2.18	0.309	0.192	AKT3,BAD,BCL2,BCL2L1,BRCA2,CCND1,CDK4,CDKN1A,CDKN2A,CDKN2B,E2F5,E2F7,EGFR,HDAC1,HDAC11,HMOX1,MAP2K1,MAP2K2,MAPK12,MDM2,PDGFC,PIK3C2A,PIK3CB,PIK3R2,PIK3R3,PTGS2,RALGDS,RB1,REL,SMAD3,SMAD4,STAT1,STAT3,TGFB2,TGFB3,VEGFA,VEGFC,VEGFD	38
48 h	80 ug/mL	Glioblastoma Multiforme Signaling	2.16	0.293	-1.372	AKT3,APC,CCND1,CCND2,CDK4,CDKN1A,CDKN2A,E2F5,E2F7,EGFR,FZD3,FZD4,FZD6,FZD8,GSK3B,IGF1,IGF1R,ITPR1,ITPR2,MAP2K1,MAP2K2,MDM2,MYC,PDGFA,PDGFC,PDGFD,PDGFRA,PDGFRB,PIK3C2A,PIK3CB,PIK3R2,PIK3R3,PLCB1,PLCE1,PLCL1,PLCL2,RAP2B,RB1,RHOB,RHOBTB1,RHOJ,RHOQ,RND1,RRAS,RRAS2,SHC1,WNT11,WNT5A,WNT5B	49
48 h	80 ug/mL	tRNA Charging	2.13	0.395	2.324	AARS1,CARS1,DARS1,EARS2,EPRS1,GARS1,IARS1,KARS1,LARS1,MARS1,NARS1,RARS2,SARS1,TARS1,WARS1	15	Activated
48 h	80 ug/mL	Role of Macrophages, Fibroblasts and Endothelial Cells in Rheumatoid Arthritis	2.12	0.269	#NUM!	ADAMTS4,AKT3,APC,ATF4,Calm1 (includes others),CAMK2B,CCL5,CCND1,CEBPG,CHP1,CREB3L1,CREB3L2,CREB3L4,CREB5,CREBBP,CSF1,CSNK1E,CXCL12,DAAM1,DKK2,FCGR3A/FCGR3B,FZD3,FZD4,FZD6,FZD8,GSK3B,ICAM1,IKBKE,IKBKG,IL15,IL17RC,IL18,IL1R1,IL1RAP,IL1RL1,IL1RL2,IL33,IRAK3,JUN,MAP2K1,MAP2K2,MAP2K3,MAP2K6,MIF,MYC,MYD88,NFATC1,PDGFA,PDGFC,PDGFD,PIK3C2A,PIK3CB,PIK3R2,PIK3R3,PLCB1,PLCE1,PLCL1,PLCL2,PRKCA,Prss1 (include…	83
48 h	80 ug/mL	NRF2-mediated Oxidative Stress Response	2.1	0.281	2.667	ABCC1,ABCC4,ACTB,AOX1,ATF4,BACH1,CAT,CREBBP,Cyp2c23,CYP2S1,CYP2U1,CYP3A5,CYP3A7,DNAJA1,DNAJB2,DNAJB6,DNAJB9,DNAJC1,DNAJC19,DNAJC21,DNAJC5,ERP29,FTL,GCLC,GCLM,GPX2,GSK3B,GSTA3,Gstm6,GSTO2,HACD3,HERPUD1,HMOX1,HSP90AA1,JUN,JUND,MAF,MAFF,MAFG,MAFK,MAP2K1,MAP2K2,MAP2K3,MAP2K6,MAP3K1,MAP3K5,MGST2,PIK3C2A,PIK3CB,PIK3R2,PIK3R3,PPIB,PRKCA,RAP2B,RRAS,RRAS2,SCARB1,SQSTM1,TXNRD1,UBE2E3,VCP	61	Activated
48 h	80 ug/mL	Proline Biosynthesis II (from Arginine)	2.09	0.8	-1	OAT,PYCR1,PYCR2,PYCR3	4
48 h	80 ug/mL	Pentose Phosphate Pathway (Oxidative Branch)	2.09	0.8	-1	G6PD,H6PD,PGD,PGLS	4
48 h	80 ug/mL	Tetrahydrofolate Salvage from 5,10-methenyltetrahydrofolate	2.09	0.8	0	MTHFD1,MTHFD1L,MTHFD2,MTHFD2L	4
48 h	80 ug/mL	Folate Polyglutamylation	2.09	0.8	0	FPGS,MTHFD1,MTHFD1L,SHMT2	4
48 h	80 ug/mL	Prostanoid Biosynthesis	2.08	0.6	-1.342	CYP2S1,PTGDS,PTGES2,PTGIS,PTGS1,PTGS2	6
48 h	80 ug/mL	IL-15 Production	2.06	0.308	0.169	ABL2,CLK1,CLK3,CLK4,EGFR,EPHA1,EPHA2,EPHA4,FGFR1,FGFR2,FGFR3,FLT1,HCK,IGF1R,IL15,INSR,IRF1,LMTK2,LYN,MAP2K1,MAP2K3,MAP2K6,MATK,MET,MST1R,PDGFRA,PDGFRB,PEAK1,REL,ROR1,ROR2,STAT1,SYK,TNK2,TWF1,TXK	36
48 h	80 ug/mL	Adenine and Adenosine Salvage I	2.03	1	#NUM!	APRT,LACC1,PNP	3
48 h	80 ug/mL	Estrogen-Dependent Breast Cancer Signaling	2.03	0.329	1.414	AKR1B10,AKT3,ATF4,CCND1,CREB3L1,CREB3L2,CREB3L4,CREB5,CREBBP,DHRS11,EGFR,ESR1,HSD17B10,HSD17B7,HSD17B8,IGF1,IGF1R,JUN,PIK3C2A,PIK3CB,PIK3R2,PIK3R3,RAP2B,REL,RRAS,RRAS2	26
48 h	80 ug/mL	ILK Signaling	2.02	0.284	0.149	ACTB,ACTN1,AKT3,ATF4,CCND1,CREB3L1,CREB3L2,CREB3L4,CREB5,CREBBP,DOCK1,FLNB,FLNC,GSK3B,HIF1A,IRS2,ITGB8,JUN,LIMS2,MAP2K6,MAPK12,MYC,MYH10,MYH9,MYL6,MYL6B,MYL7,MYL9,MYO18A,NCK2,PARVA,PDGFC,PDPK1,PIK3C2A,PIK3CB,PIK3R2,PIK3R3,PPP2R2B,PPP2R5B,PTGS2,PTPA,REL,RHOB,RHOBTB1,RHOJ,RHOQ,RICTOR,RND1,SNAI2,TNFRSF1A,VEGFA,VEGFC,VEGFD,VIM	54
48 h	80 ug/mL	Chondroitin Sulfate Degradation (Metazoa)	2.02	0.5	-1.414	ARSB,CEMIP2,GALNS,HEXB,HEXD,HYAL1,HYAL2,OGA	8
48 h	80 ug/mL	Interferon Signaling	1.98	0.414	-1.508	BAX,BCL2,IFI35,IFIT3,IFITM3,IFNAR1,IFNGR1,IRF1,ISG15,MED14,OAS1,STAT1	12
48 h	80 ug/mL	FAT10 Cancer Signaling Pathway	1.97	0.36	-0.728	ACKR3,ACVR2B,AKT3,BMPR2,GSK3B,HOXB9,IKBKE,IKBKG,REL,SMAD3,SMAD4,STAT3,TGFB2,TGFB3,TGFBR3,TNFRSF11B,TNFRSF1A,TNFRSF1B	18
48 h	80 ug/mL	PPAR Signaling	1.96	0.311	0.898	CITED2,CREBBP,HSP90AA1,IKBKE,IKBKG,IL18,IL1R1,IL1RAP,IL1RL1,IL1RL2,IL33,INSR,JUN,MAP2K1,MAP2K2,NRIP1,PDGFA,PDGFC,PDGFD,PDGFRA,PDGFRB,PTGS2,RAP2B,REL,RRAS,RRAS2,RXRA,SHC1,TNFRSF11B,TNFRSF1A,TNFRSF1B,TRAF6	32
48 h	80 ug/mL	PI3K/AKT Signaling	1.93	0.281	2.475	AKT3,BAD,BCL2,BCL2L1,CCND1,CDKN1A,EIF4EBP1,EPM2A,FOXO3,GDF15,GHR,GSK3B,GYS1,HSP90AA1,IFNAR1,IKBKE,IKBKG,IL11RA,IL13RA1,IL17RC,IL17RE,IL1R1,IL1RL1,IL1RL2,IL2RG,IL3RA,IL4R,INPP5F,INPP5J,ITGA1,ITGA11,ITGA6,ITGA7,ITGAM,ITGB8,MAP2K1,MAP2K2,MAP3K5,MAP3K8,MAPK8IP1,MDM2,PDPK1,PIK3CB,PIK3R2,PIK3R3,PPP2R2B,PPP2R5B,PTGS2,PTPA,RAP2B,REL,RHEB,RRAS,RRAS2,SHC1	55	Activated
48 h	80 ug/mL	UVA-Induced MAPK Signaling	1.91	0.312	-0.5	ATM,BCL2L1,EGFR,JUN,MAPK12,MAPK13,PARP1,PARP10,PARP12,PARP14,PARP3,PARP9,PIK3C2A,PIK3CB,PIK3R2,PIK3R3,PLCB1,PLCE1,PLCL1,PLCL2,PRKCA,RAP2B,RPS6KA1,RPS6KA2,RRAS,RRAS2,SMPD2,SMPD3,STAT1,TIPARP	30
48 h	80 ug/mL	Estrogen Receptor Signaling	1.91	0.258	-1.376	ADCY5,AKT3,ATF4,ATP5F1A,ATP5F1B,ATP5F1C,ATP5MC1,BAD,BCL2,CACNA1C,CACNB1,CARM1,CCND1,CDKN1A,CREB3L1,CREB3L2,CREB3L4,CREB5,CREBBP,CTBP1,DDX5,EGFR,EIF2B4,EIF4EBP1,ESR1,FOXG1,FOXO3,FOXO6,GNA13,GNAI1,GNAT2,GNB1,GNB4,GNG12,GNG13,GNG2,GSK3B,HIF1A,HSP90AA1,IGF1,IGF1R,JUN,LIMK1,MAP2K1,MAP2K2,MED13L,MED14,MMP10,MMP14,MMP16,MMP19,MMP23B,MT-CYB,MT-ND2,MT-ND3,MT-ND4,MYC,MYL6,MYL6B,MYL7,MYL9,MYLPF,NDUFA13,NDUF…	102
48 h	80 ug/mL	IL-8 Signaling	1.89	0.279	1.155	AKT3,BAX,BCL2,BCL2L1,BRAF,CCND1,CCND2,CYBB,EGFR,EIF4EBP1,FLT1,GNA13,GNAI1,GNAT2,GNB1,GNB4,GNG12,GNG13,GNG2,HMOX1,ICAM1,IKBKE,IKBKG,IRAK3,ITGAM,JUN,LIMK1,MAP2K1,MAP2K2,MAPK12,MYL7,MYL9,NCF2,PDGFC,PIK3C2A,PIK3CB,PIK3R2,PIK3R3,PRKCA,PTGS2,RAB11FIP2,RAP2B,RHOB,RHOBTB1,RHOJ,RHOQ,RND1,ROCK2,RRAS,RRAS2,TRAF6,VASP,VCAM1,VEGFA,VEGFC,VEGFD	56
48 h	80 ug/mL	Ethanol Degradation IV	1.89	0.435	-1	ACSL1,ACSS2,ALDH1A1,Aldh1a7,ALDH2,ALDH4A1,ALDH7A1,ALDH9A1,CAT,CYGB	10
48 h	80 ug/mL	FLT3 Signaling in Hematopoietic Progenitor Cells	1.88	0.321	0.408	AKT3,ATF4,BAD,CREB3L1,CREB3L2,CREB3L4,CREB5,CREBBP,EIF4EBP1,MAP2K1,MAP2K2,MAPK12,MAPK13,PDPK1,PIK3C2A,PIK3CB,PIK3R2,PIK3R3,RAP2B,RPS6KA1,RPS6KA2,RRAS,RRAS2,SHC1,STAT1,STAT3	26
48 h	80 ug/mL	NAD Signaling Pathway	1.83	0.291	-0.316	AIFM1,AKT3,ARNTL,CD38,ETFA,GJA1,GSK3B,H1-2,H1f4,H2BC1,H2BC10,H2BC15,H2BC17,H2BC5,H2BC8,HIF1A,IDH2,IGF1,LDHA,NADK,NAMPT,NAPRT,NMRK1,NT5E,PARP1,PARP10,PARP12,PARP14,PARP3,PARP9,PIK3C2A,PIK3CB,PIK3R2,PIK3R3,POLR2L,SLC7A5,SREBF1,TGFB2,TIPARP,TPCN2,VEGFA	41
48 h	80 ug/mL	Superpathway of Geranylgeranyldiphosphate Biosynthesis I (via Mevalonate)	1.83	0.471	1.89	ACAA2,ACAT1,FDPS,GGPS1,HMGCR,HMGCS1,MVD,PMVK	8
48 h	80 ug/mL	Superpathway of Inositol Phosphate Compounds	1.8	0.272	-1.361	ATP1A1,DUSP1,DUSP10,DUSP12,DUSP13,DUSP14,DUSP16,DUSP4,DUSP8,EPHX2,EYA4,HACD2,INPP5F,INPP5J,IP6K1,IP6K2,IPPK,ITPK1,MTMR7,MTMR9,NOCT,NUDT14,NUDT4,NUDT5,PALD1,PAWR,PI4KA,PIK3C2A,PIK3CB,PIK3R2,PIK3R3,PIP4K2B,PIP4P1,PIP5K1A,PLCB1,PLCE1,PPFIA3,PPFIBP2,PPIP5K1,PPIP5K2,PPM1H,PPP1CA,PPP1CB,PPP1R13B,PPP1R3C,PPP2R2B,PPP2R5B,PPP4R1,PPP5C,PSPH,PTPA,PTPN1,PTPN23,PTPRF,PTPRJ,PTPRN,PXYLP1,RASA1,SSH2,STYXL1,TNS3	61
48 h	80 ug/mL	Osteoarthritis Pathway	1.79	0.273	-0.447	ADAMTS4,ADAMTS5,AGER,ANKH,ANXA2,ATF4,BMPR2,CASP14,CCN4,COL10A1,COL2A1,CREB3L1,CREB3L2,CREB3L4,CREB5,CREBBP,DCN,DDIT4,FGF18,FGFR1,FGFR3,FOXO3,FZD3,FZD4,FZD6,FZD8,GLIS1,GLIS2,HIF1A,HTRA1,IL1R1,IL1RAP,IL1RL1,IL1RL2,ITGA1,ITGA11,ITGA6,ITGA7,ITGAM,ITGB8,JAG1,MMP10,NAMPT,PDGFC,PTGS2,RBPJ,REL,SLC39A8,SMAD1,SMAD3,SMAD4,SMAD6,SMAD9,SPP1,TIMP3,TNFRSF1A,TNFRSF1B,VEGFA,VEGFC,VEGFD	60
48 h	80 ug/mL	Macrophage Classical Activation Signaling Pathway	1.79	0.287	0.801	ACO2,AEBP2,CCL5,CD14,CD80,CYBB,GBP2,GBP4,HIF1A,HLA-DQB1,IFNAR1,IFNGR1,IKBKG,IL13RA1,IL15,IL17D,IL18,IL33,IRF1,IRF5,LBP,LY96,MAF,MT-CO1,MYD88,NCF2,NDUFS1,PARP14,PARP9,PDHB,PDHX,PKM,RBBP7,SDHD,STAT1,STAT3,SUZ12,TGFB2,TGFB3,TNFSF12,Tnfsf9,TRAF6,UQCRC2	43
48 h	80 ug/mL	Mouse Embryonic Stem Cell Pluripotency	1.77	0.304	-1.616	AKT3,APC,BMPR2,CREBBP,FZD3,FZD4,FZD6,FZD8,GSK3B,ID1,ID2,ID3,LIFR,MAP2K1,MAP2K2,MAPK12,MAPK13,MYC,PIK3C2A,PIK3CB,PIK3R2,PIK3R3,POU5F1,RAP2B,RRAS,RRAS2,SMAD1,SMAD4,SMAD9,STAT3,XIAP	31
48 h	80 ug/mL	Chronic Myeloid Leukemia Signaling	1.77	0.302	#NUM!	AKT3,BAD,BCL2L1,CCND1,CCND2,CDK4,CDKN1A,CDKN2A,CTBP1,E2F5,E2F7,HDAC1,HDAC11,IKBKE,IKBKG,MAP2K1,MAP2K2,MDM2,MYC,PIK3C2A,PIK3CB,PIK3R2,PIK3R3,RAP2B,RB1,REL,RRAS,RRAS2,SMAD3,SMAD4,TGFB2,TGFB3	32
48 h	80 ug/mL	NGF Signaling	1.77	0.297	1.257	AKT3,ATF4,BAX,CREB3L1,CREB3L2,CREB3L4,CREB5,CREBBP,IKBKE,IKBKG,MAP2K1,MAP2K2,MAP3K1,MAP3K5,MAP3K8,MAP3K9,MAPK12,NGF,PDPK1,PIK3C2A,PIK3CB,PIK3R2,PIK3R3,RAP2B,REL,ROCK2,RPS6KA1,RPS6KA2,RRAS,RRAS2,SHC1,SMPD2,SMPD3,TRAF6,TRIO	35
48 h	80 ug/mL	Thrombin Signaling	1.74	0.272	0	ADCY5,AKT3,ARHGEF19,ARHGEF2,ARHGEF25,ARHGEF28,ARHGEF3,ARHGEF39,ARHGEF4,ARHGEF5,CAMK1D,CAMK2B,CAMK4,EGFR,GATA3,GATA6,GNA13,GNAI1,GNAT2,GNB1,GNB4,GNG12,GNG13,GNG2,ITPR1,ITPR2,MAP2K1,MAP2K2,MAPK12,MAPK13,MYL6,MYL6B,MYL7,MYL9,MYLK,MYLPF,PDPK1,PIK3C2A,PIK3CB,PIK3R2,PIK3R3,PLCB1,PLCE1,PLCL1,PLCL2,PPP1CB,Ppp1r12b,PRKCA,RAP2B,REL,RHOB,RHOBTB1,RHOJ,RHOQ,RND1,ROCK2,RRAS,RRAS2,SHC1	59
48 h	80 ug/mL	Cancer Drug Resistance By Drug Efflux	1.72	0.347	1	ABCC1,AKT3,BRAF,FOXG1,FOXO3,FOXO6,MAP2K1,MAP2K2,MDM2,PDK1,PIK3CB,PIK3R2,PIK3R3,PTGS2,RAP2B,RRAS,RRAS2	17
48 h	80 ug/mL	Arginine Degradation VI (Arginase 2 Pathway)	1.69	0.667	-1	OAT,PYCR1,PYCR2,PYCR3	4
48 h	80 ug/mL	BEX2 Signaling Pathway	1.68	0.316	-0.626	AKT3,BAD,BBC3,BCL2,CCND1,CDH2,CDKN1A,GSK3B,HIF1A,JUN,LGALS1,MAP2,MAPK12,NGF,PDGFC,PPP2R2B,PPP2R5B,PTPA,REL,SPP1,STAT3,VEGFA,VEGFC,VEGFD	24
48 h	80 ug/mL	Fatty Acid β-oxidation I	1.67	0.371	-1.387	ACAA1,Acaa1b,ACAA2,ACSBG1,ACSL1,ACSL3,ACSL4,ECHS1,ECI2,Eci3,HADH,HSD17B10,SCP2	13
48 h	80 ug/mL	Salvage Pathways of Pyrimidine Ribonucleotides	1.66	0.304	-1.569	AK4,AK5,APOBEC3B,BRAF,CDA,CDK1,CDK4,CDK5,DMPK,LIMK1,MAP2K1,MAP2K2,MAP2K3,MAP2K6,MAP3K8,MAP3K9,MAPK6,NME1,NME2,NME3,NME4,NME7,PIM1,PRKX,PSTK,PYCR3,SGK1,UPP1	28
48 h	80 ug/mL	VEGF Signaling	1.66	0.302	0	ACTB,ACTN1,AKT3,BAD,BCL2,BCL2L1,EIF1AX,EIF1AY,EIF2B4,EIF2S2,FLT1,FOXO3,HIF1A,MAP2K1,MAP2K2,PDGFC,PIK3C2A,PIK3CB,PIK3R2,PIK3R3,PRKCA,RAP2B,ROCK2,RRAS,RRAS2,SHC1,VEGFA,VEGFC,VEGFD	29
48 h	80 ug/mL	CD40 Signaling	1.64	0.323	-1.886	ATF1,ICAM1,IKBKE,IKBKG,JUN,MAP2K1,MAP2K2,MAP2K3,MAP2K6,MAPK12,MAPK13,PIK3C2A,PIK3CB,PIK3R2,PIK3R3,PTGS1,PTGS2,REL,STAT3,TNFAIP3,TRAF6	21
48 h	80 ug/mL	WNT/Ca+ pathway	1.64	0.323	-0.471	ATF4,CREB3L1,CREB3L2,CREB3L4,CREB5,CREBBP,FZD3,FZD4,FZD6,FZD8,GSK3B,NFATC1,PLCB1,PLCE1,PLCL1,PLCL2,PRKCA,REL,ROR1,WNT5A,WNT5B	21
48 h	80 ug/mL	3-phosphoinositide Degradation	1.64	0.275	-0.762	ATP1A1,DUSP1,DUSP10,DUSP12,DUSP13,DUSP14,DUSP16,DUSP4,DUSP8,EPHX2,EYA4,HACD2,INPP5F,INPP5J,ITPK1,MTMR3,MTMR7,MTMR9,NOCT,NUDT14,NUDT4,NUDT5,PALD1,PAWR,PIP4P1,PPFIA3,PPFIBP2,PPIP5K1,PPM1H,PPP1CA,PPP1CB,PPP1R13B,PPP1R3C,PPP2R2B,PPP2R5B,PPP4R1,PPP5C,PSPH,PTPA,PTPMT1,PTPN1,PTPN23,PTPRF,PTPRJ,PTPRN,PXYLP1,RASA1,SSH2,STYXL1,TNS3	50
48 h	80 ug/mL	Caveolar-mediated Endocytosis Signaling	1.62	0.315	#NUM!	ACTB,B2M,CAVIN1,CD55,COPZ1,DNM2,EGFR,FLNB,FLNC,FLOT1,HLA-A,HLA-E,INSR,ITGA1,ITGA11,ITGA6,ITGA7,ITGAM,ITGB8,ITSN1,PRKCA,PTPN1,RAB5C	23
48 h	80 ug/mL	Heme Biosynthesis II	1.61	0.556	-1.342	ALAD,CPOX,FECH,HMBS,UROS	5
48 h	80 ug/mL	Folate Transformations I	1.61	0.556	0.447	MTHFD1,MTHFD1L,MTHFD2,MTHFD2L,SHMT2	5
48 h	80 ug/mL	Role of PKR in Interferon Induction and Antiviral Response	1.61	0.289	-2.828	ATF3,BAX,COLEC12,DDX58,FAS,HSP90AA1,HSPA1A/HSPA1B,HSPA4,HSPA5,HSPA8,HSPA9,IFIH1,IFNAR1,IFNGR1,IKBKE,IKBKG,IL18,IRF1,JUN,MAP2K3,MAP2K6,MAPK12,MAPK13,MYD88,NPM1,PDGFA,PDGFC,PDGFD,PDGFRB,PRKRA,REL,STAT1,STAT3,TNFRSF1A,TRAF6	35	Inactivated
48 h	80 ug/mL	DNA Methylation and Transcriptional Repression Signaling	1.6	0.295	1.134	CDK1,CDK15,CDK4,CDK5,CHD3,DNMT3B,E2F5,E2F7,GADD45A,GADD45B,GADD45G,H3-3A/H3-3B,H4-16,H4C12,H4C13,H4C15,H4C2,H4C6,H4C9,HDAC1,MBD1,MYC,RB1,RBBP7,SAP18,SAP30,TCF23,TCF25,TET1,TET2,TET3	31
48 h	80 ug/mL	Role of Osteoblasts, Osteoclasts and Chondrocytes in Rheumatoid Arthritis	1.59	0.267	#NUM!	ACVR2B,ADAMTS4,ADAMTS5,AKT3,APC,BAD,BCL2,BMP1,BMPR1B,BMPR2,Calm1 (includes others),CHP1,COL1A1,CSF1,CSNK1E,DKK2,FZD3,FZD4,FZD6,FZD8,GSK3B,GSN,IGF1,IKBKE,IKBKG,IL18,IL1R1,IL1RAP,IL1RL1,IL1RL2,IL33,JUN,MAP2K3,MAP2K6,MAP3K5,MAPK12,MMP14,NFATC1,PIK3C2A,PIK3CB,PIK3R2,PIK3R3,SFRP2,SFRP4,SMAD1,SMAD4,SMAD6,SMAD9,SMURF1,SPP1,TNFRSF11A,TNFRSF11B,TNFRSF1A,TNFRSF1B,TRAF6,WNT11,WNT5A,WNT5B,XIAP	59
48 h	80 ug/mL	Ephrin Receptor Signaling	1.59	0.27	1.461	ABI1,AKT3,ATF4,BCAR1,CREB3L1,CREB3L2,CREB3L4,CREB5,CREBBP,CXCL12,EFNA1,EFNA2,EFNB2,EPHA1,EPHA2,EPHA4,EPHA7,EPHB6,FGF1,GNA13,GNAI1,GNAT2,GNB1,GNB4,GNG12,GNG13,GNG2,ITGA1,ITGA11,ITGA6,ITGA7,ITGAM,ITGB8,ITSN1,LIMK1,MAP2K1,MAP2K2,NCK2,NGEF,PDGFA,PDGFC,PDGFD,RAP2B,RASA1,RGS3,ROCK2,RRAS,RRAS2,SDC2,SHC1,STAT3,VEGFA,VEGFC,VEGFD	54
48 h	80 ug/mL	Huntington's Disease Signaling	1.58	0.261	0.539	AKT3,ATF4,ATP5F1A,ATP5F1B,ATP5F1C,ATP5MC1,ATP5PF,BAX,BCL2L1,BDNF,CAPN6,CAPNS1,CASP14,CDK5,CLTA,CPLX2,CREB3L1,CREB3L2,CREB3L4,CREB5,CREBBP,DNAJC5,DNM2,EGFR,GLS,GNB1,GNB4,GNG12,GNG13,GNG2,HDAC1,HDAC11,HSPA1A/HSPA1B,HSPA4,HSPA5,HSPA8,HSPA9,HTT,IGF1,IGF1R,ITPR1,JUN,NAPB,NGF,PDPK1,PIK3C2A,PIK3CB,PIK3R2,PIK3R3,PLCB1,POLR2L,PRKCA,PSMB10,PSMB9,PSMC3,PSMD2,PSMD5,PSMD8,PSME1,RASA1,RCOR1,RCOR2,SDHD,SGK1,SHC…	70
48 h	80 ug/mL	3-phosphoinositide Biosynthesis	1.58	0.27	-0.885	ATP1A1,DUSP1,DUSP10,DUSP12,DUSP13,DUSP14,DUSP16,DUSP4,DUSP8,EPHX2,EYA4,HACD2,INPP5F,ITPK1,MTMR7,MTMR9,NOCT,NUDT14,NUDT4,NUDT5,PALD1,PAWR,PI4KA,PIK3C2A,PIK3CB,PIK3R2,PIK3R3,PIP4K2B,PIP5K1A,PPFIA3,PPFIBP2,PPIP5K1,PPM1H,PPP1CA,PPP1CB,PPP1R13B,PPP1R3C,PPP2R2B,PPP2R5B,PPP4R1,PPP5C,PSPH,PTPA,PTPN1,PTPN23,PTPRF,PTPRJ,PTPRN,PXYLP1,RASA1,SSH2,STYXL1,TNS3	53
48 h	80 ug/mL	CLEAR Signaling Pathway	1.57	0.26	-0.478	AKT1S1,AKT3,ATF4,ATP6V1B2,BLOC1S1,BMPR1B,BMPR2,BMT2,BNIP3,CHP1,CLN3,CREB3L1,CREB3L2,CREB3L4,CREB5,CREBBP,DDIT4,EGFR,FGF21,FGFR1,FGFR2,FGFR3,FLT1,FNIP1,GABARAP,GALNS,GHR,GLB1,GSK3B,GUSB,HEXB,HIF1A,IGF1,IGF1R,INSR,ITPR1,ITPR2,KCNIP3,MAPK12,MAPK13,MAPK6,MID1,MITF,NR1H4,PDGFRA,PDGFRB,PINK1,PIP4P1,PPP2R2B,PPP2R5B,PRKCA,PTPA,RAP2B,RHEB,RRAGC,RRAS,RRAS2,RXRA,SCPEP1,SEH1L,SESN2,SLC38A9,STK11,TFEB,TGFB2,T…	73
48 h	80 ug/mL	Pyrimidine Deoxyribonucleotides De Novo Biosynthesis I	1.56	0.409	-2.333	AK4,AK5,DTYMK,DUT,NME1,NME2,NME3,NME4,NME7	9	Inactivated
48 h	80 ug/mL	EGF Signaling	1.53	0.327	0	AKT3,EGFR,ITPR1,ITPR2,JUN,MAP2K1,MAP3K1,MAPK12,MAPK13,PIK3C2A,PIK3CB,PIK3R2,PIK3R3,PRKCA,RASA1,SHC1,STAT1,STAT3	18
48 h	80 ug/mL	Pathogen Induced Cytokine Storm Signaling Pathway	1.51	0.256	-3.354	2610528A11Rik,BHLHE40,C3,Ccl2,CCL5,Ccl6,Ccl7,Ccl8,Ccl9,CCR3,CERT1,COL10A1,COL11A1,COL16A1,COL1A1,COL1A2,COL27A1,COL2A1,COL3A1,COL4A5,COL4A6,COL5A1,COL5A2,COL6A1,COL6A2,COL6A3,Col6a4,COL7A1,COL8A1,COL8A2,CXCL12,Cxcl15,CXCL16,CXCL17,DDX58,DHX58,FTL,HLA-DQB1,HMGCR,IFIH1,IFNAR1,IFNGR1,IL15,IL17D,IL18,IL1R1,IL1RAP,IL1RL1,IL1RL2,IL33,IRF1,IRF7,JUN,MAPK12,MAPK13,MAPK6,MYC,MYD88,NLRC3,NOD1,PDGFC,SLC2A1,S…	80	Inactivated
48 h	80 ug/mL	Fatty Acid α-oxidation	1.51	0.421	-1.134	ALDH1A1,Aldh1a7,ALDH2,ALDH4A1,ALDH7A1,ALDH9A1,ALOXE3,PTGS2	8
48 h	80 ug/mL	Estrogen-mediated S-phase Entry	1.49	0.385	-1.265	CCND1,CDK1,CDK4,CDKN1A,E2F5,E2F7,ESR1,MYC,RB1,SKP2	10
48 h	80 ug/mL	Cysteine Biosynthesis III (mammalia)	1.49	0.385	0	AHCY,Ahcyl,AHCYL1,ALKBH8,CTH,EEF1AKMT2,EEF1AKMT3,Eef1akmt4,SUV39H2,THUMPD3	10
48 h	80 ug/mL	MYC Mediated Apoptosis Signaling	1.49	0.333	-0.5	BAX,BBC3,BCL2,BCL2L1,CDKN2A,CFLAR,CRADD,CREBBP,FAS,IKBKE,IKBKG,MDM2,MYC,TNFRSF11B,TNFRSF1A,TNFRSF1B	16
48 h	80 ug/mL	Coronavirus Replication Pathway	1.47	0.351	1.387	ACE2,BAG3,COPZ1,GSK3B,Ifitm1,IFITM3,Ifitm6,Ifitm7,TUBA1A,TUBA3E,TUBB2A,TUBB4B,TUBB6	13
48 h	80 ug/mL	14-3-3-mediated Signaling	1.46	0.282	-0.577	AKT1S1,AKT3,BAD,BAX,GSK3B,JUN,MAP2K1,MAP2K2,MAP3K5,MAPK12,MAPT,PDCD6IP,PIK3C2A,PIK3CB,PIK3R2,PIK3R3,PLCB1,PLCE1,PLCL1,PLCL2,PRKCA,RAP2B,RPS6KA1,RRAS,RRAS2,SRPK2,STK11,TNFRSF1A,TUBA1A,TUBA3E,TUBB2A,TUBB4B,TUBB6,VIM,YAP1	35
48 h	80 ug/mL	D-myo-inositol (1,4,5,6)-Tetrakisphosphate Biosynthesis	1.44	0.271	-0.801	ATP1A1,DUSP1,DUSP10,DUSP12,DUSP13,DUSP14,DUSP16,DUSP4,DUSP8,EPHX2,EYA4,HACD2,INPP5F,ITPK1,MTMR7,MTMR9,NOCT,NUDT14,NUDT4,NUDT5,PALD1,PAWR,PPFIA3,PPFIBP2,PPIP5K1,PPM1H,PPP1CA,PPP1CB,PPP1R13B,PPP1R3C,PPP2R2B,PPP2R5B,PPP4R1,PPP5C,PSPH,PTPA,PTPN1,PTPN23,PTPRF,PTPRJ,PTPRN,PXYLP1,RASA1,SSH2,STYXL1,TNS3	46
48 h	80 ug/mL	D-myo-inositol (3,4,5,6)-tetrakisphosphate Biosynthesis	1.44	0.271	-0.801	ATP1A1,DUSP1,DUSP10,DUSP12,DUSP13,DUSP14,DUSP16,DUSP4,DUSP8,EPHX2,EYA4,HACD2,INPP5F,ITPK1,MTMR7,MTMR9,NOCT,NUDT14,NUDT4,NUDT5,PALD1,PAWR,PPFIA3,PPFIBP2,PPIP5K1,PPM1H,PPP1CA,PPP1CB,PPP1R13B,PPP1R3C,PPP2R2B,PPP2R5B,PPP4R1,PPP5C,PSPH,PTPA,PTPN1,PTPN23,PTPRF,PTPRJ,PTPRN,PXYLP1,RASA1,SSH2,STYXL1,TNS3	46
48 h	80 ug/mL	Bladder Cancer Signaling	1.44	0.286	0.832	CCND1,CDK4,CDKN1A,CDKN2A,E2F5,EGFR,FGF1,FGF13,FGF18,FGF21,FGF23,FGFR3,HDAC1,HDAC11,MAP2K1,MAP2K2,MDM2,MMP10,MMP14,MMP16,MMP19,MMP23B,MYC,PDGFC,RAP2B,RASSF1,RB1,RRAS,RRAS2,VEGFA,VEGFC,VEGFD	32
48 h	80 ug/mL	Germ Cell-Sertoli Cell Junction Signaling	1.43	0.272	#NUM!	ACTB,ACTN1,BCAR1,CDH2,CTNND1,EPN2,GSN,ITGA6,JUP,LAMC3,LIMK1,MAP2K1,MAP2K2,MAP2K3,MAP2K6,MAP3K1,MAP3K5,MAP3K8,MAP3K9,MAPK12,PDPK1,PIK3C2A,PIK3CB,PIK3R2,PIK3R3,RAB8B,RAP2B,RHOB,RHOBTB1,RHOJ,RHOQ,RND1,RRAS,RRAS2,TGFB2,TGFB3,TJP1,TNFRSF1A,TUBA1A,TUBA3E,TUBB2A,TUBB4B,TUBB6,ZYX	44
48 h	80 ug/mL	Mevalonate Pathway I	1.42	0.462	1.342	ACAA2,ACAT1,HMGCR,HMGCS1,MVD,PMVK	6
48 h	80 ug/mL	IL-6 Signaling	1.41	0.28	-1.768	AKT3,CD14,COL1A1,HSPB1,IKBKE,IKBKG,IL18,IL1R1,IL1RAP,IL1RL1,IL1RL2,IL33,JUN,LBP,MAP2K1,MAP2K2,MAP2K3,MAP2K6,MAPK12,MAPK13,PIK3C2A,PIK3CB,PIK3R2,PIK3R3,RAP2B,REL,RRAS,RRAS2,SHC1,STAT3,TNFRSF11B,TNFRSF1A,TNFRSF1B,TRAF6,VEGFA	35
48 h	80 ug/mL	WNT/β-catenin Signaling	1.39	0.269	1	ACVR2B,AKT3,APC,BCL9,BMPR2,BTRC,CCND1,CD44,CDH2,CDH3,CDKN2A,CREBBP,CSNK1E,DKK2,FRAT1,FZD3,FZD4,FZD6,FZD8,GJA1,GSK3B,HDAC1,JUN,MDM2,MYC,POU5F1,PPP2R2B,PPP2R5B,PTPA,RARA,SFRP2,SFRP4,SOX12,SOX4,SOX5,TGFB2,TGFB3,TGFBR3,TLE1,TLE3,Ubb,UBC,WNT11,WNT5A,WNT5B	45
48 h	80 ug/mL	Docosahexaenoic Acid (DHA) Signaling	1.38	0.342	#NUM!	AKT3,APP,BAD,BAX,BCL2,BCL2L1,GSK3B,PDPK1,PIK3C2A,PIK3CB,PIK3R2,PIK3R3,SERPINF1	13
48 h	80 ug/mL	Pulmonary Healing Signaling Pathway	1.37	0.264	-2.1	ACKR3,BMPR1B,BMPR2,BRAF,CCND1,CXCL12,EGFR,ETV5,FGFR1,FGFR2,FZD3,FZD4,FZD6,FZD8,HCK,HIF1A,IDH2,JAG1,LYN,MAPK12,MAPK13,MMP10,MMP14,MMP16,MMP19,MMP23B,MYC,MYD88,NFATC1,PDGFC,PRKCA,RAP2B,RBPJ,RRAS,RRAS2,SMAD1,SMAD9,STAT3,TGFB2,TGFB3,TNFRSF11B,TNFRSF1A,TNFRSF1B,VEGFA,VEGFC,VEGFD,WNT11,WNT5A,WNT5B,WWTR1,YAP1	51	Inactivated
48 h	80 ug/mL	Non-Small Cell Lung Cancer Signaling	1.37	0.29	1.147	AKT3,BAD,CCND1,CCND2,CDK4,CDKN2A,E2F5,EGFR,FOXO3,HDAC1,HDAC11,ITPR1,ITPR2,MAP2K1,MAP2K2,PDPK1,PIK3C2A,PIK3CB,PIK3R2,PIK3R3,PRKCA,RAP2B,RASSF1,RB1,RRAS,RRAS2,RXRA	27
48 h	80 ug/mL	Death Receptor Signaling	1.37	0.29	-2.746	ACTB,ARHGDIB,BCL2,CFLAR,CRADD,FAS,GAS2,HSPB1,IKBKE,IKBKG,LIMK1,MAP3K5,PARP1,PARP10,PARP12,PARP14,PARP3,PARP9,REL,TIPARP,TNFRSF10A,TNFRSF1A,TNFRSF1B,TNFRSF21,TNFRSF25,TNFSF12,XIAP	27	Inactivated
48 h	80 ug/mL	RANK Signaling in Osteoclasts	1.37	0.292	-0.2	AKT3,Calm1 (includes others),CHP1,GSN,IKBKE,IKBKG,JUN,MAP2K1,MAP2K2,MAP2K6,MAP3K1,MAP3K5,MAP3K8,MAP3K9,MAPK12,MAPK13,MITF,NFATC1,PIK3C2A,PIK3CB,PIK3R2,PIK3R3,REL,TNFRSF11A,TRAF6,XIAP	26
48 h	80 ug/mL	Toll-like Receptor Signaling	1.37	0.301	-0.728	CD14,IKBKG,IL18,IL1RL1,IL33,IRAK3,JUN,LBP,LY96,MAP2K3,MAP2K6,MAP3K1,MAPK12,MAPK13,MYD88,REL,TLR5,TLR6,TNFAIP3,TRAF6,Ubb,UBC	22
48 h	80 ug/mL	Endocannabinoid Developing Neuron Pathway	1.36	0.278	0.365	ADCY5,AKT1S1,AKT3,ATF4,BRAF,CCND1,CNR1,CREB3L1,CREB3L2,CREB3L4,CREB5,CREBBP,GNAI1,GNB1,GNB4,GNG12,GNG13,GNG2,GSK3B,MAP2K1,MAP2K2,MAP2K3,MAP2K6,MAPK12,MAPK13,MAPK6,PIK3C2A,PIK3CB,PIK3R2,PIK3R3,RAP1GAP,RAP2B,RRAS,RRAS2,STAT3	35
48 h	80 ug/mL	Role of IL-17F in Allergic Inflammatory Airway Diseases	1.36	0.333	1.667	ATF4,CREB3L1,CREB3L2,CREB3L4,CREB5,CREBBP,IGF1,IL17RC,MAP2K1,MAP2K2,REL,RPS6KA1,RPS6KA2,TRAF6	14
48 h	80 ug/mL	EIF2 Signaling	1.34	0.263	-0.973	ACTB,AGO2,AGO3,AGO4,AKT3,ATF3,ATF4,ATF5,BCL2,CCND1,DDIT3,EIF1AX,EIF1AY,EIF2B4,EIF2S2,EIF3L,EIF5,GSK3B,HSPA5,IGF1R,INSR,MAP2K1,MAP2K2,MYC,MYCN,PDPK1,PIK3C2A,PIK3CB,PIK3R2,PIK3R3,PPP1CA,PPP1CB,PPP1R15A,RAP2B,RPL10,RPL10A,Rpl22l1,RPL3,RPL41,RPL7A,RPS2,RPS20,RPS24,RPS9,RRAS,RRAS2,SHC1,SREBF1,TRIB3,VEGFA,WARS1,XIAP	52
48 h	80 ug/mL	Molecular Mechanisms of Cancer	1.33	0.244	#NUM!	ACVR2B,ADCY5,AKT3,APC,APH1B,Aph1c,ARHGEF19,ARHGEF2,ARHGEF3,ARHGEF4,ARHGEF5,ATM,ATR,BAD,BAX,BBC3,BCL2,BCL2L1,BMP1,BMPR1B,BMPR2,BRAF,CAMK2B,CCND1,CCND2,CDK1,CDK15,CDK4,CDK5,CDKN1A,CDKN2A,CDKN2B,CDKN2C,CFLAR,CREBBP,CTNND1,E2F5,E2F7,FAS,FZD3,FZD4,FZD6,FZD8,GNA13,GNAI1,GNAT2,GNB1,GNB4,GNG12,GNG13,GNG2,GSK3B,HAT1,HDAC1,HDAC11,HIF1A,HIPK2,ITGA1,ITGA11,ITGA6,ITGA7,ITGAM,ITGB8,JUN,MAP2K1,MAP2K2,MAP2K3,MAP…	107
48 h	80 ug/mL	Cell Cycle: G2/M DNA Damage Checkpoint Regulation	1.33	0.32	2.5	ATM,ATR,BTRC,CDK1,CDKN1A,CDKN2A,CKS1B,GADD45A,HIPK2,MDM2,PTPMT1,RPRM,RPS6KA1,SKP2,TOP2A,WEE1	16	Activated
48 h	80 ug/mL	D-myo-inositol-5-phosphate Metabolism	1.32	0.263	-0.926	ATP1A1,DUSP1,DUSP10,DUSP12,DUSP13,DUSP14,DUSP16,DUSP4,DUSP8,EPHX2,EYA4,HACD2,INPP5F,ITPK1,MTMR7,MTMR9,NOCT,NUDT14,NUDT4,NUDT5,PALD1,PAWR,PIP4P1,PLCB1,PLCE1,PPFIA3,PPFIBP2,PPIP5K1,PPM1H,PPP1CA,PPP1CB,PPP1R13B,PPP1R3C,PPP2R2B,PPP2R5B,PPP4R1,PPP5C,PSPH,PTPA,PTPN1,PTPN23,PTPRF,PTPRJ,PTPRN,PXYLP1,RASA1,SSH2,STYXL1,TNS3	49
48 h	80 ug/mL	Dermatan Sulfate Degradation (Metazoa)	1.32	0.412	-0.378	CEMIP2,HEXB,HEXD,HYAL1,HYAL2,IDUA,OGA	7
48 h	80 ug/mL	Acute Myeloid Leukemia Signaling	1.31	0.289	0.243	AKT3,BAD,BRAF,CCND1,EIF4EBP1,IDH2,IDH3G,JUP,MAP2K1,MAP2K2,MAP2K3,MAP2K6,MYC,PIK3C2A,PIK3CB,PIK3R2,PIK3R3,PIM1,PIM2,RAP2B,RARA,REL,RRAS,RRAS2,RUNX1,STAT3	26
48 h	80 ug/mL	Tryptophan Degradation X (Mammalian, via Tryptamine)	1.31	0.375	-2.449	AKR1B10,Akr1b7,ALDH1A1,Aldh1a7,ALDH2,ALDH4A1,ALDH7A1,ALDH9A1,DDC	9	Inactivated
48 h	80 ug/mL	Methionine Degradation I (to Homocysteine)	1.31	0.375	-0.447	AHCY,Ahcyl,AHCYL1,ALKBH8,EEF1AKMT2,EEF1AKMT3,Eef1akmt4,SUV39H2,THUMPD3	9
48 h	80 ug/mL	PDGF Signaling	1.31	0.291	-0.2	ABL2,INPP5F,INPP5J,JUN,MAP2K1,MAP2K2,MAP3K1,MYC,PDGFA,PDGFC,PDGFD,PDGFRA,PDGFRB,PIK3C2A,PIK3CB,PIK3R2,PIK3R3,PRKCA,RAP2B,RASA1,RRAS,RRAS2,SHC1,STAT1,STAT3	25
48 h	80 ug/mL	Cyclins and Cell Cycle Regulation	1.31	0.293	-0.447	ATM,ATR,BTRC,CCND1,CCND2,CDK1,CDK4,CDKN1A,CDKN2A,CDKN2B,CDKN2C,E2F5,E2F7,GSK3B,HDAC1,HDAC11,PPP2R2B,PPP2R5B,PTPA,RB1,SKP2,TGFB2,TGFB3,WEE1	24
48 h	80 ug/mL	Renal Cell Carcinoma Signaling	1.31	0.297	0.832	AKT3,CREBBP,EGLN3,ELOC,ETS1,FH,HIF1A,JUN,MAP2K1,MAP2K2,MET,PIK3C2A,PIK3CB,PIK3R2,PIK3R3,RAP2B,RRAS,RRAS2,SLC2A1,Ubb,UBC,VEGFA	22
48 h	80 ug/mL	Hypoxia Signaling in the Cardiovascular System	1.31	0.297	1.897	ATF4,ATM,CREB3L1,CREB3L2,CREB3L4,CREB5,CREBBP,HIF1A,HSP90AA1,JUN,LDHA,MDM2,P4HB,UBE2B,UBE2E3,UBE2G2,UBE2H,UBE2L6,UBE2N,UBE2O,UBE2T,VEGFA	22
48 h	80 ug/mL	GM-CSF Signaling	1.31	0.3	-0.894	AKT3,BCL2L1,CAMK2B,CCND1,ETS1,HCK,LYN,MAP2K1,MAP2K2,PIK3C2A,PIK3CB,PIK3R2,PIK3R3,PIM1,RAP2B,RRAS,RRAS2,RUNX1,SHC1,STAT1,STAT3	21
