# Supplementary material for: Toxicity of Metal Oxide Nanoparticles: Looking through the Lens of Toxicogenomics
Source: Int J Mol Sci. 2023 Dec 30;25(1):529. doi: 10.3390/ijms25010529 (PMC10779048; doi:10.3390/ijms25010529)
Supplement: Supplementary file 1 [file ijms-25-00529-s001.zip › Supplementary File 4.xlsx]

## Sheet: Al2O3 NP
Timepoint	Concentration	Ingenuity Canonical Pathways	-log(p-value)	Ratio	z-score	Molecules	# DEGs	Activated / Inactivated
24 h	50 ug/mL	LPS/IL-1 Mediated Inhibition of RXR Function	2.7	0.0175	#NUM!	ACSBG1,GSTO1,GSTO2,TNFRSF11B	4
24 h	50 ug/mL	Regulation Of The Epithelial Mesenchymal Transition By Growth Factors Pathway	2.04	0.0164	#NUM!	FGF7,ID2,TNFRSF11B	3
24 h	50 ug/mL	NRF2-mediated Oxidative Stress Response	1.84	0.0138	#NUM!	GSTO1,GSTO2,SQSTM1	3
48 h	25 ug/mL	Hepatic Fibrosis / Hepatic Stellate Cell Activation	5.27	0.0374	#NUM!	CCN2,CD14,COL11A1,FLT1,IL6,SERPINE1,TNFRSF11B	7
48 h	25 ug/mL	Apelin Cardiac Fibroblast Signaling Pathway	4.1	0.13	#NUM!	CCN2,IL6,SERPINE1	3
48 h	25 ug/mL	Role of Macrophages, Fibroblasts and Endothelial Cells in Rheumatoid Arthritis	3.88	0.0227	#NUM!	ADAMTS4,IL6,NFATC1,Prss1 (includes others),PRSS3,SFRP4,TNFRSF11B	7
48 h	25 ug/mL	Regulation Of The Epithelial Mesenchymal Transition By Growth Factors Pathway	3.26	0.0273	2	FGF21,ID2,IL6,MAPK13,TNFRSF11B	5	Activated
48 h	25 ug/mL	Pulmonary Fibrosis Idiopathic Signaling Pathway	2.98	0.019	2.236	CCN2,CCN4,COL11A1,IL6,MAPK13,SERPINE1	6	Activated
48 h	25 ug/mL	SPINK1 General Cancer Pathway	2.95	0.0536	#NUM!	IL6,Prss1 (includes others),PRSS3	3
48 h	25 ug/mL	IL-6 Signaling	2.94	0.032	#NUM!	CD14,IL6,MAPK13,TNFRSF11B	4
48 h	25 ug/mL	Role of Osteoblasts, Osteoclasts and Chondrocytes in Rheumatoid Arthritis	2.89	0.0226	#NUM!	ADAMTS4,IL6,NFATC1,SFRP4,TNFRSF11B	5
48 h	25 ug/mL	Role Of Chondrocytes In Rheumatoid Arthritis Signaling Pathway	2.83	0.0299	2	ADAMTS4,IL6,MAPK13,TNFRSF11B	4	Activated
48 h	25 ug/mL	HMGB1 Signaling	2.61	0.026	#NUM!	IL6,MAPK13,SERPINE1,TNFRSF11B	4
48 h	25 ug/mL	Cardiac Hypertrophy Signaling (Enhanced)	2.53	0.0134	2.449	FGF21,IL6,ITGB5,MAPK13,NFATC1,PDE9A,TNFRSF11B	7	Activated
48 h	25 ug/mL	Immunogenic Cell Death Signaling Pathway	2.5	0.0375	#NUM!	DAPK2,IL6,TNFRSF11B	3
48 h	25 ug/mL	Hepatic Fibrosis Signaling Pathway	2.44	0.0149	2.236	CCN2,FLT1,ITGB5,MAPK13,SERPINE1,TNFRSF11B	6	Activated
48 h	25 ug/mL	Acute Phase Response Signaling	2.44	0.0233	2	IL6,MAPK13,SERPINE1,TNFRSF11B	4	Activated
48 h	25 ug/mL	Role Of Osteoclasts In Rheumatoid Arthritis Signaling Pathway	2.33	0.0168	1.342	COL11A1,MAPK13,NFATC1,SFRP4,TNFRSF11B	5
48 h	25 ug/mL	TGF-β Signaling	2.3	0.0319	#NUM!	MAPK13,PMEPA1,SERPINE1	3
48 h	25 ug/mL	Th17 Activation Pathway	2.3	0.0319	#NUM!	IL6,NFATC1,RUNX1	3
48 h	25 ug/mL	ID1 Signaling Pathway	2.25	0.0206	0	CCN2,IL6,MAPK13,TNFRSF11B	4
48 h	25 ug/mL	HIF1α Signaling	2.22	0.0202	1	ADM,FLT1,IL6,SERPINE1	4
48 h	25 ug/mL	Mouse Embryonic Stem Cell Pluripotency	2.21	0.0294	#NUM!	ID2,ID3,MAPK13	3
48 h	25 ug/mL	LXR/RXR Activation	2.12	0.0273	#NUM!	CD14,IL6,TNFRSF11B	3
48 h	25 ug/mL	Role Of Osteoblasts In Rheumatoid Arthritis Signaling Pathway	2	0.0175	0	CTSW,IL6,SFRP4,TNFRSF11B	4
48 h	25 ug/mL	IL-10 Signaling	1.86	0.0219	#NUM!	CCN4,IL6,MAPK13	3
48 h	25 ug/mL	Semaphorin Neuronal Repulsive Signaling Pathway	1.8	0.0208	#NUM!	ITGB5,PLXNA2,VCAN	3
48 h	25 ug/mL	IL-17 Signaling	1.73	0.0196	#NUM!	IL6,MAPK13,TNFRSF11B	3
48 h	25 ug/mL	CLEAR Signaling Pathway	1.71	0.0142	0	FGF21,FLT1,MAPK13,TNFRSF11B	4
48 h	25 ug/mL	Hepatic Cholestasis	1.56	0.0169	#NUM!	CD14,IL6,TNFRSF11B	3
48 h	25 ug/mL	Pathogen Induced Cytokine Storm Signaling Pathway	1.56	0.0128	2	COL11A1,IL6,MAPK13,TNFRSF11B	4	Activated
48 h	25 ug/mL	Coronavirus Pathogenesis Pathway	1.54	0.0166	#NUM!	IL6,MAPK13,SERPINE1	3
48 h	25 ug/mL	Dendritic Cell Maturation	1.49	0.0159	#NUM!	IL6,MAPK13,TNFRSF11B	3
48 h	25 ug/mL	Pulmonary Healing Signaling Pathway	1.47	0.0155	#NUM!	MAPK13,NFATC1,TNFRSF11B	3
48 h	25 ug/mL	Axonal Guidance Signaling	1.47	0.0102	#NUM!	ADAMTS16,ADAMTS4,ITGB5,NFATC1,PLXNA2	5
48 h	25 ug/mL	Sertoli Cell-Sertoli Cell Junction Signaling	1.43	0.015	#NUM!	ITGB5,JAM2,MAPK13	3
48 h	25 ug/mL	Glucocorticoid Receptor Signaling	1.42	0.00986	#NUM!	IL6,KRT14,MAPK13,NFATC1,SERPINE1	5
48 h	25 ug/mL	Autophagy	1.38	0.0144	#NUM!	ATG9B,DAPK2,TNFRSF11B	3
48 h	25 ug/mL	Osteoarthritis Pathway	1.33	0.0136	#NUM!	ADAMTS4,CCN4,ITGB5	3
48 h	50 ug/mL	Role Of Chondrocytes In Rheumatoid Arthritis Signaling Pathway	3.96	0.0597	2.121	ADAMTS4,ADAMTS5,IL6,MAPK13,MMP10,MMP15,PTGS2,TNFRSF11B	8	Activated
48 h	50 ug/mL	Semaphorin Neuronal Repulsive Signaling Pathway	3.74	0.0556	0.378	DPYSL3,ITGA11,ITGB3,ITGB5,MAP2K6,NRP1,PLXNA2,VCAN	8
48 h	50 ug/mL	Cardiac Hypertrophy Signaling (Enhanced)	3.71	0.0307	3.051	ADCY7,FGF1,FGF21,IL17RD,IL6,ITGA11,ITGB3,ITGB5,MAP2K6,MAPK13,NFATC1,PDE9A,PTGS2,TG,TNFRSF11B,WNT9A	16	Activated
48 h	50 ug/mL	Osteoarthritis Pathway	3.15	0.0409	0.816	ADAMTS4,ADAMTS5,CCN4,ITGA11,ITGB3,ITGB5,MMP10,PTGS2,TIMP3	9
48 h	50 ug/mL	Role of Osteoblasts, Osteoclasts and Chondrocytes in Rheumatoid Arthritis	3.14	0.0407	#NUM!	ADAMTS4,ADAMTS5,IL6,ITGB3,MAP2K6,NFATC1,SFRP4,TNFRSF11B,WNT9A	9
48 h	50 ug/mL	Regulation Of The Epithelial Mesenchymal Transition By Growth Factors Pathway	3.05	0.0437	1.633	FGF1,FGF21,ID2,IL6,MAP2K6,MAPK13,PARD6G,TNFRSF11B	8
48 h	50 ug/mL	Axonal Guidance Signaling	3	0.0285	#NUM!	ADAMTS12,ADAMTS16,ADAMTS4,ADAMTS5,ITGA11,ITGB3,ITGB5,MMP10,MMP15,NFATC1,NRP1,NTN1,PLXNA2,WNT9A	14
48 h	50 ug/mL	Apelin Cardiac Fibroblast Signaling Pathway	2.72	0.13	#NUM!	CCN2,IL6,SERPINE1	3
48 h	50 ug/mL	Pulmonary Fibrosis Idiopathic Signaling Pathway	2.6	0.0316	2.333	CCN2,CCN4,COL11A1,IL6,MAP2K6,MAPK13,MMP10,MMP15,SERPINE1,WNT9A	10	Activated
48 h	50 ug/mL	Tumor Microenvironment Pathway	2.54	0.0405	2.646	FGF1,FGF21,IL6,ITGB3,MMP10,MMP15,PTGS2	7	Activated
48 h	50 ug/mL	Role Of Osteoblasts In Rheumatoid Arthritis Signaling Pathway	2.44	0.0349	0.707	CTSW,IL6,MMP10,MMP15,PTGS2,SFRP4,TNFRSF11B,WNT9A	8
48 h	50 ug/mL	Hepatic Fibrosis / Hepatic Stellate Cell Activation	2.35	0.0374	#NUM!	CCN2,CD14,COL11A1,FGF1,IL6,SERPINE1,TNFRSF11B	7
48 h	50 ug/mL	Role Of Osteoclasts In Rheumatoid Arthritis Signaling Pathway	2.27	0.0303	1.667	COL11A1,ITGB3,MAP2K6,MAPK13,MMP10,MMP15,NFATC1,SFRP4,TNFRSF11B	9
48 h	50 ug/mL	HIF1α Signaling	2.22	0.0354	0.378	ADM,HSPA4,IL6,MAP2K6,MMP10,MMP15,SERPINE1	7
48 h	50 ug/mL	Role of Macrophages, Fibroblasts and Endothelial Cells in Rheumatoid Arthritis	2.17	0.0292	#NUM!	ADAMTS4,IL6,MAP2K6,NFATC1,Prss1 (includes others),PRSS3,SFRP4,TNFRSF11B,WNT9A	9
48 h	50 ug/mL	LXR/RXR Activation	2.15	0.0455	-1	CD14,IL6,LPL,PTGS2,TNFRSF11B	5
48 h	50 ug/mL	Inhibition of Matrix Metalloproteases	2.12	0.0811	#NUM!	MMP10,MMP15,TIMP3	3
48 h	50 ug/mL	Role of MAPK Signaling in Inhibiting the Pathogenesis of Influenza	2.08	0.0548	1	IL6,MAP2K6,MAPK13,PTGS2	4
48 h	50 ug/mL	Serotonin Receptor Signaling	2	0.0732	#NUM!	ADCY7,GCH1,HTR2B	3
48 h	50 ug/mL	Immunogenic Cell Death Signaling Pathway	1.95	0.05	2	DAPK2,HSPA4,IL6,TNFRSF11B	4	Activated
48 h	50 ug/mL	Acute Phase Response Signaling	1.94	0.0349	1.342	C2,IL6,MAP2K6,MAPK13,SERPINE1,TNFRSF11B	6
48 h	50 ug/mL	IL-6 Signaling	1.92	0.04	1	CD14,IL6,MAP2K6,MAPK13,TNFRSF11B	5
48 h	50 ug/mL	HGF Signaling	1.87	0.0388	#NUM!	IL6,ITGA11,ITGB3,ITGB5,PTGS2	5
48 h	50 ug/mL	FGF Signaling	1.84	0.0465	1	FGF1,FGF21,MAP2K6,MAPK13	4
48 h	50 ug/mL	Regulation of the Epithelial-Mesenchymal Transition Pathway	1.76	0.0317	#NUM!	FGF1,FGF21,ID2,MAP2K6,PARD6G,WNT9A	6
48 h	50 ug/mL	Pulmonary Healing Signaling Pathway	1.72	0.0311	2.449	MAPK13,MMP10,MMP15,NFATC1,TNFRSF11B,WNT9A	6	Activated
48 h	50 ug/mL	TGF-β Signaling	1.71	0.0426	0	MAP2K6,MAPK13,PMEPA1,SERPINE1	4
48 h	50 ug/mL	Role of IL-17A in Arthritis	1.7	0.0566	#NUM!	MAP2K6,MAPK13,PTGS2	3
48 h	50 ug/mL	GADD45 Signaling	1.64	0.0536	#NUM!	GADD45A,MAP2K6,MAPK13	3
48 h	50 ug/mL	SPINK1 General Cancer Pathway	1.64	0.0536	#NUM!	IL6,Prss1 (includes others),PRSS3	3
48 h	50 ug/mL	Mouse Embryonic Stem Cell Pluripotency	1.6	0.0392	-1	ID1,ID2,ID3,MAPK13	4
48 h	50 ug/mL	Semaphorin Signaling in Neurons	1.6	0.0517	#NUM!	DPYSL3,NRP1,PLXNA2	3
48 h	50 ug/mL	IL-17 Signaling	1.58	0.0327	0.447	IL6,MAP2K6,MAPK13,PTGS2,TNFRSF11B	5
48 h	50 ug/mL	HMGB1 Signaling	1.57	0.0325	1	IL6,MAP2K6,MAPK13,SERPINE1,TNFRSF11B	5
48 h	50 ug/mL	Paxillin Signaling	1.56	0.0381	#NUM!	ITGA11,ITGB3,ITGB5,MAPK13	4
48 h	50 ug/mL	Role of MAPK Signaling in Promoting the Pathogenesis of Influenza	1.52	0.037	1	ATP6V1G1,MAP2K6,MAPK13,PTGS2	4
48 h	50 ug/mL	Hepatic Fibrosis Signaling Pathway	1.48	0.0223	1.89	CCN2,ITGA11,ITGB3,ITGB5,MAP2K6,MAPK13,SERPINE1,TNFRSF11B,WNT9A	9
48 h	50 ug/mL	Bladder Cancer Signaling	1.47	0.0357	#NUM!	FGF1,FGF21,MMP10,MMP15	4
48 h	50 ug/mL	CD40 Signaling	1.47	0.0462	#NUM!	MAP2K6,MAPK13,PTGS2	3
48 h	50 ug/mL	Neuregulin Signaling	1.44	0.0351	#NUM!	ITGA11,ITGB3,ITGB5,NRG2	4
48 h	50 ug/mL	Wound Healing Signaling Pathway	1.37	0.0256	0.816	COL11A1,IL6,LAMC2,MAP2K6,MMP10,TNFRSF11B	6
48 h	50 ug/mL	Actin Cytoskeleton Signaling	1.36	0.0255	#NUM!	CD14,FGF1,FGF21,ITGA11,ITGB3,ITGB5	6
48 h	50 ug/mL	Caveolar-mediated Endocytosis Signaling	1.34	0.0411	#NUM!	ITGA11,ITGB3,ITGB5	3
48 h	50 ug/mL	Hepatic Cholestasis	1.34	0.0281	#NUM!	ABCC3,ADCY7,CD14,IL6,TNFRSF11B	5
48 h	50 ug/mL	Toll-like Receptor Signaling	1.34	0.0411	#NUM!	CD14,MAP2K6,MAPK13	3
48 h	50 ug/mL	Macropinocytosis Signaling	1.32	0.04	#NUM!	CD14,ITGB3,ITGB5	3

## Sheet: Al2O3 MP
Timepoint	Concentration	Ingenuity Canonical Pathways	-log(p-value)	Ratio	z-score	Molecules	# DEGs	Activated / Inactivated
24 h	50 ug/mL	Semaphorin Neuronal Repulsive Signaling Pathway	4.03	0.0486	0.378	ITGA1,ITGA6,ITGB2,MAP2K6,PLXNA2,Ppp1r12b,SEMA6D	7
24 h	50 ug/mL	ERK/MAPK Signaling	3.82	0.0385	0.447	DUSP4,DUSP6,FOS,ITGA1,ITGA6,ITGB2,MYC,PPP2R2B	8
24 h	50 ug/mL	LPS/IL-1 Mediated Inhibition of RXR Function	3.54	0.0349	#NUM!	ABCC3,ACSBG1,FABP4,GSTO1,GSTO2,IL33,LBP,PPARGC1B	8
24 h	50 ug/mL	Polyamine Regulation in Colon Cancer	3.09	0.0702	0	FOS,MAP2K6,MYC,SAT1	4
24 h	50 ug/mL	Glutathione-mediated Detoxification	2.79	0.0938	#NUM!	GSTO1,GSTO2,Gstt1	3
24 h	50 ug/mL	Toll-like Receptor Signaling	2.69	0.0548	#NUM!	FOS,IL33,LBP,MAP2K6	4
24 h	50 ug/mL	HGF Signaling	2.58	0.0388	#NUM!	FOS,ITGA1,ITGA6,ITGB2,MAP3K9	5
24 h	50 ug/mL	Hepatic Fibrosis Signaling Pathway	2.53	0.0223	0	CCN2,FOS,IL33,ITGA1,ITGA6,ITGB2,MAP2K6,MYC,TF	9
24 h	50 ug/mL	Xenobiotic Metabolism Signaling	2.51	0.0269	#NUM!	ABCC3,CAMK1D,GSTO1,GSTO2,MAP2K6,MAP3K9,PPP2R2B	7
24 h	50 ug/mL	Human Embryonic Stem Cell Pluripotency	2.49	0.0306	-0.816	ID1,ID2,ID3,INHBA,MAP2K6,MYC	6
24 h	50 ug/mL	iNOS Signaling	2.33	0.0652	#NUM!	FOS,IFNG,LBP	3
24 h	50 ug/mL	Salvage Pathways of Pyrimidine Ribonucleotides	2.33	0.0435	1	AK4,MAP2K6,MAP3K9,UPP1	4
24 h	50 ug/mL	Th1 and Th2 Activation Pathway	2.3	0.0333	#NUM!	IFNG,IL12RB1,IL33,ITGB2,MAP2K6	5
24 h	50 ug/mL	TGF-β Signaling	2.3	0.0426	1	FOS,INHBA,MAP2K6,TLX2	4
24 h	50 ug/mL	NRF2-mediated Oxidative Stress Response	2.27	0.0276	-1	FOS,FOSL1,GSTO1,GSTO2,MAP2K6,SQSTM1	6
24 h	50 ug/mL	Mouse Embryonic Stem Cell Pluripotency	2.17	0.0392	-1	ID1,ID2,ID3,MYC	4
24 h	50 ug/mL	Xenobiotic Metabolism CAR Signaling Pathway	2.16	0.0309	0.447	ABCC3,GSTO1,GSTO2,MAP2K6,PPP2R2B	5
24 h	50 ug/mL	Th1 Pathway	2.14	0.0385	#NUM!	IFNG,IL12RB1,ITGB2,MAP2K6	4
24 h	50 ug/mL	Wound Healing Signaling Pathway	2.12	0.0256	0	FOS,IFNG,IL33,ITGA6,LAMA1,MAP2K6	6
24 h	50 ug/mL	CD27 Signaling in Lymphocytes	2.1	0.0536	#NUM!	FOS,MAP2K6,MAP3K9	3
24 h	50 ug/mL	Regulation of Actin-based Motility by Rho	2.09	0.037	#NUM!	ITGA1,ITGA6,ITGB2,Ppp1r12b	4
24 h	50 ug/mL	Acute Phase Response Signaling	2.06	0.0291	-1	FOS,IL33,LBP,MAP2K6,TF	5
24 h	50 ug/mL	CDC42 Signaling	2.06	0.0291	#NUM!	FOS,ITGA1,ITGA6,ITGB2,Ppp1r12b	5
24 h	50 ug/mL	Neuregulin Signaling	2.01	0.0351	#NUM!	ITGA1,ITGA6,ITGB2,MYC	4
24 h	50 ug/mL	Atherosclerosis Signaling	1.95	0.0339	#NUM!	F3,IFNG,IL33,ITGB2	4
24 h	50 ug/mL	Th2 Pathway	1.94	0.0336	#NUM!	IFNG,IL12RB1,IL33,ITGB2	4
24 h	50 ug/mL	Role of PKR in Interferon Induction and Antiviral Response	1.92	0.0331	1	ATF3,FOS,IFNG,MAP2K6	4
24 h	50 ug/mL	ILK Signaling	1.88	0.0263	1.342	FOS,ITGB2,MAP2K6,MYC,PPP2R2B	5
24 h	50 ug/mL	IL-6 Signaling	1.87	0.032	#NUM!	FOS,IL33,LBP,MAP2K6	4
24 h	50 ug/mL	Adrenomedullin signaling pathway	1.85	0.0258	-0.447	CFH,FOS,IL33,KCNN4,MAP2K6	5
24 h	50 ug/mL	Xenobiotic Metabolism General Signaling Pathway	1.85	0.0315	1	GSTO1,GSTO2,MAP2K6,MAP3K9	4
24 h	50 ug/mL	PI3K/AKT Signaling	1.83	0.0255	#NUM!	IL12RB1,ITGA1,ITGA6,ITGB2,PPP2R2B	5
24 h	50 ug/mL	Cardiac Hypertrophy Signaling (Enhanced)	1.83	0.0172	1.342	IFNG,IL12RB1,IL33,ITGA1,ITGA6,ITGB2,MAP2K6,MAP3K9,MYC	9
24 h	50 ug/mL	Sertoli Cell-Sertoli Cell Junction Signaling	1.8	0.025	#NUM!	ITGA1,ITGA6,ITGB2,MAP3K9,NECTIN1	5
24 h	50 ug/mL	Caveolar-mediated Endocytosis Signaling	1.78	0.0411	#NUM!	ITGA1,ITGA6,ITGB2	3
24 h	50 ug/mL	ERK5 Signaling	1.78	0.0411	#NUM!	FOS,FOSL1,MYC	3
24 h	50 ug/mL	IL-10 Signaling	1.74	0.0292	0	FOS,IFNG,IL33,MAP2K6	4
24 h	50 ug/mL	Role of JAK family kinases in IL-6-type Cytokine Signaling	1.74	0.0395	#NUM!	FOS,LBP,MYC	3
24 h	50 ug/mL	Chemokine Signaling	1.74	0.0395	#NUM!	CAMK1D,FOS,Ppp1r12b	3
24 h	50 ug/mL	FAK Signaling	1.69	0.0155	1.265	FOS,HTR2B,HTR7,IL12RB1,IL33,ITGA1,ITGA6,ITGB2,MYC,P2RY2	10
24 h	50 ug/mL	T Cell Receptor Signaling	1.68	0.0233	0.447	DUSP6,FOS,IFNG,ITGB2,MAP2K6	5
24 h	50 ug/mL	Aryl Hydrocarbon Receptor Signaling	1.66	0.0276	#NUM!	FOS,GSTO1,GSTO2,MYC	4
24 h	50 ug/mL	LPS-stimulated MAPK Signaling	1.64	0.0361	#NUM!	FOS,LBP,MAP2K6	3
24 h	50 ug/mL	Regulation of Cellular Mechanics by Calpain Protease	1.58	0.0345	#NUM!	ITGA1,ITGA6,ITGB2	3
24 h	50 ug/mL	IL-17 Signaling	1.58	0.0261	0	FOS,IFNG,IL33,MAP2K6	4
24 h	50 ug/mL	HMGB1 Signaling	1.57	0.026	#NUM!	FOS,IFNG,IL33,MAP2K6	4
24 h	50 ug/mL	Actin Nucleation by ARP-WASP Complex	1.57	0.0341	#NUM!	ITGA1,ITGA6,ITGB2	3
24 h	50 ug/mL	RANK Signaling in Osteoclasts	1.56	0.0337	#NUM!	FOS,MAP2K6,MAP3K9	3
24 h	50 ug/mL	Pathogen Induced Cytokine Storm Signaling Pathway	1.56	0.0192	1.633	FOS,IFNG,IL12RB1,IL33,MYC,SYK	6
24 h	50 ug/mL	Actin Cytoskeleton Signaling	1.53	0.0213	#NUM!	ITGA1,ITGA6,ITGB2,LBP,Ppp1r12b	5
24 h	50 ug/mL	Regulation of eIF4 and p70S6K Signaling	1.47	0.0241	#NUM!	ITGA1,ITGA6,ITGB2,PPP2R2B	4
24 h	50 ug/mL	Neuropathic Pain Signaling In Dorsal Horn Neurons	1.45	0.0306	#NUM!	CAMK1D,FOS,KCNN4	3
24 h	50 ug/mL	T Cell Exhaustion Signaling Pathway	1.45	0.0237	#NUM!	FOS,IFNG,IL12RB1,PPP2R2B	4
24 h	50 ug/mL	Natural Killer Cell Signaling	1.44	0.0235	2	IFNG,IL12RB1,MAP3K9,SYK	4	Activated
24 h	50 ug/mL	D-myo-inositol (1,4,5,6)-Tetrakisphosphate Biosynthesis	1.44	0.0235	#NUM!	DUSP4,DUSP6,PPP2R2B,PTPRN	4
24 h	50 ug/mL	D-myo-inositol (3,4,5,6)-tetrakisphosphate Biosynthesis	1.44	0.0235	#NUM!	DUSP4,DUSP6,PPP2R2B,PTPRN	4
24 h	50 ug/mL	Macrophage Alternative Activation Signaling Pathway	1.43	0.0234	1	FOS,IL33,MYC,SYK	4
24 h	50 ug/mL	IGF-1 Signaling	1.41	0.0294	#NUM!	CCN2,CCN3,FOS	3
24 h	50 ug/mL	Hepatic Cholestasis	1.38	0.0225	#NUM!	ABCC3,IFNG,IL33,LBP	4
24 h	50 ug/mL	Production of Nitric Oxide and Reactive Oxygen Species in Macrophages	1.38	0.0225	2	FOS,IFNG,MAP3K9,PPP2R2B	4	Activated
24 h	50 ug/mL	Paxillin Signaling	1.38	0.0286	#NUM!	ITGA1,ITGA6,ITGB2	3
24 h	50 ug/mL	Signaling by Rho Family GTPases	1.37	0.0192	#NUM!	FOS,ITGA1,ITGA6,ITGB2,MAP3K9	5
24 h	50 ug/mL	MSP-RON Signaling In Macrophages Pathway	1.37	0.0283	#NUM!	FOS,IFNG,ITGB2	3
24 h	50 ug/mL	3-phosphoinositide Degradation	1.35	0.022	#NUM!	DUSP4,DUSP6,PPP2R2B,PTPRN	4
24 h	50 ug/mL	Phagosome Formation	1.34	0.0141	0.333	HTR2B,HTR7,ITGA1,ITGA6,ITGB2,LBP,MAP2K6,P2RY2,SYK	9
24 h	50 ug/mL	LXR/RXR Activation	1.33	0.0273	#NUM!	IL33,LBP,TF	3
24 h	50 ug/mL	CDX Gastrointestinal Cancer Signaling Pathway	1.32	0.0215	1	FOS,IFNG,IL33,KLF5	4
24 h	50 ug/mL	D-myo-inositol-5-phosphate Metabolism	1.32	0.0215	#NUM!	DUSP4,DUSP6,PPP2R2B,PTPRN	4
24 h	50 ug/mL	Hepatic Fibrosis / Hepatic Stellate Cell Activation	1.31	0.0214	#NUM!	CCN2,IFNG,LAMA1,LBP	4
24 h	50 ug/mL	CDK5 Signaling	1.31	0.0268	#NUM!	ITGA6,LAMA1,PPP2R2B	3
24 h	50 ug/mL	Role of Tissue Factor in Cancer	1.31	0.0268	#NUM!	CCN2,F3,ITGA6	3
48 h	50 ug/mL	p53 Signaling	3.25	0.0532	0	BIRC5,CCND1,CDKN1A,PLAGL1,SERPINB5	5
48 h	50 ug/mL	HGF Signaling	2.64	0.0388	#NUM!	CCND1,CDKN1A,ITGA1,ITGB3,MAP3K9	5
48 h	50 ug/mL	Sertoli Cell-Sertoli Cell Junction Signaling	2.51	0.03	#NUM!	ITGA1,ITGB3,JAM2,MAP3K9,NECTIN1,PALS2	6
48 h	50 ug/mL	Regulation of Cellular Mechanics by Calpain Protease	2.46	0.046	#NUM!	CAPN6,CCND1,ITGA1,ITGB3	4
48 h	50 ug/mL	PTEN Signaling	2.37	0.0336	#NUM!	CCND1,CDKN1A,FLT1,ITGA1,ITGB3	5
48 h	50 ug/mL	GADD45 Signaling	2.13	0.0536	#NUM!	CCNB1,CCND1,CDKN1A	3
48 h	50 ug/mL	BEX2 Signaling Pathway	1.77	0.0395	#NUM!	CCND1,CDKN1A,MAP2	3
48 h	50 ug/mL	HER-2 Signaling in Breast Cancer	1.71	0.023	1.342	BIRC5,CCND1,CDKN1A,COX6A2,ITGB3	5
48 h	50 ug/mL	Semaphorin Neuronal Repulsive Signaling Pathway	1.71	0.0278	1	ITGA1,ITGB3,PLXNA2,VCAN	4
48 h	50 ug/mL	Aryl Hydrocarbon Receptor Signaling	1.7	0.0276	#NUM!	ALDH1L2,CCND1,CDKN1A,GSTO2	4
48 h	50 ug/mL	Cyclins and Cell Cycle Regulation	1.68	0.0366	#NUM!	CCNB1,CCND1,CDKN1A	3
48 h	50 ug/mL	LPS/IL-1 Mediated Inhibition of RXR Function	1.62	0.0218	#NUM!	ACSBG1,ALDH1L2,CHST7,FABP4,GSTO2	5
48 h	50 ug/mL	Axonal Guidance Signaling	1.62	0.0163	#NUM!	ADAMTS14,GNG13,ITGA1,ITGB3,PLXNA2,PLXNB3,ROBO3,SRGAP1	8
48 h	50 ug/mL	Signaling by Rho Family GTPases	1.42	0.0192	#NUM!	CDH26,GNG13,ITGA1,ITGB3,MAP3K9	5

## Sheet: AlCl3
Timepoint	Concentration	Ingenuity Canonical Pathways	-log(p-value)	Ratio	z-score	Molecules	# DEGs	Activated / Inactivated
24 h	47 ug/mL	Glycolysis I	5.6	0.12	#NUM!	PFKL,PFKP,PGK1	3
24 h	118 ug/mL	HIF1α Signaling	2.01	0.0202	1	EGLN1,IL6,MMP13,MMP3	4
24 h	118 ug/mL	Atherosclerosis Signaling	1.87	0.0254	#NUM!	IL6,MMP13,MMP3	3
24 h	118 ug/mL	Role Of Chondrocytes In Rheumatoid Arthritis Signaling Pathway	1.72	0.0224	#NUM!	IL6,MMP13,MMP3	3
24 h	118 ug/mL	IL-17 Signaling	1.57	0.0196	#NUM!	IL6,MMP13,MMP3	3
24 h	118 ug/mL	Tumor Microenvironment Pathway	1.44	0.0173	#NUM!	IL6,MMP13,MMP3	3
24 h	118 ug/mL	Role of Macrophages, Fibroblasts and Endothelial Cells in Rheumatoid Arthritis	1.39	0.013	#NUM!	IL6,MMP13,MMP3,PRSS3	4
48 h	47 ug/mL	Tumor Microenvironment Pathway	5.09	0.0578	1.667	COL3A1,FGF1,FGF18,FGF7,IL6,ITGB3,MMP10,PDGFD,PIK3CB,TIAM1	10
48 h	47 ug/mL	Pulmonary Fibrosis Idiopathic Signaling Pathway	4.17	0.038	2.309	CCN4,CDH2,COL11A1,COL3A1,EFNB2,FGF18,IL6,MMP10,PDGFD,PIK3CB,TGFBR3,WNT9A	12	Activated
48 h	47 ug/mL	Regulation Of The Epithelial Mesenchymal Transition By Growth Factors Pathway	4.09	0.0492	1.633	CDH2,FGF1,FGF18,FGF7,ID2,IL6,PDGFD,PIK3CB,TNFRSF11B	9
48 h	47 ug/mL	Clathrin-mediated Endocytosis Signaling	3.9	0.0464	#NUM!	AP1S2,FGF1,FGF18,FGF7,ITGB3,ITGB5,MYO1E,PDGFD,PIK3CB	9
48 h	47 ug/mL	Wound Healing Signaling Pathway	3.29	0.0385	0.333	COL11A1,COL3A1,FGF7,IL6,LAMC2,MMP10,PDGFD,TGFBR3,TNFRSF11B	9
48 h	47 ug/mL	Actin Cytoskeleton Signaling	3.28	0.0383	#NUM!	CD14,FGF1,FGF18,FGF7,ITGB3,ITGB5,PDGFD,PIK3CB,TIAM1	9
48 h	47 ug/mL	Regulation of the Epithelial-Mesenchymal Transition Pathway	3.25	0.0423	#NUM!	CDH2,FGF1,FGF18,FGF7,ID2,PDGFD,PIK3CB,WNT9A	8
48 h	47 ug/mL	Macropinocytosis Signaling	3.07	0.0667	#NUM!	CD14,ITGB3,ITGB5,PDGFD,PIK3CB	5
48 h	47 ug/mL	Axonal Guidance Signaling	2.95	0.0265	#NUM!	ADAMTS16,ADAMTS4,EFNB2,ITGB3,ITGB5,MMP10,NFATC1,PDGFD,PIK3CB,PLXNA2,PLXNB3,SEMA3G,WNT9A	13
48 h	47 ug/mL	Osteoarthritis Pathway	2.83	0.0364	0	ADAMTS4,CCN4,FGF18,ITGB3,ITGB5,MMP10,SMAD9,TIMP3	8
48 h	47 ug/mL	Role of Osteoblasts, Osteoclasts and Chondrocytes in Rheumatoid Arthritis	2.82	0.0362	#NUM!	ADAMTS4,IL6,ITGB3,NFATC1,PIK3CB,SMAD9,TNFRSF11B,WNT9A	8
48 h	47 ug/mL	Cardiac Hypertrophy Signaling (Enhanced)	2.71	0.0249	2.111	ADCY7,FGF1,FGF18,FGF7,IL6,ITGB3,ITGB5,NFATC1,PDE9A,PIK3CB,TGFBR3,TNFRSF11B,WNT9A	13	Activated
48 h	47 ug/mL	SPINK1 General Cancer Pathway	2.66	0.0714	1	IL6,Mt1,PIK3CB,PRSS3	4
48 h	47 ug/mL	Hepatic Fibrosis / Hepatic Stellate Cell Activation	2.61	0.0374	#NUM!	CD14,COL11A1,COL3A1,FGF1,IL6,PDGFD,TNFRSF11B	7
48 h	47 ug/mL	Human Embryonic Stem Cell Pluripotency	2.49	0.0357	-1.134	ID1,ID2,ID3,PDGFD,PIK3CB,SMAD9,WNT9A	7
48 h	47 ug/mL	Mouse Embryonic Stem Cell Pluripotency	2.48	0.049	-1.342	ID1,ID2,ID3,PIK3CB,SMAD9	5
48 h	47 ug/mL	GP6 Signaling Pathway	2.13	0.0403	2.236	COL11A1,COL3A1,ITGB3,LAMC2,PIK3CB	5	Activated
48 h	47 ug/mL	FGF Signaling	2	0.0465	1	FGF1,FGF18,FGF7,PIK3CB	4
48 h	47 ug/mL	Role of Macrophages, Fibroblasts and Endothelial Cells in Rheumatoid Arthritis	1.95	0.026	#NUM!	ADAMTS4,IL6,NFATC1,PDGFD,PIK3CB,PRSS3,TNFRSF11B,WNT9A	8
48 h	47 ug/mL	Pulmonary Healing Signaling Pathway	1.92	0.0311	0.816	FGF7,MMP10,NFATC1,SMAD9,TNFRSF11B,WNT9A	6
48 h	47 ug/mL	ID1 Signaling Pathway	1.91	0.0309	-0.816	ID1,IL6,PIK3CB,SMAD9,TGFBR3,TNFRSF11B	6
48 h	47 ug/mL	FAT10 Cancer Signaling Pathway	1.89	0.06	#NUM!	IL6,TGFBR3,TNFRSF11B	3
48 h	47 ug/mL	Semaphorin Neuronal Repulsive Signaling Pathway	1.86	0.0347	-0.447	ITGB3,ITGB5,PIK3CB,PLXNA2,VCAN	5
48 h	47 ug/mL	ERK/MAPK Signaling	1.78	0.0288	2	DUSP6,ITGB3,ITGB5,NFATC1,PIK3CB,PPP1R3C	6	Activated
48 h	47 ug/mL	Airway Pathology in Chronic Obstructive Pulmonary Disease	1.73	0.0388	#NUM!	FGF1,FGF18,FGF7,IL6	4
48 h	47 ug/mL	LXR/RXR Activation	1.64	0.0364	#NUM!	CD14,IL6,LPL,TNFRSF11B	4
48 h	47 ug/mL	Bladder Cancer Signaling	1.61	0.0357	#NUM!	FGF1,FGF18,FGF7,MMP10	4
48 h	47 ug/mL	Virus Entry via Endocytic Pathways	1.6	0.0354	#NUM!	AP1S2,ITGB3,ITGB5,PIK3CB	4
48 h	47 ug/mL	Role Of Osteoblasts In Rheumatoid Arthritis Signaling Pathway	1.6	0.0262	0	IL6,MMP10,PIK3CB,SMAD9,TNFRSF11B,WNT9A	6
48 h	47 ug/mL	PAK Signaling	1.59	0.0351	#NUM!	ITGB3,ITGB5,PDGFD,PIK3CB	4
48 h	47 ug/mL	Role Of Osteoclasts In Rheumatoid Arthritis Signaling Pathway	1.57	0.0236	1.89	COL11A1,COL3A1,ITGB3,MMP10,NFATC1,PIK3CB,TNFRSF11B	7
48 h	47 ug/mL	Atherosclerosis Signaling	1.54	0.0339	#NUM!	COL3A1,IL6,LPL,PDGFD	4
48 h	47 ug/mL	Synaptogenesis Signaling Pathway	1.52	0.023	2.646	ADCY7,CDH10,CDH2,EFNB2,PIK3CB,SYT17,TIAM1	7	Activated
48 h	47 ug/mL	Hepatic Cholestasis	1.51	0.0281	#NUM!	ABCC3,ADCY7,CD14,IL6,TNFRSF11B	5
48 h	47 ug/mL	Glioma Invasiveness Signaling	1.5	0.0429	#NUM!	ITGB3,PIK3CB,TIMP3	3
48 h	47 ug/mL	GM-CSF Signaling	1.5	0.0429	#NUM!	PIK3CB,PIM1,RUNX1	3
48 h	47 ug/mL	PPARα/RXRα Activation	1.47	0.0273	-0.447	ADCY7,IL6,ITGB5,LPL,TGFBR3	5
48 h	47 ug/mL	IL-6 Signaling	1.46	0.032	#NUM!	CD14,IL6,PIK3CB,TNFRSF11B	4
48 h	47 ug/mL	HGF Signaling	1.42	0.031	#NUM!	IL6,ITGB3,ITGB5,PIK3CB	4
48 h	47 ug/mL	Role Of Chondrocytes In Rheumatoid Arthritis Signaling Pathway	1.37	0.0299	2	ADAMTS4,IL6,MMP10,TNFRSF11B	4	Activated
48 h	47 ug/mL	Immunogenic Cell Death Signaling Pathway	1.36	0.0375	#NUM!	DAPK2,IL6,TNFRSF11B	3
48 h	47 ug/mL	3-phosphoinositide Biosynthesis	1.36	0.0255	#NUM!	DUSP6,EPHX2,PIK3CB,PPP1R3C,PXYLP1	5
48 h	47 ug/mL	RAC Signaling	1.35	0.0294	#NUM!	ITGB3,ITGB5,PIK3CB,TIAM1	4
48 h	47 ug/mL	Hepatic Fibrosis Signaling Pathway	1.34	0.0198	1.134	COL3A1,ITGB3,ITGB5,PDGFD,PIK3CB,TGFBR3,TNFRSF11B,WNT9A	8
48 h	47 ug/mL	Ephrin Receptor Signaling	1.33	0.025	#NUM!	EFNB2,FGF1,ITGB3,ITGB5,PDGFD	5
48 h	118 ug/mL	Axonal Guidance Signaling	5.11	0.0631	#NUM!	ADAM19,ADAMTS12,ADAMTS16,ADAMTS4,ADAMTS5,ADAMTS7,ADAMTS9,BMP4,EFNB2,EPHA1,GLI1,GLIS2,GNG13,ITGA11,ITGB3,ITGB5,MMP10,MMP13,NFATC1,NRP1,NTN1,PDGFD,PIK3CB,PLCB1,PLXNA2,PLXNB3,RASSF5,SEMA3G,SEMA6D,WNT2,WNT9A	31
48 h	118 ug/mL	Pulmonary Fibrosis Idiopathic Signaling Pathway	4.41	0.0696	3.71	CCN4,CDH2,COL11A1,COL3A1,COL5A1,COL8A1,EFNB2,FGF18,GLI1,IL11,IL6,JAG1,MMP10,MMP13,PDGFD,PDGFRB,PIK3CB,PLAU,SERPINE1,TGFBR3,WNT2,WNT9A	22	Activated
48 h	118 ug/mL	Tumor Microenvironment Pathway	3.67	0.0809	1.941	COL3A1,FGF1,FGF18,FGF21,FGF7,IL6,ITGB3,MAP3K14,MMP10,MMP13,PDGFD,PIK3CB,PLAU,TIAM1	14
48 h	118 ug/mL	Osteoarthritis Pathway	3.58	0.0727	0.905	ADAMTS4,ADAMTS5,CASP14,CCN4,FGF18,GLI1,GLIS2,ITGA11,ITGB3,ITGB5,ITLN1,JAG1,MMP10,MMP13,SMAD9,TIMP3	16
48 h	118 ug/mL	Regulation of the Epithelial-Mesenchymal Transition Pathway	3.28	0.0741	#NUM!	CDH2,FGF1,FGF18,FGF21,FGF7,ID2,JAG1,PARD6G,PDGFD,PDGFRB,PIK3CB,TWIST1,WNT2,WNT9A	14
48 h	118 ug/mL	Sphingosine-1-phosphate Signaling	3.11	0.0893	-1	ADCY5,ADCY7,CASP14,PDGFD,PDGFRB,PIK3CB,PLCB1,RHOB,RHOBTB1,RND3	10
48 h	118 ug/mL	Regulation Of The Epithelial Mesenchymal Transition By Growth Factors Pathway	2.92	0.071	1.667	CDH2,FGF1,FGF18,FGF21,FGF7,ID2,IL6,PARD6G,PDGFD,PDGFRB,PIK3CB,TNFRSF11B,TWIST1	13
48 h	118 ug/mL	Hepatic Fibrosis / Hepatic Stellate Cell Activation	2.84	0.0695	#NUM!	CD14,COL11A1,COL3A1,COL5A1,COL8A1,FGF1,IL6,LAMA1,MMP13,PDGFD,PDGFRB,SERPINE1,TNFRSF11B	13
48 h	118 ug/mL	Wound Healing Signaling Pathway	2.83	0.0641	0.258	COL11A1,COL3A1,COL5A1,COL8A1,FGF7,IL11,IL6,LAMA1,LAMA3,LAMC2,MAP3K14,MMP10,PDGFD,TGFBR3,TNFRSF11B	15
48 h	118 ug/mL	GP6 Signaling Pathway	2.77	0.0806	3.162	COL11A1,COL3A1,COL5A1,COL8A1,ITGB3,LAMA1,LAMA3,LAMC2,PIK3CB,SCHIP1	10	Activated
48 h	118 ug/mL	Role of Osteoblasts, Osteoclasts and Chondrocytes in Rheumatoid Arthritis	2.63	0.0633	#NUM!	ADAMTS4,ADAMTS5,BMP4,IL11,IL6,ITGB3,MAP3K14,MMP13,NFATC1,PIK3CB,SMAD9,TNFRSF11B,WNT2,WNT9A	14
48 h	118 ug/mL	Glioma Invasiveness Signaling	2.61	0.1	0.816	ITGB3,PIK3CB,PLAU,RHOB,RHOBTB1,RND3,TIMP3	7
48 h	118 ug/mL	Semaphorin Signaling in Neurons	2.38	0.103	#NUM!	DPYSL3,NRP1,PLXNA2,RHOB,RHOBTB1,RND3	6
48 h	118 ug/mL	Serotonin Receptor Signaling	2.36	0.122	#NUM!	ADCY5,ADCY7,HTR2B,HTR7,SLC18A1	5
48 h	118 ug/mL	Role of IL-17F in Allergic Inflammatory Airway Diseases	2.32	0.119	#NUM!	CXCL10,IL11,IL6,MMP13,TRAF3IP2	5
48 h	118 ug/mL	Semaphorin Neuronal Repulsive Signaling Pathway	2.3	0.0694	-0.333	DPYSL3,ITGA11,ITGB3,ITGB5,NRP1,Pde4d,PIK3CB,PLXNA2,SEMA6D,VCAN	10
48 h	118 ug/mL	Clathrin-mediated Endocytosis Signaling	2.25	0.0619	#NUM!	AP1S2,FGF1,FGF18,FGF21,FGF7,ITGB3,ITGB5,MYO1E,PDGFD,PIK3CB,SH3GLB1,TFRC	12
48 h	118 ug/mL	Hepatic Fibrosis Signaling Pathway	2.24	0.0495	1.886	CNR1,COL3A1,GLI1,GLIS2,ITGA11,ITGB3,ITGB5,MMP13,PDGFD,PDGFRB,PIK3CB,RHOB,RHOBTB1,RND3,SERPINE1,TFRC,TGFBR3,TNFRSF11B,WNT2,WNT9A	20
48 h	118 ug/mL	Ferroptosis Signaling Pathway	2.18	0.0709	-0.333	CARS1,CDKN1A,CHAC1,CTH,H2BC1,H2BC10,H2BC15,STEAP3,TFRC	9
48 h	118 ug/mL	Role of Macrophages, Fibroblasts and Endothelial Cells in Rheumatoid Arthritis	2.09	0.0519	#NUM!	ADAMTS4,CEBPD,IL6,MAP3K14,MIF,MMP13,NFATC1,PDGFD,PIK3CB,PLCB1,Prss1 (includes others),PRSS3,TNFRSF11B,TRAF3IP2,WNT2,WNT9A	16
48 h	118 ug/mL	Salvage Pathways of Pyrimidine Ribonucleotides	1.96	0.0761	1.633	AK4,APOBEC1,FAM20B,MAP3K9,NME3,PIM1,SGK1	7
48 h	118 ug/mL	RHOGDI Signaling	1.93	0.0561	-1.134	ARHGDIG,ARHGEF2,CDH10,CDH2,GNG13,ITGA11,ITGB3,ITGB5,PIP4K2A,RHOB,RHOBTB1,RND3	12
48 h	118 ug/mL	Xenobiotic Metabolism AHR Signaling Pathway	1.92	0.0833	1.633	ALDH18A1,ALDH1L1,ALDH1L2,CYP1B1,IL6,NRIP1	6
48 h	118 ug/mL	Cardiac Hypertrophy Signaling (Enhanced)	1.91	0.0441	2.524	ADCY5,ADCY7,FGF1,FGF18,FGF21,FGF7,GNG13,IL11,IL6,ITGA11,ITGB3,ITGB5,MAP3K14,MAP3K9,NFATC1,PDE9A,PIK3CB,PLCB1,TG,TGFBR3,TNFRSF11B,WNT2,WNT9A	23	Activated
48 h	118 ug/mL	Endocannabinoid Cancer Inhibition Pathway	1.88	0.0634	1	ADCY5,ADCY7,CASP14,CDKN1A,CNR1,NUPR1,PIK3CB,TRIB3,TWIST1	9
48 h	118 ug/mL	IL-17A Signaling in Fibroblasts	1.88	0.114	#NUM!	CEBPD,IL6,NFKBIZ,TRAF3IP2	4
48 h	118 ug/mL	Role Of Osteoclasts In Rheumatoid Arthritis Signaling Pathway	1.88	0.0505	1.604	ADAM19,COL11A1,COL3A1,COL5A1,COL8A1,ITGB3,MAP3K14,MMP10,MMP13,NFATC1,PIK3CB,RHOB,RHOBTB1,RND3,TNFRSF11B	15
48 h	118 ug/mL	Glioblastoma Multiforme Signaling	1.87	0.0599	0.333	CDKN1A,PDGFD,PDGFRB,PIK3CB,PLCB1,RHOB,RHOBTB1,RND3,WNT2,WNT9A	10
48 h	118 ug/mL	Pulmonary Healing Signaling Pathway	1.85	0.057	1.508	BMP4,CELA1,FGF7,JAG1,MMP10,MMP13,NFATC1,SMAD9,TNFRSF11B,WNT2,WNT9A	11
48 h	118 ug/mL	Human Embryonic Stem Cell Pluripotency	1.81	0.0561	-0.905	BMP4,ID1,ID2,ID3,LIFR,PDGFD,PDGFRB,PIK3CB,SMAD9,WNT2,WNT9A	11
48 h	118 ug/mL	Inhibition of Matrix Metalloproteases	1.8	0.108	#NUM!	MMP10,MMP13,SDC1,TIMP3	4
48 h	118 ug/mL	SPINK1 General Cancer Pathway	1.8	0.0893	0.447	IL6,Mt1,PIK3CB,Prss1 (includes others),PRSS3	5
48 h	118 ug/mL	Acute Phase Response Signaling	1.79	0.0581	0	C2,C3,HP,IL6,MAP3K14,OSMR,PIK3CB,SAA1,SERPINE1,TNFRSF11B	10
48 h	118 ug/mL	HOTAIR Regulatory Pathway	1.79	0.0612	0.707	CDKN1A,COL3A1,JAM2,MMP10,MMP13,PIK3CB,TWIST1,WNT2,WNT9A	9
48 h	118 ug/mL	VDR/RXR Activation	1.76	0.0769	1.342	CD14,CDKN1A,CXCL10,GADD45A,S100G,VDR	6
48 h	118 ug/mL	Mouse Embryonic Stem Cell Pluripotency	1.73	0.0686	-1.89	BMP4,ID1,ID2,ID3,LIFR,PIK3CB,SMAD9	7
48 h	118 ug/mL	NAD Salvage Pathway II	1.71	0.136	#NUM!	NMNAT2,NT5E,PXYLP1	3
48 h	118 ug/mL	Integrin Signaling	1.69	0.0539	2.121	BCAR3,CAPN6,ITGA11,ITGB3,ITGB5,NEDD9,PIK3CB,RHOB,RHOBTB1,RND3,TSPAN4	11	Activated
48 h	118 ug/mL	HGF Signaling	1.67	0.062	0.447	CDKN1A,IL6,ITGA11,ITGB3,ITGB5,MAP3K14,MAP3K9,PIK3CB	8
48 h	118 ug/mL	Signaling by Rho Family GTPases	1.67	0.05	2.121	ARHGEF2,CDH10,CDH2,GNG13,ITGA11,ITGB3,ITGB5,MAP3K9,PIK3CB,PIP4K2A,RHOB,RHOBTB1,RND3	13	Activated
48 h	118 ug/mL	Iron homeostasis signaling pathway	1.62	0.0606	#NUM!	ATP6V1G1,BMP4,HP,IL6,PDGFRB,SLC40A1,STEAP3,TFRC	8
48 h	118 ug/mL	Regulation Of The Epithelial Mesenchymal Transition In Development Pathway	1.62	0.0714	1.633	GLI1,GLIS2,JAG1,TWIST1,WNT2,WNT9A	6
48 h	118 ug/mL	Molecular Mechanisms of Cancer	1.61	0.0434	#NUM!	ADCY5,ADCY7,ARHGEF2,BMP4,CDKN1A,GAB2,GLI1,GNG13,ITGA11,ITGB3,ITGB5,PIK3CB,PLCB1,RHOB,RHOBTB1,RND3,SMAD9,WNT2,WNT9A	19
48 h	118 ug/mL	Oncostatin M Signaling	1.61	0.0952	1	MMP13,OSMR,PLAU,TIMP3	4
48 h	118 ug/mL	Regulation of Actin-based Motility by Rho	1.61	0.0648	#NUM!	ITGA11,ITGB3,ITGB5,PIP4K2A,RHOB,RHOBTB1,RND3	7
48 h	118 ug/mL	Role Of Chondrocytes In Rheumatoid Arthritis Signaling Pathway	1.58	0.0597	1.414	ADAMTS4,ADAMTS5,CEBPD,IL6,MMP10,MMP13,PLAU,TNFRSF11B	8
48 h	118 ug/mL	Actin Nucleation by ARP-WASP Complex	1.53	0.0682	#NUM!	ITGA11,ITGB3,ITGB5,RHOB,RHOBTB1,RND3	6
48 h	118 ug/mL	Bladder Cancer Signaling	1.53	0.0625	1	CDKN1A,FGF1,FGF18,FGF21,FGF7,MMP10,MMP13	7
48 h	118 ug/mL	NAD Signaling Pathway	1.47	0.0567	2.121	H1-2,H2BC1,H2BC10,H2BC15,NAPRT,NMNAT2,NT5E,PIK3CB	8	Activated
48 h	118 ug/mL	Basal Cell Carcinoma Signaling	1.45	0.0725	#NUM!	BMP4,GLI1,GLIS2,WNT2,WNT9A	5
48 h	118 ug/mL	Atherosclerosis Signaling	1.43	0.0593	#NUM!	COL3A1,IL6,LPL,MMP13,PDGFD,PLA2G2E,TNFRSF12A	7
48 h	118 ug/mL	Aryl Hydrocarbon Receptor Signaling	1.41	0.0552	-1	ALDH18A1,ALDH1L1,ALDH1L2,CDKN1A,CYP1B1,IL6,NRIP1,TP73	8
48 h	118 ug/mL	p53 Signaling	1.41	0.0638	0	CDKN1A,GADD45A,GADD45G,PIK3CB,SERPINB5,TP73	6
48 h	118 ug/mL	Dilated Cardiomyopathy Signaling Pathway	1.39	0.0548	1.134	ADCY5,ADCY7,CACNA1G,CNN1,DMD,MYBPC3,TNNC1,TNNT2	8
48 h	118 ug/mL	Ephrin Receptor Signaling	1.39	0.05	#NUM!	EFNB2,EPHA1,FGF1,GNG13,ITGA11,ITGB3,ITGB5,MAP3K14,PDGFD,PTPN13	10
48 h	118 ug/mL	Role Of Osteoblasts In Rheumatoid Arthritis Signaling Pathway	1.38	0.048	0.905	BMP4,CTSW,IL11,IL6,MMP10,MMP13,PIK3CB,SMAD9,TNFRSF11B,WNT2,WNT9A	11
48 h	118 ug/mL	Xenobiotic Metabolism Signaling	1.35	0.0462	#NUM!	ABCC3,ALDH18A1,ALDH1L1,ALDH1L2,CHST11,CHST7,CYP1B1,IL6,MAP3K14,MAP3K9,NRIP1,PIK3CB	12
48 h	118 ug/mL	Colorectal Cancer Metastasis Signaling	1.32	0.0456	2.53	ADCY5,ADCY7,GNG13,IL6,MMP10,MMP13,PIK3CB,RHOB,RHOBTB1,RND3,WNT2,WNT9A	12	Activated
48 h	118 ug/mL	Actin Cytoskeleton Signaling	1.31	0.0468	#NUM!	CD14,FGF1,FGF18,FGF21,FGF7,ITGA11,ITGB3,ITGB5,PDGFD,PIK3CB,TIAM1	11
48 h	118 ug/mL	Macropinocytosis Signaling	1.31	0.0667	#NUM!	CD14,ITGB3,ITGB5,PDGFD,PIK3CB	5
