# Supplementary material for: Toxicity of Metal Oxide Nanoparticles: Looking through the Lens of Toxicogenomics
Source: Int J Mol Sci. 2023 Dec 30;25(1):529. doi: 10.3390/ijms25010529 (PMC10779048; doi:10.3390/ijms25010529)
Supplement: Supplementary file 1 [file ijms-25-00529-s001.zip › Supplementary File 5.xlsx]

## Sheet: TiO2 NP
Timepoint	Concentration	Ingenuity Canonical Pathways	-log(p-value)	Ratio	z-score	Molecules	# DEGs	Activated / Inactivated
2 h	25 ug/mL	Human Embryonic Stem Cell Pluripotency	4.63	0.0153	#NUM!	ID2,SMAD6,SMAD9	3
2 h	50 ug/mL	Mouse Embryonic Stem Cell Pluripotency	5.03	0.0294	#NUM!	ID2,ID3,SMAD9	3
2 h	50 ug/mL	Human Embryonic Stem Cell Pluripotency	4.19	0.0153	#NUM!	ID2,ID3,SMAD9	3
2 h	100 ug/mL	Human Embryonic Stem Cell Pluripotency	4.36	0.0204	-1	ID2,ID3,SMAD6,SMAD9	4
2 h	100 ug/mL	Mouse Embryonic Stem Cell Pluripotency	3.82	0.0294	#NUM!	ID2,ID3,SMAD9	3
2 h	100 ug/mL	Osteoarthritis Pathway	2.84	0.0136	#NUM!	PTGS2,SMAD6,SMAD9	3
2 h	100 ug/mL	Role Of Osteoblasts In Rheumatoid Arthritis Signaling Pathway	2.79	0.0131	#NUM!	PTGS2,SMAD6,SMAD9	3
2 h	100 ug/mL	S100 Family Signaling Pathway	2.28	0.00569	-2	C5AR2,CCL20,SMAD6,SMAD9	4	Inactivated
24 h	25 ug/mL	Superpathway of Cholesterol Biosynthesis	18.1	0.5	3.742	ACAT2,CYP51A1,DHCR7,FDFT1,HMGCR,HMGCS1,HSD17B7,IDI1,LSS,MSMO1,MVD,NSDHL,PMVK,TM7SF2	14	Activated
24 h	25 ug/mL	Cholesterol Biosynthesis I	11.5	0.615	2.828	CYP51A1,DHCR7,FDFT1,HSD17B7,LSS,MSMO1,NSDHL,TM7SF2	8	Activated
24 h	25 ug/mL	Cholesterol Biosynthesis II (via 24,25-dihydrolanosterol)	11.5	0.615	2.828	CYP51A1,DHCR7,FDFT1,HSD17B7,LSS,MSMO1,NSDHL,TM7SF2	8	Activated
24 h	25 ug/mL	Cholesterol Biosynthesis III (via Desmosterol)	11.5	0.615	2.828	CYP51A1,DHCR7,FDFT1,HSD17B7,LSS,MSMO1,NSDHL,TM7SF2	8	Activated
24 h	25 ug/mL	CLEAR Signaling Pathway	10.3	0.0819	1.043	ASAH1,ATP6AP2,ATP6V0B,ATP6V0D1,ATP6V1A,ATP6V1B2,ATP6V1G1,CTNS,CTSD,FGF21,FLCN,GBA,GLMP,GNS,GSK3B,HEXA,HEXB,NEU1,PIP4P1,RRAGC,SLC36A1,TNFRSF11B,YWHAQ	23
24 h	25 ug/mL	Zymosterol Biosynthesis	8.36	0.833	2.236	CYP51A1,HSD17B7,MSMO1,NSDHL,TM7SF2	5	Activated
24 h	25 ug/mL	Mevalonate Pathway I	7.76	0.462	2.449	ACAT2,HMGCR,HMGCS1,IDI1,MVD,PMVK	6	Activated
24 h	25 ug/mL	Superpathway of Geranylgeranyldiphosphate Biosynthesis I (via Mevalonate)	6.93	0.353	2.449	ACAT2,HMGCR,HMGCS1,IDI1,MVD,PMVK	6	Activated
24 h	25 ug/mL	Iron homeostasis signaling pathway	4.51	0.0758	#NUM!	ATP6AP2,ATP6V0B,ATP6V0D1,ATP6V1A,ATP6V1B2,ATP6V1G1,FTL,IL6,SLC40A1,TFRC	10
24 h	25 ug/mL	Transcriptional Regulatory Network in Embryonic Stem Cells	4.05	0.122	#NUM!	H4C1,H4C12,H4C2,H4C3,H4C6,H4C8	6
24 h	25 ug/mL	NER (Nucleotide Excision Repair, Enhanced Pathway)	4	0.0833	1.89	H4C1,H4C12,H4C2,H4C3,H4C6,H4C8,PRIM1,RFC4	8
24 h	25 ug/mL	Ferroptosis Signaling Pathway	3.17	0.063	0.707	FDFT1,FTL,H2BC1,H2BC8,HMGCR,SAT1,SQSTM1,TFRC	8
24 h	25 ug/mL	Macrophage Alternative Activation Signaling Pathway	2.94	0.0526	-1.667	H4C1,H4C12,H4C2,H4C3,H4C6,H4C8,IL33,IL6,MAF	9
24 h	25 ug/mL	Phagosome Maturation	2.74	0.0541	#NUM!	ATP6AP2,ATP6V0B,ATP6V0D1,ATP6V1A,ATP6V1B2,ATP6V1G1,CTSD,CTSW	8
24 h	25 ug/mL	Mismatch Repair in Eukaryotes	2.63	0.167	#NUM!	EXO1,FEN1,RFC4	3
24 h	25 ug/mL	LPS/IL-1 Mediated Inhibition of RXR Function	2.6	0.0437	#NUM!	ABCC3,ACOX2,ACSBG1,FABP4,GAL3ST2,GSTO1,GSTO2,HMGCS1,IL33,TNFRSF11B	10
24 h	25 ug/mL	DNA Methylation and Transcriptional Repression Signaling	2.29	0.0571	-2.449	H4C1,H4C12,H4C2,H4C3,H4C6,H4C8	6	Inactivated
24 h	25 ug/mL	Role of MAPK Signaling in Promoting the Pathogenesis of Influenza	2.23	0.0556	2.236	ATP6AP2,ATP6V0B,ATP6V0D1,ATP6V1A,ATP6V1B2,ATP6V1G1	6	Activated
24 h	25 ug/mL	LXR/RXR Activation	2.2	0.0545	#NUM!	CYP51A1,FDFT1,HMGCR,IL33,IL6,TNFRSF11B	6
24 h	25 ug/mL	Role Of Osteoblasts In Rheumatoid Arthritis Signaling Pathway	2.1	0.0393	0.333	CTSD,CTSW,GSK3B,IL33,IL6,MMP13,SFRP4,TNFRSF11B,WNT9A	9
24 h	25 ug/mL	Cell Cycle Control of Chromosomal Replication	2.09	0.0755	-2	CDC6,CDC7,MCM6,PRIM1	4	Inactivated
24 h	25 ug/mL	Cardiac Hypertrophy Signaling (Enhanced)	1.89	0.0287	2.111	ATF6,CACNG3,EDN1,FGF21,FGF7,GDPD1,GNG13,GSK3B,IL17RD,IL33,IL6,ITGB2,TG,TNFRSF11B,WNT9A	15	Activated
24 h	25 ug/mL	Complement System	1.88	0.0909	#NUM!	C1S,CD55,ITGB2	3
24 h	25 ug/mL	Role of Osteoblasts, Osteoclasts and Chondrocytes in Rheumatoid Arthritis	1.72	0.0362	#NUM!	ADAMTS4,GSK3B,IL33,IL6,MMP13,SFRP4,TNFRSF11B,WNT9A	8
24 h	25 ug/mL	NAD Signaling Pathway	1.7	0.0426	-1.633	GSK3B,H1-2,H1-3,H2BC1,H2BC8,LDHA	6
24 h	25 ug/mL	Regulation Of The Epithelial Mesenchymal Transition By Growth Factors Pathway	1.68	0.0383	1.342	CDH2,FGF21,FGF7,GSK3B,ID2,IL6,TNFRSF11B	7
24 h	25 ug/mL	Regulation of the Epithelial-Mesenchymal Transition Pathway	1.61	0.037	#NUM!	CDH2,FGF21,FGF7,GSK3B,ID2,LOX,WNT9A	7
24 h	25 ug/mL	Immunogenic Cell Death Signaling Pathway	1.49	0.05	2	DAPK2,HSPA4,IL6,TNFRSF11B	4	Activated
24 h	25 ug/mL	FAT10 Cancer Signaling Pathway	1.41	0.06	#NUM!	GSK3B,IL6,TNFRSF11B	3
24 h	25 ug/mL	Role of Macrophages, Fibroblasts and Endothelial Cells in Rheumatoid Arthritis	1.36	0.0292	#NUM!	ADAMTS4,GSK3B,IL33,IL6,MMP13,PRSS3,SFRP4,TNFRSF11B,WNT9A	9
24 h	25 ug/mL	Unfolded protein response	1.34	0.0449	#NUM!	ATF6,HSPA4,INSIG1,PPP1R15A	4
24 h	25 ug/mL	NRF2-mediated Oxidative Stress Response	1.34	0.0323	1	FTL,GSK3B,GSTO1,GSTO2,MAF,MAFG,SQSTM1	7
24 h	25 ug/mL	Pathogen Induced Cytokine Storm Signaling Pathway	1.32	0.0288	1.667	BHLHE40,COL8A2,FTL,HMGCR,IL33,IL6,LYST,NLRC3,TNFRSF11B	9
24 h	50 ug/mL	Superpathway of Cholesterol Biosynthesis	21.2	0.679	4.359	ACAT2,CYP51A1,DHCR24,EBP,FDFT1,FDPS,HMGCR,HMGCS1,HSD17B7,IDI1,LSS,MSMO1,MVD,MVK,NSDHL,PMVK,SC5D,SQLE,TM7SF2	19	Activated
24 h	50 ug/mL	Cholesterol Biosynthesis I	14.3	0.846	3.317	CYP51A1,DHCR24,EBP,FDFT1,HSD17B7,LSS,MSMO1,NSDHL,SC5D,SQLE,TM7SF2	11	Activated
24 h	50 ug/mL	Cholesterol Biosynthesis II (via 24,25-dihydrolanosterol)	14.3	0.846	3.317	CYP51A1,DHCR24,EBP,FDFT1,HSD17B7,LSS,MSMO1,NSDHL,SC5D,SQLE,TM7SF2	11	Activated
24 h	50 ug/mL	Cholesterol Biosynthesis III (via Desmosterol)	14.3	0.846	3.317	CYP51A1,DHCR24,EBP,FDFT1,HSD17B7,LSS,MSMO1,NSDHL,SC5D,SQLE,TM7SF2	11	Activated
24 h	50 ug/mL	CLEAR Signaling Pathway	10.9	0.128	2.197	ATF4,ATP6AP2,ATP6V0A1,ATP6V0B,ATP6V0D1,ATP6V1A,ATP6V1D,ATP6V1G1,ATP6V1H,CD63,CLCN7,CTNS,CTSA,CTSD,FGF21,FLCN,FNIP1,GAA,GLMP,GNS,GSK3B,HEXA,HEXB,LAMP1,MAPK12,MCOLN1,NEU1,PIP4P1,RRAGC,SCPEP1,SESN2,SLC36A1,TGFBR3,TNFRSF11B,TPP1,VPS8	36	Activated
24 h	50 ug/mL	NER (Nucleotide Excision Repair, Enhanced Pathway)	8.38	0.188	0.5	DNA2,GTF2H1,H4-16,H4C1,H4C12,H4C2,H4C3,H4C6,H4C8,LIG1,POLE,POLE2,POLK,PRIM1,RFC3,RFC4,RFC5,RPA2	18
24 h	50 ug/mL	Superpathway of Geranylgeranyldiphosphate Biosynthesis I (via Mevalonate)	7.45	0.471	2.828	ACAT2,FDPS,HMGCR,HMGCS1,IDI1,MVD,MVK,PMVK	8	Activated
24 h	50 ug/mL	Mevalonate Pathway I	7.09	0.538	2.646	ACAT2,HMGCR,HMGCS1,IDI1,MVD,MVK,PMVK	7	Activated
24 h	50 ug/mL	Zymosterol Biosynthesis	6.55	0.833	2.236	CYP51A1,HSD17B7,MSMO1,NSDHL,TM7SF2	5	Activated
24 h	50 ug/mL	Cell Cycle Control of Chromosomal Replication	5.81	0.208	-3.317	CDC45,CDC6,CDC7,CDK1,DNA2,LIG1,MCM3,MCM6,POLE,PRIM1,RPA2	11	Inactivated
24 h	50 ug/mL	Ferroptosis Signaling Pathway	5.11	0.126	1.291	ABCA1,ANGPTL4,ATF4,CHAC1,FDFT1,FTL,GCH1,H2AC18/H2AC19,H2AC20,H2BC1,H2BC15,H2BC8,HMGCR,SAT1,SLC38A1,SQSTM1	16
24 h	50 ug/mL	Phagosome Maturation	4.85	0.115	#NUM!	ATP6AP2,ATP6V0A1,ATP6V0B,ATP6V0D1,ATP6V1A,ATP6V1D,ATP6V1G1,ATP6V1H,CTSA,CTSD,CTSV,CTSW,DYNC1H1,HLA-A,LAMP1,NAPB,TUBE1	17
24 h	50 ug/mL	Mismatch Repair in Eukaryotes	4.67	0.333	-2.449	EXO1,FEN1,LIG1,RFC3,RFC4,RFC5	6	Inactivated
24 h	50 ug/mL	Macrophage Alternative Activation Signaling Pathway	4.57	0.105	-1.414	ABCA1,ACLY,ATF4,FOS,H4-16,H4C1,H4C12,H4C2,H4C3,H4C6,H4C8,IL33,IL6,KLF4,LPL,MAF,MAPK12,TGFB3	18
24 h	50 ug/mL	DNA Methylation and Transcriptional Repression Signaling	4.18	0.124	-3.317	CDK1,E2F8,H4-16,H4C1,H4C12,H4C2,H4C3,H4C6,H4C8,MBD3,TCF12,TCF19,UHRF1	13	Inactivated
24 h	50 ug/mL	Apelin Cardiac Fibroblast Signaling Pathway	4	0.261	-1.633	APLN,CCN2,IL6,SERPINE1,SPHK1,TGFB3	6
24 h	50 ug/mL	Iron homeostasis signaling pathway	3.72	0.106	#NUM!	ARNT,ATP6AP2,ATP6V0A1,ATP6V0B,ATP6V0D1,ATP6V1A,ATP6V1D,ATP6V1G1,ATP6V1H,BMP4,FTL,IL6,MCOLN1,SLC40A1	14
24 h	50 ug/mL	LXR/RXR Activation	3.39	0.109	0.816	ABCA1,CD14,CYP51A1,FASN,FDFT1,HMGCR,IL33,IL6,LDLR,LPL,SCD,TNFRSF11B	12
24 h	50 ug/mL	ID1 Signaling Pathway	3.38	0.0876	-1.213	ATAD5,ATF6,BHLHE40,BIRC5,BMP4,CCN2,CCNE1,DVL2,EGR1,GSK3B,ID1,IL6,LIFR,MAPK12,TGFB3,TGFBR3,TNFRSF11B	17
24 h	50 ug/mL	Kinetochore Metaphase Signaling Pathway	2.87	0.101	-2.121	AURKB,BIRC5,CDK1,CENPK,CENPU,H2AC18/H2AC19,H2AC20,MXD3,NUF2,SKA1,SPC24	11	Inactivated
24 h	50 ug/mL	Transcriptional Regulatory Network in Embryonic Stem Cells	2.86	0.143	#NUM!	H4-16,H4C1,H4C12,H4C2,H4C3,H4C6,H4C8	7
24 h	50 ug/mL	Aryl Hydrocarbon Receptor Signaling	2.81	0.0897	-0.333	APAF1,ARNT,CCND3,CCNE1,CHEK1,CTSD,DHFR,FOS,GSTA3,GSTO1,GSTO2,IL6,TGFB3	13
24 h	50 ug/mL	Role of BRCA1 in DNA Damage Response	2.77	0.113	-1.633	BRCA1,BRIP1,CHEK1,E2F8,FANCB,RAD51,RFC3,RFC4,RFC5	9
24 h	50 ug/mL	Apelin Liver Signaling Pathway	2.76	0.192	1.342	APLN,COL5A3,EDN1,GSK3B,MAPK12	5
24 h	50 ug/mL	Role Of Osteoblasts In Rheumatoid Arthritis Signaling Pathway	2.59	0.0742	1.698	BMP4,CTSA,CTSD,CTSV,CTSW,FZD4,GSK3B,IL33,IL6,MMP10,MMP13,SFRP4,STAT2,TGFB3,TNFRSF11B,WNT11,WNT9A	17
24 h	50 ug/mL	Role of CHK Proteins in Cell Cycle Checkpoint Control	2.52	0.125	0	BRCA1,CDK1,CHEK1,E2F8,RFC3,RFC4,RFC5	7
24 h	50 ug/mL	BER (Base Excision Repair) Pathway	2.47	0.14	-2.449	FEN1,LIG1,POLE,RFC3,RFC4,RFC5	6	Inactivated
24 h	50 ug/mL	Hepatic Fibrosis Signaling Pathway	2.44	0.0619	1.279	ATF4,CACNA2D1,CCN2,CNR1,COL5A3,DVL2,EDN1,ELK1,FOS,FTL,FZD4,GSK3B,IL33,ITGB2,MAPK12,MMP13,PLCG2,RHOQ,RND3,SERPINE1,TGFB3,TGFBR3,TNFRSF11B,WNT11,WNT9A	25
24 h	50 ug/mL	Role of MAPK Signaling in Promoting the Pathogenesis of Influenza	2.38	0.0926	3	ATP6AP2,ATP6V0A1,ATP6V0B,ATP6V0D1,ATP6V1A,ATP6V1D,ATP6V1G1,ATP6V1H,MAPK12,PLA2G2E	10	Activated
24 h	50 ug/mL	Role of JAK family kinases in IL-6-type Cytokine Signaling	2.34	0.105	0	BIRC5,CEBPD,FOS,IL6,LIFR,MAPK12,SERPINA9,TGFB3	8
24 h	50 ug/mL	Factors Promoting Cardiogenesis in Vertebrates	2.3	0.0816	0	ATF4,BMP4,CAMK2D,FZD4,GSK3B,MAPK12,PLCB4,PLCG2,TGFB3,TGFBR3,WNT11,WNT9A	12
24 h	50 ug/mL	Immunogenic Cell Death Signaling Pathway	2.2	0.1	2.828	ATF4,ATG16L1,DAPK2,DDIT3,HSPA4,IFNAR1,IL6,TNFRSF11B	8	Activated
24 h	50 ug/mL	IL-17A Signaling in Fibroblasts	2.18	0.143	#NUM!	CEBPD,FOS,GSK3B,IL6,MAPK12	5
24 h	50 ug/mL	WNT/Ca+ pathway	2.16	0.108	1.89	ATF4,DVL2,FZD4,GSK3B,NFAT5,PLCB4,PLCG2	7
24 h	50 ug/mL	Pulmonary Fibrosis Idiopathic Signaling Pathway	2.16	0.0633	1.606	BIRC5,CCN2,CCN4,CDH2,COL28A1,COL5A3,EDN1,EGR1,FOS,FZD4,GSK3B,IL6,MAPK12,MMP10,MMP13,SERPINE1,TGFB3,TGFBR3,WNT11,WNT9A	20
24 h	50 ug/mL	IL-10 Signaling	2.1	0.0803	-0.905	ATF4,BHLHE40,CCN4,ELK1,FOS,GSK3B,HLA-A,IL33,IL6,MAF,MAPK12	11
24 h	50 ug/mL	Cardiac Hypertrophy Signaling (Enhanced)	2.08	0.0556	2.6	ATF6,CACNA2D1,CAMK2D,DLG1,DVL2,EDN1,ELK1,FGF21,FGF7,FZD4,GDPD1,GNG13,GSK3B,IFNAR1,IL17RD,IL33,IL6,ITGB2,MAP3K9,MAPK12,NFAT5,PDE7A,PLCB4,PLCG2,TGFB3,TGFBR3,TNFRSF11B,WNT11,WNT9A	29	Activated
24 h	50 ug/mL	Mouse Embryonic Stem Cell Pluripotency	2.06	0.0882	-1.667	BMP4,DVL2,FZD4,GSK3B,ID1,ID2,ID3,LIFR,MAPK12	9
24 h	50 ug/mL	Coronavirus Pathogenesis Pathway	1.99	0.0718	2.496	ATF4,ATP6V1A,CCNE1,DDIT3,E2F8,ELK1,FOS,IFNAR1,IL6,MAPK12,NPC1,SERPINE1,STAT2	13	Activated
24 h	50 ug/mL	DNA Double-Strand Break Repair by Homologous Recombination	1.95	0.214	#NUM!	BRCA1,LIG1,RAD51	3
24 h	50 ug/mL	Unfolded protein response	1.93	0.0899	1.633	ATF4,ATF6,CEBPD,DDIT3,DNAJC9,HSPA4,INSIG1,PPP1R15A	8
24 h	50 ug/mL	GADD45 Signaling	1.91	0.107	0.816	BRCA1,CCND3,CCNE1,CDK1,MAPK12,TGFB3	6
24 h	50 ug/mL	LPS/IL-1 Mediated Inhibition of RXR Function	1.87	0.0655	-0.447	ABCA1,ABCC3,ACOX2,ACSBG1,CD14,FABP4,GAL3ST2,GSTA3,GSTO1,GSTO2,HMGCS1,HS3ST1,IL33,SLC10A1,TNFRSF11B	15
24 h	50 ug/mL	DNA damage-induced 14-3-3σ Signaling	1.8	0.116	0.447	APAF1,BRCA1,CCNE1,CDK1,CHEK1	5
24 h	50 ug/mL	Role Of Chondrocytes In Rheumatoid Arthritis Signaling Pathway	1.75	0.0746	1.897	ADAMTS4,CEBPD,EGR1,FOS,IL33,IL6,MAPK12,MMP10,MMP13,TNFRSF11B	10
24 h	50 ug/mL	Human Embryonic Stem Cell Pluripotency	1.73	0.0663	-1.387	BMP4,ELK1,FZD4,GSK3B,ID1,ID2,ID3,KLF4,LIFR,SPHK1,TGFB3,WNT11,WNT9A	13
24 h	50 ug/mL	Sumoylation Pathway	1.72	0.0825	1.414	FOS,MAPK12,RFC3,RFC4,RFC5,RHOQ,RND3,SNCA	8
24 h	50 ug/mL	Senescence Pathway	1.7	0.0599	0.832	ASXL2,BHLHE40,CACNA2D1,CCND3,CCNE1,CDK1,CHEK1,DHCR24,E2F8,ELF1,IL6,MAPK12,NFAT5,SERPINE1,SQSTM1,TGFB3,TGFBR3	17
24 h	50 ug/mL	Role of Macrophages, Fibroblasts and Endothelial Cells in Rheumatoid Arthritis	1.68	0.0584	#NUM!	ADAMTS4,ATF4,CAMK2D,CEBPD,FOS,FZD4,GSK3B,IL33,IL6,MMP13,NFAT5,PLCB4,PLCG2,PRSS3,SFRP4,TNFRSF11B,WNT11,WNT9A	18
24 h	50 ug/mL	Role of Osteoblasts, Osteoclasts and Chondrocytes in Rheumatoid Arthritis	1.67	0.0633	#NUM!	ADAMTS4,BMP4,FOS,FZD4,GSK3B,IL33,IL6,MAPK12,MMP13,NFAT5,SFRP4,TNFRSF11B,WNT11,WNT9A	14
24 h	50 ug/mL	Role of WNT/GSK-3β Signaling in the Pathogenesis of Influenza	1.64	0.0938	-0.447	DVL2,FZD4,GSK3B,IFNAR1,WNT11,WNT9A	6
24 h	50 ug/mL	Pyridoxal 5'-phosphate Salvage Pathway	1.61	0.0923	0.447	CDK1,DMPK,FAM20B,GRK6,MAP3K9,PIM1	6
24 h	50 ug/mL	Complement System	1.59	0.121	#NUM!	C1S,CD55,CFH,ITGB2	4
24 h	50 ug/mL	FAT10 Cancer Signaling Pathway	1.55	0.1	-0.447	GSK3B,IL6,TGFB3,TGFBR3,TNFRSF11B	5
24 h	50 ug/mL	Hepatic Fibrosis / Hepatic Stellate Cell Activation	1.54	0.0642	#NUM!	CCN2,CD14,COL28A1,COL5A3,EDN1,IFNAR1,IL6,MMP13,MYO10,SERPINE1,TGFB3,TNFRSF11B	12
24 h	50 ug/mL	Autophagy	1.53	0.0622	2.887	ARNT,ATF4,ATG16L1,ATG9B,BIRC6,DAPK2,DDIT3,FOS,GSK3B,LAMP1,MAPK12,SQSTM1,TNFRSF11B	13	Activated
24 h	50 ug/mL	Endoplasmic Reticulum Stress Pathway	1.52	0.15	#NUM!	ATF4,ATF6,DDIT3	3
24 h	50 ug/mL	Glioblastoma Multiforme Signaling	1.52	0.0659	0	CCND3,CCNE1,E2F8,FZD4,GSK3B,PLCB4,PLCG2,RHOQ,RND3,WNT11,WNT9A	11
24 h	50 ug/mL	WNT/β-catenin Signaling	1.52	0.0659	1.265	APPL2,CDH2,DVL2,FZD4,GSK3B,SFRP4,SOX9,TGFB3,TGFBR3,WNT11,WNT9A	11
24 h	50 ug/mL	Molecular Mechanisms of Cancer	1.51	0.0525	#NUM!	APAF1,ARHGEF18,BMP4,BRCA1,CAMK2D,CCND3,CCNE1,CDK1,CHEK1,E2F8,ELK1,FOS,FZD4,GNG13,GSK3B,ITGB2,MAPK12,PLCB4,RHOQ,RND3,TGFB3,WNT11,WNT9A	23
24 h	50 ug/mL	Basal Cell Carcinoma Signaling	1.5	0.087	-0.447	BMP4,DVL2,FZD4,GSK3B,WNT11,WNT9A	6
24 h	50 ug/mL	Adipogenesis pathway	1.42	0.0687	#NUM!	BMP4,CEBPD,DDIT3,FABP4,FZD4,GTF2H1,LPIN1,LPL,SOX9	9
24 h	50 ug/mL	Neuroinflammation Signaling Pathway	1.41	0.0561	0.775	ATF4,BIRC5,BIRC6,BIRC7,FOS,GRINA,GSK3B,HLA-A,IL6,MAPK12,NFAT5,PLA2G2E,PLCG2,SNCA,TGFB3,TGFBR3	16
24 h	50 ug/mL	HMGB1 Signaling	1.39	0.0649	1.414	ELK1,FOS,IL33,IL6,MAPK12,RHOQ,RND3,SERPINE1,TGFB3,TNFRSF11B	10
24 h	50 ug/mL	Reelin Signaling in Neurons	1.35	0.0667	2.121	ARHGEF18,CAMK2D,CDH2,CNR1,GRINA,GSK3B,MAP1B,MAP3K9,MAPK12	9	Activated
24 h	50 ug/mL	Hereditary Breast Cancer Signaling	1.32	0.0657	#NUM!	BRCA1,CCND3,CDK1,CHEK1,FANCB,RAD51,RFC3,RFC4,RFC5	9
24 h	100 ug/mL	Cell Cycle Control of Chromosomal Replication	14.9	0.566	-4.382	CDC45,CDC6,CDC7,CDK1,CDK12,CDK17,CDK2,CDK6,CDT1,DNA2,LIG1,MCM2,MCM3,MCM4,MCM5,MCM6,MCM7,MCM8,ORC6,PCNA,POLA1,POLA2,POLD1,POLE,PRIM1,PRIM2,RPA1,RPA2,RPA3,TOP2A	30	Inactivated
24 h	100 ug/mL	Kinetochore Metaphase Signaling Pathway	13.7	0.394	-3.536	ANAPC13,ARPP19,AURKB,BIRC5,BUB1,BUB1B,CCNB1,CDC20,CDCA8,CDK1,CENPA,CENPH,CENPK,CENPL,CENPN,CENPP,CENPQ,CENPU,CENPW,ESPL1,H2AC18/H2AC19,H2AC20,H2AZ2,INCENP,KIF2C,MAD2L1,MASTL,MXD3,NDC80,NSL1,NUF2,PLK1,PMF1/PMF1-BGLAP,PPP2R5B,SKA1,SKA3,SMC1A,SPC24,SPC25,SPDL1,TTK,ZWILCH,ZWINT	43	Inactivated
24 h	100 ug/mL	NER (Nucleotide Excision Repair, Enhanced Pathway)	13	0.406	-1.915	CHAF1A,CHAF1B,DNA2,GTF2H1,H4-16,H4C1,H4C12,H4C13,H4C2,H4C3,H4C6,H4C8,LIG1,PCNA,POLA1,POLA2,POLD1,POLD3,POLE,POLE2,POLE3,POLK,POLR2E,POLR2F,POLR2I,POLR2J,POLR2L,PRIM1,PRIM2,RFC2,RFC3,RFC4,RFC5,RNF111,RPA1,RPA2,RPA3,SLC19A1,TOP2A	39
24 h	100 ug/mL	Superpathway of Cholesterol Biosynthesis	13	0.714	4.472	ACAT2,CYP51A1,DHCR24,DHCR7,EBP,FDFT1,FDPS,HMGCR,HMGCS1,HSD17B7,IDI1,LSS,MSMO1,MVD,MVK,NSDHL,PMVK,SC5D,SQLE,TM7SF2	20	Activated
24 h	100 ug/mL	CLEAR Signaling Pathway	12.5	0.267	2.224	ASAH1,ATF4,ATP6AP2,ATP6V0A1,ATP6V0B,ATP6V0C,ATP6V0D1,ATP6V1A,ATP6V1B2,ATP6V1C1,ATP6V1D,ATP6V1F,ATP6V1G1,ATP6V1H,BLOC1S1,BMPR2,BNIP3,CD63,CLCN7,CREB1,CREB3L2,CREB5,CTNS,CTSA,CTSB,CTSD,DDIT4,EGFR,FGF21,FGFR1,FLCN,FLT1,FNIP1,GAA,GABARAP,GBA,GHR,GLMP,GNB1L,GNS,GSK3B,HEXA,HEXB,IGF1R,IGF2R,IKBKB,LAMP1,MAPK12,MAPK6,MCOLN1,MID1,NAGLU,NEU1,PDGFRA,PIP4P1,PPP2R2B,PPP2R5B,PRKAB2,PSAP,RALB,RPTOR,RRAGC,SCPEP1,…	75	Activated
24 h	100 ug/mL	Cholesterol Biosynthesis I	10.4	0.923	3.464	CYP51A1,DHCR24,DHCR7,EBP,FDFT1,HSD17B7,LSS,MSMO1,NSDHL,SC5D,SQLE,TM7SF2	12	Activated
24 h	100 ug/mL	Cholesterol Biosynthesis II (via 24,25-dihydrolanosterol)	10.4	0.923	3.464	CYP51A1,DHCR24,DHCR7,EBP,FDFT1,HSD17B7,LSS,MSMO1,NSDHL,SC5D,SQLE,TM7SF2	12	Activated
24 h	100 ug/mL	Cholesterol Biosynthesis III (via Desmosterol)	10.4	0.923	3.464	CYP51A1,DHCR24,DHCR7,EBP,FDFT1,HSD17B7,LSS,MSMO1,NSDHL,SC5D,SQLE,TM7SF2	12	Activated
24 h	100 ug/mL	Mismatch Repair in Eukaryotes	8.68	0.722	-3.051	EXO1,FEN1,LIG1,MSH3,MSH6,PCNA,POLD1,RFC2,RFC3,RFC4,RFC5,RPA1,SLC19A1	13	Inactivated
24 h	100 ug/mL	Role of BRCA1 in DNA Damage Response	7.77	0.35	-1.147	BABAM2,BARD1,BLM,BRCA1,BRCA2,BRIP1,CDKN1A,CHEK1,E2F7,E2F8,FANCA,FANCB,FANCD2,FANCM,GADD45A,MDC1,MSH6,PLK1,RAD51,RBL1,RFC2,RFC3,RFC4,RFC5,RPA1,SLC19A1,TOPBP1,UIMC1	28
24 h	100 ug/mL	ATM Signaling	7.59	0.323	-0.6	ATF4,BLM,BRCA1,CBX1,CCNB1,CDC25C,CDK1,CDK2,CDKN1A,CHEK1,CREB1,CREB3L2,CREB5,FANCD2,GADD45A,GADD45B,HERC2,JUN,MAPK12,MDC1,MDM4,PPP2R2B,PPP2R5B,RAD51,SMC1A,SMC2,SUV39H1,TLK2,TOPBP1,TRRAP,ZEB1	31
24 h	100 ug/mL	Hereditary Breast Cancer Signaling	7.12	0.277	#NUM!	BARD1,BLM,BRCA1,BRCA2,CCNB1,CCND1,CCND3,CDC25C,CDK1,CDK6,CDKN1A,CHEK1,FANCA,FANCB,FANCD2,FANCM,GADD45A,GADD45B,HDAC5,MSH6,PALB2,PIK3C2A,POLR2E,POLR2F,POLR2I,POLR2J,POLR2L,PTEN,RAD51,RALB,RFC2,RFC3,RFC4,RFC5,RPA1,SLC19A1,TUBG1,WEE1	38
24 h	100 ug/mL	Role of CHK Proteins in Cell Cycle Checkpoint Control	6.57	0.375	0.577	BRCA1,CDC25C,CDK1,CDK2,CDKN1A,CHEK1,CLSPN,E2F7,E2F8,MDC1,PCNA,PLK1,PPP2R2B,PPP2R5B,RFC2,RFC3,RFC4,RFC5,RPA1,SLC19A1,TLK2	21
24 h	100 ug/mL	DNA Methylation and Transcriptional Repression Signaling	5.56	0.276	-2.041	ARID4B,CDK1,CDK12,CDK17,CDK2,CDK6,DNMT1,E2F7,E2F8,GADD45A,GADD45B,H4-16,H4C1,H4C12,H4C13,H4C2,H4C3,H4C6,H4C8,MBD3,RBL1,SAP18,SUV39H1,TCF12,TCF19,TCF4,TEAD1,UHRF1,ZEB1	29	Inactivated
24 h	100 ug/mL	Cell Cycle: G2/M DNA Damage Checkpoint Regulation	5.43	0.36	1.5	BORA,BRCA1,CCNB1,CDC25B,CDC25C,CDK1,CDKN1A,CHEK1,CKS1B,CKS2,GADD45A,MDM4,PLK1,SKP2,TOP2A,TRIP12,WEE1,YWHAQ	18
24 h	100 ug/mL	Ferroptosis Signaling Pathway	5.13	0.252	2.414	ABCA1,ACACA,ACSL4,ALOXE3,ANGPTL4,ATF4,BRAF,CDKN1A,CHAC1,CTSB,FANCD2,FDFT1,FTL,GCH1,H2AC18/H2AC19,H2AC20,H2AZ2,H2BC1,H2BC15,H2BC5,H2BC8,HMGCR,HMOX1,NFE2L2,NFS1,PRKAB2,RALB,RBL1,SAT1,SLC38A1,SQSTM1,TF	32	Activated
24 h	100 ug/mL	Aryl Hydrocarbon Receptor Signaling	5.1	0.241	0	ALDH1B1,ALDH1L2,APAF1,ARNT,CCNA2,CCND1,CCND3,CCNE1,CDK2,CDK6,CDKN1A,CHEK1,CTSD,CYP3A7,DHFR,ESR2,FOS,GSTA3,Gstm3,GSTM4,GSTM5,GSTO1,GSTO2,IL6,JUN,MCM7,NCOR2,NFE2L2,NRIP1,POLA1,RBL1,REL,TFDP1,TGFB3,TGM2	35
24 h	100 ug/mL	Estrogen-mediated S-phase Entry	5.1	0.462	-2.111	CCNA2,CCND1,CCNE1,CDK1,CDK2,CDKN1A,E2F7,E2F8,ESR2,RBL1,SKP2,TFDP1	12	Inactivated
24 h	100 ug/mL	Cyclins and Cell Cycle Regulation	4.66	0.28	-2.065	CCNA2,CCNB1,CCND1,CCND3,CCNE1,CDK1,CDK2,CDK6,CDKN1A,CDKN2B,CDKN2D,E2F7,E2F8,GSK3B,HDAC5,PPP2R2B,PPP2R5B,RBL1,SKP2,SUV39H1,TFDP1,TGFB3,WEE1	23	Inactivated
24 h	100 ug/mL	Ribonucleotide Reductase Signaling Pathway	4.5	0.227	0.169	ATF4,BIRC5,BRAF,CCND1,CDK1,CDK2,CDK6,CDKN1A,CHEK1,CREB1,CREB3L2,CREB5,CTNNB1,E2F7,E2F8,EGFR,FOS,FOXM1,GNB1L,H3C3,IL6,JUN,MAPK12,MYBL2,PARP1,PARP2,PARP8,PIK3C2A,RPTOR,RRM1,RRM2,SKP2,THBS1,VEGFA,WEE1	35
24 h	100 ug/mL	Phagosome Maturation	4.49	0.23	#NUM!	ATP6AP2,ATP6V0A1,ATP6V0B,ATP6V0C,ATP6V0D1,ATP6V1A,ATP6V1B2,ATP6V1C1,ATP6V1D,ATP6V1F,ATP6V1G1,ATP6V1H,B2M,CTSA,CTSB,CTSD,CTSV,CTSW,DYNC1H1,Dync1i2,HLA-A,LAMP1,LAMP2,NAPB,NSF,PIKFYVE,PRDX1,PRDX6,TUBB4B,TUBB6,TUBE1,TUBG1,VPS18,VTI1A	34
24 h	100 ug/mL	Hepatic Fibrosis Signaling Pathway	4.37	0.178	0.927	ACTA2,ATF4,BMPR2,BRAF,CACNA1A,CACNA2D1,CACNG3,CCN2,CCND1,CNR1,COL1A2,COL5A3,CREB1,CREB3L2,CREB5,CTNNB1,DVL2,EDN1,ELK1,EZH2,FGFR1,FLT1,FOS,FTL,FZD4,GLIS1,GSK3B,IKBKB,IL18,IL18RAP,IL33,IRAK2,ITGA6,ITGA7,ITGAM,ITGB2,ITGB4,ITGB5,ITGB8,JUN,KLF9,LRP1,LRP5,LRP6,MAPK12,MMP13,MYL4,MYL7,MYLPF,PDGFRA,PIK3C2A,PLCG2,PTEN,RALB,REL,RHOB,RHOJ,RHOQ,RIPK1,RND3,SDHB,SERPINE1,TCF4,TF,TGFB3,TGFBR3,TNFRSF11B,TRPM7,VEG…	72
24 h	100 ug/mL	Zymosterol Biosynthesis	4.02	0.833	2.236	CYP51A1,HSD17B7,MSMO1,NSDHL,TM7SF2	5	Activated
24 h	100 ug/mL	Protein Kinase A Signaling	4.01	0.176	0.405	ADCY9,AKAP12,AKAP13,ANAPC13,ATF4,BRAF,CAMK2D,CDC14B,CDC25B,CDC25C,CDKN3,CREB1,CREB3L2,CREB5,CTNNB1,DCC,DUSP1,DUSP16,DUSP18,DUSP3,DUSP8,ELK1,FLNB,GDPD1,GNB1L,GNB5,GNG13,GSK3B,H1-2,H1-3,H1f4,H3C3,LIPE,MTMR3,MYH10,MYL4,MYL7,MYLPF,NFAT5,NTN1,PDE1A,PDE1C,PDE5A,PDE7A,PHKB,PLCB4,PLCD3,PLCE1,PLCG2,PTEN,PTGS2,PTP4A1,PTPN13,PTPN21,PTPN23,PTPRB,PTPRG,PTPRM,PTPRQ,PTPRR,PTPRZ1,REL,SMPDL3B,TCF4,TGFB3,TIMM50,TN…	68
24 h	100 ug/mL	Iron homeostasis signaling pathway	3.95	0.227	#NUM!	ARNT,ATP6AP2,ATP6V0A1,ATP6V0B,ATP6V0C,ATP6V0D1,ATP6V1A,ATP6V1B2,ATP6V1C1,ATP6V1D,ATP6V1F,ATP6V1G1,ATP6V1H,BMP4,BMPR2,CP,EGFR,FTL,HMOX1,HPX,IL6,LRP1,MCOLN1,NFS1,PDGFRA,SKP2,SLC25A37,SLC40A1,SMAD1,TF	30
24 h	100 ug/mL	Senescence Pathway	3.9	0.187	3.063	ANAPC13,ASXL2,ATF3,BHLHE40,BMPR2,BRAF,CACNA1A,CACNA2D1,CACNG3,CCNB1,CCND1,CCND3,CCNE1,CDC25B,CDC25C,CDK1,CDK2,CDK6,CDKN1A,CDKN2B,CGAS,CHEK1,DHCR24,E2F7,E2F8,ELF1,ETS2,EZH2,GADD45A,GADD45B,IKBKB,IL6,JUN,MAPK12,MAPK6,MCU,NFAT5,PARP1,PHF19,PIK3C2A,PPP2R2B,PPP2R5B,PTEN,RALB,RASSF5,RBL1,SERPINE1,SMAD1,SQSTM1,TGFB3,TGFBR3,YPEL3,ZFP36L1	53	Activated
24 h	100 ug/mL	Mevalonate Pathway I	3.69	0.538	2.646	ACAT2,HMGCR,HMGCS1,IDI1,MVD,MVK,PMVK	7	Activated
24 h	100 ug/mL	Superpathway of Geranylgeranyldiphosphate Biosynthesis I (via Mevalonate)	3.63	0.471	2.828	ACAT2,FDPS,HMGCR,HMGCS1,IDI1,MVD,MVK,PMVK	8	Activated
24 h	100 ug/mL	Mitotic Roles of Polo-Like Kinase	3.47	0.274	-1.732	ANAPC13,CCNB1,CDC20,CDC25B,CDC25C,CDC7,CDK1,ESPL1,FBXO5,KIF11,PLK1,PLK4,PPP2R2B,PPP2R5B,PRC1,SMC1A,WEE1	17
24 h	100 ug/mL	DNA Double-Strand Break Repair by Homologous Recombination	3.44	0.5	#NUM!	BRCA1,BRCA2,GEN1,LIG1,POLA1,RAD51,RPA1	7
24 h	100 ug/mL	Molecular Mechanisms of Cancer	3.28	0.164	#NUM!	ADCY9,APAF1,ARHGEF10,ARHGEF18,ARHGEF2,ARHGEF7,BMP4,BMPR2,BRAF,BRCA1,CAMK2D,CCND1,CCND3,CCNE1,CDC25B,CDC25C,CDK1,CDK12,CDK17,CDK2,CDK6,CDKN1A,CDKN2B,CDKN2D,CFLAR,CHEK1,CTNNA1,CTNNB1,E2F7,E2F8,ELK1,FANCD2,FOS,FZD4,GNB1L,GNB5,GNG13,GSK3B,HAT1,HDAC5,ITGA6,ITGA7,ITGAM,ITGB2,ITGB4,ITGB5,ITGB8,JUN,LRP1,LRP5,LRP6,MAPK12,PAK4,PIK3C2A,PLCB4,PSEN1,RALB,RBL1,RBPJ,REL,RHOB,RHOJ,RHOQ,RND3,SMAD1,SUV39H1,TCF4,TF…	72
24 h	100 ug/mL	Cell Cycle: G1/S Checkpoint Regulation	3.21	0.262	1.069	CCND1,CCND3,CCNE1,CDK2,CDK6,CDKN1A,CDKN2B,CDKN2D,E2F7,E2F8,GSK3B,HDAC5,RBL1,SKP2,SUV39H1,TFDP1,TGFB3	17
24 h	100 ug/mL	RHOGDI Signaling	3.11	0.187	-1.732	ACTA2,ACTC1,ARHGAP12,ARHGAP5,ARHGAP8/PRR5-ARHGAP8,ARHGEF10,ARHGEF18,ARHGEF2,ARHGEF7,CDH10,CDH11,CDH2,CDH26,ESR2,GNB1L,GNB5,GNG13,ITGA6,ITGA7,ITGAM,ITGB2,ITGB4,ITGB5,ITGB8,MSN,MYH10,MYH9,MYL4,MYL7,MYLPF,MYO10,PAK4,PI4KA,PIKFYVE,PIP4K2C,RHOB,RHOJ,RHOQ,RND3,WASF1	40
24 h	100 ug/mL	ID1 Signaling Pathway	3.09	0.191	-0.822	ATAD5,ATF3,ATF6,BHLHE40,BIRC5,BMP4,BMPR2,BRAF,CCN2,CCND1,CCNE1,CDC20,CDKN1A,CTNNB1,DVL2,EGFR,EGR1,FGFR1,GSK3B,ID1,IGF1R,IL6,KIF11,LIFR,MAPK12,PIK3C2A,PTEN,RALB,SEMA4C,SMAD1,TGFB3,TGFBR3,TGM2,TNFRSF11B,TYMS,USP1,VEGFA	37
24 h	100 ug/mL	Autophagy	3.03	0.187	4.333	AMBRA1,ARL8B,ARNT,ATF4,ATG16L1,ATG9B,BIRC6,BNIP3,CREB1,CREB3L2,CREB5,DAPK2,DDIT3,FOS,GABARAP,GNB1L,GSK3B,JUN,LAMP1,LAMP2,MAP1LC3B,MAPK12,OPTN,PIK3C2A,PPP2R2B,PPP2R5B,PRKAB2,PTEN,RALB,RB1CC1,RIPK1,RPTOR,SQSTM1,TNFRSF11B,TSC1,ULK1,UVRAG,VEGFA,VPS18	39	Activated
24 h	100 ug/mL	Signaling by Rho Family GTPases	2.95	0.177	2.197	ACTA2,ACTC1,ARHGEF10,ARHGEF18,ARHGEF2,ARHGEF7,CDC42EP1,CDH10,CDH11,CDH2,CDH26,CYFIP1,ELK1,FOS,GNB1L,GNB5,GNG13,IQGAP1,ITGA6,ITGA7,ITGAM,ITGB2,ITGB4,ITGB5,ITGB8,JUN,MAP3K9,MAPK12,MSN,MYL4,MYL7,MYLPF,PAK4,PI4KA,PIK3C2A,PIKFYVE,PIP4K2C,PLD1,REL,RHOB,RHOJ,RHOQ,RND3,SEPTIN4,SEPTIN5,WASF1	46	Activated
24 h	100 ug/mL	IL-10 Signaling	2.94	0.204	0.756	ATF4,BHLHE40,CCN4,CCND1,CDKN1A,CDKN2D,CREB1,CREB3L2,CREB5,DDIT4,DUSP1,ELK1,FOS,GSK3B,HLA-A,HMOX1,IKBKB,IL18,IL18RAP,IL33,IL6,JUN,MAF,MAPK12,PBX1,PKM,PRKAB2,REL	28
24 h	100 ug/mL	Macrophage Alternative Activation Signaling Pathway	2.91	0.193	-0.522	ABCA1,ACLY,ATF4,CREB1,CREB3L2,CREB5,DUSP1,FOS,GNB1L,H3C3,H4-16,H4C1,H4C12,H4C13,H4C2,H4C3,H4C6,H4C8,IL13RA1,IL18,IL33,IL6,JUN,KLF4,LPL,MAF,MAPK12,PIK3C2A,REL,RPTOR,SOCS1,TGFB3,THBS1	33
24 h	100 ug/mL	p53 Signaling	2.84	0.223	1.5	APAF1,BIRC5,BRCA1,CCND1,CDK2,CDKN1A,CHEK1,CTNNB1,GADD45A,GADD45B,GSK3B,JUN,MDM4,PCNA,PIK3C2A,PTEN,SERPINB5,THBS1,TNFRSF10A,TOPBP1,TP53INP1	21
24 h	100 ug/mL	LXR/RXR Activation	2.65	0.209	1.604	ABCA1,ACACA,CD14,CYP51A1,FASN,FDFT1,HMGCR,HPX,IL18,IL18RAP,IL33,IL6,LDLR,LPL,NCOR2,PLTP,PTGS2,REL,SCD,SERPINA1,SERPINF2,TF,TNFRSF11B	23
24 h	100 ug/mL	Caveolar-mediated Endocytosis Signaling	2.61	0.233	#NUM!	ACTA2,ACTC1,B2M,CD55,DNM2,EGFR,FLNB,HLA-A,ITGA6,ITGA7,ITGAM,ITGB2,ITGB4,ITGB5,ITGB8,ITSN1,MAP3K2	17
24 h	100 ug/mL	GADD45 Signaling	2.54	0.25	1.069	BRCA1,CCNB1,CCND1,CCND3,CCNE1,CDK1,CDK2,CDKN1A,GADD45A,GADD45B,MAPK12,PCNA,REL,TGFB3	14
24 h	100 ug/mL	Hepatic Fibrosis / Hepatic Stellate Cell Activation	2.53	0.182	#NUM!	ACTA2,CCN2,CD14,CERT1,COL1A2,COL28A1,COL5A2,COL5A3,COL6A2,COL7A1,COL8A2,EDN1,EGFR,FGFR1,FLT1,IFNAR1,IGF1R,IL18RAP,IL6,KLF6,LHX2,MMP13,MYH10,MYH9,MYL4,MYL7,MYO10,PDGFRA,REL,SERPINE1,TGFB3,TIMP2,TNFRSF11B,VEGFA	34
24 h	100 ug/mL	ILK Signaling	2.41	0.179	1.461	ACTA2,ACTC1,ATF4,CCND1,CREB1,CREB3L2,CREB5,CTNNB1,FLNB,FOS,GSK3B,ITGB2,ITGB4,ITGB5,ITGB8,JUN,MAPK12,MYH10,MYH9,MYL4,MYL7,MYO10,PIK3C2A,PPP2R2B,PPP2R5B,PTEN,PTGS2,REL,RHOB,RHOJ,RHOQ,RND3,VCL,VEGFA	34
24 h	100 ug/mL	Osteoarthritis Pathway	2.36	0.173	0.6	ADAMTS4,ANXA2,ATF4,BMPR2,CASP2,CCN4,CREB1,CREB3L2,CREB5,CTNNA1,CTNNB1,DDIT4,FGFR1,FZD4,GLIS1,HTRA1,IL18RAP,ITGA6,ITGA7,ITGAM,ITGB2,ITGB4,ITGB5,ITGB8,LRP1,MMP10,MMP13,PRKAB2,PTGS2,RBPJ,REL,RUNX2,SDC4,SMAD1,SOX9,SPHK1,TCF4,VEGFA	38
24 h	100 ug/mL	Pancreatic Adenocarcinoma Signaling	2.33	0.195	1.732	BIRC5,BRCA2,CCND1,CCNE1,CDK2,CDKN1A,CDKN2B,E2F7,E2F8,EGFR,ELK1,HDAC5,HMOX1,MAPK12,PIK3C2A,PLD1,PTGS2,RAD51,RBL1,REL,SUV39H1,TFDP1,TGFB3,VEGFA	24
24 h	100 ug/mL	Cell Cycle Regulation by BTG Family Proteins	2.3	0.278	-0.378	BTG1,BTG2,CCND1,CCNE1,CDK2,E2F7,E2F8,NOCT,PPP2R2B,PPP2R5B	10
24 h	100 ug/mL	Coronavirus Pathogenesis Pathway	2.23	0.177	3.413	ATF4,ATP6V1A,CCND1,CCNE1,CDK2,DDIT3,E2F7,E2F8,ELK1,FOS,FURIN,HDAC5,IFNAR1,IKBKB,IL6,JUN,MAPK12,NPC1,PIKFYVE,PTGS2,PYCARD,RBL1,REL,RIPK1,RPS24,RPS25,RPS27L,SERPINE1,STAT2,SUV39H1,TFDP1,TNPO1	32	Activated
24 h	100 ug/mL	DNA damage-induced 14-3-3σ Signaling	2.19	0.256	0.905	APAF1,BRCA1,CASP2,CCNB1,CCNE1,CDC25C,CDK1,CDK2,CDKN1A,CHEK1,WEE1	11
24 h	100 ug/mL	BER (Base Excision Repair) Pathway	2.19	0.256	-3.317	FEN1,LIG1,PARP1,PCNA,POLE,RFC2,RFC3,RFC4,RFC5,RPA1,SLC19A1	11	Inactivated
24 h	100 ug/mL	EIF2 Signaling	2.13	0.172	-2.558	ACTA2,ACTC1,AGO2,AGO3,AGO4,ATF3,ATF4,CCND1,DDIT3,EIF2AK4,EIF2S2,EIF4G3,GSK3B,HSPA5,IGF1R,MYCN,PIK3C2A,PPP1R15A,RALB,RPL12,RPL13,RPL21,RPL26,RPL35,Rpl36,RPL36AL,RPL41,RPL7A,RPL7L1,RPS24,RPS25,RPS27L,VEGFA,WARS1	34	Inactivated
24 h	100 ug/mL	Phosphatidylethanolamine Biosynthesis II	2.12	0.5	2	CHKA,CHKB,PCYT2,SELENOI	4	Activated
24 h	100 ug/mL	Regulation of Actin-based Motility by Rho	2.09	0.194	-0.535	ACTA2,ACTC1,ITGA6,ITGA7,ITGAM,ITGB2,ITGB4,ITGB5,ITGB8,MYL4,MYL7,MYLPF,PAK4,PI4KA,PIKFYVE,PIP4K2C,RHOB,RHOJ,RHOQ,RND3,WASF1	21
24 h	100 ug/mL	Pyrimidine Deoxyribonucleotides De Novo Biosynthesis I	2.09	0.318	-1.89	AK4,DTYMK,DUT,NME4,RRM1,RRM2,TYMS	7
24 h	100 ug/mL	Small Cell Lung Cancer Signaling	2.08	0.2	-0.632	APAF1,CCND1,CCND3,CCNE1,CDK2,CDK6,CDKN2B,CKS1B,HDAC5,IKBKB,PIK3C2A,PTEN,PTGS2,RBL1,REL,SKP2,SUV39H1,TFDP1,TRAF5	19
24 h	100 ug/mL	HGF Signaling	2.07	0.186	2.138	CCND1,CDK2,CDKN1A,ELF1,ELK1,ETS2,FOS,IL6,ITGA6,ITGA7,ITGAM,ITGB2,ITGB4,ITGB5,ITGB8,JUN,MAP3K2,MAP3K8,MAP3K9,MAPK12,PIK3C2A,PLCG2,PTGS2,RALB	24	Activated
24 h	100 ug/mL	Nucleotide Excision Repair Pathway	2.06	0.273	#NUM!	GTF2H1,POLR2E,POLR2F,POLR2I,POLR2J,POLR2L,RPA1,RPA2,RPA3	9
24 h	100 ug/mL	BEX2 Signaling Pathway	2.04	0.211	0	CCND1,CDH2,CDKN1A,CTNNB1,GSK3B,JUN,MAP2,MAPK12,PPP2R2B,PPP2R5B,PTEN,REL,SWAP70,TCF4,TSC1,VEGFA	16
24 h	100 ug/mL	Sumoylation Pathway	1.98	0.196	1.698	FOS,ISG20,JUN,MAPK12,PCNA,RANGAP1,RFC2,RFC3,RFC4,RFC5,RHOB,RHOJ,RHOQ,RND3,RPA1,SLC19A1,SNCA,SUMO2,ZEB1	19
24 h	100 ug/mL	Apelin Cardiac Fibroblast Signaling Pathway	1.97	0.304	-1.134	APLN,CCN2,IL6,PRKAB2,SERPINE1,SPHK1,TGFB3	7
24 h	100 ug/mL	Glioblastoma Multiforme Signaling	1.96	0.174	-0.626	CCND1,CCND3,CCNE1,CDK2,CDK6,CDKN1A,CTNNB1,E2F7,E2F8,EGFR,FZD4,GSK3B,IGF1R,PDGFRA,PIK3C2A,PLCB4,PLCD3,PLCE1,PLCG2,PTEN,RALB,RHOB,RHOJ,RHOQ,RND3,TSC1,WNT11,WNT5B,WNT9A	29
24 h	100 ug/mL	Pyridoxal 5'-phosphate Salvage Pathway	1.94	0.215	0.832	BRAF,CDK1,CDK2,CDK6,DMPK,FAM20B,GRK6,MAP3K8,MAP3K9,MAPK6,PIM1,PLK1,PRKX,TTK	14
24 h	100 ug/mL	WNT/Ca+ pathway	1.94	0.215	1.732	ATF4,CREB1,CREB3L2,CREB5,DVL2,FZD4,GSK3B,NFAT5,PLCB4,PLCD3,PLCE1,PLCG2,REL,WNT5B	14
24 h	100 ug/mL	Factors Promoting Cardiogenesis in Vertebrates	1.91	0.177	0.853	ATF4,BMP4,BMPR2,CAMK2D,CCND1,CREB1,CREB3L2,CREB5,CTNNB1,FZD4,GSK3B,LRP1,LRP5,LRP6,MAPK12,PLCB4,PLCD3,PLCE1,PLCG2,SMAD1,TCF4,TGFB3,TGFBR3,WNT11,WNT5B,WNT9A	26
24 h	100 ug/mL	RHOA Signaling	1.91	0.185	-0.447	ACTA2,ACTC1,ANLN,ARHGAP12,ARHGAP5,ARHGAP8/PRR5-ARHGAP8,CDC42EP1,EPHA1,IGF1R,MSN,MYL4,MYL7,MYLPF,PI4KA,PIKFYVE,PIP4K2C,PLD1,RAPGEF2,RND3,SEPTIN4,SEPTIN5,WASF1	22
24 h	100 ug/mL	Role Of Chondrocytes In Rheumatoid Arthritis Signaling Pathway	1.87	0.179	2.041	ADAMTS4,CEBPD,CFLAR,EGR1,FOS,GNB1L,IL18,IL18RAP,IL33,IL6,JUN,LRP1,MAPK12,MMP10,MMP11,MMP13,PRKAB2,PTGS2,PYCARD,RIPK1,RPTOR,RUNX2,TNFRSF11B,VEGFA	24	Activated
24 h	100 ug/mL	Regulation of Cellular Mechanics by Calpain Protease	1.82	0.195	0.816	CCNA2,CCND1,CCND3,CCNE1,CDK1,CDK2,CDK6,EGFR,ITGA6,ITGA7,ITGAM,ITGB2,ITGB4,ITGB5,ITGB8,RALB,VCL	17
24 h	100 ug/mL	MicroRNA Biogenesis Signaling Pathway	1.76	0.168	-1.671	AGO2,AGO3,AGO4,BMP4,BRCA1,DDX17,EGFR,ESR2,EXOSC2,EXOSC8,HMOX1,HOPX,MAPK12,NUP107,NUP160,NUP35,NUP37,NUP43,NUP85,PIK3C2A,POLR2E,POLR2F,POLR2I,POLR2J,POLR2L,RALB,SMAD1,TGFB3,VEGFA	29
24 h	100 ug/mL	Pulmonary Fibrosis Idiopathic Signaling Pathway	1.76	0.152	2.359	ACTA2,ACTC1,BIRC5,BMPR2,BRAF,CCN2,CCN4,CCND1,CDH2,CERT1,COL1A2,COL28A1,COL5A2,COL5A3,COL6A2,COL7A1,COL8A2,CTNNB1,EDN1,EGFR,EGR1,EZH2,FGFR1,FOS,FZD4,GSK3B,IL13RA1,IL6,JUN,MAPK12,MMP10,MMP11,MMP13,PDGFRA,PIK3C2A,PTEN,RALB,RBPJ,REL,RTEL1,SERPINE1,TCF4,TGFB3,TGFBR3,THBS1,WNT11,WNT5B,WNT9A	48	Activated
24 h	100 ug/mL	Glioma Signaling	1.75	0.179	1	CAMK2D,CCND1,CCND3,CDK6,CDKN1A,CDKN2B,CDKN2D,E2F7,E2F8,EGFR,HDAC5,IDH2,IGF1R,IGF2R,PDGFRA,PIK3C2A,PLCG2,PTEN,RALB,RBL1,SUV39H1,TFDP1	22
24 h	100 ug/mL	FAT10 Cancer Signaling Pathway	1.69	0.22	1.265	BMPR2,CTNNB1,GSK3B,IKBKB,IL6,MAD2L1,PCNA,REL,TGFB3,TGFBR3,TNFRSF11B	11
24 h	100 ug/mL	D-myo-inositol (1,4,5)-Trisphosphate Biosynthesis	1.68	0.269	1.89	PI4KA,PIKFYVE,PIP4K2C,PLCB4,PLCD3,PLCE1,PLCG2	7
24 h	100 ug/mL	NAD Signaling Pathway	1.62	0.17	-0.229	GJA1,GSK3B,H1-2,H1-3,H1f4,H2BC1,H2BC15,H2BC5,H2BC8,IDH2,Nmnat3,NT5E,PARP1,PARP2,PARP8,PIK3C2A,POLR2E,POLR2F,POLR2I,POLR2J,POLR2L,PRKAB2,TPCN1,VEGFA	24
24 h	100 ug/mL	PTEN Signaling	1.6	0.168	-0.728	BMPR2,CCND1,CDKN1A,EGFR,FGFR1,FLT1,GHR,GSK3B,IGF1R,IGF2R,IKBKB,ITGA6,ITGA7,ITGAM,ITGB2,ITGB4,ITGB5,ITGB8,MAGI2,PDGFRA,PREX2,PTEN,RALB,REL,TGFBR3	25
24 h	100 ug/mL	Virus Entry via Endocytic Pathways	1.6	0.177	#NUM!	ACTA2,ACTC1,AP2A2,Ap2b1,AP3D1,AP5Z1,B2M,CD55,CLTC,DNM2,FLNB,HLA-A,ITGB2,ITGB4,ITGB5,ITGB8,ITSN1,PIK3C2A,PLCG2,RALB	20
24 h	100 ug/mL	Salvage Pathways of Pyrimidine Ribonucleotides	1.59	0.185	0.5	AK4,BRAF,CDA,CDK1,CDK2,CDK6,DMPK,FAM20B,GRK6,MAP3K8,MAP3K9,MAPK6,NME4,PIM1,PLK1,PRKX,TTK	17
24 h	100 ug/mL	HER-2 Signaling in Breast Cancer	1.57	0.157	1.89	BIRC5,BRAF,CCND1,CCNE1,CDKN1A,COX6A2,COX7B,EGFR,ELF1,ELK1,ETS2,FOS,GNB1L,GSK3B,IKBKB,ITGB2,ITGB4,ITGB5,ITGB8,JUN,NUP107,NUP160,NUP35,NUP37,NUP43,NUP85,PIK3C2A,PTEN,PTGS2,RALB,RBL1,REL,RPTOR,TSC1	34
24 h	100 ug/mL	Assembly of RNA Polymerase I Complex	1.57	0.364	-1	POLR1D,POLR1E,POLR2F,UBTF	4
24 h	100 ug/mL	Xenobiotic Metabolism AHR Signaling Pathway	1.57	0.194	0.832	ALDH1B1,ALDH1L2,ARNT,GSTA3,Gstm3,GSTM4,GSTM5,GSTO1,GSTO2,HDAC5,IL6,NCOA1,NRIP1,REL	14
24 h	100 ug/mL	Estrogen-Dependent Breast Cancer Signaling	1.56	0.19	2.111	ATF4,CCND1,CREB1,CREB3L2,CREB5,EGFR,ELK1,FOS,HSD17B12,HSD17B7,IGF1R,JUN,PIK3C2A,RALB,REL	15	Activated
24 h	100 ug/mL	MSP-RON Signaling In Cancer Cells Pathway	1.55	0.169	1.528	ACTA2,ARNT,ATF4,BRAF,CCND1,CREB1,CREB3L2,CREB5,CTNNB1,EGFR,ELF1,ETS2,FOS,GSK3B,ITGA6,ITGB4,JUN,PIK3C2A,RALB,REL,TCF4,VEGFA,YWHAQ	23
24 h	100 ug/mL	Role of MAPK Signaling in Promoting the Pathogenesis of Influenza	1.52	0.176	4.123	ATP6AP2,ATP6V0A1,ATP6V0B,ATP6V0C,ATP6V0D1,ATP6V1A,ATP6V1B2,ATP6V1C1,ATP6V1D,ATP6V1F,ATP6V1G1,ATP6V1H,BRAF,JUN,MAPK12,PNPLA8,PRDX6,PTGS2,RALB	19	Activated
24 h	100 ug/mL	Hypoxia Signaling in the Cardiovascular System	1.47	0.189	1.633	ARNT,ATF4,BIRC6,CREB1,CREB3L2,CREB5,EDN1,JUN,PTEN,UBE2C,UBE2E1,UBE2E3,UBE2Q2,VEGFA	14
24 h	100 ug/mL	Epithelial Adherens Junction Signaling	1.47	0.163	0.2	BMPR2,CDH2,CTNNA1,CTNNB1,ECT2,EGFR,FGFR1,IGF1R,IQGAP1,MAGI2,MYH10,MYL7,PAK4,PPP2R2B,PPP2R5B,PRKAB2,PTEN,RACGAP1,RALB,TCF4,TGFBR3,TNS1,VCL,WASF1,YWHAQ	25
24 h	100 ug/mL	Role Of Osteoblasts In Rheumatoid Arthritis Signaling Pathway	1.46	0.153	1.029	BMP4,BMPR2,CTNNB1,CTSA,CTSB,CTSD,CTSV,CTSW,FZD4,GSK3B,IGF1R,IGF2R,IL18,IL33,IL6,LRP1,LRP5,LRP6,MMP10,MMP11,MMP13,PIK3C2A,PTGS2,RUNX2,SFRP4,SMAD1,SMURF1,STAT2,TCF4,TGFB3,TNFRSF11B,VEGFA,WNT11,WNT5B,WNT9A	35
24 h	100 ug/mL	IL-17A Signaling in Fibroblasts	1.44	0.229	#NUM!	CEBPD,FOS,GSK3B,IKBKB,IL6,JUN,MAPK12,REL	8
24 h	100 ug/mL	γ-glutamyl Cycle	1.43	0.333	0	CHAC1,GGCT,GGT1,GGT6	4
24 h	100 ug/mL	Sertoli Cell-Sertoli Cell Junction Signaling	1.42	0.155	#NUM!	ACTA2,ACTC1,CTNNA1,CTNNB1,DLG1,ELK1,GSK3B,ITGA6,ITGA7,ITGAM,ITGB2,ITGB4,ITGB5,ITGB8,JUN,JUP,MAGI2,MAP3K2,MAP3K8,MAP3K9,MAPK12,PTEN,RALB,SPTAN1,SPTBN1,TGFB3,TGFBR3,TUBB4B,TUBB6,TUBG1,VCL	31
24 h	100 ug/mL	Ovarian Cancer Signaling	1.41	0.161	1.134	BRAF,BRCA1,BRCA2,CCND1,CTNNB1,EDN1,EGFR,FZD4,GJA1,GSK3B,HDAC5,MSH6,PIK3C2A,PTEN,PTGS2,RAD51,RALB,RBL1,SUV39H1,TCF4,TFDP1,VEGFA,WNT11,WNT5B,WNT9A	25
24 h	100 ug/mL	Pulmonary Healing Signaling Pathway	1.4	0.155	0.73	BMP4,BMPR2,BRAF,CCNB1,CCND1,CDC25C,CELA1,CTNNB1,EGFR,FGF7,FGFR1,FOXM1,FZD4,IDH2,MAPK12,MMP10,MMP11,MMP13,PRKAB2,RALB,RBPJ,SMAD1,TCF4,TGFB3,THBS1,TNFRSF11B,VEGFA,WNT11,WNT5B,WNT9A	30
24 h	100 ug/mL	D-myo-inositol-5-phosphate Metabolism	1.39	0.156	2.353	CDC25B,CDC25C,DOT1L,DUSP1,DUSP16,DUSP8,EYA4,NOCT,NUDT1,PIKFYVE,PIP4K2C,PIP4P1,PLCB4,PLCD3,PLCE1,PLCG2,PPM1H,PPM1K,PPP1R8,PPP2R2B,PPP2R5B,PPP5C,PTEN,PTPN13,PTPN23,PTPRM,SACM1L,SSH2,TNS3	29	Activated
24 h	100 ug/mL	Role of JAK family kinases in IL-6-type Cytokine Signaling	1.39	0.184	0.535	BIRC5,CCND1,CEBPD,FOS,IL6,IRF1,JUNB,LIFR,MAPK12,SERPINA1,SERPINA9,SOCS1,TGFB3,VEGFA	14
24 h	100 ug/mL	Transcriptional Regulatory Network in Embryonic Stem Cells	1.37	0.204	#NUM!	EOMES,H4-16,H4C1,H4C12,H4C13,H4C2,H4C3,H4C6,H4C8,SKIL	10
24 h	100 ug/mL	Purine Nucleotides Degradation II (Aerobic)	1.36	0.278	-1.342	ADA,GDA,NT5C3A,NT5C3B,NT5E	5
24 h	100 ug/mL	CD27 Signaling in Lymphocytes	1.36	0.196	1.667	APAF1,FOS,IKBKB,JUN,MAP3K2,MAP3K8,MAP3K9,MAPK12,REL,SIVA1,TRAF5	11
24 h	100 ug/mL	Methionine Degradation I (to Homocysteine)	1.35	0.25	-0.447	AHCY,AHCYL2,NSUN4,PRMT5,SUV39H1,SUV39H2	6
24 h	100 ug/mL	STAT3 Pathway	1.34	0.163	1.698	BMPR2,CDKN1A,EGFR,FGFR1,FLT1,GHR,IFNAR1,IGF1R,IGF2R,IL13RA1,IL17RD,IL18RAP,MAP3K9,MAPK12,PDGFRA,PIM1,RALB,SOCS1,SOCS2,SOCS7,TGFBR3,VEGFA	22
24 h	100 ug/mL	Tight Junction Signaling	1.33	0.156	#NUM!	ACTA2,ACTC1,ARHGEF2,CTNNA1,CTNNB1,FOS,JUN,MAGI2,MPDZ,MYH10,MYH9,MYL4,MYL7,MYO10,NAPB,NSF,PPP2R2B,PPP2R5B,PTEN,REL,SMURF1,SPTAN1,STX4,TGFB3,TNFRSF11B,VCL,VTI1A	27
24 h	100 ug/mL	Guanosine Nucleotides Degradation III	1.31	0.308	-1	GDA,NT5C3A,NT5C3B,NT5E	4
48 h	25 ug/mL	Pulmonary Fibrosis Idiopathic Signaling Pathway	7.12	0.0949	1.671	ACTA2,ADAMTS1,CAV1,CCN2,CCN4,COL11A1,COL12A1,COL28A1,COL4A6,EFNB2,EIF4EBP1,F2,FGF18,FGFR3,FZD4,IL11,IL13RA1,IL6,IL6ST,MMP10,MMP13,MMP15,MMP2,NOX4,PDGFD,RAP2A,SERPINE1,TGFBR3,THBS1,WNT9A	30
48 h	25 ug/mL	Cardiac Hypertrophy Signaling (Enhanced)	6.7	0.0766	-0.169	ADCY1,ADCY5,ADCY7,CAMK2D,EIF4EBP1,FGF1,FGF10,FGF18,FGF21,FGF7,FGFR3,FZD4,HAND2,IGF1,IKBKG,IL11,IL13RA1,IL17D,IL17RD,IL18,IL1R1,IL6,IL6ST,ITGA10,ITGA11,ITGA7,ITGB3,ITGB5,MAP3K1,MYC,NFATC1,PDE1A,PDE7A,PDE9A,PPP3CA,RAP2A,TG,TGFBR3,TNFRSF11B,WNT9A	40
48 h	25 ug/mL	Axonal Guidance Signaling	6.06	0.0754	#NUM!	ADAM19,ADAMTS1,ADAMTS12,ADAMTS16,ADAMTS4,ADAMTS5,ADAMTS7,ADAMTS9,BMP4,EFNB2,EPHA1,EPHA4,EPHA7,FZD4,GLIS2,IGF1,ITGA10,ITGA11,ITGA7,ITGB3,ITGB5,MMP10,MMP13,MMP15,MMP2,NFATC1,NRP1,NTN1,PDGFD,PLXNA2,PPP3CA,RAP2A,SEMA3B,SEMA5A,SLIT3,VEGFD,WNT9A	37
48 h	25 ug/mL	Bladder Cancer Signaling	5.65	0.134	-0.707	CDKN1A,FGF1,FGF10,FGF18,FGF21,FGF7,FGFR3,MMP10,MMP13,MMP15,MMP2,MYC,RAP2A,THBS1,VEGFD	15
48 h	25 ug/mL	Hepatic Fibrosis / Hepatic Stellate Cell Activation	5.15	0.102	#NUM!	ACTA2,CCN2,CD14,COL11A1,COL12A1,COL28A1,COL4A6,FGF1,IGF1,IL1R1,IL6,LAMA1,MMP13,MMP2,MYO10,PDGFD,SERPINE1,TNFRSF11B,VEGFD	19
48 h	25 ug/mL	Acute Phase Response Signaling	5.09	0.105	-1.155	AHSG,C2,C3,C4A/C4B,F2,IKBKG,IL18,IL1R1,IL6,IL6ST,MAP3K1,OSMR,RAP2A,Saa3,SERPINE1,SERPING1,SOCS3,TNFRSF11B	18
48 h	25 ug/mL	Tumor Microenvironment Pathway	5.05	0.104	0.471	FGF1,FGF10,FGF18,FGF21,FGF7,IGF1,IL6,ITGB3,MMP10,MMP13,MMP15,MMP2,MYC,PDGFD,RAP2A,SLC16A1,TIAM1,VEGFD	18
48 h	25 ug/mL	ID1 Signaling Pathway	4.92	0.0979	-2.524	BMP4,CAV1,CCN2,CDKN1A,CHRNA10,CHRNB1,ETS1,FGFR3,ID1,IL6,LIFR,MMP2,MYC,RAP2A,SMAD9,TGFBR3,TGM2,TNFRSF11B,VEGFD	19	Inactivated
48 h	25 ug/mL	Osteoarthritis Pathway	4.67	0.0909	-0.832	ADAMTS4,ADAMTS5,CCN4,CREB3L2,FGF18,FGFR3,FZD4,GLIS2,IL1R1,ITGA10,ITGA11,ITGA7,ITGB3,ITGB5,MMP10,MMP13,SDC4,SMAD9,TIMP3,VEGFD	20
48 h	25 ug/mL	Role of Macrophages, Fibroblasts and Endothelial Cells in Rheumatoid Arthritis	4.37	0.0779	#NUM!	ADAMTS4,CAMK2D,CEBPD,CREB3L2,FZD4,IKBKG,IL18,IL1R1,IL6,IL6ST,MMP13,MYC,NFATC1,PDGFD,PPP3CA,Prss1 (includes others),PRSS3,RAP2A,SFRP4,SOCS3,TLR6,TNFRSF11B,VEGFD,WNT9A	24
48 h	25 ug/mL	Wound Healing Signaling Pathway	4.29	0.0855	-1.342	ACTA2,COL11A1,COL12A1,COL28A1,COL4A6,F2,FGF7,IL11,IL17D,IL18,IL1R1,IL6,LAMA1,LAMC2,MMP10,PDGFD,RAP2A,TGFBR3,TNFRSF11B,VEGFD	20
48 h	25 ug/mL	Regulation Of The Epithelial Mesenchymal Transition By Growth Factors Pathway	4.18	0.0929	0.577	ETS1,FGF1,FGF10,FGF18,FGF21,FGF7,FGFR3,ID2,IKBKG,IL6,MAP3K1,MMP2,PARD6G,PDGFD,RAP2A,TNFRSF11B,TWIST1	17
48 h	25 ug/mL	Role Of Chondrocytes In Rheumatoid Arthritis Signaling Pathway	4.08	0.104	0	ADAMTS4,ADAMTS5,CEBPD,IL18,IL1R1,IL6,IL6ST,MMP10,MMP13,MMP15,MMP2,PPP3CA,TNFRSF11B,VEGFD	14
48 h	25 ug/mL	Role Of Osteoblasts In Rheumatoid Arthritis Signaling Pathway	3.93	0.083	0.688	BMP4,CTSC,CTSW,FZD4,IGF1,IL11,IL17D,IL18,IL6,IL6ST,MMP10,MMP13,MMP15,MMP2,SFRP4,SMAD9,TNFRSF11B,VEGFD,WNT9A	19
48 h	25 ug/mL	Role of Osteoblasts, Osteoclasts and Chondrocytes in Rheumatoid Arthritis	3.66	0.0814	#NUM!	ADAMTS4,ADAMTS5,BMP4,FZD4,IGF1,IKBKG,IL11,IL18,IL1R1,IL6,ITGB3,MMP13,NFATC1,PPP3CA,SFRP4,SMAD9,TNFRSF11B,WNT9A	18
48 h	25 ug/mL	Regulation of the Epithelial-Mesenchymal Transition Pathway	3.5	0.0847	#NUM!	ETS1,FGF1,FGF10,FGF18,FGF21,FGF7,FGFR3,FZD4,ID2,MMP2,PARD6G,PDGFD,RAP2A,TWIST1,TWIST2,WNT9A	16
48 h	25 ug/mL	Airway Pathology in Chronic Obstructive Pulmonary Disease	3.41	0.107	#NUM!	FGF1,FGF10,FGF18,FGF21,FGF7,IL11,IL17D,IL18,IL6,LCN12,MMP2	11
48 h	25 ug/mL	Pulmonary Healing Signaling Pathway	3.4	0.0829	0	BMP4,FGF10,FGF7,FZD4,MMP10,MMP13,MMP15,MMP2,MYC,NFATC1,RAP2A,SMAD9,THBS1,TNFRSF11B,VEGFD,WNT9A	16
48 h	25 ug/mL	Role Of Osteoclasts In Rheumatoid Arthritis Signaling Pathway	3.32	0.0707	0.894	ADAM19,COL11A1,COL12A1,COL28A1,COL4A6,CREB3L2,IKBKG,IL18,IL1R1,ITGB3,MMP10,MMP13,MMP15,MMP2,NFATC1,PPP3CA,RAP2A,RHOBTB1,RND3,SFRP4,TNFRSF11B	21
48 h	25 ug/mL	HIF1α Signaling	3.27	0.0808	0.5	ADM,CAMK2D,CDKN1A,EIF4EBP1,HSPA4,IGF1,IL6,MMP10,MMP13,MMP15,MMP2,NOX4,PPP3CA,RAP2A,SERPINE1,VEGFD	16
48 h	25 ug/mL	Role of JAK family kinases in IL-6-type Cytokine Signaling	3.22	0.118	-1	CEBPD,IL11,IL6,IL6ST,LIFR,MYC,OSMR,SOCS3,VEGFD	9
48 h	25 ug/mL	Hepatic Fibrosis Signaling Pathway	2.99	0.0619	-0.229	ACTA2,CCN2,CREB3L2,FZD4,GLIS2,IKBKG,IL18,IL1R1,ITGA10,ITGA11,ITGA7,ITGB3,ITGB5,MMP13,MYC,NOX4,PDGFD,RAP2A,RHOBTB1,RND3,SERPINE1,TGFBR3,TNFRSF11B,VEGFD,WNT9A	25
48 h	25 ug/mL	STAT3 Pathway	2.95	0.0889	-1.633	CDKN1A,FGFR3,IGF1,IL13RA1,IL17RD,IL1R1,IL6ST,MYC,PIM1,RAP2A,SOCS3,TGFBR3	12
48 h	25 ug/mL	Clathrin-mediated Endocytosis Signaling	2.91	0.0773	#NUM!	ACTA2,AP1S2,F2,FGF1,FGF10,FGF18,FGF21,FGF7,IGF1,ITGB3,ITGB5,PDGFD,PPP3CA,SH3GLB1,VEGFD	15
48 h	25 ug/mL	Actin Cytoskeleton Signaling	2.9	0.0723	0	ACTA2,CD14,F2,FGF1,FGF10,FGF18,FGF21,FGF7,ITGA10,ITGA11,ITGA7,ITGB3,ITGB5,MYO10,PDGFD,RAP2A,TIAM1	17
48 h	25 ug/mL	PI3K/AKT Signaling	2.87	0.0765	0	CDKN1A,EIF4EBP1,GDF15,IKBKG,IL13RA1,IL17RD,IL1R1,IL6ST,ITGA10,ITGA11,ITGA7,ITGB3,ITGB5,PPP2R2B,RAP2A	15
48 h	25 ug/mL	Mouse Embryonic Stem Cell Pluripotency	2.86	0.098	-3.162	BMP4,FZD4,ID1,ID2,ID3,IL6ST,LIFR,MYC,RAP2A,SMAD9	10	Inactivated
48 h	25 ug/mL	Ephrin Receptor Signaling	2.78	0.075	#NUM!	CREB3L2,EFNB2,EPHA1,EPHA4,EPHA7,FGF1,ITGA10,ITGA11,ITGA7,ITGB3,ITGB5,PDGFD,PTPN13,RAP2A,VEGFD	15
48 h	25 ug/mL	Endocannabinoid Cancer Inhibition Pathway	2.76	0.0845	1.508	ADCY1,ADCY5,ADCY7,CDKN1A,CREB3L2,MMP2,MYC,NUPR1,TRIB3,TWIST1,TWIST2,VEGFD	12
48 h	25 ug/mL	Role of IL-17F in Allergic Inflammatory Airway Diseases	2.73	0.143	#NUM!	CREB3L2,CXCL10,IGF1,IL11,IL6,MMP13	6
48 h	25 ug/mL	Melatonin Degradation I	2.73	0.143	-0.816	CSGALNACT1,CYP1B1,CYP2S1,CYP51A1,UGT1A6,UGT1A9 (includes others)	6
48 h	25 ug/mL	Agranulocyte Adhesion and Diapedesis	2.71	0.0765	#NUM!	ACTA2,AOC3,Ccl7,CXCL10,Cxcl15,IL18,IL1R1,MMP10,MMP13,MMP15,MMP2,MYO10,Podxl,SDC4	14
48 h	25 ug/mL	Nicotine Degradation III	2.68	0.14	-0.816	CSGALNACT1,CYP1B1,CYP2S1,CYP51A1,UGT1A6,UGT1A9 (includes others)	6
48 h	25 ug/mL	LXR/RXR Activation	2.62	0.0909	-0.707	AHSG,C3,C4A/C4B,CD14,CYP51A1,IL18,IL1R1,IL6,LPL,TNFRSF11B	10
48 h	25 ug/mL	ERK/MAPK Signaling	2.61	0.0721	-0.333	CREB3L2,EIF4EBP1,ETS1,ITGA10,ITGA11,ITGA7,ITGB3,ITGB5,MYC,MYCN,NFATC1,PPP1R3C,PPP2R2B,RAP2A,RAPGEF3	15
48 h	25 ug/mL	Superpathway of Melatonin Degradation	2.47	0.128	-0.816	CSGALNACT1,CYP1B1,CYP2S1,CYP51A1,UGT1A6,UGT1A9 (includes others)	6
48 h	25 ug/mL	Complement System	2.46	0.152	-0.447	C2,C3,C4A/C4B,CFH,SERPING1	5
48 h	25 ug/mL	Synaptogenesis Signaling Pathway	2.45	0.0625	0.471	ADCY1,ADCY5,ADCY7,CAMK2D,CDH10,CDH26,CDH6,CREB3L2,EFNB2,EIF4EBP1,EPHA1,EPHA4,EPHA7,RAP2A,SNCA,SYT17,THBS1,THBS3,TIAM1	19
48 h	25 ug/mL	Human Embryonic Stem Cell Pluripotency	2.44	0.0714	-2.673	BMP4,FGFR3,FZD4,ID1,ID2,ID3,KLF4,LIFR,MYC,PDGFD,RAP2A,SMAD9,TFCP2L1,WNT9A	14	Inactivated
48 h	25 ug/mL	Colorectal Cancer Metastasis Signaling	2.39	0.0646	0.5	ADCY1,ADCY5,ADCY7,FZD4,IL6,IL6ST,MMP10,MMP13,MMP15,MMP2,MYC,RAP2A,RHOBTB1,RND3,TLR6,VEGFD,WNT9A	17
48 h	25 ug/mL	Pathogen Induced Cytokine Storm Signaling Pathway	2.31	0.0607	-1.147	C3,Ccl7,COL11A1,COL12A1,COL28A1,COL4A6,CXCL10,Cxcl15,IL11,IL17D,IL18,IL1R1,IL6,IL6ST,MYC,SOCS3,TLR6,TNFRSF11B,VEGFD	19
48 h	25 ug/mL	Nicotine Degradation II	2.3	0.118	-0.816	CSGALNACT1,CYP1B1,CYP2S1,CYP51A1,UGT1A6,UGT1A9 (includes others)	6
48 h	25 ug/mL	Apelin Cardiac Fibroblast Signaling Pathway	2.28	0.174	-2	APLN,CCN2,IL6,SERPINE1	4	Inactivated
48 h	25 ug/mL	Protein Kinase A Signaling	2.27	0.057	1.342	ADCY1,ADCY5,ADCY7,ADD3,AKAP12,CAMK2D,CREB3L2,DUSP5,H1-2,LIPE,MAP3K1,NFATC1,NTN1,PDE1A,PDE7A,PDE9A,PPP1R3C,PPP3CA,PTPDC1,PTPN13,PTPRB,PTPRZ1	22
48 h	25 ug/mL	FGF Signaling	2.25	0.093	-0.378	CREB3L2,FGF1,FGF10,FGF18,FGF21,FGF7,FGFR3,MAP3K1	8
48 h	25 ug/mL	Inhibition of Matrix Metalloproteases	2.25	0.135	-1.342	MMP10,MMP13,MMP15,MMP2,TIMP3	5
48 h	25 ug/mL	Actin Nucleation by ARP-WASP Complex	2.2	0.0909	#NUM!	ITGA10,ITGA11,ITGA7,ITGB3,ITGB5,RAP2A,RHOBTB1,RND3	8
48 h	25 ug/mL	Dilated Cardiomyopathy Signaling Pathway	2.19	0.0753	0	ACTA2,ADCY1,ADCY5,ADCY7,CAMK2D,CNN1,LAMA4,MYBPC3,MYO10,TNNC1,TNNT2	11
48 h	25 ug/mL	HOTAIR Regulatory Pathway	2.17	0.0748	-0.302	AR,CDKN1A,JAM2,MMP10,MMP13,MMP15,MMP2,MYC,TWIST1,TWIST2,WNT9A	11
48 h	25 ug/mL	Xenobiotic Metabolism AHR Signaling Pathway	2.14	0.0972	-0.378	CYP1B1,Gstm3,GSTM5,GSTO2,IL6,UGT1A6,UGT1A9 (includes others)	7
48 h	25 ug/mL	HGF Signaling	2.12	0.0775	-1	CDKN1A,ETS1,IL6,ITGA10,ITGA11,ITGA7,ITGB3,ITGB5,MAP3K1,RAP2A	10
48 h	25 ug/mL	Macrophage Alternative Activation Signaling Pathway	2.11	0.0702	1.155	CREB3L2,EIF4EBP1,IL13RA1,IL18,IL6,IRF5,IRS1,KLF4,LPL,MYC,SOCS3,THBS1	12
48 h	25 ug/mL	Caveolar-mediated Endocytosis Signaling	2.1	0.0959	#NUM!	ACTA2,CAV1,ITGA10,ITGA11,ITGA7,ITGB3,ITGB5	7
48 h	25 ug/mL	Senescence Pathway	2.07	0.0599	0.728	CAPN11,CDKN1A,CDKN2B,EIF4EBP1,ETS1,GADD45A,IKBKG,IL6,NFATC1,PPP2R2B,PPP3CA,RAP2A,Saa3,SERPINE1,SMAD9,TGFBR3,ZFP36L1	17
48 h	25 ug/mL	Serotonin Receptor Signaling	2.05	0.122	#NUM!	ADCY1,ADCY5,ADCY7,GCH1,HTR2B	5
48 h	25 ug/mL	Neuregulin Signaling	2.01	0.0789	-1	ITGA10,ITGA11,ITGA7,ITGB3,ITGB5,MYC,NRG2,RAP2A,TMEFF2	9
48 h	25 ug/mL	Oncostatin M Signaling	2.01	0.119	-0.447	IL6ST,MMP13,OSMR,RAP2A,TIMP3	5
48 h	25 ug/mL	Hepatic Cholestasis	1.97	0.0674	#NUM!	ABCC3,ADCY1,ADCY5,ADCY7,CD14,IKBKG,IL11,IL17D,IL18,IL1R1,IL6,TNFRSF11B	12
48 h	25 ug/mL	VDR/RXR Activation	1.95	0.0897	#NUM!	CD14,CDKN1A,CXCL10,GADD45A,KLF4,SEMA3B,THBD	7
48 h	25 ug/mL	Integrin Signaling	1.91	0.0637	1.265	ACTA2,CAPN11,CAV1,ITGA10,ITGA11,ITGA7,ITGB3,ITGB5,RAP2A,RHOBTB1,RND3,TSPAN4,ZYX	13
48 h	25 ug/mL	Granulocyte Adhesion and Diapedesis	1.84	0.0671	#NUM!	Ccl7,CXCL10,Cxcl15,IL18,IL1R1,MMP10,MMP13,MMP15,MMP2,SDC4,TNFRSF11B	11
48 h	25 ug/mL	Semaphorin Neuronal Repulsive Signaling Pathway	1.81	0.0694	-0.378	DPYSL3,ITGA10,ITGA11,ITGA7,ITGB3,ITGB5,NRP1,PLXNA2,SEMA5A,VCAN	10
48 h	25 ug/mL	IL-6 Signaling	1.77	0.072	0	CD14,IKBKG,IL18,IL1R1,IL6,IL6ST,RAP2A,SOCS3,TNFRSF11B	9
48 h	25 ug/mL	Signaling by Rho Family GTPases	1.75	0.0577	-0.333	ACTA2,ARHGEF2,CDC42EP2,CDH10,CDH26,CDH6,ITGA10,ITGA11,ITGA7,ITGB3,ITGB5,NOX4,RHOBTB1,RND3,SEPTIN4	15
48 h	25 ug/mL	RHOGDI Signaling	1.75	0.0607	0	ACTA2,ARHGEF2,CDH10,CDH26,CDH6,ITGA10,ITGA11,ITGA7,ITGB3,ITGB5,MYO10,RHOBTB1,RND3	13
48 h	25 ug/mL	PTEN Signaling	1.72	0.0671	1.342	CDKN1A,FGFR3,IKBKG,ITGA10,ITGA11,ITGA7,ITGB3,ITGB5,RAP2A,TGFBR3	10
48 h	25 ug/mL	Regulation of Cellular Mechanics by Calpain Protease	1.71	0.0805	#NUM!	CAPN11,ITGA10,ITGA11,ITGA7,ITGB3,ITGB5,RAP2A	7
48 h	25 ug/mL	Macrophage Classical Activation Signaling Pathway	1.7	0.0667	0	CD14,CXCL10,IKBKG,IL11,IL13RA1,IL17D,IL18,IL6,IRF5,SOCS3	10
48 h	25 ug/mL	Regulation of Actin-based Motility by Rho	1.69	0.0741	#NUM!	ACTA2,ITGA10,ITGA11,ITGA7,ITGB3,ITGB5,RHOBTB1,RND3	8
48 h	25 ug/mL	Molecular Mechanisms of Cancer	1.68	0.0502	#NUM!	ADCY1,ADCY5,ADCY7,ARHGEF2,BMP4,CAMK2D,CDKN1A,CDKN2B,FZD4,IRS1,ITGA10,ITGA11,ITGA7,ITGB3,ITGB5,MYC,RAP2A,RAPGEF3,RHOBTB1,RND3,SMAD9,WNT9A	22
48 h	25 ug/mL	Glioma Invasiveness Signaling	1.65	0.0857	-0.447	ITGB3,MMP2,RAP2A,RHOBTB1,RND3,TIMP3	6
48 h	25 ug/mL	Adipogenesis pathway	1.65	0.0687	#NUM!	BMP4,CEBPD,FGF1,FGFR3,FZD4,GTF2H1,LPL,NR2F2,SMAD9	9
48 h	25 ug/mL	GM-CSF Signaling	1.65	0.0857	0	CAMK2D,ETS1,PIM1,PPP3CA,RAP2A,RUNX1	6
48 h	25 ug/mL	Acute Myeloid Leukemia Signaling	1.64	0.0778	#NUM!	EIF4EBP1,JUP,KITLG,MYC,PIM1,RAP2A,RUNX1	7
48 h	25 ug/mL	IL-17A Signaling in Fibroblasts	1.63	0.114	#NUM!	CEBPD,IKBKG,IL6,NFKBIZ	4
48 h	25 ug/mL	HMGB1 Signaling	1.63	0.0649	0	IL11,IL17D,IL18,IL1R1,IL6,RAP2A,RHOBTB1,RND3,SERPINE1,TNFRSF11B	10
48 h	25 ug/mL	Crosstalk between Dendritic Cells and Natural Killer Cells	1.62	0.0845	0	ACTA2,CAMK2D,FSCN1,IL18,IL6,NECTIN2	6
48 h	25 ug/mL	Sertoli Cell-Sertoli Cell Junction Signaling	1.61	0.06	#NUM!	ACTA2,ITGA10,ITGA11,ITGA7,ITGB3,ITGB5,JAM2,JUP,MAP3K1,NECTIN2,RAP2A,TGFBR3	12
48 h	25 ug/mL	CDK5 Signaling	1.61	0.0714	0.378	ADCY1,ADCY5,ADCY7,LAMA1,LAMC2,PPP1R3C,PPP2R2B,RAP2A	8
48 h	25 ug/mL	cAMP-mediated signaling	1.58	0.0575	0.302	ADCY1,ADCY5,ADCY7,AKAP12,CAMK2D,CREB3L2,NPR3,PDE1A,PDE7A,PDE9A,PPP3CA,RAPGEF3,VIPR2	13
48 h	25 ug/mL	RAC Signaling	1.56	0.0662	0	ITGA10,ITGA11,ITGA7,ITGB3,ITGB5,MAP3K1,NOX4,RAP2A,TIAM1	9
48 h	25 ug/mL	IL-10 Signaling	1.54	0.0657	1	CCN4,CDKN1A,CREB3L2,IKBKG,IL18,IL1R1,IL6,IL6ST,SOCS3	9
48 h	25 ug/mL	LPS/IL-1 Mediated Inhibition of RXR Function	1.54	0.0568	-1.342	ABCC3,ACOX2,ACSBG1,CD14,CYP2S1,FABP3,Gstm3,GSTM5,GSTO2,IL18,IL1R1,MAP3K1,TNFRSF11B	13
48 h	25 ug/mL	PPARα/RXRα Activation	1.52	0.0601	-0.302	ADCY1,ADCY5,ADCY7,IKBKG,IL1R1,IL6,IRS1,ITGB5,LPL,RAP2A,TGFBR3	11
48 h	25 ug/mL	Bupropion Degradation	1.52	0.136	#NUM!	CYP1B1,CYP2S1,CYP51A1	3
48 h	25 ug/mL	Calcium Signaling	1.5	0.0577	0	ACTA2,CAMK2D,CHRNA10,CHRNB1,CREB3L2,GRIK1,MYO10,NFATC1,PPP3CA,RAP2A,TNNC1,TNNT2	12
48 h	25 ug/mL	Dopamine Receptor Signaling	1.47	0.0779	0	ADCY1,ADCY5,ADCY7,GCH1,PPP1R3C,PPP2R2B	6
48 h	25 ug/mL	RHOA Signaling	1.47	0.0672	-0.816	ACTA2,ANLN,CDC42EP2,EPHA1,IGF1,RHPN2,RND3,SEPTIN4	8
48 h	25 ug/mL	Thyroid Hormone Metabolism II (via Conjugation and/or Degradation)	1.47	0.13	#NUM!	CSGALNACT1,UGT1A6,UGT1A9 (includes others)	3
48 h	25 ug/mL	Vitamin-C Transport	1.47	0.13	#NUM!	GSTO2,LRRC8B,STOM	3
48 h	25 ug/mL	Semaphorin Signaling in Neurons	1.45	0.0862	#NUM!	DPYSL3,NRP1,PLXNA2,RHOBTB1,RND3	5
48 h	25 ug/mL	Phospholipase C Signaling	1.44	0.0507	-0.378	ADCY1,ADCY5,ADCY7,ARHGEF2,CREB3L2,ITGA10,ITGA11,ITGA7,ITGB3,ITGB5,NFATC1,PPP3CA,RAP2A,RAPGEF3,RHOBTB1,RND3,TGM2	17
48 h	25 ug/mL	ILK Signaling	1.42	0.0579	0.707	ACTA2,CREB3L2,IRS1,ITGB3,ITGB5,MYC,MYO10,PPP2R2B,RHOBTB1,RND3,VEGFD	11
48 h	25 ug/mL	Role of NANOG in Mammalian Embryonic Stem Cell Pluripotency	1.42	0.0656	#NUM!	BMP4,FZD4,GATA6,IL6ST,LIFR,RAP2A,SMAD9,WNT9A	8
48 h	25 ug/mL	Immunogenic Cell Death Signaling Pathway	1.4	0.075	2.449	CXCL10,DAPK2,HSPA4,IL6,P2RY2,TNFRSF11B	6	Activated
48 h	25 ug/mL	GP6 Signaling Pathway	1.38	0.0645	0.707	COL11A1,COL12A1,COL28A1,COL4A6,ITGB3,LAMA1,LAMA4,LAMC2	8
48 h	25 ug/mL	Factors Promoting Cardiogenesis in Vertebrates	1.37	0.0612	-0.707	BMP4,CAMK2D,CREB3L2,FZD4,MYC,NOX4,SMAD9,TGFBR3,WNT9A	9
48 h	25 ug/mL	eNOS Signaling	1.37	0.0612	0	ADCY1,ADCY5,ADCY7,CAV1,CHRNA10,CHRNB1,HSPA4,NOSTRIN,VEGFD	9
48 h	25 ug/mL	IL-4 Signaling	1.36	0.0564	-0.302	COL11A1,COL12A1,COL28A1,COL4A6,CREB3L2,EIF4EBP1,IL13RA1,IRS1,RAP2A,TGM2,TIMP3	11
48 h	25 ug/mL	Xenobiotic Metabolism General Signaling Pathway	1.33	0.063	-2.121	ABCA4,Gstm3,GSTM5,GSTO2,MAP3K1,RAP2A,UGT1A6,UGT1A9 (includes others)	8	Inactivated
48 h	25 ug/mL	Paxillin Signaling	1.33	0.0667	#NUM!	ACTA2,ITGA10,ITGA11,ITGA7,ITGB3,ITGB5,RAP2A	7
48 h	50 ug/mL	Pulmonary Fibrosis Idiopathic Signaling Pathway	11.9	0.168	1.387	ACTA2,ADAMTS1,BIRC5,CAV1,CCN2,CCN4,COL11A1,COL12A1,COL18A1,COL1A1,COL28A1,COL4A1,COL4A6,COL6A2,COL6A3,COL8A1,EFNB2,EGFR,EIF4EBP1,F2,FGF18,FGFR1,FGFR3,FGFRL1,FN1,FZD4,FZD5,IL11,IL13RA1,IL6,IL6ST,MAP2K6,MMP10,MMP13,MMP14,MMP15,MMP2,NOTCH2,NOX4,PDGFB,PDGFD,PDGFRA,PDGFRB,PIK3CB,RAP2A,REL,SERPINE1,TGFBR3,THBS1,WNT11,WNT5A,WNT5B,WNT9A	53
48 h	50 ug/mL	Hepatic Fibrosis / Hepatic Stellate Cell Activation	11.9	0.209	#NUM!	ACTA2,CCN2,CD14,COL11A1,COL12A1,COL18A1,COL1A1,COL28A1,COL4A1,COL4A6,COL6A2,COL6A3,COL8A1,EGFR,FGF1,FGFR1,FLT1,FN1,IGF1,IL1R1,IL1RL1,IL4R,IL6,LAMA1,MET,MMP13,MMP2,MYH10,MYL7,MYO10,MYO1H,PDGFB,PDGFD,PDGFRA,PDGFRB,REL,SERPINE1,TNFRSF11B,VEGFD	39
48 h	50 ug/mL	Axonal Guidance Signaling	11.1	0.138	#NUM!	ADAM19,ADAM23,ADAM33,Adam5,ADAMTS1,ADAMTS12,ADAMTS16,ADAMTS2,ADAMTS4,ADAMTS5,ADAMTS6,ADAMTS7,ADAMTS9,BMP4,EFNB2,EPHA1,EPHA4,EPHA7,FZD4,FZD5,GLIS2,IGF1,ITGA1,ITGA10,ITGA11,ITGA7,ITGB3,ITGB4,ITGB5,KALRN,MET,MMP10,MMP13,MMP14,MMP15,MMP2,MYL7,NFATC1,NRP1,NTN1,PDGFB,PDGFD,PIK3CB,PLCB1,PLCE1,PLCG2,PLCL2,PLXNA2,PPP3CA,PRKAR2A,PRKCA,RAP2A,RASSF5,RND1,SDC2,SEMA3B,SEMA3C,SEMA5A,SEMA6D,SLIT2,SLIT3,SRGAP1,UN…	68
48 h	50 ug/mL	Role of Macrophages, Fibroblasts and Endothelial Cells in Rheumatoid Arthritis	8.72	0.149	#NUM!	ADAMTS4,ATF4,CAMK2B,CAMK2D,CEBPB,CEBPD,CEBPG,CREB3L2,DKK2,FN1,FZD4,FZD5,IKBKG,IL18,IL1R1,IL1RL1,IL6,IL6ST,MAP2K6,MIF,MMP13,MYC,MYD88,NFATC1,PDGFB,PDGFD,PIK3CB,PLCB1,PLCE1,PLCG2,PLCL2,PPP3CA,PRKCA,Prss1 (includes others),PRSS3,RAP2A,SFRP4,SOCS3,TLR6,TNFRSF11B,TRAF3IP2,VEGFD,WNT11,WNT5A,WNT5B,WNT9A	46
48 h	50 ug/mL	Cardiac Hypertrophy Signaling (Enhanced)	8.65	0.125	-0.267	ADCY5,ADCY7,ADRA1D,AKAP13,CAMK2B,CAMK2D,EIF4EBP1,ENPP1,FGF1,FGF10,FGF18,FGF21,FGF7,FGFR1,FGFR3,FGFRL1,FZD4,FZD5,HSPB7,IGF1,IKBKG,IL11,IL13RA1,IL17D,IL17RD,IL17RE,IL18,IL1R1,IL1RL1,IL4R,IL6,IL6ST,ITGA1,ITGA10,ITGA11,ITGA7,ITGB3,ITGB4,ITGB5,MAP2K6,MAP3K1,MAP3K20,MYC,NFATC1,PDE1A,PDE2A,PDE7A,PIK3CB,PLCB1,PLCE1,PLCG2,PLCL2,PPP3CA,PRKAR2A,PRKCA,PTGS2,RAP2A,REL,TG,TGFBR3,TNFRSF11B,WNT11,WNT5A,WNT5B,WNT…	65
48 h	50 ug/mL	Hepatic Fibrosis Signaling Pathway	7.51	0.129	-0.617	ACTA2,ATF4,CCN2,CEBPB,CNR1,COL18A1,COL1A1,CREB3L2,FGFR1,FLT1,FZD4,FZD5,GLIS2,IKBKG,IL18,IL1R1,IL1RL1,ITGA1,ITGA10,ITGA11,ITGA7,ITGB3,ITGB4,ITGB5,MAP2K6,MMP13,MYC,MYD88,MYL7,NOX4,PDGFB,PDGFD,PDGFRA,PDGFRB,PIK3CB,PLCG2,PRKAR2A,PRKCA,RAP2A,REL,RHOB,RHOBTB1,RND1,RND3,SERPINE1,TGFBR3,TNFRSF11B,VEGFD,WNT11,WNT5A,WNT5B,WNT9A	52
48 h	50 ug/mL	Wound Healing Signaling Pathway	6.81	0.15	-1.183	ACTA2,CEBPB,COL11A1,COL12A1,COL18A1,COL1A1,COL28A1,COL4A1,COL4A6,COL6A2,COL6A3,COL8A1,EGFR,F2,FGF7,FN1,IL11,IL17D,IL18,IL1R1,IL1RL1,IL6,ITGB4,LAMA1,LAMB3,LAMC2,MAP2K6,MMP10,PDGFB,PDGFD,PRKCA,RAP2A,TGFBR3,TNFRSF11B,VEGFD	35
48 h	50 ug/mL	ID1 Signaling Pathway	6.75	0.16	-2.335	BCL3,BHLHE40,BIRC5,BMP4,CAV1,CCN2,CDKN1A,CDKN2A,CHRNA10,CHRNA2,CHRNB1,EGFR,ETS1,FGFR1,FGFR3,FGFRL1,FN1,FRK,ID1,IL6,KIF11,LIFR,MMP2,MYC,PIK3CB,RAP2A,SMAD9,TGFBR3,TGM2,TNFRSF11B,VEGFD	31	Inactivated
48 h	50 ug/mL	Osteoarthritis Pathway	6.48	0.15	-0.447	ADAMTS4,ADAMTS5,ANXA2,ATF4,CCN4,CEBPB,CREB3L2,DCN,FGF18,FGFR1,FGFR3,FN1,FZD4,FZD5,GLIS2,IL1R1,IL1RL1,ITGA1,ITGA10,ITGA11,ITGA7,ITGB3,ITGB4,ITGB5,ITLN1,MMP10,MMP13,PTGS2,REL,SDC4,SMAD9,TIMP3,VEGFD	33
48 h	50 ug/mL	Acute Phase Response Signaling	6.33	0.163	-1.147	AHSG,C1R,C2,C3,C4A/C4B,CEBPB,F2,FN1,HP,IKBKG,IL18,IL1R1,IL6,IL6ST,ITIH2,MAP2K6,MAP3K1,MYD88,OSMR,PIK3CB,RAP2A,REL,Saa3,SERPINA1,SERPINE1,SERPING1,SOCS3,TNFRSF11B	28
48 h	50 ug/mL	Glioblastoma Multiforme Signaling	6.07	0.162	-2.041	CCND3,CDKN1A,CDKN2A,EGFR,FZD4,FZD5,IGF1,MYC,PDGFB,PDGFD,PDGFRA,PDGFRB,PIK3CB,PLCB1,PLCE1,PLCG2,PLCL2,RAP2A,RB1,RHOB,RHOBTB1,RND1,RND3,WNT11,WNT5A,WNT5B,WNT9A	27	Inactivated
48 h	50 ug/mL	Role Of Osteoclasts In Rheumatoid Arthritis Signaling Pathway	6.01	0.131	1.521	ADAM19,ADAM23,ADAM33,Adam5,ATF4,COL11A1,COL12A1,COL18A1,COL1A1,COL28A1,COL4A1,COL4A6,COL6A2,COL6A3,COL8A1,CREB3L2,FCGR2A,IKBKG,IL18,IL1R1,IL1RL1,ITGB3,MAP2K6,MMP10,MMP13,MMP14,MMP15,MMP2,NFATC1,PIK3CB,PLCG2,PPP3CA,RAP2A,RHOB,RHOBTB1,RND1,RND3,SFRP4,TNFRSF11B	39
48 h	50 ug/mL	Regulation of the Epithelial-Mesenchymal Transition Pathway	5.98	0.153	#NUM!	EGFR,ETS1,FGF1,FGF10,FGF18,FGF21,FGF7,FGFR1,FGFR3,FGFRL1,FZD4,FZD5,ID2,MAP2K6,MET,MMP2,NOTCH2,PARD6G,PDGFD,PDGFRB,PIK3CB,RAP2A,REL,TWIST1,TWIST2,WNT11,WNT5A,WNT5B,WNT9A	29
48 h	50 ug/mL	Tumor Microenvironment Pathway	5.76	0.156	1.177	COL1A1,FGF1,FGF10,FGF18,FGF21,FGF7,FN1,HLA-A,IGF1,IL6,ITGB3,MMP10,MMP13,MMP14,MMP15,MMP2,MYC,PDGFB,PDGFD,PIK3CB,PTGS2,RAP2A,REL,SLC16A1,TIAM1,TSLP,VEGFD	27
48 h	50 ug/mL	Protein Kinase A Signaling	5.39	0.117	0.822	ADCY5,ADCY7,ADD3,AKAP12,AKAP13,ATF4,CAMK2B,CAMK2D,Cngb1,CREB3L2,DUSP1,DUSP18,DUSP5,ENPP1,FLNC,H1-2,KDELR3,LIPE,MAP3K1,MYH10,MYL7,NFATC1,NTN1,PDE1A,PDE2A,PDE7A,PLCB1,PLCE1,PLCG2,PLCL2,PPP1R3C,PPP3CA,PRKAR2A,PRKCA,PTGS2,PTPDC1,PTPN13,PTPN14,PTPRB,PTPRC,PTPRJ,PTPRN,PTPRR,PTPRZ1,REL	45
48 h	50 ug/mL	Pulmonary Healing Signaling Pathway	5.31	0.145	-0.378	BMP4,EGFR,ETV5,FGF10,FGF7,FGFR1,FRK,FZD4,FZD5,MMP10,MMP13,MMP14,MMP15,MMP2,MYC,MYD88,NFATC1,NOTCH2,PRKCA,RAP2A,SMAD9,THBS1,TNFRSF11B,VEGFD,WNT11,WNT5A,WNT5B,WNT9A	28
48 h	50 ug/mL	Regulation Of The Epithelial Mesenchymal Transition By Growth Factors Pathway	5.28	0.148	0.218	EGFR,ETS1,FGF1,FGF10,FGF18,FGF21,FGF7,FGFR1,FGFR3,FGFRL1,ID2,IKBKG,IL6,MAP2K6,MAP3K1,MET,MMP2,PARD6G,PDGFB,PDGFD,PDGFRA,PDGFRB,PIK3CB,RAP2A,REL,TNFRSF11B,TWIST1	27
48 h	50 ug/mL	Human Embryonic Stem Cell Pluripotency	5.18	0.143	-1.89	BMP4,FGFR1,FGFR3,FGFRL1,FZD4,FZD5,ID1,ID2,ID3,KLF2,KLF4,LIFR,MAP2K6,MYC,PDGFB,PDGFD,PDGFRA,PDGFRB,PIK3CB,PRKCA,RAP2A,SMAD9,TFCP2L1,WNT11,WNT5A,WNT5B,WNT9A,ZIC3	28
48 h	50 ug/mL	STAT3 Pathway	5.12	0.163	-1.069	CDKN1A,EGFR,FGFR1,FGFR3,FLT1,IGF1,IL13RA1,IL17RD,IL17RE,IL1R1,IL1RL1,IL4R,IL6ST,MAP3K20,MYC,PDGFB,PDGFRA,PDGFRB,PIM1,RAP2A,SOCS3,TGFBR3	22
48 h	50 ug/mL	WNT/Ca+ pathway	4.86	0.215	-0.577	ATF4,CREB3L2,FZD4,FZD5,NFATC1,PLCB1,PLCE1,PLCG2,PLCL2,PPP3CA,PRKCA,REL,WNT5A,WNT5B	14
48 h	50 ug/mL	Bladder Cancer Signaling	4.76	0.17	-0.707	CDKN1A,CDKN2A,EGFR,FGF1,FGF10,FGF18,FGF21,FGF7,FGFR3,MMP10,MMP13,MMP14,MMP15,MMP2,MYC,RAP2A,RB1,THBS1,VEGFD	19
48 h	50 ug/mL	Agranulocyte Adhesion and Diapedesis	4.36	0.137	#NUM!	ACTA2,AOC3,Ccl7,CCR3,CD34,CLDN1,CLDN15,CXCL10,Cxcl15,CXCL17,FN1,IL18,IL1R1,MMP10,MMP13,MMP14,MMP15,MMP2,MSN,MYH10,MYL7,MYO10,MYO1H,Podxl,SDC4	25
48 h	50 ug/mL	Role Of Osteoblasts In Rheumatoid Arthritis Signaling Pathway	4.34	0.127	1.671	BMP4,COL1A1,CTSC,CTSD,CTSW,DKK2,FZD4,FZD5,IGF1,IL11,IL17D,IL18,IL6,IL6ST,MMP10,MMP13,MMP14,MMP15,MMP2,PIK3CB,PTGS2,SFRP4,SMAD9,TNFRSF11B,VEGFD,WNT11,WNT5A,WNT5B,WNT9A	29
48 h	50 ug/mL	Caveolar-mediated Endocytosis Signaling	4.26	0.192	#NUM!	ACTA2,CAV1,EGFR,FLNC,HLA-A,ITGA1,ITGA10,ITGA11,ITGA7,ITGB3,ITGB4,ITGB5,MR1,PRKCA	14
48 h	50 ug/mL	HIF1α Signaling	4.22	0.131	0.784	ADM,CAMK2B,CAMK2D,CDKN1A,EIF4EBP1,FLT1,HSPA1A/HSPA1B,HSPA4,IGF1,IL6,MAP2K6,MET,MMP10,MMP13,MMP14,MMP15,MMP2,NOX4,PDGFB,PIK3CB,PLCG2,PPP3CA,PRKCA,RAP2A,SERPINE1,VEGFD	26
48 h	50 ug/mL	Role of Osteoblasts, Osteoclasts and Chondrocytes in Rheumatoid Arthritis	4.21	0.127	#NUM!	ADAMTS4,ADAMTS5,BMP4,COL1A1,DKK2,FZD4,FZD5,IGF1,IKBKG,IL11,IL18,IL1R1,IL1RL1,IL6,ITGB3,MAP2K6,MMP13,MMP14,NFATC1,PIK3CB,PPP3CA,SFRP4,SMAD9,TNFRSF11B,WNT11,WNT5A,WNT5B,WNT9A	28
48 h	50 ug/mL	Semaphorin Neuronal Repulsive Signaling Pathway	4.17	0.146	-1.414	CRMP1,DPYSL3,ITGA1,ITGA10,ITGA11,ITGA7,ITGB3,ITGB4,ITGB5,MAP2K6,MAPT,MYL7,NRP1,PIK3CB,PLCG2,PLXNA2,PRKAR2A,RND1,SEMA5A,SEMA6D,VCAN	21
48 h	50 ug/mL	Role Of Chondrocytes In Rheumatoid Arthritis Signaling Pathway	4.15	0.149	0.894	ADAMTS4,ADAMTS5,CEBPB,CEBPD,CEBPG,FN1,IL18,IL1R1,IL1RL1,IL6,IL6ST,MMP10,MMP13,MMP14,MMP15,MMP2,PPP3CA,PTGS2,TNFRSF11B,VEGFD	20
48 h	50 ug/mL	ILK Signaling	4.09	0.132	1.886	ACTA2,ATF4,CREB3L2,FBLIM1,FLNC,FN1,IRS1,ITGB3,ITGB4,ITGB5,MAP2K6,MYC,MYH10,MYL7,MYO10,MYO1H,PIK3CB,PPP2R2B,PTGS2,REL,RHOB,RHOBTB1,RND1,RND3,VEGFD	25
48 h	50 ug/mL	HOTAIR Regulatory Pathway	4.04	0.143	-0.447	AGO4,AR,CDKN1A,COL1A1,IRF1,JAM2,MET,MMP10,MMP13,MMP14,MMP15,MMP2,MYC,PIK3CB,REL,TWIST1,TWIST2,WNT11,WNT5A,WNT5B,WNT9A	21
48 h	50 ug/mL	FGF Signaling	4.03	0.174	0	ATF4,CREB3L2,FGF1,FGF10,FGF18,FGF21,FGF7,FGFR1,FGFR3,FGFRL1,MAP2K6,MAP3K1,MET,PIK3CB,PRKCA	15
48 h	50 ug/mL	IL-10 Signaling	4.01	0.146	0	AHR,ATF4,BCL3,BHLHE40,CCN4,CDKN1A,CREB3L2,DUSP1,FCGR2A,HLA-A,IKBKG,IL18,IL1R1,IL1RL1,IL4R,IL6,IL6ST,MAP2K6,REL,SOCS3	20
48 h	50 ug/mL	LXR/RXR Activation	3.8	0.155	-0.832	ABCA1,AHSG,C3,C4A/C4B,CD14,CYP51A1,IL18,IL1R1,IL1RL1,IL6,KNG1,LPL,NCOR2,PTGS2,REL,SERPINA1,TNFRSF11B	17
48 h	50 ug/mL	Aryl Hydrocarbon Receptor Signaling	3.67	0.138	0.632	AHR,ALDH1L2,CCND3,CDKN1A,CDKN2A,CTSD,CYP1B1,CYP3A7,Gstm3,GSTM4,GSTM5,GSTO2,HSPB7,IL6,MGST2,MYC,NCOR2,RB1,REL,TGM2	20
48 h	50 ug/mL	GP6 Signaling Pathway	3.64	0.145	1.414	COL11A1,COL12A1,COL18A1,COL1A1,COL28A1,COL4A1,COL4A6,COL6A2,COL6A3,COL8A1,ITGB3,LAMA1,LAMA4,LAMB3,LAMC2,PIK3CB,PLCG2,PRKCA	18
48 h	50 ug/mL	Factors Promoting Cardiogenesis in Vertebrates	3.59	0.136	-1.147	ATF4,BMP4,CAMK2B,CAMK2D,CREB3L2,FZD4,FZD5,MYC,NOX4,PLCB1,PLCE1,PLCG2,PLCL2,PRKCA,SMAD9,TGFBR3,WNT11,WNT5A,WNT5B,WNT9A	20
48 h	50 ug/mL	PTEN Signaling	3.51	0.134	1.155	CDKN1A,CNKSR3,EGFR,FGFR1,FGFR3,FLT1,IKBKG,ITGA1,ITGA10,ITGA11,ITGA7,ITGB3,ITGB4,ITGB5,PDGFRA,PDGFRB,PIK3CB,RAP2A,REL,TGFBR3	20
48 h	50 ug/mL	PI3K/AKT Signaling	3.47	0.122	0.816	CDKN1A,EIF4EBP1,GAB2,GDF15,IKBKG,IL13RA1,IL17RD,IL17RE,IL1R1,IL1RL1,IL4R,IL6ST,ITGA1,ITGA10,ITGA11,ITGA7,ITGB3,ITGB4,ITGB5,PIK3CB,PPP2R2B,PTGS2,RAP2A,REL	24
48 h	50 ug/mL	Molecular Mechanisms of Cancer	3.44	0.0982	#NUM!	ADCY5,ADCY7,ARHGEF18,ARHGEF2,BMP4,CAMK2B,CAMK2D,CCND3,CDK1,CDKN1A,CDKN2A,CDKN2B,FZD4,FZD5,GAB2,IRS1,ITGA1,ITGA10,ITGA11,ITGA7,ITGB3,ITGB4,ITGB5,MAP2K6,MYC,PIK3CB,PLCB1,PRKAR2A,PRKCA,RAP2A,RAPGEF3,RASGRF2,RB1,REL,RHOB,RHOBTB1,RND1,RND3,SMAD9,WNT11,WNT5A,WNT5B,WNT9A	43
48 h	50 ug/mL	HGF Signaling	3.42	0.14	-0.333	CDKN1A,CDKN2A,ETS1,IL6,ITGA1,ITGA10,ITGA11,ITGA7,ITGB3,ITGB4,ITGB5,MAP3K1,MET,PIK3CB,PLCG2,PRKCA,PTGS2,RAP2A	18
48 h	50 ug/mL	Regulation of Cellular Mechanics by Calpain Protease	3.42	0.161	0	CAPN11,CAST,CCND3,CDK1,EGFR,ITGA1,ITGA10,ITGA11,ITGA7,ITGB3,ITGB4,ITGB5,RAP2A,RB1	14
48 h	50 ug/mL	Actin Cytoskeleton Signaling	3.38	0.115	1	ACTA2,CD14,F2,FGF1,FGF10,FGF18,FGF21,FGF7,FN1,ITGA1,ITGA10,ITGA11,ITGA7,ITGB3,ITGB4,ITGB5,KNG1,MSN,MYH10,MYL7,MYO10,MYO1H,PDGFB,PDGFD,PIK3CB,RAP2A,TIAM1	27
48 h	50 ug/mL	VDR/RXR Activation	3.37	0.167	1	CD14,CDKN1A,CEBPB,CXCL10,GADD45A,IL1RL1,KLF4,NCOR2,PRKCA,S100G,SEMA3B,THBD,WT1	13
48 h	50 ug/mL	Pathogen Induced Cytokine Storm Signaling Pathway	3.31	0.105	-1.567	BHLHE40,C3,Ccl7,CCR3,COL11A1,COL12A1,COL18A1,COL1A1,COL28A1,COL4A1,COL4A6,COL6A2,COL6A3,COL8A1,CXCL10,Cxcl15,CXCL17,IL11,IL17D,IL18,IL1R1,IL1RL1,IL6,IL6ST,IRF1,MYC,MYD88,NOD1,SOCS3,STING1,TLR6,TNFRSF11B,VEGFD	33
48 h	50 ug/mL	Role of IL-17F in Allergic Inflammatory Airway Diseases	3.31	0.214	1	ATF4,CREB3L2,CXCL10,IGF1,IL11,IL6,MMP13,REL,TRAF3IP2	9
48 h	50 ug/mL	Colorectal Cancer Metastasis Signaling	3.29	0.11	0.784	ADCY5,ADCY7,BIRC5,EGFR,FZD4,FZD5,IL6,IL6ST,MMP10,MMP13,MMP14,MMP15,MMP2,MYC,PIK3CB,PRKAR2A,PTGS2,RAP2A,REL,RHOB,RHOBTB1,RND1,RND3,TLR6,VEGFD,WNT11,WNT5A,WNT5B,WNT9A	29
48 h	50 ug/mL	Glioma Signaling	3.22	0.138	0	CAMK2B,CAMK2D,CCND3,CDKN1A,CDKN2A,CDKN2B,EGFR,IGF1,PDGFB,PDGFD,PDGFRA,PDGFRB,PIK3CB,PLCG2,PRKCA,RAP2A,RB1	17
48 h	50 ug/mL	Virus Entry via Endocytic Pathways	3.18	0.142	#NUM!	ACTA2,AP1S2,AP3S1,CAV1,CXADR,DNM1,FLNC,HLA-A,ITGB3,ITGB4,ITGB5,MR1,PIK3CB,PLCG2,PRKCA,RAP2A	16
48 h	50 ug/mL	Clathrin-mediated Endocytosis Signaling	3.16	0.119	#NUM!	ACTA2,AP1S2,AP3S1,DNM1,F2,FGF1,FGF10,FGF18,FGF21,FGF7,IGF1,ITGB3,ITGB4,ITGB5,MET,PDGFB,PDGFD,PICALM,PIK3CB,PPP3CA,SERPINA1,SH3GLB1,VEGFD	23
48 h	50 ug/mL	Xenobiotic Metabolism AHR Signaling Pathway	3.15	0.167	-0.302	AHR,ALDH1L2,CYP1B1,Gstm3,GSTM4,GSTM5,GSTO2,IL6,MGST2,REL,UGT1A6,UGT1A9 (includes others)	12
48 h	50 ug/mL	PPARα/RXRα Activation	3.12	0.12	-0.728	ABCA1,ADCY5,ADCY7,BCL3,IKBKG,IL1R1,IL1RL1,IL6,IRS1,ITGB5,LPL,MAP2K6,NCOR2,PLCB1,PLCE1,PLCG2,PLCL2,PRKAR2A,PRKCA,RAP2A,REL,TGFBR3	22
48 h	50 ug/mL	ERK/MAPK Signaling	3.1	0.115	1.5	ATF4,CREB3L2,DUSP1,EIF4EBP1,ETS1,HSPB7,ITGA1,ITGA10,ITGA11,ITGA7,ITGB3,ITGB4,ITGB5,MYC,MYCN,NFATC1,PIK3CB,PLCG2,PPP1R3C,PPP2R2B,PRKAR2A,PRKCA,RAP2A,RAPGEF3	24
48 h	50 ug/mL	Role of JAK family kinases in IL-6-type Cytokine Signaling	2.94	0.158	-0.577	BIRC5,CEBPD,IL11,IL6,IL6ST,IRF1,LIFR,MYC,OSMR,SERPINA1,SOCS3,VEGFD	12
48 h	50 ug/mL	Endocannabinoid Cancer Inhibition Pathway	2.92	0.127	0.728	ADCY5,ADCY7,ATF4,CCND3,CDKN1A,CNR1,CREB3L2,MAP2K6,MMP2,MYC,NUPR1,PIK3CB,PRKAR2A,SPTLC2,TRIB3,TWIST1,TWIST2,VEGFD	18
48 h	50 ug/mL	Sphingosine-1-phosphate Signaling	2.77	0.134	-0.277	ADCY5,ADCY7,PDGFB,PDGFD,PDGFRA,PDGFRB,PIK3CB,PLCB1,PLCE1,PLCG2,PLCL2,RHOB,RHOBTB1,RND1,RND3	15
48 h	50 ug/mL	eNOS Signaling	2.75	0.122	0.5	ADCY5,ADCY7,CAV1,CHRNA10,CHRNA2,CHRNB1,Cngb1,FLT1,HSPA1A/HSPA1B,HSPA4,KNG1,LPAR2,NOSTRIN,PIK3CB,PLCG2,PRKAR2A,PRKCA,VEGFD	18
48 h	50 ug/mL	Calcium Signaling	2.75	0.111	0.277	ACTA2,ATF4,CACNA1G,CAMK2B,CAMK2D,CHRNA10,CHRNA2,CHRNB1,CREB3L2,GRIK1,MYH10,MYL7,MYO10,MYO1H,NFATC1,PPP3CA,PRKAR2A,RAP2A,RCAN2,TNNC1,TNNT2,Tpm1,Tpm2	23
48 h	50 ug/mL	IL-6 Signaling	2.71	0.128	0.535	CD14,CEBPB,COL1A1,HSPB7,IKBKG,IL18,IL1R1,IL1RL1,IL6,IL6ST,MAP2K6,PIK3CB,RAP2A,REL,SOCS3,TNFRSF11B	16
48 h	50 ug/mL	Neuregulin Signaling	2.69	0.132	-0.707	DCN,EGFR,ITGA1,ITGA10,ITGA11,ITGA7,ITGB3,ITGB4,ITGB5,MYC,NRG2,PLCG2,PRKCA,RAP2A,TMEFF2	15
48 h	50 ug/mL	Granulocyte Adhesion and Diapedesis	2.59	0.116	#NUM!	Ccl7,CCR3,CLDN1,CLDN15,CXCL10,Cxcl15,CXCL17,IL18,IL1R1,IL1RL1,MMP10,MMP13,MMP14,MMP15,MMP2,MSN,SDC2,SDC4,TNFRSF11B	19
48 h	50 ug/mL	RHOGDI Signaling	2.59	0.107	-0.905	ACTA2,ARHGDIG,ARHGEF18,ARHGEF2,CDH10,CDH26,ITGA1,ITGA10,ITGA11,ITGA7,ITGB3,ITGB4,ITGB5,MSN,MYH10,MYL7,MYO10,MYO1H,PRKCA,RHOB,RHOBTB1,RND1,RND3	23
48 h	50 ug/mL	IL-15 Production	2.58	0.128	-1.069	EGFR,EPHA1,EPHA4,FGFR1,FGFR3,FLT1,FRK,IL6,IRF1,MAP2K6,MET,PDGFRA,PDGFRB,REL,STYK1	15
48 h	50 ug/mL	LPS/IL-1 Mediated Inhibition of RXR Function	2.53	0.105	-0.333	ABCA1,ABCC3,ACOX2,ACSBG1,ALDH1L2,CD14,CYP2S1,CYP3A7,FABP3,FMO2,Gstm3,GSTM4,GSTM5,GSTO2,HS3ST1,HS6ST2,IL18,IL1R1,IL1RL1,MAP3K1,MGST2,MYD88,PPARGC1B,TNFRSF11B	24
48 h	50 ug/mL	P2Y Purigenic Receptor Signaling Pathway	2.53	0.123	1.387	ADCY5,ADCY7,ATF4,CREB3L2,ITGB3,MYC,P2RY2,PIK3CB,PLCB1,PLCE1,PLCG2,PLCL2,PRKAR2A,PRKCA,RAP2A,REL	16
48 h	50 ug/mL	Thrombin Signaling	2.51	0.106	-0.728	ADCY5,ADCY7,ARHGEF18,ARHGEF2,ARHGEF28,CAMK2B,CAMK2D,EGFR,F2,GATA6,MYL7,PIK3CB,PLCB1,PLCE1,PLCG2,PLCL2,PRKCA,RAP2A,REL,RHOB,RHOBTB1,RND1,RND3	23
48 h	50 ug/mL	IL-17A Signaling in Fibroblasts	2.5	0.2	#NUM!	CEBPB,CEBPD,IKBKG,IL6,NFKBIZ,REL,TRAF3IP2	7
48 h	50 ug/mL	Adipogenesis pathway	2.5	0.122	#NUM!	BMP4,CEBPB,CEBPD,FBXW7,FGF1,FGFR1,FGFR3,FGFRL1,FZD4,FZD5,GTF2H1,LPL,NR2F2,RB1,SMAD9,WNT5A	16
48 h	50 ug/mL	Macropinocytosis Signaling	2.48	0.147	0.447	CD14,ITGB3,ITGB4,ITGB5,MET,PDGFB,PDGFD,PIK3CB,PLCG2,PRKCA,RAP2A	11
48 h	50 ug/mL	Senescence Pathway	2.47	0.0986	1.177	BHLHE40,CAPN11,CCND3,CDK1,CDKN1A,CDKN2A,CDKN2B,CEBPB,EIF4EBP1,ETS1,GADD45A,GADD45B,IKBKG,IL6,MAP2K6,NFATC1,PIK3CB,PPP2R2B,PPP3CA,RAP2A,RASSF5,RB1,Saa3,SERPINE1,SMAD9,STING1,TGFBR3,ZFP36L1	28
48 h	50 ug/mL	Xenobiotic Metabolism Signaling	2.41	0.1	#NUM!	ABCC3,AHR,ALDH1L2,CAMK2B,CAMK2D,CYP1B1,CYP3A7,FMO2,Gstm3,GSTM4,GSTM5,GSTO2,HS3ST1,HS6ST2,IL6,MAP2K6,MAP3K1,MGST2,NCOR2,PIK3CB,PPP2R2B,PRKCA,RAP2A,REL,UGT1A6,UGT1A9 (includes others)	26
48 h	50 ug/mL	Dilated Cardiomyopathy Signaling Pathway	2.4	0.116	0.775	ACTA2,ADCY5,ADCY7,CACNA1G,CAMK2B,CAMK2D,CNN1,LAMA4,MYBPC3,MYH10,MYL7,MYO10,MYO1H,PDE2A,PRKAR2A,TNNC1,TNNT2	17
48 h	50 ug/mL	Macrophage Alternative Activation Signaling Pathway	2.39	0.111	0.688	ABCA1,ATF4,CEBPB,CREB3L2,DUSP1,EIF4EBP1,IL13RA1,IL18,IL4R,IL6,IRF5,IRS1,KLF4,LPL,MYC,PIK3CB,REL,SOCS3,THBS1	19
48 h	50 ug/mL	Actin Nucleation by ARP-WASP Complex	2.39	0.136	#NUM!	ITGA1,ITGA10,ITGA11,ITGA7,ITGB3,ITGB4,ITGB5,RAP2A,RHOB,RHOBTB1,RND1,RND3	12
48 h	50 ug/mL	GADD45 Signaling	2.39	0.161	0.333	CCND3,CDK1,CDKN1A,GADD45A,GADD45B,MAP2K6,MYC,REL,WT1	9
48 h	50 ug/mL	Inhibition of Matrix Metalloproteases	2.36	0.189	-1.633	MMP10,MMP13,MMP14,MMP15,MMP2,SDC2,TIMP3	7
48 h	50 ug/mL	Melatonin Signaling	2.31	0.147	0.632	CAMK2B,CAMK2D,MAP2K6,PLCB1,PLCE1,PLCG2,PLCL2,PRKAR2A,PRKCA,RORA	10
48 h	50 ug/mL	Ephrin Receptor Signaling	2.29	0.105	0.447	ATF4,CREB3L2,EFNB2,EPHA1,EPHA4,EPHA7,FGF1,ITGA1,ITGA10,ITGA11,ITGA7,ITGB3,ITGB4,ITGB5,KALRN,PDGFB,PDGFD,PTPN13,RAP2A,SDC2,VEGFD	21
48 h	50 ug/mL	Semaphorin Signaling in Neurons	2.28	0.155	#NUM!	CRMP1,DPYSL3,MET,NRP1,PLXNA2,RHOB,RHOBTB1,RND1,RND3	9
48 h	50 ug/mL	PAK Signaling	2.27	0.123	-0.378	ITGA1,ITGA10,ITGA11,ITGA7,ITGB3,ITGB4,ITGB5,MYL7,PDGFB,PDGFD,PDGFRA,PDGFRB,PIK3CB,RAP2A	14
48 h	50 ug/mL	PPAR Signaling	2.25	0.126	-0.577	IKBKG,IL18,IL1R1,IL1RL1,NCOR2,PDGFB,PDGFD,PDGFRA,PDGFRB,PTGS2,RAP2A,REL,TNFRSF11B	13
48 h	50 ug/mL	Xenobiotic Metabolism PXR Signaling Pathway	2.24	0.11	-1.414	ABCC3,ALDH1L2,CAMK2B,CAMK2D,CYP3A7,Gstm3,GSTM4,GSTM5,GSTO2,HS3ST1,HS6ST2,MGST2,NCOR2,PPP1R3C,PRKAR2A,PRKCA,UGT1A6,UGT1A9 (includes others)	18
48 h	50 ug/mL	Integrin Signaling	2.2	0.103	1.698	ACTA2,CAPN11,CAV1,ITGA1,ITGA10,ITGA11,ITGA7,ITGB3,ITGB4,ITGB5,MYL7,PDGFB,PIK3CB,PLCG2,RAP2A,RHOB,RHOBTB1,RND1,RND3,TSPAN4,ZYX	21
48 h	50 ug/mL	PCP (Planar Cell Polarity) Pathway	2.18	0.15	-1	CTHRC1,FZD4,FZD5,JUND,RSPO3,WNT11,WNT5A,WNT5B,WNT9A	9
48 h	50 ug/mL	Leukotriene Biosynthesis	2.18	0.286	#NUM!	DPEP2,GGT6,GSTM4,MGST2	4
48 h	50 ug/mL	Urate Biosynthesis/Inosine 5'-phosphate Degradation	2.18	0.286	#NUM!	IMPDH2,LACC1,NT5E,PNP	4
48 h	50 ug/mL	S100 Family Signaling Pathway	2.15	0.0797	0.267	ADGRF4,ADRA1D,ANXA2,ATF4,BCL3,CACNA1G,CAMK2B,CAMK2D,CCR3,CDKN1A,CNR1,CREB3L2,CTSD,CYSLTR1,EGFR,FCGR2A,FGFR1,FGFR3,FGFRL1,FZD4,FZD5,GPR137B,GPR176,HTR2B,IL18,IL6,LPAR2,MAP2K6,MMP10,MMP13,MMP14,MMP15,MMP2,MYD88,NOX4,P2RY2,PIK3CB,PLAT,PLCB1,PLCE1,PLCG2,PLCL2,PRKAR2A,PRKCA,PROKR1,S100A4,S100G,SMAD9,Tpm1,Tpm2,VEGFD,VIPR2,WNT11,WNT5A,WNT5B,WNT9A	56
48 h	50 ug/mL	p53 Signaling	2.15	0.128	1.667	BIRC5,CDKN1A,CDKN2A,GADD45A,GADD45B,PERP,PIK3CB,RB1,SERPINB5,THBS1,TP53INP1,WT1	12
48 h	50 ug/mL	Signaling by Rho Family GTPases	2.13	0.0962	1.291	ACTA2,ARHGEF18,ARHGEF2,CDC42EP2,CDH10,CDH26,ITGA1,ITGA10,ITGA11,ITGA7,ITGB3,ITGB4,ITGB5,MAP3K20,MSN,MYL7,NOX4,PIK3CB,PLD1,REL,RHOB,RHOBTB1,RND1,RND3,SEPTIN4	25
48 h	50 ug/mL	Nicotine Degradation II	2.11	0.157	-0.707	CSGALNACT1,CYP1B1,CYP2S1,CYP3A7,CYP51A1,FMO2,UGT1A6,UGT1A9 (includes others)	8
48 h	50 ug/mL	IL-4 Signaling	2.1	0.103	0	ATF4,COL11A1,COL12A1,COL18A1,COL1A1,COL28A1,COL4A1,COL4A6,COL6A2,COL6A3,COL8A1,CREB3L2,EIF4EBP1,IL13RA1,IL4R,IRS1,PIK3CB,RAP2A,TGM2,TIMP3	20
48 h	50 ug/mL	Regulation of Actin-based Motility by Rho	2.08	0.12	0	ACTA2,ITGA1,ITGA10,ITGA11,ITGA7,ITGB3,ITGB4,ITGB5,MYL7,RHOB,RHOBTB1,RND1,RND3	13
48 h	50 ug/mL	Glutathione-mediated Detoxification	2.07	0.188	-1.633	Gstm3,GSTM4,GSTM5,GSTO2,Gstt1,MGST2	6
48 h	50 ug/mL	Melatonin Degradation I	2.05	0.167	-0.378	CSGALNACT1,CYP1B1,CYP2S1,CYP3A7,CYP51A1,UGT1A6,UGT1A9 (includes others)	7
48 h	50 ug/mL	PDGF Signaling	2.02	0.128	0.302	CAV1,MAP3K1,MYC,PDGFB,PDGFD,PDGFRA,PDGFRB,PIK3CB,PLCG2,PRKCA,RAP2A	11
48 h	50 ug/mL	Phospholipase C Signaling	2.01	0.0896	0.5	ADCY5,ADCY7,ARHGEF18,ARHGEF2,ATF4,CREB3L2,FCGR2A,ITGA1,ITGA10,ITGA11,ITGA7,ITGB3,ITGB4,ITGB5,MYL7,NFATC1,PLCB1,PLCE1,PLCG2,PLD1,PPP3CA,PRKCA,RAP2A,RAPGEF3,REL,RHOB,RHOBTB1,RND1,RND3,TGM2	30
48 h	50 ug/mL	Complement System	2	0.182	-0.816	C1R,C2,C3,C4A/C4B,CFH,SERPING1	6
48 h	50 ug/mL	Nicotine Degradation III	1.99	0.163	-0.378	CSGALNACT1,CYP1B1,CYP2S1,CYP3A7,CYP51A1,UGT1A6,UGT1A9 (includes others)	7
48 h	50 ug/mL	Sertoli Cell-Sertoli Cell Junction Signaling	1.98	0.1	#NUM!	ACTA2,CLDN1,CLDN15,ITGA1,ITGA10,ITGA11,ITGA7,ITGB3,ITGB4,ITGB5,JAM2,JUP,MAP3K1,MAP3K20,NECTIN2,PALS2,PRKAR2A,RAP2A,TGFBR3,TJP3	20
48 h	50 ug/mL	IL-8 Signaling	1.96	0.0995	1.213	CCND3,EGFR,EIF4EBP1,FLT1,IKBKG,ITGB3,MMP2,MYL7,NOX4,PIK3CB,PLD1,PRKCA,PTGS2,RAB11FIP2,RAP2A,RHOB,RHOBTB1,RND1,RND3,VEGFD	20
48 h	50 ug/mL	Xenobiotic Metabolism CAR Signaling Pathway	1.95	0.105	-1.213	ABCC3,ALDH1L2,CYP3A7,EGFR,FMO2,Gstm3,GSTM4,GSTM5,GSTO2,HS3ST1,HS6ST2,MAP2K6,MGST2,PPP2R2B,PRKCA,UGT1A6,UGT1A9 (includes others)	17
48 h	50 ug/mL	Dendritic Cell Maturation	1.94	0.101	1.414	ATF4,COL18A1,COL1A1,CREB3L2,FCGR2A,FSCN1,HLA-A,IKBKG,IL18,IL6,MR1,MYD88,PIK3CB,PLCB1,PLCE1,PLCG2,PLCL2,REL,TNFRSF11B	19
48 h	50 ug/mL	Role of NFAT in Cardiac Hypertrophy	1.88	0.0963	0.655	ADCY5,ADCY7,CACNA1G,CAMK2B,CAMK2D,IGF1,IL11,IL6,IL6ST,MAP2K6,MAP3K1,PIK3CB,PLCB1,PLCE1,PLCG2,PLCL2,PPP3CA,PRKAR2A,PRKCA,RAP2A,RCAN2	21
48 h	50 ug/mL	Mouse Embryonic Stem Cell Pluripotency	1.88	0.118	-2.887	BMP4,FZD4,FZD5,ID1,ID2,ID3,IL6ST,LIFR,MYC,PIK3CB,RAP2A,SMAD9	12	Inactivated
48 h	50 ug/mL	Coagulation System	1.88	0.171	-1.633	F2,KNG1,PLAT,SERPINA1,SERPINE1,THBD	6
48 h	50 ug/mL	Xenobiotic Metabolism General Signaling Pathway	1.87	0.11	-1.604	ABCA4,AHR,Gstm3,GSTM4,GSTM5,GSTO2,MAP2K6,MAP3K1,MGST2,PIK3CB,PRKCA,RAP2A,UGT1A6,UGT1A9 (includes others)	14
48 h	50 ug/mL	BAG2 Signaling Pathway	1.85	0.127	1.134	ANXA2,CDKN1A,HSPA1A/HSPA1B,HSPA4,MAPT,MYC,PSMB10,PSMB9,PSME1,REL	10
48 h	50 ug/mL	Airway Pathology in Chronic Obstructive Pulmonary Disease	1.85	0.117	#NUM!	FGF1,FGF10,FGF18,FGF21,FGF7,IL11,IL17D,IL18,IL6,LCN12,MMP2,TSLP	12
48 h	50 ug/mL	Apelin Liver Signaling Pathway	1.84	0.192	0.447	APLN,COL18A1,COL1A1,IRS1,PDGFRB	5
48 h	50 ug/mL	HMGB1 Signaling	1.83	0.104	0	IL11,IL17D,IL18,IL1R1,IL6,MAP2K6,PIK3CB,PLAT,RAP2A,REL,RHOB,RHOBTB1,RND1,RND3,SERPINE1,TNFRSF11B	16
48 h	50 ug/mL	Immunogenic Cell Death Signaling Pathway	1.82	0.125	2.53	ATF4,CXCL10,DAPK2,HSPA1A/HSPA1B,HSPA4,IL6,P2RY2,PANX1,STING1,TNFRSF11B	10	Activated
48 h	50 ug/mL	Synaptic Long Term Potentiation	1.82	0.109	0.277	ATF4,CAMK2B,CAMK2D,CREB3L2,PLCB1,PLCE1,PLCG2,PLCL2,PPP1R3C,PPP3CA,PRKAR2A,PRKCA,RAP2A,RAPGEF3	14
48 h	50 ug/mL	Superpathway of Melatonin Degradation	1.79	0.149	-0.378	CSGALNACT1,CYP1B1,CYP2S1,CYP3A7,CYP51A1,UGT1A6,UGT1A9 (includes others)	7
48 h	50 ug/mL	Purine Nucleotides Degradation II (Aerobic)	1.77	0.222	#NUM!	IMPDH2,LACC1,NT5E,PNP	4
48 h	50 ug/mL	NF-κB Signaling	1.76	0.0964	-1.147	BMP4,EGFR,FGFR1,FGFR3,FLT1,IKBKG,IL18,IL1R1,MAP2K6,MAP3K1,MYD88,PDGFRA,PDGFRB,PIK3CB,PLCG2,RAP2A,TGFBR3,TLR6,TNFRSF11B	19
48 h	50 ug/mL	Glioma Invasiveness Signaling	1.76	0.129	0.378	ITGB3,MMP2,PIK3CB,RAP2A,RHOB,RHOBTB1,RND1,RND3,TIMP3	9
48 h	50 ug/mL	Prolactin Signaling	1.75	0.117	0.707	CEBPB,IRF1,IRS1,KCNMB4,MYC,NMI,PIK3CB,PLCG2,PRKCA,RAP2A,SOCS3	11
48 h	50 ug/mL	CLEAR Signaling Pathway	1.74	0.089	1.225	ATF4,ATP6V1B2,ATP6V1G1,CREB3L2,CTSD,EGFR,FGF21,FGFR1,FGFR3,FLT1,IFI30,IGF1,NAGLU,PDGFB,PDGFRA,PDGFRB,PPP2R2B,PPP3CA,PRKCA,RAP2A,SCPEP1,SESN2,TGFBR3,TLR6,TNFRSF11B	25
48 h	50 ug/mL	cAMP-mediated signaling	1.72	0.0929	0.728	ADCY5,ADCY7,AKAP12,AKAP13,ATF4,CAMK2B,CAMK2D,Cngb1,CNR1,CREB3L2,DUSP1,ENPP1,NPR3,PDE1A,PDE2A,PDE7A,PKIA,PPP3CA,PRKAR2A,RAPGEF3,VIPR2	21
48 h	50 ug/mL	Crosstalk between Dendritic Cells and Natural Killer Cells	1.72	0.127	-0.447	ACTA2,CAMK2B,CAMK2D,FSCN1,HLA-A,IL18,IL6,NECTIN2,REL	9
48 h	50 ug/mL	CDX Gastrointestinal Cancer Signaling Pathway	1.71	0.0968	0.243	BMP4,EGFR,FZD4,FZD5,GATA6,IKBKG,IL11,IL17D,IL18,IL6,NOX4,PIK3CB,PTGS2,REL,WNT11,WNT5A,WNT5B,WNT9A	18
48 h	50 ug/mL	PI3K Signaling in B Lymphocytes	1.71	0.0968	0.5	ATF4,ATF5,C3,CAMK2B,CAMK2D,IKBKG,IL4R,IRS1,NFATC1,PIK3CB,PLCB1,PLCE1,PLCG2,PLCL2,PPP3CA,PTPRC,RAP2A,REL	18
48 h	50 ug/mL	Tight Junction Signaling	1.7	0.0983	#NUM!	ACTA2,ARHGEF2,CLDN1,CLDN15,CNKSR3,JAM2,MYH10,MYL7,MYO10,MYO1H,NECTIN2,PPP2R2B,PRKAR2A,REL,TIAM1,TJP3,TNFRSF11B	17
48 h	50 ug/mL	Regulation Of The Epithelial Mesenchymal Transition In Development Pathway	1.68	0.119	-1.667	FZD4,FZD5,GLIS2,REL,S100A4,TWIST1,WNT11,WNT5A,WNT5B,WNT9A	10
48 h	50 ug/mL	Sperm Motility	1.67	0.0905	1	CACNA1G,Cngb1,EGFR,EPHA1,EPHA4,FGFR1,FGFR3,FLT1,FRK,MAP2K6,MET,PDE1A,PDE2A,PDGFRA,PDGFRB,PLCB1,PLCE1,PLCG2,PLCL2,PRKAR2A,PRKCA,STYK1	22
48 h	50 ug/mL	Role of NANOG in Mammalian Embryonic Stem Cell Pluripotency	1.66	0.107	-1	BMP4,FZD4,FZD5,GATA6,IL6ST,LIFR,PIK3CB,RAP2A,SMAD9,WNT11,WNT5A,WNT5B,WNT9A	13
48 h	50 ug/mL	Toll-like Receptor Signaling	1.65	0.123	-1.134	CD14,IKBKG,IL18,IL1RL1,MAP2K6,MAP3K1,MYD88,REL,TLR6	9
48 h	50 ug/mL	RAC Signaling	1.64	0.103	0.816	ITGA1,ITGA10,ITGA11,ITGA7,ITGB3,ITGB4,ITGB5,MAP3K1,NOX4,PIK3CB,PLD1,RAP2A,REL,TIAM1	14
48 h	50 ug/mL	Leptin Signaling in Obesity	1.61	0.122	#NUM!	ADCY5,ADCY7,PIK3CB,PLCB1,PLCE1,PLCG2,PLCL2,PRKAR2A,SOCS3	9
48 h	50 ug/mL	Estrogen Biosynthesis	1.61	0.15	1.633	CYP1B1,CYP2S1,CYP3A7,CYP51A1,HSD17B11,HSD17B7	6
48 h	50 ug/mL	Hepatic Cholestasis	1.59	0.0955	#NUM!	ABCC3,ADCY5,ADCY7,CD14,IKBKG,IL11,IL17D,IL18,IL1R1,IL1RL1,IL6,MYD88,PRKAR2A,PRKCA,REL,SLCO3A1,TNFRSF11B	17
48 h	50 ug/mL	Gap Junction Signaling	1.58	0.0938	#NUM!	ACTA2,ADCY5,ADCY7,CAV1,EGFR,GJB3,GRIK1,HTR2B,NPR3,PIK3CB,PLCB1,PLCE1,PLCG2,PLCL2,PPP3CA,PRKAR2A,PRKCA,RAP2A	18
48 h	50 ug/mL	Circadian Rhythm Signaling	1.58	0.0878	#NUM!	ADCY5,ADCY7,ATF4,BHLHE40,CACNA1G,CAMK2B,CAMK2D,CREB3L2,EIF4EBP1,FRK,HLF,MAP2K6,MYC,NPR3,PLCB1,PLCE1,PLCG2,PLCL2,PRKAR2A,PRKCA,RAP2A,RORA,VIPR2	23
48 h	50 ug/mL	Cholecystokinin/Gastrin-mediated Signaling	1.56	0.106	-0.632	EGFR,EPHA4,IL18,MAP2K6,PLCB1,PRKCA,PTGS2,RAP2A,RHOB,RHOBTB1,RND1,RND3	12
48 h	50 ug/mL	IL-17 Signaling	1.55	0.098	-0.775	CEBPB,IL11,IL17D,IL17RE,IL18,IL6,MAP2K6,MMP13,MMP2,PIK3CB,PTGS2,RAP2A,TNFRSF11B,TRAF3IP2,VEGFD	15
48 h	50 ug/mL	Adrenomedullin signaling pathway	1.54	0.0928	-0.728	ADCY5,ADCY7,ADM,C3,CEBPB,CFH,IL18,MAP2K6,MMP2,NPR3,PIK3CB,PLCB1,PLCE1,PLCG2,PLCL2,PRKAR2A,RAP2A,REL	18
48 h	50 ug/mL	Ribonucleotide Reductase Signaling Pathway	1.53	0.0974	-0.258	ATF4,BIRC5,CDK1,CDKN1A,CDKN2A,CREB3L2,EGFR,EIF4EBP1,IL6,MET,MMP2,MYC,PIK3CB,RB1,THBS1	15
48 h	50 ug/mL	Cellular Effects of Sildenafil (Viagra)	1.52	0.0993	#NUM!	ACTA2,ADCY5,ADCY7,MYH10,MYL7,MYO10,MYO1H,PDE1A,PDE2A,PLCB1,PLCE1,PLCG2,PLCL2,PRKAR2A	14
48 h	50 ug/mL	Ovarian Cancer Signaling	1.5	0.0968	-0.707	CDKN2A,EGFR,FZD4,FZD5,MMP2,PIK3CB,PRKAR2A,PTGS2,RAP2A,RB1,VEGFD,WNT11,WNT5A,WNT5B,WNT9A	15
48 h	50 ug/mL	Acute Myeloid Leukemia Signaling	1.5	0.111	-1.342	EIF4EBP1,JUP,KITLG,MAP2K6,MYC,PIK3CB,PIM1,RAP2A,REL,RUNX1	10
48 h	50 ug/mL	Natural Killer Cell Signaling	1.47	0.0941	0.258	COL18A1,COL1A1,FCGR2A,HLA-A,HSPA1A/HSPA1B,HSPA4,IL18,MAP3K1,MYD88,NECTIN2,NFATC1,PIK3CB,PLCG2,RAP2A,RASSF5,REL	16
48 h	50 ug/mL	Bupropion Degradation	1.47	0.182	1	CYP1B1,CYP2S1,CYP3A7,CYP51A1	4
48 h	50 ug/mL	Cholesterol Biosynthesis I	1.46	0.231	#NUM!	CYP51A1,EBP,HSD17B7	3
48 h	50 ug/mL	Cholesterol Biosynthesis II (via 24,25-dihydrolanosterol)	1.46	0.231	#NUM!	CYP51A1,EBP,HSD17B7	3
48 h	50 ug/mL	Guanosine Nucleotides Degradation III	1.46	0.231	#NUM!	LACC1,NT5E,PNP	3
48 h	50 ug/mL	Cholesterol Biosynthesis III (via Desmosterol)	1.46	0.231	#NUM!	CYP51A1,EBP,HSD17B7	3
48 h	50 ug/mL	Estrogen-Dependent Breast Cancer Signaling	1.45	0.114	-0.447	ATF4,CREB3L2,EGFR,HSD17B11,HSD17B7,IGF1,PIK3CB,RAP2A,REL	9
48 h	50 ug/mL	Neuroinflammation Signaling Pathway	1.44	0.0842	2.236	ATF4,BIRC5,BIRC7,CREB3L2,CXCL10,HLA-A,IKBKG,IL18,IL1R1,IL6,MAPT,MR1,MYD88,NFATC1,NOX4,PIK3CB,PLCG2,PPP3CA,PTGS2,REL,S100G,SLC6A1,TGFBR3,TLR6	24	Activated
48 h	50 ug/mL	Atherosclerosis Signaling	1.44	0.102	#NUM!	CCR3,COL18A1,COL1A1,IL18,IL6,LPL,MMP13,PDGFB,PDGFD,REL,SERPINA1,TNFRSF12A	12
48 h	50 ug/mL	D-myo-inositol-5-phosphate Metabolism	1.43	0.0914	-1.604	DUSP1,DUSP5,ENPP1,EPHX2,PLCB1,PLCE1,PLCG2,PPP1R3C,PPP2R2B,PPP3CA,PTPN13,PTPRC,PTPRJ,PTPRN,PXYLP1,SOCS3,TNS3	17
48 h	50 ug/mL	Iron homeostasis signaling pathway	1.42	0.0985	#NUM!	ATP6V1B2,ATP6V1G1,BMP4,EGFR,GDF15,HP,IL6,LYRM4,PDGFB,PDGFRA,PDGFRB,SLC40A1,TFR2	13
48 h	50 ug/mL	RHOA Signaling	1.41	0.101	-0.632	ACTA2,ANLN,CDC42EP2,EPHA1,IGF1,LPAR2,MSN,MYL7,PLD1,RHPN2,RND3,SEPTIN4	12
48 h	50 ug/mL	Apelin Cardiac Fibroblast Signaling Pathway	1.41	0.174	-2	APLN,CCN2,IL6,SERPINE1	4	Inactivated
48 h	50 ug/mL	NRF2-mediated Oxidative Stress Response	1.38	0.0876	1	ACTA2,ATF4,CYP2S1,CYP3A7,FKBP5,GSR,Gstm3,GSTM4,GSTM5,GSTO2,JUND,MAFF,MAFG,MAP2K6,MAP3K1,MGST2,PIK3CB,PRKCA,RAP2A	19
48 h	50 ug/mL	HER-2 Signaling in Breast Cancer	1.38	0.0876	2.065	BIRC5,CDKN1A,COX6A2,EGFR,ETS1,FRK,IKBKG,ITGB3,ITGB4,ITGB5,MMP2,MYC,PARD6G,PIK3CB,PRKCA,PTGS2,RAP2A,RB1,REL	19	Activated
48 h	50 ug/mL	Basal Cell Carcinoma Signaling	1.38	0.116	-1.89	BMP4,FZD4,FZD5,GLIS2,WNT11,WNT5A,WNT5B,WNT9A	8
48 h	50 ug/mL	Synaptogenesis Signaling Pathway	1.38	0.0822	2.041	ADCY5,ADCY7,ATF4,CAMK2B,CAMK2D,CDH10,CDH26,CREB3L2,EFNB2,EIF4EBP1,EPHA1,EPHA4,EPHA7,KALRN,MAP1B,MAPT,PIK3CB,PLCG2,PRKAR2A,RAP2A,SYN1,SYT17,THBS1,THBS3,TIAM1	25	Activated
48 h	50 ug/mL	White Adipose Tissue Browning Pathway	1.37	0.097	0.905	ADCY5,ADCY7,ATF4,CACNA1G,CEBPB,CREB3L2,FGF21,FGFR1,FGFR3,FGFRL1,LIPE,PRKAR2A,SLC16A1	13
48 h	50 ug/mL	GM-CSF Signaling	1.35	0.114	0	CAMK2B,CAMK2D,ETS1,PIK3CB,PIM1,PPP3CA,RAP2A,RUNX1	8
48 h	50 ug/mL	IL-9 Signaling	1.33	0.143	2	BCL3,IRS1,PIK3CB,REL,SOCS3	5	Activated
48 h	50 ug/mL	Th1 and Th2 Activation Pathway	1.33	0.0933	#NUM!	CCR3,HLA-A,IL18,IL1RL1,IL4R,IL6,IRF1,MAP2K6,NFATC1,NOTCH2,PIK3CB,SOCS3,TGFBR3,TSLP	14
48 h	50 ug/mL	TREM1 Signaling	1.32	0.113	0.378	IL18,IL1RL1,IL6,MYD88,NOD1,PLCG2,REL,TLR6	8
48 h	50 ug/mL	Cardiac Hypertrophy Signaling	1.31	0.084	-0.229	ADCY5,ADCY7,ADRA1D,IGF1,IL6,IRS1,MAP2K6,MAP3K1,MYL7,PIK3CB,PLCB1,PLCE1,PLCG2,PLCL2,PPP3CA,PRKAR2A,RAP2A,RHOB,RHOBTB1,RND1,RND3	21
48 h	100 ug/mL	Pulmonary Fibrosis Idiopathic Signaling Pathway	12.2	0.247	1.937	ACTA2,ADAMTS1,AKT1,BAX,BIRC5,BMPR2,CAV1,CCN2,CCN4,CDH2,CERT1,COL11A1,COL12A1,COL18A1,COL1A1,COL28A1,COL3A1,COL4A1,COL4A2,COL4A4,COL4A6,COL6A1,COL6A2,COL6A3,COL8A1,CXCL12,EFNB2,EGFR,EIF4EBP1,EIF4EBP2,F2,FGF18,FGFR1,FGFR3,FN1,FOS,FZD4,FZD5,GNA13,GSK3B,IL11,IL13RA1,IL6,IL6ST,ITGAV,KRAS,MAP2K6,MAPK12,MMP10,MMP11,MMP13,MMP14,MMP15,MMP2,MMP3,MRAS,NFKB2,NOX4,PDGFB,PDGFD,PDGFRA,PDGFRB,PIK3CB,PIK3R5,PTEN,…	78
48 h	100 ug/mL	Hepatic Fibrosis / Hepatic Stellate Cell Activation	10.9	0.283	#NUM!	ACTA2,BAX,CCN2,CD14,CERT1,COL11A1,COL12A1,COL18A1,COL1A1,COL28A1,COL3A1,COL4A1,COL4A2,COL4A4,COL4A6,COL6A1,COL6A2,COL6A3,COL8A1,EGFR,FGF1,FGFR1,FLT1,FN1,IFNAR2,IFNGR1,IGF1,IGF1R,IL1R1,IL1RL1,IL4R,IL6,LAMA1,MET,MMP13,MMP2,MYH10,MYL7,MYL9,MYO10,MYO1H,NFKB2,PDGFB,PDGFD,PDGFRA,PDGFRB,REL,SERPINE1,TGFB1,TNFRSF11B,TNFRSF1A,VEGFA,VEGFD	53
48 h	100 ug/mL	Axonal Guidance Signaling	10.4	0.206	#NUM!	ADAM19,ADAM23,ADAM33,Adam5,ADAMTS1,ADAMTS12,ADAMTS16,ADAMTS2,ADAMTS4,ADAMTS5,ADAMTS6,ADAMTS7,ADAMTS9,AKT1,BMP1,BMP10,BMP4,CXCL12,DCC,EFNB2,EPHA1,EPHA4,EPHA7,FZD4,FZD5,GLIS2,GNA13,GNAI2,GNAS,GNB4,GNG11,GNG13,GNG2,GSK3B,HERC2,IGF1,ITGA1,ITGA10,ITGA11,ITGA6,ITGA7,ITGAV,ITGB3,ITGB4,ITGB5,KALRN,KRAS,MET,MICAL1,MMP10,MMP11,MMP13,MMP14,MMP15,MMP2,MMP3,MRAS,MYL12A,MYL7,MYL9,NFAT5,NFATC1,NRP1,NRP2,NTN1,NT…	101
48 h	100 ug/mL	Hepatic Fibrosis Signaling Pathway	10.1	0.215	-0.593	ACTA2,AKT1,ATF4,BMPR2,CACNA2D1,Calm1 (includes others),CCN2,CEBPB,CNR1,COL18A1,COL1A1,COL3A1,CREB1,CREB3L2,CSNK1A1,ELK1,FGFR1,FLT1,FOS,FTL,FZD4,FZD5,GLIS2,GNAI2,GSK3B,IKBKG,IL18,IL1R1,IL1RL1,IL33,ITGA1,ITGA10,ITGA11,ITGA6,ITGA7,ITGAV,ITGB3,ITGB4,ITGB5,KRAS,LRP1,LRP6,MAP2K6,MAPK12,MMP13,MRAS,MYC,MYD88,MYL12A,MYL7,MYL9,MYLK,NFKB2,NOX4,PDGFB,PDGFD,PDGFRA,PDGFRB,PIK3CB,PIK3R5,PRKACB,PRKAR2A,PRKCA,PRK…	87
48 h	100 ug/mL	Role of Macrophages, Fibroblasts and Endothelial Cells in Rheumatoid Arthritis	9.71	0.231	#NUM!	ADAMTS4,AKT1,ATF4,Calm1 (includes others),CAMK2B,CAMK2D,CEBPB,CEBPD,CEBPG,CREB1,CREB3L2,CSNK1A1,CXCL12,DKK2,DKK3,FN1,FOS,FZD4,FZD5,GSK3B,IKBKG,IL18,IL1R1,IL1RL1,IL33,IL6,IL6ST,KRAS,LRP1,LRP6,MAP2K6,MIF,MMP13,MMP3,MRAS,MYC,MYD88,NFAT5,NFATC1,PDGFB,PDGFD,PIK3CB,PIK3R5,PLCE1,PLCL2,PPP3CA,PRKCA,PRKCI,PRKD1,Prss1 (includes others),PRSS2,PRSS3,RALA,RAP2A,SFRP2,SFRP4,SOCS3,TGFB1,TLR5,TLR6,TLR7,TNFRSF11B…	71
48 h	100 ug/mL	ID1 Signaling Pathway	8.74	0.258	-0.566	AKT1,ATF6,BAX,BCL3,BHLHB9,BHLHE40,BIRC5,BMP4,BMPR2,CAV1,CCN2,CDKN1A,CDKN2A,CHRNA10,CHRNA2,CHRNB1,EGFR,ETS1,FGFR1,FGFR3,FN1,FRK,GSK3B,ID1,IGF1R,IL6,KIF11,KRAS,LIFR,MAPK12,MDM2,MMP2,MRAS,MYC,NFKB2,PIK3CB,PIK3R5,PTEN,RALA,RAP2A,SMAD1,SMAD9,TGFB1,TGFBR3,TGM2,TNFRSF11B,TNFRSF1A,VEGFA,VEGFD,VIM	50
48 h	100 ug/mL	Protein Kinase A Signaling	8.16	0.205	0.62	ADCY1,ADCY3,ADCY7,ADD3,AKAP12,AKAP13,AKAP6,ANAPC13,ATF4,Calm1 (includes others),CAMK2B,CAMK2D,CDC14B,CDC16,CDC27,Cngb1,CREB1,CREB3L2,DCC,DUSP18,DUSP5,ELK1,FLNB,FLNC,GNA13,GNAI2,GNAS,GNB4,GNG11,GNG13,GNG2,GSK3B,H1-2,H3-3A/H3-3B,H3C3,ITPR2,KDELR3,LIPE,MAP3K1,MYH10,MYL12A,MYL7,MYL9,MYLK,NFAT5,NFATC1,NFKB2,NTN1,PDE1A,PDE2A,PDE7A,PLCE1,PLCL2,PPP1R12A,PPP1R14A,PPP1R3C,PPP3CA,PRKACB,PRKAR2A,PRKCA,PRKCI,…	79
48 h	100 ug/mL	Colorectal Cancer Metastasis Signaling	8.13	0.228	0.566	ADCY1,ADCY3,ADCY7,AKT1,BAX,BIRC5,DCC,EGFR,FOS,FZD4,FZD5,GNA13,GNAI2,GNAS,GNB4,GNG11,GNG13,GNG2,GSK3B,IFNGR1,IL6,IL6ST,KRAS,LRP1,LRP6,MAPK12,MMP10,MMP11,MMP13,MMP14,MMP15,MMP2,MMP3,MRAS,MYC,NFKB2,PIK3CB,PIK3R5,PRKACB,PRKAR2A,PTGS2,RALA,RAP2A,REL,RHOB,RHOBTB1,RHOJ,RND1,RND3,TGFB1,TLR5,TLR6,TLR7,TNFRSF1A,VEGFA,VEGFD,WNT11,WNT5A,WNT5B,WNT9A	60
48 h	100 ug/mL	Cardiac Hypertrophy Signaling (Enhanced)	7.9	0.188	0.873	ADCY1,ADCY3,ADCY7,ADRA1D,AKAP13,AKT1,ATF6,BMPR2,CACNA2D1,Calm1 (includes others),CAMK2B,CAMK2D,DIAPH1,EIF4EBP1,ELK1,FGF1,FGF10,FGF18,FGF21,FGF7,FGFR1,FGFR3,FZD4,FZD5,GNA13,GNAI2,GNAS,GNB4,GNG11,GNG13,GNG2,GSK3B,HSPB2,IGF1,IGF1R,IKBKG,IL11,IL13RA1,IL17D,IL17RD,IL17RE,IL18,IL1R1,IL1RL1,IL33,IL4R,IL6,IL6ST,ITGA1,ITGA10,ITGA11,ITGA6,ITGA7,ITGAV,ITGB3,ITGB4,ITGB5,ITPR2,KRAS,MAP2K6,MAP3K1,MAP3K10,MAP3K…	98
48 h	100 ug/mL	Wound Healing Signaling Pathway	7.56	0.231	-0.272	ACTA2,BMPR2,CEBPB,CERT1,COL11A1,COL12A1,COL18A1,COL1A1,COL28A1,COL3A1,COL4A1,COL4A2,COL4A4,COL4A6,COL6A1,COL6A2,COL6A3,COL8A1,EGFR,F2,FGF7,FN1,FOS,IFNGR1,IL11,IL17D,IL18,IL1R1,IL1RL1,IL33,IL6,ITGA6,ITGB4,KRAS,LAMA1,LAMB3,LAMC2,MAP2K6,MAPK12,MMP10,MRAS,NFKB2,PDGFB,PDGFD,PRKCA,RALA,RAP2A,TGFB1,TGFBR3,TNFRSF11B,TNFRSF1A,VEGFA,VEGFD,VIM	54
48 h	100 ug/mL	Tumor Microenvironment Pathway	7.12	0.249	2.343	AKT1,CFLAR,COL1A1,COL3A1,CXCL12,FGF1,FGF10,FGF18,FGF21,FGF7,FN1,FOS,HLA-A,IGF1,IL6,ITGB3,KRAS,MMP10,MMP11,MMP13,MMP14,MMP15,MMP2,MMP3,MRAS,MYC,NFKB2,PDGFB,PDGFD,PIK3CB,PIK3R5,PTGS2,RALA,RAP2A,REL,SLC16A1,SLC1A4,TGFB1,TIAM1,TNFRSF1A,TSLP,VEGFA,VEGFD	43	Activated
48 h	100 ug/mL	Regulation Of The Epithelial Mesenchymal Transition By Growth Factors Pathway	6.82	0.24	0.973	AKT1,CDH2,EGFR,ETS1,FGF1,FGF10,FGF18,FGF21,FGF7,FGFR1,FGFR3,FOS,GSK3B,ID2,IKBKG,IL6,KRAS,MAP2K6,MAP3K1,MAPK12,MET,MMP2,MRAS,NFKB2,PARD6B,PARD6G,PDGFB,PDGFD,PDGFRA,PDGFRB,PIK3CB,PIK3R5,PTPN11,RALA,RAP2A,REL,SMURF1,TGFB1,TNFRSF11B,TNFRSF1A,TNFSF12-TNFSF13,TWIST1,VIM,ZEB1	44
48 h	100 ug/mL	Superpathway of Cholesterol Biosynthesis	6.67	0.5	3.606	ACAA2,CYP51A1,DHCR7,EBP,FDPS,HMGCR,HMGCS1,HSD17B7,IDI1,MSMO1,MVD,PMVK,SC5D,TM7SF2	14	Activated
48 h	100 ug/mL	HOTAIR Regulatory Pathway	6.37	0.252	-0.522	AGO1,AGO2,AGO3,AGO4,AKT1,AR,CDKN1A,COL1A1,COL3A1,H3-3A/H3-3B,H3C3,IRF1,JAM2,MDM2,MET,MEX3B,MMP10,MMP11,MMP13,MMP14,MMP15,MMP2,MMP3,MYC,NFKB2,PIK3CB,PIK3R5,PTEN,REL,TGFB1,TWIST1,TWIST2,VIM,WNT11,WNT5A,WNT5B,WNT9A	37
48 h	100 ug/mL	Role of Osteoblasts, Osteoclasts and Chondrocytes in Rheumatoid Arthritis	6.37	0.222	#NUM!	ADAMTS4,ADAMTS5,AKT1,BMP1,BMP10,BMP4,BMPR2,Calm1 (includes others),COL1A1,CSNK1A1,DKK2,DKK3,FOS,FZD4,FZD5,GSK3B,IGF1,IKBKG,IL11,IL18,IL1R1,IL1RL1,IL33,IL6,ITGB3,LRP1,LRP6,MAP2K6,MAPK12,MMP13,MMP14,MMP3,NFAT5,NFATC1,PIK3CB,PIK3R5,PPP3CA,SFRP2,SFRP4,SMAD1,SMAD9,SMURF1,TGFB1,TNFRSF11B,TNFRSF1A,WNT11,WNT5A,WNT5B,WNT9A	49
48 h	100 ug/mL	Signaling by Rho Family GTPases	6.36	0.212	1.667	ACTA2,ARHGEF18,ARHGEF2,CDH10,CDH2,CDH26,CDH6,ELK1,FOS,GNA13,GNAI2,GNAS,GNB4,GNG11,GNG13,GNG2,IQGAP1,ITGA1,ITGA10,ITGA11,ITGA6,ITGA7,ITGAV,ITGB3,ITGB4,ITGB5,MAP3K10,MAP3K20,MAP3K9,MAPK12,MRAS,MSN,MYL12A,MYL7,MYL9,MYLK,NFKB2,NOX4,PIK3CB,PIK3R5,PIP4K2A,PLD1,PPP1R12A,PRKCI,REL,RHOB,RHOBTB1,RHOJ,RND1,RND3,SEPTIN4,SEPTIN5,SEPTIN8,VIM,WASF1	55
48 h	100 ug/mL	Molecular Mechanisms of Cancer	6.35	0.185	#NUM!	ADCY1,ADCY3,ADCY7,AKT1,ARHGEF18,ARHGEF2,BAX,BMP1,BMP10,BMP4,BMPR2,CAMK2B,CAMK2D,CCND2,CCND3,CDK1,CDK6,CDK7,CDKN1A,CDKN2A,CDKN2B,CFLAR,DIABLO,ELK1,FOS,FZD4,FZD5,GAB2,GNA13,GNAI2,GNAS,GNB4,GNG11,GNG13,GNG2,GSK3B,IRS1,ITGA1,ITGA10,ITGA11,ITGA6,ITGA7,ITGAV,ITGB3,ITGB4,ITGB5,KRAS,LRP1,LRP6,MAP2K6,MAPK12,MDM2,MRAS,MYC,NFKB2,PIK3CB,PIK3R5,PRKACB,PRKAR2A,PRKCA,PRKCI,PRKD1,PTPN11,RALA,RAP2A,RAPGEF3,RASGRF…	81
48 h	100 ug/mL	Acute Phase Response Signaling	6.3	0.238	0.18	AHSG,AKT1,C2,C3,C4A/C4B,CEBPB,ELK1,F2,FN1,FOS,FTL,HP,IKBKG,IL18,IL1R1,IL33,IL6,IL6ST,ITIH2,KRAS,MAP2K6,MAP3K1,MAPK12,MRAS,MYD88,NFKB2,OSMR,PIK3CB,PTPN11,RALA,RAP2A,REL,SAA1,Saa3,SERPINA1,SERPINE1,SERPINF1,SERPING1,SOCS3,TNFRSF11B,TNFRSF1A	41
48 h	100 ug/mL	CLEAR Signaling Pathway	6.29	0.206	0.132	AKT1,ATF4,ATP6V0A1,ATP6V0B,ATP6V1A,ATP6V1G1,BLOC1S1,BMPR2,CREB1,CREB3L2,CTSD,DDIT4,EGFR,FGF21,FGFR1,FGFR3,FLT1,GSK3B,IGF1,IGF1R,IGF2R,ITPR2,KRAS,LAMP1,MAPK12,MAPK6,MCOLN1,MITF,MRAS,NAGLU,NEU1,NPRL2,NTRK3,PDGFB,PDGFRA,PDGFRB,PPP2R2B,PPP2R5E,PPP3CA,PRKCA,PRKCI,PRKD1,RALA,RAP2A,SCPEP1,SESN2,STK4,SUMF1,TGFB1,TGFBR3,TLR5,TLR6,TLR7,TNFRSF11B,TNFRSF1A,TPP1,VEGFA,YWHAZ	58
48 h	100 ug/mL	Thrombin Signaling	6.22	0.221	1.219	ADCY1,ADCY3,ADCY7,AKT1,ARHGEF18,ARHGEF2,ARHGEF28,CAMK1D,CAMK2B,CAMK2D,CREB1,EGFR,ELK1,F2,GATA6,GNA13,GNAI2,GNAS,GNB4,GNG11,GNG13,GNG2,ITPR2,KRAS,MAPK12,MPRIP,MRAS,MYL12A,MYL7,MYL9,MYLK,NFKB2,PIK3CB,PIK3R5,PLCE1,PLCL2,PPP1R12A,PRKCA,PRKCI,PRKD1,RALA,RAP2A,REL,RHOB,RHOBTB1,RHOJ,RND1,RND3	48
48 h	100 ug/mL	Role Of Osteoclasts In Rheumatoid Arthritis Signaling Pathway	6.15	0.202	2.138	ADAM19,ADAM23,ADAM33,Adam5,AKT1,ATF4,Calm1 (includes others),CERT1,COL11A1,COL12A1,COL18A1,COL1A1,COL28A1,COL3A1,COL4A1,COL4A2,COL4A4,COL4A6,COL6A1,COL6A2,COL6A3,COL8A1,CREB1,CREB3L2,ELK1,FCGR2A,FOS,GSK3B,IKBKG,IL18,IL1R1,IL1RL1,ITGB3,KRAS,MAP2K6,MAPK12,MITF,MMP10,MMP11,MMP13,MMP14,MMP15,MMP2,MMP3,MRAS,NFATC1,PIK3CB,PIK3R5,PPP3CA,RALA,RAP2A,RHOB,RHOBTB1,RHOJ,RND1,RND3,SFRP2,SFRP4,TNFRSF11B,TNFRSF…	60	Activated
48 h	100 ug/mL	Human Embryonic Stem Cell Pluripotency	5.94	0.224	-0.905	AKT1,BMP1,BMP10,BMP4,BMPR2,ELK1,FGFR1,FGFR3,FZD4,FZD5,GSK3B,ID1,ID2,ID3,INHBA,KLF2,KLF4,KRAS,LIFR,MAP2K6,MRAS,MYC,NFYC,NTRK3,PDGFB,PDGFD,PDGFRA,PDGFRB,PIK3CB,PIK3R5,PRKCA,PRKCI,PRKD1,RALA,RAP2A,SMAD1,SMAD9,TDGF1,TFCP2L1,TGFB1,WNT11,WNT5A,WNT5B,WNT9A	44
48 h	100 ug/mL	STAT3 Pathway	5.91	0.252	0.784	BMPR2,CDKN1A,EGFR,FGFR1,FGFR3,FLT1,IGF1,IGF1R,IGF2R,IL13RA1,IL17RD,IL17RE,IL1R1,IL1RL1,IL4R,IL6ST,KRAS,MAP3K10,MAP3K20,MAP3K9,MAPK12,MRAS,MYC,NTRK3,PDGFB,PDGFRA,PDGFRB,PIM1,RALA,RAP2A,SOCS3,TGFB1,TGFBR3,VEGFA	34
48 h	100 ug/mL	Semaphorin Neuronal Repulsive Signaling Pathway	5.68	0.243	-2.121	AKT1,CRMP1,DPYSL3,FARP1,GSK3B,ITGA1,ITGA10,ITGA11,ITGA6,ITGA7,ITGAV,ITGB3,ITGB4,ITGB5,MAP2K6,MAPT,MICAL1,MPRIP,MYL12A,MYL7,MYL9,NRP1,NRP2,PIK3CB,PIK3R5,PLXNA2,PPP1R12A,PRKACB,PRKAR2A,PRKG2,RND1,SEMA5A,SEMA6A,SEMA6D,VCAN	35	Inactivated
48 h	100 ug/mL	ILK Signaling	5.52	0.221	1.257	ACTA2,AKT1,ATF4,CREB1,CREB3L2,FBLIM1,FLNB,FLNC,FN1,FOS,GSK3B,IRS1,ITGB3,ITGB4,ITGB5,MAP2K6,MAPK12,MYC,MYH10,MYL7,MYL9,MYO10,MYO1H,NFKB2,PARVA,PIK3CB,PIK3R5,PPP1R12A,PPP2R2B,PPP2R5E,PTEN,PTGS2,REL,RHOB,RHOBTB1,RHOJ,RND1,RND3,TNFRSF1A,VEGFA,VEGFD,VIM	42
48 h	100 ug/mL	Role Of Osteoblasts In Rheumatoid Arthritis Signaling Pathway	5.51	0.21	1.021	AKT1,BMP4,BMPR2,COL1A1,CSNK1A1,CTSC,CTSD,CTSV,CTSW,CXCL12,DKK2,FZD4,FZD5,GSK3B,IGF1,IGF1R,IGF2R,IL11,IL17D,IL18,IL33,IL6,IL6ST,LRP1,LRP6,MMP10,MMP11,MMP13,MMP14,MMP15,MMP2,MMP3,PIK3CB,PIK3R5,PTGS2,SFRP2,SFRP4,SMAD1,SMAD9,SMURF1,TGFB1,TNFRSF11B,VEGFA,VEGFD,WNT11,WNT5A,WNT5B,WNT9A	48
48 h	100 ug/mL	Glioma Signaling	5.46	0.252	1.043	AKT1,Calm1 (includes others),CAMK1D,CAMK2B,CAMK2D,CCND2,CCND3,CDK6,CDKN1A,CDKN2A,CDKN2B,EGFR,IGF1,IGF1R,IGF2R,KRAS,MDM2,MRAS,PDGFB,PDGFD,PDGFRA,PDGFRB,PIK3CB,PIK3R5,PRKCA,PRKCI,PRKD1,PTEN,RALA,RAP2A,RB1	31
48 h	100 ug/mL	HGF Signaling	5.45	0.248	1.091	AKT1,CDKN1A,CDKN2A,ELK1,ETS1,FOS,IL6,ITGA1,ITGA10,ITGA11,ITGA6,ITGA7,ITGAV,ITGB3,ITGB4,ITGB5,KRAS,MAP3K1,MAP3K10,MAP3K9,MAPK12,MET,MRAS,PIK3CB,PIK3R5,PRKCA,PRKCI,PRKD1,PTGS2,PTPN11,RALA,RAP2A	32
48 h	100 ug/mL	Senescence Pathway	5.45	0.197	1.857	AKT1,ANAPC13,ASXL2,BHLHE40,BMPR2,CACNA2D1,Calm1 (includes others),CAPN11,CAPN6,CCND2,CCND3,CDC16,CDC27,CDK1,CDK6,CDKN1A,CDKN2A,CDKN2B,CEBPB,EIF4EBP1,ETS1,GADD45A,GADD45B,IKBKG,IL6,ITPR2,KRAS,MAP2K6,MAPK12,MAPK6,MDM2,MRAS,NFAT5,NFATC1,NFKB2,PARP1,PIK3CB,PIK3R5,PPP2R2B,PPP2R5E,PPP3CA,PTEN,RALA,RAP2A,RASSF5,RB1,SAA1,Saa3,SERPINE1,SMAD1,SMAD9,SQSTM1,TGFB1,TGFBR3,YPEL3,ZFP36L1	56
48 h	100 ug/mL	Glioblastoma Multiforme Signaling	5.37	0.228	-0.707	AKT1,CCND2,CCND3,CDK6,CDKN1A,CDKN2A,EGFR,FZD4,FZD5,GSK3B,IGF1,IGF1R,ITPR2,KRAS,MDM2,MRAS,MYC,PDGFB,PDGFD,PDGFRA,PDGFRB,PIK3CB,PIK3R5,PLCE1,PLCL2,PTEN,RALA,RAP2A,RB1,RHOB,RHOBTB1,RHOJ,RND1,RND3,WNT11,WNT5A,WNT5B,WNT9A	38
48 h	100 ug/mL	PTEN Signaling	5.32	0.235	-0.2	AKT1,BMPR2,CDKN1A,CNKSR3,EGFR,FGFR1,FGFR3,FLT1,GSK3B,IGF1R,IGF2R,IKBKG,ITGA1,ITGA10,ITGA11,ITGA6,ITGA7,ITGAV,ITGB3,ITGB4,ITGB5,KRAS,MRAS,NFKB2,NTRK3,PDGFRA,PDGFRB,PIK3CB,PIK3R5,PTEN,RALA,RAP2A,REL,SYNJ2,TGFBR3	35
48 h	100 ug/mL	Osteoarthritis Pathway	5.28	0.209	-0.18	ADAMTS4,ADAMTS5,ANKH,ANXA2,ATF4,BMPR2,CCN4,CEBPB,CREB1,CREB3L2,DCN,DDIT4,FGF18,FGFR1,FGFR3,FN1,FZD4,FZD5,GLIS2,IL1R1,IL1RL1,ITGA1,ITGA10,ITGA11,ITGA6,ITGA7,ITGAV,ITGB3,ITGB4,ITGB5,ITLN1,LRP1,MMP10,MMP13,MMP3,NFKB2,PTGS2,REL,SDC4,SMAD1,SMAD9,TGFB1,TIMP3,TNFRSF1A,VEGFA,VEGFD	46
48 h	100 ug/mL	IL-8 Signaling	5.24	0.214	1.622	AKT1,BAX,CCND2,CCND3,EGFR,EIF4EBP1,FLT1,FOS,GNA13,GNAI2,GNAS,GNB4,GNG11,GNG13,GNG2,IKBKG,IQGAP1,ITGAV,ITGB3,KRAS,MAPK12,MMP2,MRAS,MYL7,MYL9,NOX4,PIK3CB,PIK3R5,PLD1,PRKCA,PRKCI,PRKD1,PTGS2,RAB11FIP2,RALA,RAP2A,RHOB,RHOBTB1,RHOJ,RND1,RND3,VEGFA,VEGFD	43
48 h	100 ug/mL	LXR/RXR Activation	5.08	0.255	-0.655	ABCA1,ABCG5,AHSG,C3,C4A/C4B,CD14,CLU,CYP51A1,HMGCR,IL18,IL1R1,IL1RL1,IL33,IL6,KNG1,LDLR,LPL,NCOR2,NFKB2,PLTP,PTGS2,REL,SAA1,SCD,SERPINA1,SERPINF1,TNFRSF11B,TNFRSF1A	28
48 h	100 ug/mL	HIF1α Signaling	5.04	0.212	1.234	ADM,AKT1,CAMK1D,CAMK2B,CAMK2D,CDKN1A,EIF4EBP1,FLT1,GPI,HK2,HSPA1A/HSPA1B,HSPA4,HSPA8,IGF1,IL6,KRAS,MAP2K6,MDM2,MET,MMP10,MMP11,MMP13,MMP14,MMP15,MMP2,MMP3,MRAS,NOX4,PDGFB,PIK3CB,PIK3R5,PPP3CA,PRKCA,PRKCI,PRKD1,RALA,RAP2A,SERPINE1,TGFB1,VEGFA,VEGFD,VIM	42
48 h	100 ug/mL	Pulmonary Healing Signaling Pathway	4.95	0.212	-0.469	BMP4,BMPR2,CXCL12,EGFR,FGF10,FGF7,FGFR1,FRK,FZD4,FZD5,KRAS,MAPK12,MMP10,MMP11,MMP13,MMP14,MMP15,MMP2,MMP3,MRAS,MYC,MYD88,NFATC1,NFKB2,PRKCA,PRKCI,PRKD1,RALA,RAP2A,SMAD1,SMAD9,TGFB1,THBS1,TNFRSF11B,TNFRSF1A,VEGFA,VEGFD,WNT11,WNT5A,WNT5B,WNT9A	41
48 h	100 ug/mL	P2Y Purigenic Receptor Signaling Pathway	4.93	0.238	1.569	ADCY1,ADCY3,ADCY7,AKT1,ATF4,CREB1,CREB3L2,FOS,GNAI2,GNB4,GNG11,GNG13,GNG2,ITGB3,KRAS,MRAS,MYC,NFKB2,P2RY2,PIK3CB,PIK3R5,PLCE1,PLCL2,PRKACB,PRKAR2A,PRKCA,PRKCI,PRKD1,RALA,RAP2A,REL	31
48 h	100 ug/mL	Regulation of the Epithelial-Mesenchymal Transition Pathway	4.81	0.212	#NUM!	AKT1,CDH2,EGFR,ETS1,FGF1,FGF10,FGF18,FGF21,FGF7,FGFR1,FGFR3,FZD4,FZD5,GSK3B,ID2,KRAS,MAP2K6,MET,MMP2,MRAS,NFKB2,PARD6B,PARD6G,PDGFD,PDGFRB,PIK3CB,PIK3R5,PTPN11,RALA,RAP2A,REL,SMURF1,TGFB1,TWIST1,TWIST2,WNT11,WNT5A,WNT5B,WNT9A,ZEB1	40
48 h	100 ug/mL	Role of NFAT in Cardiac Hypertrophy	4.68	0.202	1.093	ADCY1,ADCY3,ADCY7,AKT1,CACNA2D1,Calm1 (includes others),CAMK1D,CAMK2B,CAMK2D,CSNK1A1,GNAI2,GNAS,GNB4,GNG11,GNG13,GNG2,GSK3B,IGF1,IGF1R,IL11,IL6,IL6ST,ITPR2,KRAS,MAP2K6,MAP3K1,MAPK12,MEF2A,MRAS,PIK3CB,PIK3R5,PLCE1,PLCL2,PPP3CA,PRKACB,PRKAR2A,PRKCA,PRKCI,PRKD1,RALA,RAP2A,RCAN2,SLC8A1,TGFB1	44
48 h	100 ug/mL	Role Of Chondrocytes In Rheumatoid Arthritis Signaling Pathway	4.65	0.231	0.539	ADAMTS4,ADAMTS5,CEBPB,CEBPD,CEBPG,CFLAR,CXCL12,FN1,FOS,IL18,IL1R1,IL1RL1,IL33,IL6,IL6ST,LRP1,MAPK12,MMP10,MMP11,MMP13,MMP14,MMP15,MMP2,MMP3,NFKB2,PPP3CA,PTGS2,TNFRSF11B,TNFRSF1A,VEGFA,VEGFD	31
48 h	100 ug/mL	RHOGDI Signaling	4.54	0.201	-0.209	ACTA2,ARHGDIB,ARHGDIG,ARHGEF18,ARHGEF2,CDH10,CDH2,CDH26,CDH6,GNA13,GNAI2,GNAS,GNB4,GNG11,GNG13,GNG2,ITGA1,ITGA10,ITGA11,ITGA6,ITGA7,ITGAV,ITGB3,ITGB4,ITGB5,MRAS,MSN,MYH10,MYL12A,MYL7,MYL9,MYO10,MYO1H,PIP4K2A,PPP1R12A,PRKCA,RHOB,RHOBTB1,RHOJ,RND1,RND3,WASF1,WASF2	43
48 h	100 ug/mL	IL-4 Signaling	4.48	0.205	1.265	AKT1,ANO1,ATF4,CERT1,COL11A1,COL12A1,COL18A1,COL1A1,COL28A1,COL3A1,COL4A1,COL4A2,COL4A4,COL4A6,COL6A1,COL6A2,COL6A3,COL8A1,CREB1,CREB3L2,EIF4EBP1,GNAI2,HLA-DRA,IL13RA1,IL4R,IRS1,KRAS,MAF,MAPK12,MRAS,NFIL3,NFKB2,PIK3CB,PIK3R5,RALA,RAP2A,RPS6KA1,TGFB1,TGM2,TIMP3	40
48 h	100 ug/mL	Pathogen Induced Cytokine Storm Signaling Pathway	4.47	0.182	-0.662	BHLHE40,C3,CCL28,Ccl7,CCR3,CERT1,COL11A1,COL12A1,COL18A1,COL1A1,COL28A1,COL3A1,COL4A1,COL4A2,COL4A4,COL4A6,COL6A1,COL6A2,COL6A3,COL8A1,CXCL10,Cxcl11,CXCL12,Cxcl15,CXCL17,DDX58,FOS,FTL,GSDMD,HLA-DRA,HMGCR,IFNAR2,IFNGR1,IL11,IL17D,IL18,IL1R1,IL1RL1,IL33,IL6,IL6ST,IRF1,MAPK12,MAPK6,MYC,MYD88,NFKB2,NOD1,SOCS3,TGFB1,TLR5,TLR6,TLR7,TNFRSF11B,TNFRSF1A,VEGFA,VEGFD	57
48 h	100 ug/mL	Cardiac Hypertrophy Signaling	4.45	0.192	0.309	ADCY1,ADCY3,ADCY7,ADRA1D,AKT1,CACNA2D1,Calm1 (includes others),CREB1,ELK1,GNA13,GNAI2,GNAS,GNB4,GNG11,GNG13,GNG2,GSK3B,IGF1,IGF1R,IL6,IRS1,KRAS,MAP2K6,MAP3K1,MAP3K10,MAP3K9,MAPK12,MEF2A,MRAS,MYL12A,MYL7,MYL9,PIK3CB,PIK3R5,PLCE1,PLCL2,PPP3CA,PRKACB,PRKAR2A,RALA,RAP2A,RHOB,RHOBTB1,RHOJ,RND1,RND3,RPS6KA1,TGFB1	48
48 h	100 ug/mL	IL-10 Signaling	4.45	0.226	0.18	AKT1,ATF4,BCL3,BHLHE40,CCN4,CD80,CDKN1A,CREB1,CREB3L2,DDIT4,ELK1,FCGR2A,FOS,GSK3B,HLA-A,HLA-DRA,IFNGR1,IKBKG,IL18,IL1R1,IL1RL1,IL33,IL4R,IL6,IL6ST,MAF,MAP2K6,MAPK12,NFKB2,REL,SOCS3	31
48 h	100 ug/mL	IL-6 Signaling	4.41	0.232	1.347	AKT1,CD14,CEBPB,COL1A1,ELK1,FOS,HSPB2,IKBKG,IL18,IL1R1,IL1RL1,IL33,IL6,IL6ST,KRAS,MAP2K6,MAPK12,MRAS,NFKB2,PIK3CB,PIK3R5,PTPN11,RALA,RAP2A,REL,SOCS3,TNFRSF11B,TNFRSF1A,VEGFA	29
48 h	100 ug/mL	Oxytocin Signaling Pathway	4.36	0.187	1.414	AKT1,ATF4,CACNA2D1,Calm1 (includes others),CREB1,CREB3L2,CTH,EGFR,FOS,GNA13,GNAI2,GNB4,GNG11,GNG13,GNG2,GSK3B,HSPB2,IL6,ITPR2,KRAS,LIPE,LPL,MAPK12,MAPK6,MPRIP,MRAS,MYH10,MYL7,MYL9,MYLK,MYO10,MYO1H,NFATC1,NFKB2,NPR3,PIK3CB,PIK3R5,PLA2G2E,PPP1R12A,PPP1R14A,PPP3CA,PRKACB,PRKAR2A,PRKCA,PRKCI,PRKD1,PRKG2,PTGS2,RALA,RAP2A,REL	51
48 h	100 ug/mL	Neuregulin Signaling	4.32	0.237	0.243	AKT1,CDK5R1,DCN,EGFR,ELK1,ERBIN,ITGA1,ITGA10,ITGA11,ITGA6,ITGA7,ITGAV,ITGB3,ITGB4,ITGB5,KRAS,MRAS,MYC,NRG2,PRKCA,PRKCI,PRKD1,PTEN,PTPN11,RALA,RAP2A,TMEFF2	27
48 h	100 ug/mL	ERK/MAPK Signaling	4.16	0.197	1.671	ATF4,CREB1,CREB3L2,EIF4EBP1,ELK1,ETS1,FOS,H3-3A/H3-3B,H3C3,HSPB2,ITGA1,ITGA10,ITGA11,ITGA6,ITGA7,ITGAV,ITGB3,ITGB4,ITGB5,KRAS,MRAS,MYC,MYCN,NFATC1,PIK3CB,PIK3R5,PLA2G2E,PPP1R12A,PPP1R14A,PPP1R3C,PPP2R2B,PPP2R5E,PRKACB,PRKAR2A,PRKCA,PRKCI,RALA,RAP2A,RAPGEF3,RPS6KA1,YWHAZ	41
48 h	100 ug/mL	Regulation of Cellular Mechanics by Calpain Protease	4.08	0.253	1.265	CAPN11,CAPN6,CAST,CCND2,CCND3,CDK1,CDK6,EGFR,ITGA1,ITGA10,ITGA11,ITGA6,ITGA7,ITGAV,ITGB3,ITGB4,ITGB5,KRAS,MRAS,RALA,RAP2A,RB1	22
48 h	100 ug/mL	PI3K/AKT Signaling	4.08	0.199	0.943	AKT1,CDC37,CDKN1A,EIF4EBP1,GAB2,GDF15,GSK3B,IKBKG,IL13RA1,IL17RD,IL17RE,IL1R1,IL1RL1,IL4R,IL6ST,ITGA1,ITGA10,ITGA11,ITGA6,ITGA7,ITGAV,ITGB3,ITGB4,ITGB5,KRAS,MAPK8IP1,MDM2,MRAS,NFKB2,PIK3CB,PPP2R2B,PPP2R5E,PTEN,PTGS2,RALA,RAP2A,REL,SYNJ2,YWHAZ	39
48 h	100 ug/mL	GP6 Signaling Pathway	4.06	0.226	1.134	AKT1,Calm1 (includes others),CERT1,COL11A1,COL12A1,COL18A1,COL1A1,COL28A1,COL3A1,COL4A1,COL4A2,COL4A4,COL4A6,COL6A1,COL6A2,COL6A3,COL8A1,GSK3B,ITGB3,LAMA1,LAMA4,LAMB3,LAMC2,PIK3CB,PIK3R5,PRKCA,PRKCI,PRKD1	28
48 h	100 ug/mL	Bladder Cancer Signaling	4.03	0.232	0.302	CDKN1A,CDKN2A,EGFR,FGF1,FGF10,FGF18,FGF21,FGF7,FGFR3,KRAS,MDM2,MMP10,MMP11,MMP13,MMP14,MMP15,MMP2,MMP3,MRAS,MYC,RALA,RAP2A,RB1,THBS1,VEGFA,VEGFD	26
48 h	100 ug/mL	Aryl Hydrocarbon Receptor Signaling	3.95	0.214	0.471	AHRR,ALDH1A1,ALDH7A1,BAX,CCND2,CCND3,CDK6,CDKN1A,CDKN2A,CTSD,CYP1B1,CYP3A7,FOS,GSTA3,Gstm3,GSTM4,GSTM5,GSTO2,HSPB2,IL6,MDM2,MGST2,MYC,NCOR2,NFKB2,NQO1,NRIP1,RB1,REL,TGFB1,TGM2	31
48 h	100 ug/mL	GNRH Signaling	3.9	0.199	0.898	ADCY1,ADCY3,ADCY7,ATF4,CACNA2D1,Calm1 (includes others),CAMK2B,CAMK2D,CREB1,CREB3L2,EGFR,ELK1,FOS,GNAI2,GNAS,GNB4,GNG11,GNG13,GNG2,ITPR2,KRAS,MAP2K6,MAP3K1,MAP3K10,MAP3K9,MAPK12,MMP2,MRAS,NFKB2,PRKACB,PRKAR2A,PRKCA,PRKCI,PRKD1,RALA,RAP2A,REL	37
48 h	100 ug/mL	Sertoli Cell-Sertoli Cell Junction Signaling	3.88	0.195	#NUM!	ACTA2,AKT1,CGN,CLDN1,CLDN15,CLDN2,ELK1,GSK3B,ITGA1,ITGA10,ITGA11,ITGA6,ITGA7,ITGAV,ITGB3,ITGB4,ITGB5,JAM2,JUP,KRAS,MAP3K1,MAP3K10,MAP3K20,MAP3K9,MAPK12,MRAS,NECTIN1,NECTIN2,PALS2,PRKACB,PRKAR2A,PRKG2,PTEN,RALA,RAP2A,SPTBN1,TGFBR3,TJP3,TNFRSF1A	39
48 h	100 ug/mL	Actin Cytoskeleton Signaling	3.87	0.187	0.626	ABI2,ACTA2,CD14,DIAPH1,F2,FGF1,FGF10,FGF18,FGF21,FGF7,FN1,GNA13,IQGAP1,ITGA1,ITGA10,ITGA11,ITGA6,ITGA7,ITGAV,ITGB3,ITGB4,ITGB5,KNG1,KRAS,MPRIP,MRAS,MSN,MYH10,MYL12A,MYL7,MYL9,MYLK,MYO10,MYO1H,PDGFB,PDGFD,PIK3CB,PIK3R5,PPP1R12A,RALA,RAP2A,TIAM1,WASF1,WASF2	44
48 h	100 ug/mL	Factors Promoting Cardiogenesis in Vertebrates	3.84	0.211	-0.756	ATF4,BMP1,BMP10,BMP4,BMPR2,CAMK2B,CAMK2D,CREB1,CREB3L2,FZD4,FZD5,GSK3B,LRP1,LRP6,MAPK12,MYC,NOX4,PLCE1,PLCL2,PRKCA,PRKCI,PRKD1,SMAD1,SMAD9,TDGF1,TGFB1,TGFBR3,WNT11,WNT5A,WNT5B,WNT9A	31
48 h	100 ug/mL	Cholesterol Biosynthesis I	3.84	0.538	2.646	CYP51A1,DHCR7,EBP,HSD17B7,MSMO1,SC5D,TM7SF2	7	Activated
48 h	100 ug/mL	Cholesterol Biosynthesis II (via 24,25-dihydrolanosterol)	3.84	0.538	2.646	CYP51A1,DHCR7,EBP,HSD17B7,MSMO1,SC5D,TM7SF2	7	Activated
48 h	100 ug/mL	Cholesterol Biosynthesis III (via Desmosterol)	3.84	0.538	2.646	CYP51A1,DHCR7,EBP,HSD17B7,MSMO1,SC5D,TM7SF2	7	Activated
48 h	100 ug/mL	Ribonucleotide Reductase Signaling Pathway	3.82	0.208	1.257	AKT1,ATF4,BIRC5,BRD7,CDK1,CDK6,CDKN1A,CDKN2A,CREB1,CREB3L2,EGFR,EIF4EBP1,FOS,H3-3A/H3-3B,H3C3,IL6,KRAS,MAPK12,MET,MMP2,MYC,NFKB2,NFYC,PARP1,PARP4,PIK3CB,PIK3R5,RB1,SMARCA2,THBS1,TNKS,VEGFA	32
48 h	100 ug/mL	Estrogen-Dependent Breast Cancer Signaling	3.77	0.253	2.324	AKT1,ATF4,CREB1,CREB3L2,EGFR,ELK1,FOS,HSD17B10,HSD17B12,HSD17B7,IGF1,IGF1R,KRAS,MRAS,NFKB2,PIK3CB,PIK3R5,RALA,RAP2A,REL	20	Activated
48 h	100 ug/mL	Endocannabinoid Cancer Inhibition Pathway	3.75	0.211	0.186	ADCY1,ADCY3,ADCY7,AKT1,ATF4,CCND2,CCND3,CDKN1A,CNR1,CREB1,CREB3L2,GNA13,GNAI2,GSK3B,MAP2K6,MMP2,MYC,NSMAF,NUPR1,PIK3CB,PIK3R5,PRKACB,PRKAR2A,SMPD2,TRIB3,TWIST1,TWIST2,VEGFA,VEGFD,VIM	30
48 h	100 ug/mL	EIF2 Signaling	3.65	0.192	-1.8	ACTA2,AGO1,AGO2,AGO3,AGO4,AKT1,ATF4,ATF5,EIF4G3,GSK3B,IGF1R,KRAS,MRAS,MYC,MYCN,NOX4,PIK3CB,PIK3R5,RALA,RAP2A,RPL12,RPL13,RPL21,RPL26,RPL27,RPL3,RPL35,Rpl36,RPL6,RPL7A,RPL9,RPS12,RPS18,RPS24,RPS25,RPS9,TRIB3,VEGFA	38
48 h	100 ug/mL	CXCR4 Signaling	3.64	0.201	0.378	ADCY1,ADCY3,ADCY7,AKT1,CXCL12,ELK1,FOS,GNA13,GNAI2,GNAS,GNB4,GNG11,GNG13,GNG2,ITPR2,KRAS,MAPK12,MRAS,MYL12A,MYL7,MYL9,PIK3CB,PIK3R5,PRKCA,PRKCI,PRKD1,RALA,RAP2A,RHOB,RHOBTB1,RHOJ,RND1,RND3	33
48 h	100 ug/mL	Ephrin Receptor Signaling	3.56	0.19	1.606	AKT1,ATF4,CREB1,CREB3L2,CXCL12,EFNB2,EPHA1,EPHA4,EPHA7,FGF1,GNA13,GNAI2,GNAS,GNB4,GNG11,GNG13,GNG2,ITGA1,ITGA10,ITGA11,ITGA6,ITGA7,ITGAV,ITGB3,ITGB4,ITGB5,KALRN,KRAS,MRAS,PDGFB,PDGFD,PTPN11,PTPN13,RALA,RAP2A,SDC2,VEGFA,VEGFD	38
48 h	100 ug/mL	p53 Signaling	3.56	0.234	0.471	AKT1,BAX,BIRC5,CCND2,CDKN1A,CDKN2A,GADD45A,GADD45B,GNL3,GSK3B,MDM2,MDM4,PERP,PIK3CB,PIK3R5,PLAGL1,PTEN,RB1,SERPINB5,THBS1,TNFRSF10A,WT1	22
48 h	100 ug/mL	IL-1 Signaling	3.56	0.234	0	ADCY1,ADCY3,ADCY7,FOS,GNA13,GNAI2,GNAS,GNB4,GNG11,GNG13,GNG2,IKBKG,IL1R1,MAP2K6,MAP3K1,MAPK12,MRAS,MYD88,NFKB2,PRKACB,PRKAR2A,REL	22
48 h	100 ug/mL	Tight Junction Signaling	3.53	0.197	#NUM!	ACTA2,AKT1,ARHGEF2,CGN,CLDN1,CLDN15,CLDN2,CNKSR3,CPSF3,FOS,JAM2,MYH10,MYL7,MYL9,MYLK,MYO10,MYO1H,NAPA,NECTIN1,NECTIN2,NFKB2,PPP2R2B,PPP2R5E,PRKACB,PRKAR2A,PRKCI,PTEN,REL,SMURF1,TGFB1,TIAM1,TJP3,TNFRSF11B,TNFRSF1A	34
48 h	100 ug/mL	Adrenomedullin signaling pathway	3.52	0.191	0.686	ADCY1,ADCY3,ADCY7,ADM,AKT1,BAX,C3,Calm1 (includes others),CEBPB,CFH,CTH,ELK1,FOS,GNAS,GSK3B,IL18,IL33,ITPR2,KRAS,MAP2K6,MAPK12,MAPK6,MMP2,MRAS,MYLK,NFKB2,NPR3,PIK3CB,PIK3R5,PLCE1,PLCL2,PRKACB,PRKAR2A,PRKG2,RALA,RAP2A,REL	37
48 h	100 ug/mL	PAK Signaling	3.49	0.219	0.258	ARHGAP10,ITGA1,ITGA10,ITGA11,ITGA6,ITGA7,ITGAV,ITGB3,ITGB4,ITGB5,KRAS,MAPK12,MRAS,MYL12A,MYL7,MYL9,MYLK,PDGFB,PDGFD,PDGFRA,PDGFRB,PIK3CB,PIK3R5,RALA,RAP2A	25
48 h	100 ug/mL	Xenobiotic Metabolism General Signaling Pathway	3.49	0.213	-0.192	ABCA4,AKT1,FTL,GSTA3,Gstm3,GSTM4,GSTM5,GSTO2,KRAS,MAF,MAP2K6,MAP3K1,MAP3K10,MAP3K9,MAPK12,MGST2,MRAS,NQO1,PIK3CB,PIK3R5,PRKCA,PRKCI,PRKD1,RALA,RAP2A,UGT1A6,UGT1A9 (includes others)	27
48 h	100 ug/mL	Xenobiotic Metabolism Signaling	3.44	0.177	#NUM!	ABCC3,AHRR,ALDH1A1,ALDH7A1,CAMK1D,CAMK2B,CAMK2D,CYP1B1,CYP3A7,FMO2,FMO3,FTL,GSTA3,Gstm3,GSTM4,GSTM5,GSTO2,HS3ST1,HS6ST2,IL6,KRAS,MAF,MAP2K6,MAP3K1,MAP3K10,MAP3K9,MAPK12,MGST2,MRAS,NCOR2,NDST1,NFKB2,NQO1,NRIP1,PIK3CB,PIK3R5,PPP2R2B,PPP2R5E,PRKCA,PRKCI,PRKD1,RALA,RAP2A,REL,UGT1A6,UGT1A9 (includes others)	46
48 h	100 ug/mL	NRF2-mediated Oxidative Stress Response	3.43	0.184	1.091	ACTA2,AKT1,ATF4,CYP2S1,CYP3A7,DNAJB5,DNAJC10,DNAJC5,ENC1,FKBP5,FOS,FTL,GSK3B,GSR,GSTA3,Gstm3,GSTM4,GSTM5,GSTO2,JUND,KRAS,MAF,MAFF,MAFG,MAFK,MAP2K6,MAP3K1,MGST2,MRAS,NQO1,PIK3CB,PIK3R5,PRDX1,PRKCA,PRKCI,PRKD1,RALA,RAP2A,SQSTM1,TXNRD1	40
48 h	100 ug/mL	Agranulocyte Adhesion and Diapedesis	3.39	0.191	#NUM!	ACTA2,AOC3,CCL28,Ccl7,CCR3,CD34,CLDN1,CLDN15,CLDN2,CXCL10,Cxcl11,CXCL12,Cxcl15,CXCL17,FN1,GNAI2,IL18,IL1R1,IL33,MMP10,MMP11,MMP13,MMP14,MMP15,MMP2,MMP3,MSN,MYH10,MYL7,MYL9,MYO10,MYO1H,Podxl,SDC4,TNFRSF1A	35
48 h	100 ug/mL	RAC Signaling	3.35	0.206	2.668	ABI2,CDK5R1,ELK1,IQGAP1,ITGA1,ITGA10,ITGA11,ITGA6,ITGA7,ITGAV,ITGB3,ITGB4,ITGB5,KRAS,MAP3K1,MRAS,NFKB2,NOX4,PIK3CB,PIK3R5,PIP4K2A,PLD1,PRKCI,RALA,RAP2A,REL,TIAM1,WASF1	28	Activated
48 h	100 ug/mL	RAR Activation	3.34	0.187	#NUM!	ADCY1,ADCY3,ADCY7,AKR1B1,Akr1c14,AKT1,ALDH1A1,BRD7,CDK7,DHRS3,FOS,GTF2H1,MAP3K1,MAPK12,NCOR2,NFKB2,NR2F2,NRIP1,NSD1,PARP1,PIK3CB,PRKACB,PRKAR2A,PRKCA,PRKCI,PRKD1,PRMT2,PTEN,RDH14,REL,RPL7A,SMAD1,SMAD9,SMARCA2,SORBS3,TGFB1,VEGFA	37
48 h	100 ug/mL	CSDE1 Signaling Pathway	3.28	0.28	-0.905	AGO1,AGO2,AGO3,AGO4,AKT1,CCND3,FN1,FOS,MYC,PTEN,RPL9,SDC4,TGFB1,VIM	14
48 h	100 ug/mL	Adipogenesis pathway	3.26	0.206	#NUM!	AKT1,BMP4,BMPR2,CDK7,CEBPB,CEBPD,FBXW7,FGF1,FGFR1,FGFR3,FZD4,FZD5,GTF2H1,KLF3,LPIN1,LPL,NOCT,NR2F2,RB1,RPS6KA1,SAP18,SENP2,SMAD1,SMAD9,TGFB1,TNFRSF1A,WNT5A	27
48 h	100 ug/mL	Regulation of eIF4 and p70S6K Signaling	3.21	0.193	2.333	AGO1,AGO2,AGO3,AGO4,AKT1,EIF4EBP1,EIF4EBP2,EIF4G3,IRS1,ITGA1,ITGA10,ITGA11,ITGA6,ITGA7,ITGAV,ITGB3,ITGB4,ITGB5,KRAS,MAPK12,MRAS,PIK3CB,PIK3R5,PPP2R2B,PPP2R5E,RALA,RAP2A,RPS12,RPS18,RPS24,RPS25,RPS9	32	Activated
48 h	100 ug/mL	Apelin Endothelial Signaling Pathway	3.19	0.201	1.706	ADCY1,ADCY3,ADCY7,AKT1,APLN,Calm1 (includes others),FOS,GNA13,GNAI2,GNAS,GNB4,GNG11,GNG13,GNG2,KLF2,KRAS,MAPK12,MEF2A,MRAS,NFKB2,PIK3CB,PIK3R5,PRKCA,PRKCI,PRKD1,RALA,RAP2A,REL	28
48 h	100 ug/mL	α-Adrenergic Signaling	3.19	0.217	0.832	ADCY1,ADCY3,ADCY7,Calm1 (includes others),GNA13,GNAI2,GNAS,GNB4,GNG11,GNG13,GNG2,ITPR2,KRAS,MRAS,PRKACB,PRKAR2A,PRKCA,PRKCI,PRKD1,PYGB,RALA,RAP2A,SLC8A1	23
48 h	100 ug/mL	Dilated Cardiomyopathy Signaling Pathway	3.18	0.199	0.6	ACTA2,ADCY1,ADCY3,ADCY7,AKT1,BAX,CACNA2D1,CAMK1D,CAMK2B,CAMK2D,CNN1,DAG1,GNAS,GSK3B,ITPR2,LAMA4,LMNA,MAPK12,MYBPC3,MYH10,MYL7,MYL9,MYO10,MYO1H,PDE2A,PRKACB,PRKAR2A,PTPN11,TNNC1	29
48 h	100 ug/mL	Autophagy	3.17	0.182	1.333	AKT1,ATF4,ATG16L1,ATG9B,Calm1 (includes others),CREB1,CREB3L2,DAPK2,ERN1,FOS,GABARAPL1,GSK3B,IGF1,IRS1,LAMP1,MAPK12,MYC,MYD88,NFKB2,OPTN,PDGFB,PIK3CB,PIK3R5,PPP2R2B,PPP2R5E,PPP3CA,PRKACB,PRKAR2A,PTEN,RALA,RB1CC1,SLC3A2,SQSTM1,TGFB1,TNFRSF11B,TNFRSF1A,VEGFA,WIPI1	38
48 h	100 ug/mL	Endocannabinoid Developing Neuron Pathway	3.17	0.206	1.528	ADCY1,ADCY3,ADCY7,AKT1,ATF4,CNR1,CREB1,CREB3L2,GNAI2,GNB4,GNG11,GNG13,GNG2,GSK3B,KRAS,MAP2K6,MAPK12,MAPK6,MGLL,MRAS,PIK3CB,PIK3R5,PRKACB,PRKAR2A,RALA,RAP2A	26
48 h	100 ug/mL	Cholecystokinin/Gastrin-mediated Signaling	3.16	0.212	0.426	EGFR,ELK1,EPHA4,FOS,GNA13,IL18,IL33,ITPR2,KRAS,MAP2K6,MAPK12,MEF2A,MRAS,PRKCA,PRKCI,PRKD1,PTGS2,RALA,RAP2A,RHOB,RHOBTB1,RHOJ,RND1,RND3	24
48 h	100 ug/mL	IL-17A Signaling in Fibroblasts	3.15	0.314	#NUM!	CEBPB,CEBPD,FOS,GSK3B,IKBKG,IL6,MAPK12,NFKB2,NFKBIZ,REL,TRAF3IP2	11
48 h	100 ug/mL	Phospholipase C Signaling	3.15	0.164	0.686	ADCY1,ADCY3,ADCY7,ARHGEF18,ARHGEF2,ATF4,Calm1 (includes others),CREB1,CREB3L2,FCGR2A,GNA13,GNAS,GNB4,GNG11,GNG13,GNG2,ITGA1,ITGA10,ITGA11,ITGA6,ITGA7,ITGAV,ITGB3,ITGB4,ITGB5,ITPR2,KRAS,MEF2A,MPRIP,MRAS,MYL12A,MYL7,MYL9,NFAT5,NFATC1,NFKB2,PLA2G2E,PLCE1,PLD1,PPP1R12A,PPP1R14A,PPP3CA,PRKCA,PRKCI,PRKD1,RALA,RAP2A,RAPGEF3,REL,RHOB,RHOBTB1,RHOJ,RND1,RND3,TGM2	55
48 h	100 ug/mL	eNOS Signaling	3.13	0.197	0.2	ADCY1,ADCY3,ADCY7,AKT1,Calm1 (includes others),CAV1,CHRNA10,CHRNA2,CHRNB1,Cngb1,FLT1,GNAS,HSPA1A/HSPA1B,HSPA4,HSPA8,ITPR2,KNG1,LPAR2,NOSTRIN,PIK3CB,PIK3R5,PRKACB,PRKAR2A,PRKCA,PRKCI,PRKD1,SLC7A1,VEGFA,VEGFD	29
48 h	100 ug/mL	HMGB1 Signaling	3.12	0.195	1.4	AKT1,ELK1,FOS,IFNGR1,IL11,IL17D,IL18,IL1R1,IL33,IL6,KRAS,MAP2K6,MAPK12,MRAS,NFKB2,PIK3CB,PIK3R5,PLAT,RALA,RAP2A,REL,RHOB,RHOBTB1,RHOJ,RND1,RND3,SERPINE1,TGFB1,TNFRSF11B,TNFRSF1A	30
48 h	100 ug/mL	Actin Nucleation by ARP-WASP Complex	3.11	0.227	-0.333	ITGA1,ITGA10,ITGA11,ITGA6,ITGA7,ITGAV,ITGB3,ITGB4,ITGB5,KRAS,MRAS,PPP1R12A,RALA,RAP2A,RHOB,RHOBTB1,RHOJ,RND1,RND3,WASF1	20
48 h	100 ug/mL	Integrin Signaling	3.09	0.181	0.898	ACTA2,AKT1,CAPN11,CAPN6,CAV1,GSK3B,ITGA1,ITGA10,ITGA11,ITGA6,ITGA7,ITGAV,ITGB3,ITGB4,ITGB5,KRAS,MPRIP,MRAS,MYL12A,MYL7,MYL9,MYLK,PARVA,PDGFB,PIK3CB,PIK3R5,PPP1R12A,PTEN,RALA,RAP2A,RHOB,RHOBTB1,RHOJ,RND1,RND3,TSPAN4,ZYX	37
48 h	100 ug/mL	Role of JAK family kinases in IL-6-type Cytokine Signaling	3.08	0.237	0	BIRC5,CEBPD,FOS,IL11,IL6,IL6ST,IRF1,LIFR,MAPK12,MYC,OSMR,PTPN11,SERPINA1,SERPINA5,SOCS3,TGFB1,VEGFA,VEGFD	18
48 h	100 ug/mL	Regulation of Actin-based Motility by Rho	3.07	0.213	-1.155	ACTA2,ITGA1,ITGA10,ITGA11,ITGA6,ITGA7,ITGAV,ITGB3,ITGB4,ITGB5,MPRIP,MYL12A,MYL7,MYL9,MYLK,PIP4K2A,PPP1R12A,RHOB,RHOBTB1,RHOJ,RND1,RND3,WASF1	23
48 h	100 ug/mL	Mouse Embryonic Stem Cell Pluripotency	3.04	0.216	-1.279	AKT1,BMP4,BMPR2,FZD4,FZD5,GSK3B,ID1,ID2,ID3,IL6ST,KRAS,LIFR,MAPK12,MRAS,MYC,PIK3CB,PIK3R5,PTPN11,RALA,RAP2A,SMAD1,SMAD9	22
48 h	100 ug/mL	IGF-1 Signaling	3.04	0.216	2.828	AKT1,CCN2,CCN3,ELK1,FOS,GRB10,IGF1,IGF1R,IGFBP7,IRS1,KRAS,MRAS,PIK3CB,PIK3R5,PRKACB,PRKAR2A,PRKCI,PTPN11,RALA,RAP2A,SOCS3,YWHAZ	22	Activated
48 h	100 ug/mL	WNT/Ca+ pathway	2.99	0.246	0.535	ATF4,CREB1,CREB3L2,FZD4,FZD5,GSK3B,NFAT5,NFATC1,NFKB2,PLCE1,PLCL2,PPP3CA,PRKCA,REL,WNT5A,WNT5B	16
48 h	100 ug/mL	Macrophage Alternative Activation Signaling Pathway	2.98	0.187	0.354	ABCA1,ATF4,CEBPB,CREB1,CREB3L2,EIF4EBP1,FOS,H3-3A/H3-3B,H3C3,H4C1,H4C8,HLA-DRA,IL13RA1,IL18,IL33,IL4R,IL6,IRF5,IRS1,KLF4,LPL,MAF,MAPK12,MYC,NFKB2,PIK3CB,PIK3R5,REL,RPS6KA1,SOCS3,TGFB1,THBS1	32
48 h	100 ug/mL	Role of IL-17F in Allergic Inflammatory Airway Diseases	2.97	0.286	1.134	ATF4,CREB1,CREB3L2,CXCL10,IGF1,IL11,IL6,MMP13,NFKB2,REL,RPS6KA1,TRAF3IP2	12
48 h	100 ug/mL	Estrogen Receptor Signaling	2.95	0.157	1.387	ADCY1,ADCY3,ADCY7,AKT1,ATF4,ATP5F1B,CACNA2D1,CAV1,CDKN1A,CREB1,CREB3L2,EGFR,EIF4EBP1,FOS,GNA13,GNAI2,GNAS,GNB4,GNG11,GNG13,GNG2,GSK3B,IGF1,IGF1R,IGF2R,KRAS,MED16,MMP10,MMP11,MMP13,MMP14,MMP15,MMP2,MMP3,MPRIP,MRAS,MT-ND4L,MYC,MYL12A,MYL7,MYL9,NCOR2,NDUFA10,NFKB2,NRIP1,PIK3CB,PIK3R5,PLCE1,PLCL2,PPP1R12A,PRKACB,PRKAR2A,PRKCA,PRKCI,PRKD1,PTEN,RALA,RAP2A,REL,SDHA,VEGFA,VEGFD	62
48 h	100 ug/mL	Superpathway of Geranylgeranyldiphosphate Biosynthesis I (via Mevalonate)	2.95	0.412	2.449	ACAA2,FDPS,HMGCR,HMGCS1,IDI1,MVD,PMVK	7	Activated
48 h	100 ug/mL	Gαq Signaling	2.94	0.188	1.633	ADRA1D,AKT1,Calm1 (includes others),ELK1,GNA13,GNAI2,GNAS,GNB4,GNG11,GNG13,GNG2,GSK3B,HTR2B,IKBKG,ITPR2,MRAS,NFATC1,NFKB2,PIK3CB,PIK3R5,PLD1,PPP3CA,PRKCA,PRKCI,PRKD1,REL,RHOB,RHOBTB1,RHOJ,RND1,RND3	31
48 h	100 ug/mL	Synaptogenesis Signaling Pathway	2.93	0.164	1.896	ADCY1,ADCY3,ADCY7,AKT1,ATF4,CACNA2D1,Calm1 (includes others),CAMK2B,CAMK2D,CDH10,CDH2,CDH26,CDH6,CPLX2,CREB1,CREB3L2,DNAJC5,EFNB2,EIF4EBP1,EIF4EBP2,EPHA1,EPHA4,EPHA7,FARP1,GSK3B,HSPA8,KALRN,KRAS,LRP1,LRP8,MAP1B,MAPT,MRAS,NAPA,NECTIN1,NRXN1,PIK3CB,PIK3R5,PRKACB,PRKAR2A,RALA,RAP2A,SNCA,STXBP1,SYN1,SYT17,THBS1,THBS3,TIAM1,WASF1	50
48 h	100 ug/mL	Inhibition of Matrix Metalloproteases	2.93	0.297	-1.414	HSPG2,LRP1,MMP10,MMP11,MMP13,MMP14,MMP15,MMP2,MMP3,SDC2,TIMP3	11
48 h	100 ug/mL	Xenobiotic Metabolism AHR Signaling Pathway	2.92	0.236	-1.5	AHRR,ALDH1A1,ALDH7A1,CYP1B1,GSTA3,Gstm3,GSTM4,GSTM5,GSTO2,IL6,MGST2,NFKB2,NQO1,NRIP1,REL,UGT1A6,UGT1A9 (includes others)	17
48 h	100 ug/mL	Mevalonate Pathway I	2.9	0.462	2.236	ACAA2,HMGCR,HMGCS1,IDI1,MVD,PMVK	6	Activated
48 h	100 ug/mL	Caveolar-mediated Endocytosis Signaling	2.85	0.233	#NUM!	ACTA2,CAV1,EGFR,FLNB,FLNC,FLOT1,HLA-A,ITGA1,ITGA10,ITGA11,ITGA6,ITGA7,ITGAV,ITGB3,ITGB4,ITGB5,PRKCA	17
48 h	100 ug/mL	ERK5 Signaling	2.85	0.233	1	AKT1,ATF4,CREB1,CREB3L2,EGFR,FOS,GNA13,IL6ST,KRAS,MEF2A,MRAS,MYC,PTPN11,RALA,RAP2A,RPS6KA1,YWHAZ	17
48 h	100 ug/mL	Toll-like Receptor Signaling	2.85	0.233	-1.387	CD14,ELK1,FOS,IKBKG,IL18,IL1RL1,IL33,MAP2K6,MAP3K1,MAPK12,MYD88,NFKB2,REL,TLR5,TLR6,TLR7,TRAF4	17
48 h	100 ug/mL	CDK5 Signaling	2.84	0.205	1.147	ADCY1,ADCY3,ADCY7,CDK5R1,GNAS,ITGA6,KRAS,LAMA1,LAMB3,LAMC2,MAPK12,MAPK6,MAPT,MRAS,PPP1R12A,PPP1R14A,PPP1R3C,PPP2R2B,PPP2R5E,PRKACB,PRKAR2A,RALA,RAP2A	23
48 h	100 ug/mL	Role of Tissue Factor in Cancer	2.84	0.205	#NUM!	AKT1,CCN2,EGFR,F2,FRK,GNA13,ITGA6,ITGAV,ITGB3,KRAS,MAPK12,MMP13,MRAS,PIK3CB,PIK3R5,PLAUR,PRKCA,PTEN,PTPN11,RALA,RAP2A,RPS6KA1,VEGFA	23
48 h	100 ug/mL	Circadian Rhythm Signaling	2.84	0.168	#NUM!	ADCY1,ADCY3,ADCY7,ATF4,BHLHE40,CACNA2D1,CAMK2B,CAMK2D,CREB1,CREB3L2,CTH,EIF4EBP1,EIF4EBP2,FRK,GNAI2,GNAS,GNB4,GNG11,GNG13,GNG2,GSK3B,H3-3A/H3-3B,H3C3,HLF,ITPR2,KRAS,MAP2K6,MDM2,MRAS,MYC,NFIL3,NPR3,PLCE1,PLCL2,PRKACB,PRKAR2A,PRKCA,PRKCI,PRKD1,PRKG2,RALA,RAP2A,RORA,VIPR2	44
48 h	100 ug/mL	FGF Signaling	2.83	0.221	0.471	AKT1,ATF4,CREB1,CREB3L2,FGF1,FGF10,FGF18,FGF21,FGF7,FGFR1,FGFR3,MAP2K6,MAP3K1,MAPK12,MET,PIK3CB,PIK3R5,PRKCA,PTPN11	19
48 h	100 ug/mL	Immunogenic Cell Death Signaling Pathway	2.81	0.225	2.828	ATF4,ATG16L1,BAX,CFLAR,CXCL10,DAPK2,HSPA1A/HSPA1B,HSPA4,HSPA8,IFNAR2,IFNGR1,IL6,LRP1,NFKB2,P2RY2,PANX1,TNFRSF11B,TNFRSF1A	18	Activated
48 h	100 ug/mL	Chronic Myeloid Leukemia Signaling	2.81	0.208	#NUM!	AKT1,CBLC,CCND2,CCND3,CDK6,CDKN1A,CDKN2A,GAB2,IKBKG,KRAS,MDM2,MRAS,MYC,NFKB2,PIK3CB,PIK3R5,PTPN11,RALA,RAP2A,RB1,REL,TGFB1	22
48 h	100 ug/mL	Zymosterol Biosynthesis	2.8	0.667	2	CYP51A1,HSD17B7,MSMO1,TM7SF2	4	Activated
48 h	100 ug/mL	NF-κB Signaling	2.79	0.178	0.507	AKT1,BMP4,BMPR2,EGFR,FGFR1,FGFR3,FLT1,GSK3B,IGF1R,IGF2R,IKBKG,IL18,IL1R1,IL33,KRAS,MAP2K6,MAP3K1,MRAS,MYD88,NFKB2,NTRK3,PDGFRA,PDGFRB,PELI1,PIK3CB,PIK3R5,PRKACB,RALA,RAP2A,TGFBR3,TLR5,TLR6,TLR7,TNFRSF11B,TNFRSF1A	35
48 h	100 ug/mL	Melanoma Signaling	2.76	0.26	1.265	AKT1,CDKN1A,CDKN2A,KRAS,MDM2,MITF,MRAS,PIK3CB,PIK3R5,PTEN,RALA,RAP2A,RB1	13
48 h	100 ug/mL	fMLP Signaling in Neutrophils	2.72	0.195	1.964	Calm1 (includes others),ELK1,GNA13,GNAI2,GNAS,GNB4,GNG11,GNG13,GNG2,ITPR2,KRAS,MRAS,NFAT5,NFATC1,NFKB2,NOX4,PIK3CB,PIK3R5,PPP3CA,PRKCA,PRKCI,PRKD1,RALA,RAP2A,REL	25
48 h	100 ug/mL	Synaptic Long Term Potentiation	2.67	0.194	0.816	ADCY1,ATF4,Calm1 (includes others),CAMK2B,CAMK2D,CREB1,CREB3L2,ITPR2,KRAS,MRAS,PLCE1,PLCL2,PPP1R12A,PPP1R14A,PPP1R3C,PPP3CA,PRKACB,PRKAR2A,PRKCA,PRKCI,PRKD1,RALA,RAP2A,RAPGEF3,RPS6KA1	25
48 h	100 ug/mL	MSP-RON Signaling In Cancer Cells Pathway	2.67	0.191	0.816	ACTA2,AKT1,ATF4,CREB1,CREB3L2,EGFR,ETS1,FOS,GSK3B,ITGA6,ITGB4,KRAS,MET,MRAS,MYC,NFKB2,PIK3CB,PIK3R5,PLAUR,RALA,RAP2A,REL,VEGFA,VEGFD,VIM,YWHAZ	26
48 h	100 ug/mL	Ceramide Signaling	2.65	0.213	-0.258	AKT1,CTSD,DIABLO,FOS,KRAS,MAP3K1,MRAS,NFKB2,NSMAF,PIK3CB,PIK3R5,PPP2R2B,PPP2R5E,RALA,RAP2A,REL,SMPD2,TNFRSF11B,TNFRSF1A	19
48 h	100 ug/mL	Glioma Invasiveness Signaling	2.63	0.229	1.604	ITGAV,ITGB3,KRAS,MMP2,MRAS,PIK3CB,PIK3R5,PLAUR,RALA,RAP2A,RHOB,RHOBTB1,RHOJ,RND1,RND3,TIMP3	16
48 h	100 ug/mL	LPS-stimulated MAPK Signaling	2.62	0.217	1.213	CD14,CREB1,ELK1,FOS,IKBKG,KRAS,MAP2K6,MAPK12,MRAS,NFKB2,PIK3CB,PIK3R5,PRKCA,PRKCI,PRKD1,RALA,RAP2A,REL	18
48 h	100 ug/mL	PPAR Signaling	2.61	0.204	-1.342	FOS,IKBKG,IL18,IL1R1,IL1RL1,IL33,KRAS,MRAS,NCOR2,NFKB2,NRIP1,PDGFB,PDGFD,PDGFRA,PDGFRB,PTGS2,RALA,RAP2A,REL,TNFRSF11B,TNFRSF1A	21
48 h	100 ug/mL	Neurotrophin/TRK Signaling	2.59	0.221	2.138	AKT1,ATF4,CREB1,CREB3L2,FOS,KRAS,MAP2K6,MRAS,NTRK3,PIK3CB,PIK3R5,PTPN11,RALA,RAP2A,RPS6KA1,SORCS1,SPRY2	17	Activated
48 h	100 ug/mL	IL-17 Signaling	2.54	0.183	0.378	AKT1,CEBPB,ELK1,FOS,GSK3B,IL11,IL17D,IL17RE,IL18,IL33,IL6,KRAS,MAP2K6,MAPK12,MMP13,MMP2,MMP3,MRAS,PIK3CB,PIK3R5,PTGS2,RALA,RAP2A,TGFB1,TNFRSF11B,TRAF3IP2,VEGFA,VEGFD	28
48 h	100 ug/mL	Epithelial Adherens Junction Signaling	2.54	0.183	0	AKT1,BMPR2,CDH2,DIAPH1,EGFR,FGF1,FGFR1,IGF1R,IQGAP1,KRAS,MET,MRAS,MYH10,MYL12A,MYL7,NECTIN1,NECTIN2,PPP2R2B,PPP2R5E,PTEN,RALA,RAP2A,STK4,TGFBR3,TIAM1,TNS1,WASF1,YWHAZ	28
48 h	100 ug/mL	NGF Signaling	2.53	0.195	2.236	AKT1,ATF4,BAX,CREB1,CREB3L2,ELK1,IKBKG,KRAS,MAP3K1,MAP3K10,MAP3K9,MAPK12,MRAS,NFKB2,PIK3CB,PIK3R5,PTPN11,RALA,RAP2A,REL,RPS6KA1,SMPD2,TRAF4	23	Activated
48 h	100 ug/mL	NF-κB Activation by Viruses	2.53	0.218	2	AKT1,IKBKG,ITGA6,ITGAV,ITGB3,KRAS,MAP3K1,MRAS,NFKB2,PIK3CB,PIK3R5,PRKCA,PRKCI,PRKD1,RALA,RAP2A,REL	17	Activated
48 h	100 ug/mL	TEC Kinase Signaling	2.49	0.171	0.728	ACTA2,FOS,FRK,GNA13,GNAI2,GNAS,GNB4,GNG11,GNG13,GNG2,ITGA1,ITGA10,ITGA11,ITGA6,ITGA7,ITGAV,ITGB3,ITGB4,ITGB5,MAPK12,MRAS,NFKB2,PIK3CB,PIK3R5,PRKCA,PRKCI,PRKD1,REL,RHOB,RHOBTB1,RHOJ,RND1,RND3,TNFRSF10A,TNFRSF21	35
48 h	100 ug/mL	RHOA Signaling	2.49	0.193	0	ACTA2,ANLN,EPHA1,GNA13,IGF1,IGF1R,LPAR2,MPRIP,MSN,MYL12A,MYL7,MYL9,MYLK,NRP2,PIP4K2A,PLD1,PPP1R12A,RHPN2,RND3,SEPTIN4,SEPTIN5,SEPTIN8,WASF1	23
48 h	100 ug/mL	LPS/IL-1 Mediated Inhibition of RXR Function	2.44	0.166	-1.069	ABCA1,ABCC3,ABCG5,ACOX2,ACSBG1,ACSL3,ALAS1,ALDH1A1,ALDH7A1,CD14,CYP2S1,CYP3A7,FABP2,FABP3,FMO2,FMO3,GSTA3,Gstm3,GSTM4,GSTM5,GSTO2,HMGCS1,HS3ST1,HS6ST2,IL18,IL1R1,IL1RL1,IL33,MAP3K1,MGST2,MYD88,NDST1,PAPSS2,PLTP,PPARGC1B,SLC10A1,TNFRSF11B,TNFRSF1A	38
48 h	100 ug/mL	MYC Mediated Apoptosis Signaling	2.44	0.25	-0.577	BAX,CDKN2A,CFLAR,CRADD,IKBKG,MDM2,MYC,NFKB2,PRKACB,PRKAR2A,TNFRSF11B,TNFRSF1A	12
48 h	100 ug/mL	Androgen Signaling	2.42	0.178	0.905	AR,CACNA2D1,Calm1 (includes others),CDK7,GNA13,GNAI2,GNAS,GNB4,GNG11,GNG13,GNG2,GTF2A1,GTF2H1,H3-3A/H3-3B,H3C3,HSPA4,ITPR2,MRAS,NFKB2,POLR2E,POLR2F,PRKACB,PRKAR2A,PRKCA,PRKCI,PRKD1,REL,TAF13,TAF5L	29
48 h	100 ug/mL	Production of Nitric Oxide and Reactive Oxygen Species in Macrophages	2.4	0.174	0.962	AKT1,CLU,CYBA,FOS,IFNGR1,IKBKG,IRF1,MAP3K1,MAP3K10,MAP3K9,MAPK12,NFKB2,PIK3CB,PIK3R5,PPP1R12A,PPP1R14A,PPP1R3C,PPP2R2B,PPP2R5E,PRKCA,PRKCI,PRKD1,REL,RHOB,RHOBTB1,RHOJ,RND1,RND3,SERPINA1,TNFRSF11B,TNFRSF1A	31
48 h	100 ug/mL	CCR3 Signaling in Eosinophils	2.39	0.188	0.277	Calm1 (includes others),CCR3,GNA13,GNAI2,GNAS,GNB4,GNG11,GNG13,GNG2,ITPR2,KRAS,MAPK12,MPRIP,MRAS,MYLK,PIK3CB,PIK3R5,PLA2G2E,PPP1R12A,PRKCA,PRKCI,PRKD1,RALA,RAP2A	24
48 h	100 ug/mL	Apelin Liver Signaling Pathway	2.36	0.308	0	APLN,COL18A1,COL1A1,COL3A1,GSK3B,IRS1,MAPK12,PDGFRB	8
48 h	100 ug/mL	Clathrin-mediated Endocytosis Signaling	2.36	0.17	#NUM!	ACTA2,AP1S2,AP4S1,CLU,DNM1,F2,FGF1,FGF10,FGF18,FGF21,FGF7,HIP1,HSPA8,IGF1,ITGB3,ITGB4,ITGB5,LDLR,MDM2,MET,MYO1E,PDGFB,PDGFD,PICALM,PIK3CB,PIK3R5,PPP3CA,SERPINA1,SH3GLB1,SNX9,USP9X,VEGFA,VEGFD	33
48 h	100 ug/mL	Neuroinflammation Signaling Pathway	2.36	0.158	2.03	AKT1,ATF4,BIRC5,BIRC7,BMPR2,CD80,CFLAR,CREB1,CREB3L2,CXCL10,CXCL12,FOS,GSK3B,HLA-A,HLA-DRA,IFNGR1,IKBKG,IL18,IL1R1,IL6,MAPK12,MAPK6,MAPT,MFGE8,MMP3,MYD88,NFAT5,NFATC1,NFKB2,NOX4,PIK3CB,PIK3R5,PLA2G2E,PPP3CA,PTGS2,REL,S100G,SLC6A1,SNCA,TGFB1,TGFBR3,TLR5,TLR6,TLR7,TNFRSF1A	45	Activated
48 h	100 ug/mL	Role of NANOG in Mammalian Embryonic Stem Cell Pluripotency	2.35	0.189	0.632	AKT1,BMP1,BMP10,BMP4,BMPR2,FZD4,FZD5,GATA6,GSK3B,IL6ST,KRAS,LIFR,MRAS,PIK3CB,PIK3R5,RALA,RAP2A,SMAD1,SMAD9,WNT11,WNT5A,WNT5B,WNT9A	23
48 h	100 ug/mL	Relaxin Signaling	2.32	0.179	1.886	ADCY1,ADCY3,ADCY7,AKT1,CREB1,CTH,ELK1,FOS,GNA13,GNAI2,GNAS,GNB4,GNG11,GNG13,GNG2,MRAS,NFKB2,NPR3,PDE1A,PDE2A,PDE7A,PIK3CB,PIK3R5,PRKACB,PRKAR2A,REL,VEGFA	27
48 h	100 ug/mL	Macropinocytosis Signaling	2.31	0.213	0.632	CD14,ITGB3,ITGB4,ITGB5,KRAS,MET,MRAS,PDGFB,PDGFD,PIK3CB,PIK3R5,PRKCA,PRKCI,PRKD1,RALA,RAP2A	16
48 h	100 ug/mL	Gα12/13 Signaling	2.3	0.185	0.626	AKT1,CDH10,CDH2,CDH26,CDH6,ELK1,F2,GNA13,IKBKG,KRAS,LPAR2,MAP3K1,MAPK12,MEF2A,MRAS,MYL12A,MYL7,MYL9,NFKB2,PIK3CB,PIK3R5,RALA,RAP2A,REL	24
48 h	100 ug/mL	GADD45 Signaling	2.3	0.232	-0.277	CCND2,CCND3,CDK1,CDKN1A,GADD45A,GADD45B,MAP2K6,MAPK12,MYC,NFKB2,REL,TGFB1,WT1	13
48 h	100 ug/mL	VEGF Family Ligand-Receptor Interactions	2.29	0.207	1.807	AKT1,FLT1,FOS,KRAS,MRAS,NRP1,NRP2,PIK3CB,PIK3R5,PLA2G2E,PRKCA,PRKCI,PRKD1,RALA,RAP2A,VEGFA,VEGFD	17
48 h	100 ug/mL	Cell Cycle: G2/M DNA Damage Checkpoint Regulation	2.28	0.24	1.155	CDK1,CDK7,CDKN1A,CDKN2A,CKS1B,GADD45A,MDM2,MDM4,RPS6KA1,TOP2A,TRIP12,YWHAZ	12
48 h	100 ug/mL	FAT10 Cancer Signaling Pathway	2.28	0.24	1.508	AKT1,BMPR2,GSK3B,HOXB9,IKBKG,IL6,NFKB2,REL,TGFB1,TGFBR3,TNFRSF11B,TNFRSF1A	12
48 h	100 ug/mL	14-3-3-mediated Signaling	2.26	0.185	-0.426	AKT1,BAX,ELK1,FOS,GSK3B,KRAS,MAPK12,MAPT,MRAS,PIK3CB,PIK3R5,PLCE1,PLCL2,PRKCA,PRKCI,PRKD1,RALA,RAP2A,RPS6KA1,SNCA,TNFRSF1A,VIM,YWHAZ	23
48 h	100 ug/mL	Chemokine Signaling	2.25	0.211	0.5	Calm1 (includes others),CAMK1D,CAMK2B,CAMK2D,CCR3,CXCL12,FOS,GNAI2,KRAS,MAPK12,MPRIP,MRAS,PPP1R12A,PRKCA,RALA,RAP2A	16
48 h	100 ug/mL	UDP-N-acetyl-D-galactosamine Biosynthesis II	2.25	0.417	1	GALE,GPI,HK2,HKDC1,UAP1	5
48 h	100 ug/mL	GM-CSF Signaling	2.22	0.214	1.941	AKT1,CAMK2B,CAMK2D,ELK1,ETS1,KRAS,MRAS,PIK3CB,PIK3R5,PIM1,PPP3CA,PTPN11,RALA,RAP2A,RUNX1	15
48 h	100 ug/mL	Melanocyte Development and Pigmentation Signaling	2.21	0.196	1.414	ADCY1,ADCY3,ADCY7,ATF4,CREB1,CREB3L2,GNAS,KITLG,KRAS,MITF,MRAS,PIK3CB,PIK3R5,PRKACB,PRKAR2A,PTPN11,RALA,RAP2A,RPS6KA1	19
48 h	100 ug/mL	Triacylglycerol Biosynthesis	2.21	0.235	1.155	AGPAT1,AGPAT5,ELOVL6,GPAM,GPAT3,GPAT4,LPGAT1,LPIN1,LPIN2,MBOAT2,Plpp1,PLPP3	12
48 h	100 ug/mL	UVB-Induced MAPK Signaling	2.21	0.235	0.632	AKT1,EGFR,EIF4EBP1,FOS,H3-3A/H3-3B,H3C3,MAPK12,PIK3CB,PIK3R5,PRKCA,PRKCI,PRKD1	12
48 h	100 ug/mL	Huntington's Disease Signaling	2.18	0.157	0	AKT1,ATF4,ATP5F1B,BAX,CAPN11,CAPN6,CDK5R1,CPLX2,CREB1,CREB3L2,CTSD,DNAJC5,DNM1,EGFR,GNB4,GNG11,GNG13,GNG2,HIP1,HSPA1A/HSPA1B,HSPA4,HSPA8,IGF1,IGF1R,MAP3K10,NAPA,NCOR2,PIK3CB,PIK3R5,POLR2E,POLR2F,PRKCA,PRKCI,PRKD1,PSMB10,PSMB9,PSMC3,PSME1,SDHA,SNCA,TGM2,ZDHHC17	42
48 h	100 ug/mL	Gap Junction Signaling	2.17	0.167	#NUM!	ACTA2,ADCY1,ADCY3,ADCY7,AKT1,CAV1,CCN3,CSNK1A1,CTH,EGFR,GJB3,GNAI2,GNAS,GRIK1,HTR2B,ITPR2,KRAS,MRAS,NPR3,PIK3CB,PIK3R5,PLCE1,PLCL2,PPP3CA,PRKACB,PRKAR2A,PRKCA,PRKCI,PRKD1,PRKG2,RALA,RAP2A	32
48 h	100 ug/mL	Natural Killer Cell Signaling	2.16	0.171	1.512	AKT1,COL18A1,COL1A1,COL3A1,FCGR2A,HLA-A,HSPA1A/HSPA1B,HSPA4,HSPA8,IL18,Klra7 (includes others),KRAS,MAP3K1,MAP3K10,MAP3K9,MAPK12,MRAS,MYD88,NECTIN2,NFAT5,NFATC1,NFKB2,PIK3CB,PIK3R5,PTPN11,RALA,RAP2A,RASSF5,REL	29
48 h	100 ug/mL	Corticotropin Releasing Hormone Signaling	2.16	0.176	0.894	ADCY1,ADCY3,ADCY7,ATF4,CACNA2D1,Calm1 (includes others),CNR1,CREB1,CREB3L2,CTH,ELK1,FOS,GNAI2,GNAS,ITPR2,JUND,MAPK12,MEF2A,NPR3,PRKACB,PRKAR2A,PRKCA,PRKCI,PRKD1,PTGS2,VEGFA	26
48 h	100 ug/mL	iNOS Signaling	2.12	0.239	0.378	Calm1 (includes others),CD14,FOS,HMGA1,IFNGR1,IKBKG,IRF1,MAPK12,MYD88,NFKB2,REL	11
48 h	100 ug/mL	Virus Entry via Endocytic Pathways	2.12	0.186	#NUM!	ACTA2,AP1S2,AP4S1,CAV1,CXADR,DNM1,FLNB,FLNC,HLA-A,ITGB3,ITGB4,ITGB5,KRAS,MRAS,PIK3CB,PIK3R5,PRKCA,PRKCI,PRKD1,RALA,RAP2A	21
48 h	100 ug/mL	Granulocyte Adhesion and Diapedesis	2.11	0.171	#NUM!	CCL28,Ccl7,CCR3,CLDN1,CLDN15,CLDN2,CXCL10,Cxcl11,CXCL12,Cxcl15,CXCL17,GNAI2,IL18,IL1R1,IL1RL1,IL33,MMP10,MMP11,MMP13,MMP14,MMP15,MMP2,MMP3,MSN,SDC2,SDC4,TNFRSF11B,TNFRSF1A	28
48 h	100 ug/mL	PDGF Signaling	2.08	0.198	1.698	CAV1,ELK1,FOS,KRAS,MAP3K1,MRAS,MYC,PDGFB,PDGFD,PDGFRA,PDGFRB,PIK3CB,PIK3R5,PRKCA,RALA,RAP2A,SYNJ2	17
48 h	100 ug/mL	Gαs Signaling	2.04	0.18	1.698	ADCY1,ADCY3,ADCY7,ADD3,ATF4,CNR1,CREB1,CREB3L2,ELK1,GNA13,GNAI2,GNAS,GNB4,GNG11,GNG13,GNG2,MC5R,MRAS,PRKACB,PRKAR2A,RAPGEF3,VIPR2	22
48 h	100 ug/mL	BMP signaling pathway	2.03	0.195	1	BMP1,BMP10,BMP4,BMPR2,CREB1,KRAS,MAPK12,MRAS,NFKB2,PRKACB,PRKAR2A,RALA,RAP2A,REL,SMAD1,SMAD9,SMURF1	17
48 h	100 ug/mL	Prolactin Signaling	2.02	0.191	1.291	CEBPB,FOS,IRF1,IRS1,KCNMB4,KRAS,MRAS,MYC,NMI,PIK3CB,PIK3R5,PRKCA,PRKCI,PRKD1,PTPN11,RALA,RAP2A,SOCS3	18
48 h	100 ug/mL	Arginine Biosynthesis IV	1.99	0.6	#NUM!	ASS1,GLUD1,OAT	3
48 h	100 ug/mL	Tetrahydrofolate Salvage from 5,10-methenyltetrahydrofolate	1.99	0.6	#NUM!	GART,MTHFD1,MTHFD2	3
48 h	100 ug/mL	FLT3 Signaling in Hematopoietic Progenitor Cells	1.98	0.198	1.807	AKT1,ATF4,CREB1,CREB3L2,EIF4EBP1,ELK1,GAB2,KRAS,MAPK12,MRAS,PIK3CB,PIK3R5,PTPN11,RALA,RAP2A,RPS6KA1	16
48 h	100 ug/mL	PPARα/RXRα Activation	1.97	0.164	-2.502	ABCA1,ACAA1,ADCY1,ADCY3,ADCY7,BCL3,BMPR2,GNAS,IKBKG,IL1R1,IL1RL1,IL6,IRS1,ITGB5,KRAS,LPL,MAP2K6,MRAS,NCOR2,NFKB2,PLCE1,PLCL2,PRKACB,PRKAR2A,PRKCA,RALA,RAP2A,REL,TGFB1,TGFBR3	30	Inactivated
48 h	100 ug/mL	Oncostatin M Signaling	1.96	0.238	0.632	ELK1,IL6ST,KRAS,MMP13,MMP3,MRAS,OSMR,RALA,RAP2A,TIMP3	10
48 h	100 ug/mL	RANK Signaling in Osteoclasts	1.93	0.191	2	AKT1,Calm1 (includes others),ELK1,FOS,IKBKG,MAP2K6,MAP3K1,MAP3K10,MAP3K9,MAPK12,MITF,NFATC1,NFKB2,PIK3CB,PIK3R5,PPP3CA,REL	17	Activated
48 h	100 ug/mL	Apelin Cardiomyocyte Signaling Pathway	1.93	0.188	-0.471	AKT1,APLN,GNAI2,MAPK12,MAPK6,MYL12A,MYL7,MYL9,MYLK,PIK3CB,PIK3R5,PLCE1,PLCL2,PRKCA,PRKCI,PRKD1,SLC8A1,TGFB1	18
48 h	100 ug/mL	Leukotriene Biosynthesis	1.92	0.357	0	DPEP2,GGT1,GGT6,GSTM4,MGST2	5
48 h	100 ug/mL	Opioid Signaling Pathway	1.92	0.152	1.667	ADCY1,ADCY3,ADCY7,AKT1,ATF4,CACNA2D1,Calm1 (includes others),CAMK1D,CAMK2B,CAMK2D,CREB1,CREB3L2,ELK1,FOS,FRK,GNA13,GNAI2,GNAS,GNB4,GNG11,GNG13,GNG2,GSK3B,ITPR2,KRAS,MAP2K6,MAPK12,MAPK6,MRAS,MYC,NFKB2,PDE1A,PPP3CA,PRKACB,PRKAR2A,PRKCA,PRKCI,PRKD1,RALA,RAP2A,RPS6KA1	41
48 h	100 ug/mL	CDP-diacylglycerol Biosynthesis I	1.89	0.28	1.134	AGPAT1,AGPAT5,GPAM,GPAT3,GPAT4,LPGAT1,MBOAT2	7
48 h	100 ug/mL	Sumoylation Pathway	1.89	0.186	0	AR,ARHGDIB,ARHGDIG,CBX4,ETS1,FOS,MAPK12,MDM2,NFKB2,RHOB,RHOBTB1,RHOJ,RND1,RND3,SENP2,SLC19A1,SNCA,ZEB1	18
48 h	100 ug/mL	PEDF Signaling	1.88	0.193	1.807	AKT1,CFLAR,ELK1,IKBKG,KRAS,MAPK12,MRAS,NFKB2,PIK3CB,PIK3R5,RALA,RAP2A,REL,SERPINF1,WASF2,ZEB1	16
48 h	100 ug/mL	PI3K Signaling in B Lymphocytes	1.88	0.161	2.117	AKT1,ATF4,ATF5,ATF6,C3,Calm1 (includes others),CAMK2B,CAMK2D,CREB1,ELK1,FOS,IKBKG,IL4R,IRS1,ITPR2,KRAS,MRAS,NFAT5,NFATC1,NFKB2,PIK3CB,PLCE1,PLCL2,PLEKHA1,PPP3CA,PRKCI,PTEN,RALA,RAP2A,REL	30	Activated
48 h	100 ug/mL	SPINK1 General Cancer Pathway	1.88	0.214	0.577	AKT1,EGFR,IL6,KRAS,MRAS,PIK3CB,PIK3R5,Prss1 (includes others),PRSS2,PRSS3,RALA,RAP2A	12
48 h	100 ug/mL	Cellular Effects of Sildenafil (Viagra)	1.87	0.17	#NUM!	ACTA2,ADCY1,ADCY3,ADCY7,CACNA2D1,Calm1 (includes others),GNAS,ITPR2,MPRIP,MYH10,MYL12A,MYL7,MYL9,MYLK,MYO10,MYO1H,PDE1A,PDE2A,PLCE1,PLCL2,PPP1R12A,PRKACB,PRKAR2A,PRKG2	24
48 h	100 ug/mL	HER-2 Signaling in Breast Cancer	1.87	0.157	2.263	AAAS,AKT1,BIRC5,CDKN1A,COX6A2,EGFR,ELK1,ETS1,FOS,FRK,GSK3B,IKBKG,ITGB3,ITGB4,ITGB5,KRAS,MDM2,MMP2,MRAS,MYC,NFKB2,PARD6B,PARD6G,PIK3CB,PIK3R5,PRKCA,PRKCI,PRKD1,PTEN,PTGS2,RALA,RAP2A,RB1,REL	34	Activated
48 h	100 ug/mL	Thrombopoietin Signaling	1.86	0.206	1.387	FOS,GAB2,KRAS,MRAS,MYC,PIK3CB,PIK3R5,PRKCA,PRKCI,PRKD1,PTPN11,RALA,RAP2A	13
48 h	100 ug/mL	Sphingosine-1-phosphate Signaling	1.86	0.179	0.943	ADCY1,ADCY3,ADCY7,AKT1,GNA13,GNAI2,PDGFB,PDGFD,PDGFRA,PDGFRB,PIK3CB,PIK3R5,PLCE1,PLCL2,RHOB,RHOBTB1,RHOJ,RND1,RND3,SMPD2	20
48 h	100 ug/mL	Xenobiotic Metabolism PXR Signaling Pathway	1.85	0.165	-1.347	ABCC3,ALDH1A1,ALDH7A1,CAMK2B,CAMK2D,CYP3A7,GSTA3,Gstm3,GSTM4,GSTM5,GSTO2,HS3ST1,HS6ST2,MGST2,NCOR2,NDST1,NRIP1,PPP1R12A,PPP1R14A,PPP1R3C,PRKACB,PRKAR2A,PRKCA,PRKCI,PRKD1,UGT1A6,UGT1A9 (includes others)	27
48 h	100 ug/mL	G Beta Gamma Signaling	1.84	0.173	0.894	ADCY1,AKT1,CACNA2D1,CAV1,EGFR,GNA13,GNAI2,GNAS,GNB4,GNG11,GNG13,GNG2,ITPR2,KRAS,MRAS,PRKACB,PRKAR2A,PRKCA,PRKCI,PRKD1,RALA,RAP2A	22
48 h	100 ug/mL	Antiproliferative Role of Somatostatin Receptor 2	1.84	0.195	1.508	CDKN1A,CTH,ELK1,GNB4,GNG11,GNG13,GNG2,KRAS,MRAS,NPR3,PIK3CB,PIK3R5,PTPN11,RALA,RAP2A	15
48 h	100 ug/mL	Thyroid Cancer Signaling	1.84	0.195	0.775	AKT1,ELK1,FOS,GSK3B,IGF1,IRS1,KRAS,MRAS,MYC,NTRK3,PIK3CB,PIK3R5,PTEN,RALA,RAP2A	15
48 h	100 ug/mL	ERBB Signaling	1.84	0.187	0.243	AKT1,EGFR,ELK1,FOS,GSK3B,KRAS,MAP2K6,MAPK12,MRAS,NRG2,PIK3CB,PIK3R5,PRKCA,PRKCI,PRKD1,RALA,RAP2A	17
48 h	100 ug/mL	Renin-Angiotensin Signaling	1.83	0.175	1.698	ADCY1,ADCY3,ADCY7,ELK1,FOS,ITPR2,KRAS,MAP3K1,MAPK12,MRAS,NFKB2,PIK3CB,PIK3R5,PRKACB,PRKAR2A,PRKCA,PRKCI,PRKD1,RALA,RAP2A,REL	21
48 h	100 ug/mL	Nitric Oxide Signaling in the Cardiovascular System	1.82	0.177	1.414	AKT1,CACNA2D1,Calm1 (includes others),CAV1,FLT1,ITPR2,KNG1,PDE1A,PDE2A,PIK3CB,PIK3R5,PRKACB,PRKAR2A,PRKCA,PRKCI,PRKD1,PRKG2,SLC7A1,VEGFA,VEGFD	20
48 h	100 ug/mL	MSP-RON Signaling In Macrophages Pathway	1.81	0.179	1.213	ATF4,CREB1,CREB3L2,FOS,GAB2,HLA-DRA,IFNGR1,IKBKG,KRAS,MRAS,NFKB2,NFKBIZ,PIK3CB,PIK3R5,PTGS2,RALA,RAP2A,REL,SOCS3	19
48 h	100 ug/mL	Sperm Motility	1.8	0.152	1.5	Calm1 (includes others),Cngb1,DSTYK,EGFR,EPHA1,EPHA4,FGFR1,FGFR3,FLT1,FRK,GNA13,GNAI2,GNAS,GNB4,GNG11,GNG13,GNG2,IGF1R,ITPR2,MAP2K6,MET,MRAS,NTRK3,PDE1A,PDE2A,PDGFRA,PDGFRB,PLA2G2E,PLCE1,PLCL2,PRKACB,PRKAR2A,PRKCA,PRKCI,PRKD1,PRKG2,STYK1	37
48 h	100 ug/mL	VDR/RXR Activation	1.79	0.192	1.508	CD14,CDKN1A,CEBPB,CXCL10,GADD45A,IL1RL1,KLF4,NCOR2,PRKCA,PRKCI,PRKD1,S100G,SEMA3B,THBD,WT1	15
48 h	100 ug/mL	Glutathione-mediated Detoxification	1.79	0.25	-2.121	GSTA3,Gsta4,Gstm3,GSTM4,GSTM5,GSTO2,Gstt1,MGST2	8	Inactivated
48 h	100 ug/mL	UVC-Induced MAPK Signaling	1.78	0.216	-0.302	EGFR,FOS,KRAS,MAPK12,MRAS,PRKCA,PRKCI,PRKD1,RALA,RAP2A,SMPD2	11
48 h	100 ug/mL	mTOR Signaling	1.78	0.157	1.414	AKT1,DDIT4,EIF4EBP1,EIF4EBP2,EIF4G3,IRS1,KRAS,MRAS,PIK3CB,PIK3R5,PLD1,PPP2R2B,PPP2R5E,PRKCA,PRKCI,PRKD1,RALA,RAP2A,RHOB,RHOBTB1,RHOJ,RND1,RND3,RPS12,RPS18,RPS24,RPS25,RPS6KA1,RPS9,VEGFA,VEGFD	31
48 h	100 ug/mL	p38 MAPK Signaling	1.78	0.175	-0.243	ATF4,CREB1,CREB3L2,ELK1,H3-3A/H3-3B,H3C3,HSPB2,IL18,IL1R1,IL1RL1,IL33,MAP2K6,MAPK12,MAPT,MEF2A,MYC,PLA2G2E,RPS6KA1,TGFB1,TNFRSF1A	20
48 h	100 ug/mL	WNT/β-catenin Signaling	1.75	0.162	0	AKT1,BMPR2,CDH2,CDKN2A,CSNK1A1,DKK2,DKK3,FZD4,FZD5,GSK3B,LRP1,LRP6,MDM2,MYC,PPP2R2B,PPP2R5E,SFRP2,SFRP4,SOX12,SOX4,TGFB1,TGFBR3,TLE4,WNT11,WNT5A,WNT5B,WNT9A	27
48 h	100 ug/mL	Non-Small Cell Lung Cancer Signaling	1.75	0.183	1.508	AKT1,CCND2,CCND3,CDK6,CDKN2A,EGFR,ITPR2,KRAS,MRAS,PIK3CB,PIK3R5,PRKCA,RALA,RAP2A,RASSF5,RB1,STK4	17
48 h	100 ug/mL	Pyroptosis Signaling Pathway	1.74	0.19	-0.775	BAX,GBP2,GSDMD,IL18,IL1R1,MAPK12,NFKB2,PANX1,PRKACB,PRKAR2A,TLR5,TLR6,TLR7,TNFRSF11B,TNFRSF1A	15
48 h	100 ug/mL	Chondroitin and Dermatan Biosynthesis	1.73	0.5	#NUM!	CHPF,CHSY1,CSGALNACT1	3
48 h	100 ug/mL	UDP-N-acetyl-D-glucosamine Biosynthesis II	1.73	0.5	#NUM!	FMO3,GFPT2,UAP1	3
48 h	100 ug/mL	Pancreatic Adenocarcinoma Signaling	1.71	0.171	2.357	AKT1,BIRC5,CDKN1A,CDKN2A,CDKN2B,EGFR,ELK1,KRAS,MAPK12,MDM2,NFKB2,PIK3CB,PIK3R5,PLD1,PTGS2,RALA,RB1,REL,TGFB1,VEGFA,VEGFD	21	Activated
48 h	100 ug/mL	TGF-β Signaling	1.71	0.181	0.775	BMP4,BMPR2,FOS,INHBA,KRAS,MAP2K6,MAPK12,MRAS,PMEPA1,RALA,RAP2A,SERPINE1,SMAD1,SMAD9,SMURF1,TGFB1,TGIF1	17
48 h	100 ug/mL	PXR/RXR Activation	1.7	0.203	0	ABCC3,AKT1,ALAS1,ALDH1A1,Aldh1a7,CYP3A7,IL6,PAPSS2,PRKACB,PRKAR2A,SCD,UGT1A9 (includes others)	12
48 h	100 ug/mL	Phosphatidylglycerol Biosynthesis II (Non-plastidic)	1.7	0.259	1.134	AGPAT1,AGPAT5,GPAM,GPAT3,GPAT4,LPGAT1,MBOAT2	7
48 h	100 ug/mL	SNARE Signaling Pathway	1.69	0.168	0.853	ADCY1,ADCY3,ADCY7,CACNA2D1,Calm1 (includes others),CAMK2B,CAMK2D,CPLX2,DNAJC5,HSPA8,MYH10,MYL7,MYL9,MYO10,MYO1H,NAPA,PRKACB,PRKAR2A,SNCA,STXBP1,SYN1,SYT17	22
48 h	100 ug/mL	TR/RXR Activation	1.69	0.188	#NUM!	AKT1,BCL3,COL6A3,ENO1,HP,LDLR,MDM2,NCOR2,PFKP,PIK3CB,PIK3R5,RAB3B,RCAN2,THRA,UCP2	15
48 h	100 ug/mL	Germ Cell-Sertoli Cell Junction Signaling	1.67	0.16	#NUM!	ACTA2,AKT1,CDH2,IQGAP1,ITGA6,JUP,KRAS,MAP2K6,MAP3K1,MAP3K10,MAP3K9,MAPK12,MRAS,NECTIN2,PIK3CB,PIK3R5,RALA,RAP2A,RHOB,RHOBTB1,RHOJ,RND1,RND3,TGFB1,TNFRSF1A,ZYX	26
48 h	100 ug/mL	IL-12 Signaling and Production in Macrophages	1.66	0.171	#NUM!	AKT1,CEBPB,CLU,FOS,IFNGR1,IKBKG,IL18,IRF1,MAF,MAPK12,MYD88,NFKB2,PIK3CB,PIK3R5,PRKCA,PRKCI,PRKD1,REL,SERPINA1,TGFB1	20
48 h	100 ug/mL	IL-15 Production	1.66	0.171	-0.688	DSTYK,EGFR,EPHA1,EPHA4,FGFR1,FGFR3,FLT1,FRK,IGF1R,IL6,IRF1,MAP2K6,MET,NFKB2,NTRK3,PDGFRA,PDGFRB,PRKCI,REL,STYK1	20
48 h	100 ug/mL	Cardiac β-adrenergic Signaling	1.66	0.159	1.291	ADCY1,ADCY3,ADCY7,AKAP12,AKAP13,AKAP6,CACNA2D1,GNA13,GNAI2,GNAS,GNB4,GNG11,GNG13,GNG2,MRAS,PDE1A,PDE2A,PDE7A,PKIA,PPP1R12A,PPP1R14A,PPP1R3C,PPP2R2B,PPP2R5E,PRKACB,PRKAR2A,SLC8A1	27
48 h	100 ug/mL	Hepatic Cholestasis	1.65	0.157	#NUM!	ABCC3,ABCG5,ADCY1,ADCY3,ADCY7,CD14,IKBKG,IL11,IL17D,IL18,IL1R1,IL1RL1,IL33,IL6,MAPK12,MYD88,NFKB2,PRKACB,PRKAR2A,PRKCA,PRKCI,PRKD1,REL,SLC10A1,SLCO3A1,TGFB1,TNFRSF11B,TNFRSF1A	28
48 h	100 ug/mL	CDX Gastrointestinal Cancer Signaling Pathway	1.65	0.156	0.192	AKT1,BMP1,BMP10,BMP4,EGFR,FOS,FZD4,FZD5,GATA6,GSK3B,IKBKG,IL11,IL17D,IL18,IL33,IL6,MAPK12,NFKB2,NOX4,PIK3CB,PIK3R5,PTEN,PTGS2,REL,TGFB1,WNT11,WNT5A,WNT5B,WNT9A	29
48 h	100 ug/mL	Renal Cell Carcinoma Signaling	1.64	0.189	2.111	AKT1,ETS1,FOS,KRAS,MET,MRAS,PDGFB,PIK3CB,PIK3R5,PTPN11,RALA,RAP2A,TGFB1,VEGFA	14	Activated
48 h	100 ug/mL	Atherosclerosis Signaling	1.63	0.169	#NUM!	CCR3,CLU,COL18A1,COL1A1,COL3A1,CXCL12,IL18,IL33,IL6,LPL,MMP13,MMP3,NFKB2,PDGFB,PDGFD,PLA2G2E,REL,SERPINA1,TGFB1,TNFRSF12A	20
48 h	100 ug/mL	PFKFB4 Signaling Pathway	1.62	0.213	2.121	ATF4,CREB1,CREB3L2,GNAS,GPI,HK2,MAP2K6,PRKACB,PRKAR2A,TGFB1	10	Activated
48 h	100 ug/mL	UVA-Induced MAPK Signaling	1.62	0.177	0.905	EGFR,FOS,KRAS,MAPK12,MRAS,PARP1,PARP4,PIK3CB,PIK3R5,PLCE1,PLCL2,PRKCA,RALA,RAP2A,RPS6KA1,SMPD2,TNKS	17
48 h	100 ug/mL	Unfolded protein response	1.61	0.18	1.155	ATF4,ATF6,CD82,CEBPB,CEBPD,CEBPG,DNAJB5,DNAJC10,DNAJC5,ERN1,HSPA1A/HSPA1B,HSPA4,HSPA8,INSIG1,MBTPS1,SEL1L	16
48 h	100 ug/mL	CDC42 Signaling	1.6	0.157	0.277	CDC42BPA,DIAPH1,EXOC6B,FOS,GSK3B,H2-K2/H2-Q9,HLA-A,HLA-DRA,IQGAP1,ITGA1,ITGA10,ITGA11,ITGA6,ITGA7,ITGAV,ITGB3,ITGB4,ITGB5,MAPK12,MPRIP,MYL12A,MYL7,MYL9,MYLK,PPP1R12A,PRKCI,RALA	27
48 h	100 ug/mL	JAK/STAT Signaling	1.6	0.183	2.138	AKT1,CDKN1A,CEBPB,FOS,IL6,KRAS,MRAS,NFKB2,PIK3CB,PIK3R5,PTPN11,RALA,RAP2A,REL,SOCS3	15	Activated
48 h	100 ug/mL	Melatonin Signaling	1.6	0.191	0.832	Calm1 (includes others),CAMK2B,CAMK2D,GNAI2,MAP2K6,PLCE1,PLCL2,PRKACB,PRKAR2A,PRKCA,PRKCI,PRKD1,RORA	13
48 h	100 ug/mL	April Mediated Signaling	1.59	0.22	1.414	ELK1,FOS,IKBKG,MAP3K1,MAPK12,NFAT5,NFATC1,NFKB2,REL	9
48 h	100 ug/mL	Glucocorticoid Receptor Signaling	1.58	0.134	#NUM!	AKT1,AR,ATP5F1B,BRD7,CAV1,CDK7,CDKN1A,CREB1,CREBZF,EGFR,ELK1,FKBP4,FKBP5,FOS,GTF2A1,GTF2H1,H2-K2/H2-Q9,H3-3A/H3-3B,H3C3,HLA-A,HLA-DRA,HP,HSPA1A/HSPA1B,HSPA4,HSPA8,IGF1,IKBKG,IL13RA1,IL17RD,IL17RE,IL1R1,IL1RL1,IL4R,IL6,IL6ST,KRAS,KRT14,KRT7,MAP3K1,MAPK12,MMP13,MMP2,MMP3,MRAS,MT-ND4L,MYC,NCOR2,NDUFA10,NFAT5,NFATC1,NFKB2,NRIP1,PIK3CB,PIK3R5,PLA2G2E,POLR2E,POLR2F,PPP3CA,PRKACB,PTGS2,RALA,RAP2A,SDHA,S…	68
48 h	100 ug/mL	Role of Pattern Recognition Receptors in Recognition of Bacteria and Viruses	1.58	0.162	0.5	C3,CREB1,DDX58,IL11,IL17D,IL18,IL33,IL6,MAPK12,MYD88,NFKB2,NOD1,PIK3CB,PIK3R5,PRKCA,PRKCI,PRKD1,PTX3,REL,TGFB1,TLR5,TLR6,TLR7	23
48 h	100 ug/mL	AMPK Signaling	1.58	0.148	1.606	ADRA1D,AK1,AKT1,ATF4,BRD7,CDKN1A,CFTR,CHRNA10,CHRNA2,CHRNB1,CREB1,CREB3L2,EIF4EBP1,GNA13,GNAI2,GNAS,GNB4,GNG11,GNG13,GNG2,HMGCR,IRS1,LIPE,MAPK12,MRAS,PFKP,PIK3CB,PIK3R5,PPM1K,PPP2R2B,PPP2R5E,PRKACB,PRKAR2A,SMARCA2,TBC1D1	35
48 h	100 ug/mL	MicroRNA Biogenesis Signaling Pathway	1.57	0.156	2.117	AAAS,AGO1,AGO2,AGO3,AGO4,AKT1,BMP4,EGFR,EXOSC2,HOPX,HSPA8,IGF1,KRAS,MAPK12,MRAS,MYC,PDGFB,PIK3CB,PIK3R5,POLR2E,POLR2F,RALA,RAP2A,SMAD1,SMAD9,TGFB1,VEGFA	27	Activated
48 h	100 ug/mL	Acute Myeloid Leukemia Signaling	1.57	0.178	0.905	AKT1,EIF4EBP1,JUP,KITLG,KRAS,MAP2K6,MRAS,MYC,NFKB2,PIK3CB,PIK3R5,PIM1,RALA,RAP2A,REL,RUNX1	16
48 h	100 ug/mL	Apelin Muscle Signaling Pathway	1.56	0.208	0	AKT1,APLN,GNA13,GNAI2,GNAS,GNB4,GNG11,GNG13,GNG2,MRAS	10
48 h	100 ug/mL	Coagulation System	1.56	0.229	-1.414	F2,KNG1,PLAT,PLAUR,SERPINA1,SERPINA5,SERPINE1,THBD	8
48 h	100 ug/mL	Reelin Signaling in Neurons	1.56	0.163	1.342	AKT1,ARHGEF18,ARHGEF2,ARHGEF28,CAMK2B,CAMK2D,CDH2,CDK5R1,CNR1,FRK,GSK3B,LRP8,MAP1B,MAP2K6,MAP3K10,MAP3K9,MAPK12,MAPK8IP1,MAPT,PIK3CB,PIK3R5,WASF1	22
48 h	100 ug/mL	Paxillin Signaling	1.56	0.171	1	ACTA2,ITGA1,ITGA10,ITGA11,ITGA6,ITGA7,ITGAV,ITGB3,ITGB4,ITGB5,KRAS,MAPK12,MRAS,PARVA,PIK3CB,PIK3R5,RALA,RAP2A	18
48 h	100 ug/mL	BEX2 Signaling Pathway	1.55	0.184	0	AKT1,CDH2,CDKN1A,GSK3B,MAPK12,MMP2,NFKB2,PPP2R2B,PPP2R5E,PTEN,REL,SWAP70,VEGFA,VEGFD	14
48 h	100 ug/mL	Apelin Cardiac Fibroblast Signaling Pathway	1.53	0.261	-1.633	AKT1,APLN,CCN2,IL6,SERPINE1,TGFB1	6
48 h	100 ug/mL	Role of PKR in Interferon Induction and Antiviral Response	1.52	0.165	-0.471	BAX,DDX58,FOS,HSPA1A/HSPA1B,HSPA4,HSPA8,IFNAR2,IFNGR1,IKBKG,IL18,IRF1,MAP2K6,MAPK12,MYD88,NFKB2,PDGFB,PDGFD,PDGFRB,REL,TNFRSF1A	20
48 h	100 ug/mL	CNTF Signaling	1.5	0.196	0.905	AKT1,IL6ST,KRAS,LIFR,MRAS,PIK3CB,PIK3R5,PTPN11,RALA,RAP2A,RPS6KA1	11
48 h	100 ug/mL	Hereditary Breast Cancer Signaling	1.49	0.161	#NUM!	AKT1,BRD7,CCND2,CCND3,CDK1,CDK6,CDKN1A,FANCA,GADD45A,GADD45B,KRAS,MRAS,PIK3CB,PIK3R5,POLR2E,POLR2F,PTEN,RALA,RAP2A,RB1,SLC19A1,SMARCA2	22
48 h	100 ug/mL	Calcium Signaling	1.48	0.149	1.964	ACTA2,ATF4,CACNA2D1,Calm1 (includes others),CAMK1D,CAMK2B,CAMK2D,CHRNA10,CHRNA2,CHRNB1,CREB1,CREB3L2,GRIK1,ITPR2,MEF2A,MYH10,MYL7,MYL9,MYO10,MYO1H,NFAT5,NFATC1,PPP3CA,PRKACB,PRKAR2A,RAP2A,RCAN2,SLC8A1,TNNC1,Tpm1,Tpm2	31
48 h	100 ug/mL	IL-3 Signaling	1.46	0.179	1.604	AKT1,ELK1,FOS,GAB2,KRAS,MRAS,PIK3CB,PIK3R5,PPP3CA,PRKCA,PRKCI,PRKD1,RALA,RAP2A	14
48 h	100 ug/mL	B Cell Activating Factor Signaling	1.46	0.209	1.134	ELK1,FOS,IKBKG,MAP3K1,MAPK12,NFAT5,NFATC1,NFKB2,REL	9
48 h	100 ug/mL	Insulin Receptor Signaling	1.46	0.159	0.655	AKT1,EIF4EBP1,GRB10,GSK3B,IRS1,KRAS,LIPE,MRAS,PIK3CB,PIK3R5,PPP1R12A,PPP1R14A,PPP1R3C,PRKACB,PRKAR2A,PRKCI,PTEN,PTPN11,RALA,RAP2A,SOCS3,SYNJ2	22
48 h	100 ug/mL	Crosstalk between Dendritic Cells and Natural Killer Cells	1.46	0.183	-0.333	ACTA2,CAMK2B,CAMK2D,CD80,FSCN1,HLA-A,HLA-DRA,IL18,IL6,NECTIN2,NFKB2,REL,TLR7	13
48 h	100 ug/mL	Amyloid Processing	1.45	0.2	0.447	AKT1,CAPN11,CAPN6,CDK5R1,CSNK1A1,GSK3B,MAPK12,MAPT,PRKACB,PRKAR2A	10
48 h	100 ug/mL	Death Receptor Signaling	1.45	0.172	-0.258	ACTA2,ARHGDIB,CFLAR,CRADD,DIABLO,HSPB2,IKBKG,LMNA,NFKB2,PARP1,PARP4,REL,TNFRSF10A,TNFRSF1A,TNFRSF21,TNKS	16
48 h	100 ug/mL	ERB2-ERBB3 Signaling	1.45	0.188	0.577	AKT1,ELK1,GSK3B,KRAS,MRAS,MYC,NRG2,PIK3CB,PIK3R5,PTEN,RALA,RAP2A	12
48 h	100 ug/mL	Xenobiotic Metabolism CAR Signaling Pathway	1.44	0.154	-1.4	ABCC3,ALDH1A1,ALDH7A1,CYP3A7,EGFR,FMO2,FMO3,GSTA3,Gstm3,GSTM4,GSTM5,GSTO2,HS3ST1,HS6ST2,MAP2K6,MGST2,NDST1,NRIP1,PPP2R2B,PPP2R5E,PRKCA,PRKCI,PRKD1,UGT1A6,UGT1A9 (includes others)	25
48 h	100 ug/mL	B Cell Receptor Signaling	1.43	0.146	1.826	AKT1,ATF4,Calm1 (includes others),CAMK2B,CAMK2D,CREB1,CREB3L2,ELK1,ETS1,FCGR2A,GAB2,GSK3B,IKBKG,KRAS,MAP2K6,MAP3K1,MAP3K10,MAP3K9,MAPK12,MRAS,NFAT5,NFATC1,NFKB2,PIK3CB,PIK3R5,PPP3CA,PTEN,PTPN11,RALA,RAP2A,RASSF5,REL,SYNJ2	33
48 h	100 ug/mL	BAG2 Signaling Pathway	1.42	0.177	0	ANXA2,CDKN1A,HSPA1A/HSPA1B,HSPA4,HSPA8,MAPT,MDM2,MYC,NFKB2,PSMB10,PSMB9,PSMC3,PSME1,REL	14
48 h	100 ug/mL	Ovarian Cancer Signaling	1.42	0.155	1.291	AKT1,CDKN2A,EGFR,FZD4,FZD5,GSK3B,KRAS,MMP2,MRAS,PIK3CB,PIK3R5,PRKACB,PRKAR2A,PTEN,PTGS2,RALA,RAP2A,RB1,VEGFA,VEGFD,WNT11,WNT5A,WNT5B,WNT9A	24
48 h	100 ug/mL	Iron homeostasis signaling pathway	1.41	0.159	#NUM!	ATP6V0A1,ATP6V0B,ATP6V1A,ATP6V1G1,BMP1,BMP10,BMP4,BMPR2,EGFR,FTL,GDF15,HP,IL6,LRP1,LYRM4,MCOLN1,PDGFB,PDGFRA,PDGFRB,SLC40A1,SMAD1	21
48 h	100 ug/mL	Cell Cycle: G1/S Checkpoint Regulation	1.4	0.185	0.905	CCND2,CCND3,CDK6,CDKN1A,CDKN2A,CDKN2B,GNL3,GSK3B,MDM2,MYC,RB1,TGFB1	12
48 h	100 ug/mL	Apoptosis Signaling	1.39	0.167	-0.5	BAX,CAPN11,CAPN6,CDK1,DIABLO,IKBKG,KRAS,LMNA,MRAS,NFKB2,PARP1,PRKCA,RALA,RAP2A,REL,RPS6KA1,TNFRSF1A	17
48 h	100 ug/mL	SAPK/JNK Signaling	1.38	0.158	1.886	ELK1,GADD45A,GNA13,GNB4,GNG11,GNG13,GNG2,IRS1,KRAS,MAP3K1,MAP3K10,MAP3K20,MAP3K9,MAPK12,MAPK8IP1,MRAS,NFATC1,PIK3CB,PIK3R5,RALA,RAP2A	21
48 h	100 ug/mL	Small Cell Lung Cancer Signaling	1.38	0.168	1.897	AKT1,CCND2,CCND3,CDK6,CDKN2B,CKS1B,IKBKG,MYC,NFKB2,PIK3CB,PIK3R5,PTEN,PTGS2,RB1,REL,TRAF4	16
48 h	100 ug/mL	NAD Signaling Pathway	1.37	0.156	1.789	AKT1,CEBPB,ERN1,ETFA,GSK3B,H1-2,IGF1,NAPRT,NFKB2,NT5E,PARP1,PARP4,PDGFB,PIK3CB,PIK3R5,POLR2E,POLR2F,SLC36A4,TGFB1,TNKS,TPCN1,VEGFA	22
48 h	100 ug/mL	Apelin Pancreas Signaling Pathway	1.35	0.2	-0.707	APLN,ERN1,MAPK12,NFKB2,PIK3CB,PIK3R5,PRKACB,PRKAR2A,REL	9
48 h	100 ug/mL	White Adipose Tissue Browning Pathway	1.35	0.157	0	ADCY1,ADCY3,ADCY7,ATF4,CACNA2D1,CEBPB,CREB1,CREB3L2,FGF21,FGFR1,FGFR3,GNAS,ITPR2,LIPE,MAPK12,PRKACB,PRKAR2A,PRKG2,SLC16A1,THRA,VEGFA	21
48 h	100 ug/mL	Prostate Cancer Signaling	1.35	0.162	#NUM!	AKT1,AR,ATF4,CDKN1A,CREB1,CREB3L2,GSK3B,KRAS,MDM2,MRAS,NFKB2,PIK3CB,PIK3R5,PTEN,RALA,RAP2A,RB1,REL	18
48 h	100 ug/mL	Endometrial Cancer Signaling	1.31	0.183	1.667	AKT1,ELK1,GSK3B,KRAS,MRAS,MYC,PIK3CB,PIK3R5,PTEN,RALA,RAP2A	11
48 h	100 ug/mL	PCP (Planar Cell Polarity) Pathway	1.31	0.183	-0.905	CTHRC1,FZD4,FZD5,JUND,MAPK12,PRICKLE1,RSPO3,WNT11,WNT5A,WNT5B,WNT9A	11

## Sheet: TiO2 MP
Timepoint	Concentration	Ingenuity Canonical Pathways	-log(p-value)	Ratio	z-score	Molecules	# DEGs	Activated / Inactivated
24 h	50 ug/mL	Granulocyte Adhesion and Diapedesis	2.42	0.0183	#NUM!	CXCL10,IL33,MMP13	3
24 h	50 ug/mL	Agranulocyte Adhesion and Diapedesis	2.29	0.0164	#NUM!	CXCL10,IL33,MMP13	3
24 h	50 ug/mL	Role Of Osteoblasts In Rheumatoid Arthritis Signaling Pathway	2.05	0.0133	#NUM!	CTSW,IL33,MMP13	3
24 h	50 ug/mL	LPS/IL-1 Mediated Inhibition of RXR Function	2.02	0.0131	#NUM!	ACSBG1,GSTO2,IL33	3
24 h	50 ug/mL	CLEAR Signaling Pathway	1.79	0.0107	#NUM!	CTNS,FLCN,NEU1	3
24 h	50 ug/mL	Role of Macrophages, Fibroblasts and Endothelial Cells in Rheumatoid Arthritis	1.68	0.00974	#NUM!	IL33,MMP13,PRSS3	3
24 h	100 ug/mL	CLEAR Signaling Pathway	11.9	0.0676	0.471	ATP6AP2,ATP6V0B,ATP6V0D1,ATP6V1A,ATP6V1D,ATP6V1G1,CTNS,CTSA,FLCN,FNIP1,GLMP,GNS,HEXB,LAMP1,MCOLN1,NEU1,RRAGC,TNFRSF11B,TPP1	19
24 h	100 ug/mL	Iron homeostasis signaling pathway	6.95	0.0758	#NUM!	ATP6AP2,ATP6V0B,ATP6V0D1,ATP6V1A,ATP6V1D,ATP6V1G1,HEPH,HMOX1,MCOLN1,SLC40A1	10
24 h	100 ug/mL	Phagosome Maturation	6.48	0.0676	#NUM!	ATP6AP2,ATP6V0B,ATP6V0D1,ATP6V1A,ATP6V1D,ATP6V1G1,CTSA,CTSW,LAMP1,LAMP2	10
24 h	100 ug/mL	Role of MAPK Signaling in Promoting the Pathogenesis of Influenza	4.6	0.0654	2.449	ATP6AP2,ATP6V0B,ATP6V0D1,ATP6V1A,ATP6V1D,ATP6V1G1,PLA2G2E	7	Activated
24 h	100 ug/mL	Granulocyte Adhesion and Diapedesis	4.26	0.0488	#NUM!	CX3CL1,CXCL10,Cxcl15,IL33,MMP10,MMP13,MMP3,TNFRSF11B	8
24 h	100 ug/mL	Role Of Osteoblasts In Rheumatoid Arthritis Signaling Pathway	3.32	0.0356	0.707	CTSA,CTSW,IL33,MMP10,MMP13,MMP3,SFRP4,TNFRSF11B	8
24 h	100 ug/mL	LPS/IL-1 Mediated Inhibition of RXR Function	3.27	0.0349	#NUM!	ABCC3,ACSBG1,CYP2B6,GSTO1,GSTO2,HS3ST1,IL33,TNFRSF11B	8
24 h	100 ug/mL	Agranulocyte Adhesion and Diapedesis	3.15	0.0383	#NUM!	CX3CL1,CXCL10,Cxcl15,IL33,MMP10,MMP13,MMP3	7
24 h	100 ug/mL	Inhibition of Matrix Metalloproteases	2.49	0.0811	#NUM!	MMP10,MMP13,MMP3	3
24 h	100 ug/mL	Role Of Chondrocytes In Rheumatoid Arthritis Signaling Pathway	2.34	0.0373	1.342	IL33,MMP10,MMP13,MMP3,TNFRSF11B	5
24 h	100 ug/mL	HIF1α Signaling	2.27	0.0303	1.633	EDN1,HMOX1,MMP10,MMP13,MMP3,SAT1	6
24 h	100 ug/mL	Xenobiotic Metabolism CAR Signaling Pathway	2	0.0309	0.447	ABCC3,CYP2B6,GSTO1,GSTO2,HS3ST1	5
24 h	100 ug/mL	Antioxidant Action of Vitamin C	1.99	0.0381	#NUM!	GSTO1,GSTO2,HMOX1,PLA2G2E	4
24 h	100 ug/mL	SPINK1 General Cancer Pathway	1.99	0.0536	#NUM!	Mt1,Mt2,PRSS3	3
24 h	100 ug/mL	Xenobiotic Metabolism PXR Signaling Pathway	1.98	0.0305	0.447	ABCC3,CYP2B6,GSTO1,GSTO2,HS3ST1	5
24 h	100 ug/mL	Acute Phase Response Signaling	1.9	0.0291	#NUM!	APCS,C1S,HMOX1,IL33,TNFRSF11B	5
24 h	100 ug/mL	Bladder Cancer Signaling	1.89	0.0357	#NUM!	FGF7,MMP10,MMP13,MMP3	4
24 h	100 ug/mL	Pathogen Induced Cytokine Storm Signaling Pathway	1.86	0.0223	0.378	BHLHE40,CX3CL1,CXCL10,Cxcl15,IL12RB1,IL33,TNFRSF11B	7
24 h	100 ug/mL	Atherosclerosis Signaling	1.83	0.0342	#NUM!	IL33,MMP13,MMP3,PLA2G2E	4
24 h	100 ug/mL	Xenobiotic Metabolism Signaling	1.73	0.0231	#NUM!	ABCC3,CYP2B6,GSTO1,GSTO2,HMOX1,HS3ST1	6
24 h	100 ug/mL	Pulmonary Healing Signaling Pathway	1.7	0.0259	1.342	FGF7,MMP10,MMP13,MMP3,TNFRSF11B	5
24 h	100 ug/mL	Immunogenic Cell Death Signaling Pathway	1.57	0.0375	#NUM!	CXCL10,DAPK2,TNFRSF11B	3
24 h	100 ug/mL	Autophagy	1.57	0.0239	#NUM!	DAPK2,LAMP1,LAMP2,SQSTM1,TNFRSF11B	5
24 h	100 ug/mL	NRF2-mediated Oxidative Stress Response	1.51	0.023	#NUM!	CYP2B6,GSTO1,GSTO2,HMOX1,SQSTM1	5
24 h	100 ug/mL	Role of Osteoblasts, Osteoclasts and Chondrocytes in Rheumatoid Arthritis	1.51	0.023	#NUM!	IL33,MMP13,MMP3,SFRP4,TNFRSF11B	5
24 h	100 ug/mL	IL-17 Signaling	1.45	0.0261	0	IL33,MMP13,MMP3,TNFRSF11B	4
24 h	100 ug/mL	Role of Macrophages, Fibroblasts and Endothelial Cells in Rheumatoid Arthritis	1.42	0.0195	#NUM!	IL33,MMP13,MMP3,PRSS3,SFRP4,TNFRSF11B	6
48 h	50 ug/mL	Airway Pathology in Chronic Obstructive Pulmonary Disease	2.35	0.0388	#NUM!	APOD,FGF18,IL33,PTGDS	4
48 h	50 ug/mL	LXR/RXR Activation	2.25	0.0364	0	AHSG,APOD,C3,IL33	4
48 h	50 ug/mL	SPINK1 General Cancer Pathway	2.25	0.0536	#NUM!	Mt1,Prss1 (includes others),PRSS3	3
48 h	50 ug/mL	FXR/RXR Activation	2.2	0.0351	#NUM!	AHSG,APOD,C3,IL33	4
48 h	50 ug/mL	Agranulocyte Adhesion and Diapedesis	2.17	0.0273	#NUM!	AOC3,CX3CL1,Cxcl15,IL33,MMP13	5
48 h	50 ug/mL	Role of Hypercytokinemia/hyperchemokinemia in the Pathogenesis of Influenza	2.05	0.0455	#NUM!	DDX58,IFIT3,IL33	3
48 h	50 ug/mL	LPS/IL-1 Mediated Inhibition of RXR Function	1.78	0.0218	#NUM!	ABCC3,ACSBG1,GSTO2,HS3ST1,IL33	5
48 h	50 ug/mL	Granulocyte Adhesion and Diapedesis	1.66	0.0244	#NUM!	CX3CL1,Cxcl15,IL33,MMP13	4
48 h	50 ug/mL	Xenobiotic Metabolism PXR Signaling Pathway	1.66	0.0244	-1	ABCC3,GSTO2,HS3ST1,PPP1R3C	4
48 h	50 ug/mL	Acute Phase Response Signaling	1.6	0.0233	#NUM!	AHSG,C3,HP,IL33	4
48 h	50 ug/mL	Mouse Embryonic Stem Cell Pluripotency	1.55	0.0294	#NUM!	ID1,ID2,ID4	3
48 h	50 ug/mL	Neuroprotective Role of THOP1 in Alzheimer's Disease	1.46	0.0273	#NUM!	MME,Prss1 (includes others),PRSS3	3
48 h	50 ug/mL	Axonal Guidance Signaling	1.4	0.0143	#NUM!	BMP5,GNG13,IGF1,MMP13,NGEF,SEMA3B,SLIT3	7
48 h	50 ug/mL	Atherosclerosis Signaling	1.4	0.0256	#NUM!	APOD,IL33,MMP13	3
48 h	100 ug/mL	LXR/RXR Activation	4.57	0.0909	-0.333	AHSG,C3,C4A/C4B,CD14,IL33,IL6,LPL,PTGS2,SERPINA1,TNFRSF11B	10
48 h	100 ug/mL	Role Of Osteoblasts In Rheumatoid Arthritis Signaling Pathway	4.27	0.0622	0	DKK2,IGF1,IL33,IL6,MMP10,MMP13,MMP15,PTGS2,SFRP2,SFRP4,SMAD9,TNFRSF11B,VEGFB,WNT9A	14
48 h	100 ug/mL	Role Of Chondrocytes In Rheumatoid Arthritis Signaling Pathway	3.84	0.0746	1.265	ADAMTS4,CEBPD,IL33,IL6,MMP10,MMP13,MMP15,PTGS2,TNFRSF11B,VEGFB	10
48 h	100 ug/mL	Role of Osteoblasts, Osteoclasts and Chondrocytes in Rheumatoid Arthritis	3.84	0.0599	#NUM!	ADAMTS4,BMP5,DKK2,IGF1,IL33,IL6,MMP13,SFRP2,SFRP4,SMAD9,SPP1,TNFRSF11B,WNT9A	13
48 h	100 ug/mL	Acute Phase Response Signaling	3.58	0.064	-0.378	AHSG,C2,C3,C4A/C4B,HP,IL33,IL6,OSMR,Saa3,SERPINA1,TNFRSF11B	11
48 h	100 ug/mL	Axonal Guidance Signaling	3.27	0.0407	#NUM!	ABLIM1,ADAMTS1,ADAMTS4,BMP5,EPHA1,GNG13,IGF1,ITGA10,ITGA11,MMP10,MMP13,MMP15,NGEF,NTN1,PLXNA2,PLXNB3,SEMA3B,SLIT3,VEGFB,WNT9A	20
48 h	100 ug/mL	ID1 Signaling Pathway	3.14	0.0567	-1.508	CDKN1A,CHRNA2,CHRNB1,FGFR3,ID1,IL6,LIFR,SMAD9,TGFBR3,TNFRSF11B,VEGFB	11
48 h	100 ug/mL	Bladder Cancer Signaling	3.06	0.0714	#NUM!	CDKN1A,FGF18,FGF7,FGFR3,MMP10,MMP13,MMP15,VEGFB	8
48 h	100 ug/mL	Tumor Microenvironment Pathway	2.96	0.0578	0.632	FGF18,FGF7,IGF1,IL6,MMP10,MMP13,MMP15,PTGS2,SPP1,VEGFB	10
48 h	100 ug/mL	Atherosclerosis Signaling	2.93	0.0684	#NUM!	ALOXE3,CCL11,IL33,IL6,LPL,MMP13,PLA2G2E,SERPINA1	8
48 h	100 ug/mL	Agranulocyte Adhesion and Diapedesis	2.78	0.0546	#NUM!	AOC3,CCL11,Ccl7,CX3CL1,Cxcl15,IL33,MMP10,MMP13,MMP15,Podxl	10
48 h	100 ug/mL	Osteoarthritis Pathway	2.7	0.05	0.333	ADAMTS4,FGF18,FGFR3,ITGA10,ITGA11,MMP10,MMP13,PTGS2,SMAD9,SPP1,VEGFB	11
48 h	100 ug/mL	VDR/RXR Activation	2.58	0.0769	#NUM!	CD14,CDKN1A,CST6,GADD45A,SEMA3B,SPP1	6
48 h	100 ug/mL	Cardiac Hypertrophy Signaling (Enhanced)	2.58	0.0364	0.258	ADCY7,ADRB2,FGF18,FGF7,FGFR3,GNG13,IGF1,IL13RA1,IL17RD,IL33,IL6,ITGA10,ITGA11,PDE1A,PTGS2,TG,TGFBR3,TNFRSF11B,WNT9A	19
48 h	100 ug/mL	Complement System	2.57	0.121	-1	C2,C3,C4A/C4B,CFH	4
48 h	100 ug/mL	Granulocyte Adhesion and Diapedesis	2.57	0.0549	#NUM!	CCL11,Ccl7,CX3CL1,Cxcl15,IL33,MMP10,MMP13,MMP15,TNFRSF11B	9
48 h	100 ug/mL	LPS/IL-1 Mediated Inhibition of RXR Function	2.56	0.048	-1	ABCC3,ACOX2,ACSBG1,CD14,CYP2B6,FMO3,GAL3ST2,GSTO2,HS3ST1,IL33,TNFRSF11B	11
48 h	100 ug/mL	Role of Macrophages, Fibroblasts and Endothelial Cells in Rheumatoid Arthritis	2.44	0.0422	#NUM!	ADAMTS4,CEBPD,DKK2,IL33,IL6,MMP13,Prss1 (includes others),PRSS3,SFRP2,SFRP4,TNFRSF11B,VEGFB,WNT9A	13
48 h	100 ug/mL	HOTAIR Regulatory Pathway	2.32	0.0544	0	CDKN1A,JAM2,MMP10,MMP13,MMP15,SPP1,TWIST1,WNT9A	8
48 h	100 ug/mL	Iron homeostasis signaling pathway	2.03	0.053	#NUM!	ATP6V1A,ATP6V1G1,BMP5,HP,IL6,SLC40A1,STEAP3	7
48 h	100 ug/mL	Mouse Embryonic Stem Cell Pluripotency	2.01	0.0588	-2.449	ID1,ID2,ID3,ID4,LIFR,SMAD9	6	Inactivated
48 h	100 ug/mL	Airway Pathology in Chronic Obstructive Pulmonary Disease	1.99	0.0583	#NUM!	FGF18,FGF7,IL33,IL6,LCN12,PTGDS	6
48 h	100 ug/mL	BEX2 Signaling Pathway	1.94	0.0658	-1.342	CDH2,CDKN1A,MAP2,SPP1,VEGFB	5
48 h	100 ug/mL	FXR/RXR Activation	1.79	0.0526	#NUM!	AHSG,C3,C4A/C4B,IL33,LPL,SERPINA1	6
48 h	100 ug/mL	Regulation Of The Epithelial Mesenchymal Transition By Growth Factors Pathway	1.77	0.0437	0.816	CDH2,FGF18,FGF7,FGFR3,ID2,IL6,TNFRSF11B,TWIST1	8
48 h	100 ug/mL	SPINK1 General Cancer Pathway	1.76	0.0714	0	IL6,Mt1,Prss1 (includes others),PRSS3	4
48 h	100 ug/mL	IL-17 Signaling	1.71	0.0458	-0.378	CCL11,IL33,IL6,MMP13,PTGS2,TNFRSF11B,VEGFB	7
48 h	100 ug/mL	Colorectal Cancer Metastasis Signaling	1.71	0.038	1.667	ADCY7,GNG13,IL6,MMP10,MMP13,MMP15,PTGS2,RND3,VEGFB,WNT9A	10
48 h	100 ug/mL	MIF-mediated Glucocorticoid Regulation	1.65	0.0882	#NUM!	CD14,PLA2G2E,PTGS2	3
48 h	100 ug/mL	Pulmonary Healing Signaling Pathway	1.65	0.0415	1.414	FGF7,MMP10,MMP13,MMP15,SMAD9,TNFRSF11B,VEGFB,WNT9A	8
48 h	100 ug/mL	IL-17A Signaling in Fibroblasts	1.62	0.0857	#NUM!	CEBPD,IL6,NFKBIZ	3
48 h	100 ug/mL	IL-13 Signaling Pathway	1.58	0.0532	-0.447	ANO1,CCL11,IL13RA1,IL33,POSTN	5
48 h	100 ug/mL	Pulmonary Fibrosis Idiopathic Signaling Pathway	1.58	0.0348	1.508	ADAMTS1,CDH2,FGF18,FGFR3,IL13RA1,IL6,MMP10,MMP13,MMP15,TGFBR3,WNT9A	11
48 h	100 ug/mL	Inhibition of Matrix Metalloproteases	1.56	0.0811	#NUM!	MMP10,MMP13,MMP15	3
48 h	100 ug/mL	Notch Signaling	1.56	0.0811	#NUM!	DLL1,DLL3,DTX4	3
48 h	100 ug/mL	STAT3 Pathway	1.47	0.0444	#NUM!	CDKN1A,FGFR3,IGF1,IL13RA1,IL17RD,TGFBR3	6
48 h	100 ug/mL	RHOGDI Signaling	1.42	0.0374	-1.342	ARHGEF2,ARHGEF9,CDH10,CDH2,GNG13,ITGA10,ITGA11,RND3	8
48 h	100 ug/mL	MIF Regulation of Innate Immunity	1.42	0.0714	#NUM!	CD14,PLA2G2E,PTGS2	3
48 h	100 ug/mL	Role of IL-17F in Allergic Inflammatory Airway Diseases	1.42	0.0714	#NUM!	IGF1,IL6,MMP13	3
48 h	100 ug/mL	Molecular Mechanisms of Cancer	1.32	0.03	#NUM!	ADCY7,ARHGEF2,ARHGEF9,BCL2L11,BMP5,CDK15,CDKN1A,GNG13,ITGA10,ITGA11,RND3,SMAD9,WNT9A	13
